# Supplementary material for: Signals of positive selection in genomes of palearctic Myotis-bats coexisting with a fungal pathogen
Source: BMC Genomics. 2024 Sep 3;25:828. doi: 10.1186/s12864-024-10722-3 (PMC11370307; doi:10.1186/s12864-024-10722-3)
Supplement: Supplementary file 18 — Supplementary Material 18 [file 12864_2024_10722_MOESM18_ESM.pdb]

SSBOND   1 CYS     97    CYS    181
ATOM      1  N   PRO    58      -8.066  59.372  53.307  1.00                 N  
ATOM      2  CA  PRO    58      -6.756  58.742  52.936  1.00                 C  
ATOM      3  C   PRO    58      -5.858  58.516  54.153  1.00                 C  
ATOM      4  O   PRO    58      -5.102  57.545  54.196  1.00                 O  
ATOM      5  CB  PRO    58      -6.125  59.743  51.966  1.00                 C  
ATOM      6  CD  PRO    58      -8.296  60.608  52.484  1.00                 C  
ATOM      7  CG  PRO    58      -7.285  60.477  51.380  1.00                 C  
ATOM      8  N   ILE    59      -5.934  59.422  55.128  1.00                 N  
ATOM      9  CA  ILE    59      -5.190  59.288  56.381  1.00                 C  
ATOM     10  C   ILE    59      -5.754  58.132  57.198  1.00                 C  
ATOM     11  O   ILE    59      -6.961  58.015  57.362  1.00                 O  
ATOM     12  CB  ILE    59      -5.222  60.593  57.199  1.00                 C  
ATOM     13  CD1 ILE    59      -4.697  63.083  57.059  1.00                 C  
ATOM     14  CG1 ILE    59      -4.513  61.716  56.438  1.00                 C  
ATOM     15  CG2 ILE    59      -4.618  60.372  58.577  1.00                 C  
ATOM     16  N   ARG    60      -4.863  57.277  57.695  1.00                 N  
ATOM     17  CA  ARG    60      -5.253  56.142  58.520  1.00                 C  
ATOM     18  C   ARG    60      -5.557  56.621  59.940  1.00                 C  
ATOM     19  O   ARG    60      -4.647  56.944  60.714  1.00                 O  
ATOM     20  CB  ARG    60      -4.151  55.080  58.526  1.00                 C  
ATOM     21  CD  ARG    60      -4.891  53.561  56.670  1.00                 C  
ATOM     22  NE  ARG    60      -4.564  52.983  55.369  1.00                 N  
ATOM     23  CG  ARG    60      -3.818  54.524  57.151  1.00                 C  
ATOM     24  CZ  ARG    60      -5.336  52.117  54.721  1.00                 C  
ATOM     25  NH1 ARG    60      -4.957  51.644  53.542  1.00                 N  
ATOM     26  NH2 ARG    60      -6.486  51.725  55.254  1.00                 N  
ATOM     27  N   SER    61      -6.847  56.693  60.262  1.00                 N  
ATOM     28  CA  SER    61      -7.284  57.127  61.585  1.00                 C  
ATOM     29  C   SER    61      -8.634  56.525  61.947  1.00                 C  
ATOM     30  O   SER    61      -9.398  56.108  61.072  1.00                 O  
ATOM     31  CB  SER    61      -7.358  58.654  61.651  1.00                 C  
ATOM     32  OG  SER    61      -8.369  59.153  60.792  1.00                 O  
ATOM     33  N   ILE    62      -8.911  56.471  63.247  1.00                 N  
ATOM     34  CA  ILE    62     -10.161  55.912  63.744  1.00                 C  
ATOM     35  C   ILE    62     -10.530  56.498  65.106  1.00                 C  
ATOM     36  O   ILE    62      -9.652  56.785  65.926  1.00                 O  
ATOM     37  CB  ILE    62     -10.094  54.376  63.840  1.00                 C  
ATOM     38  CD1 ILE    62     -11.575  52.308  64.001  1.00                 C  
ATOM     39  CG1 ILE    62     -11.467  53.804  64.199  1.00                 C  
ATOM     40  CG2 ILE    62      -9.025  53.951  64.835  1.00                 C  
ATOM     41  N   GLY    63     -11.833  56.680  65.319  1.00                 N  
ATOM     42  CA  GLY    63     -12.407  56.956  66.643  1.00                 C  
ATOM     43  C   GLY    63     -13.214  55.728  67.095  1.00                 C  
ATOM     44  O   GLY    63     -14.175  55.325  66.438  1.00                 O  
ATOM     45  N   ALA    64     -12.799  55.137  68.207  1.00                 N  
ATOM     46  CA  ALA    64     -13.477  53.995  68.804  1.00                 C  
ATOM     47  C   ALA    64     -14.183  54.424  70.094  1.00                 C  
ATOM     48  O   ALA    64     -13.645  55.208  70.881  1.00                 O  
ATOM     49  CB  ALA    64     -12.486  52.874  69.078  1.00                 C  
ATOM     50  N   GLN    65     -15.389  53.907  70.297  1.00                 N  
ATOM     51  CA  GLN    65     -16.088  54.045  71.576  1.00                 C  
ATOM     52  C   GLN    65     -16.280  52.674  72.198  1.00                 C  
ATOM     53  O   GLN    65     -16.169  51.651  71.519  1.00                 O  
ATOM     54  CB  GLN    65     -17.432  54.750  71.379  1.00                 C  
ATOM     55  CD  GLN    65     -16.655  57.129  71.721  1.00                 C  
ATOM     56  CG  GLN    65     -17.320  56.143  70.781  1.00                 C  
ATOM     57  OE1 GLN    65     -16.705  56.969  72.941  1.00                 O  
ATOM     58  NE2 GLN    65     -16.028  58.154  71.155  1.00                 N  
ATOM     59  N   PHE    66     -16.537  52.664  73.499  1.00                 N  
ATOM     60  CA  PHE    66     -16.828  51.433  74.222  1.00                 C  
ATOM     61  C   PHE    66     -17.737  51.737  75.413  1.00                 C  
ATOM     62  O   PHE    66     -17.486  52.678  76.179  1.00                 O  
ATOM     63  CB  PHE    66     -15.532  50.764  74.684  1.00                 C  
ATOM     64  CG  PHE    66     -14.735  51.589  75.652  1.00                 C  
ATOM     65  CZ  PHE    66     -13.257  53.121  77.440  1.00                 C  
ATOM     66  CD1 PHE    66     -14.911  51.443  77.017  1.00                 C  
ATOM     67  CE1 PHE    66     -14.177  52.203  77.909  1.00                 C  
ATOM     68  CD2 PHE    66     -13.809  52.513  75.199  1.00                 C  
ATOM     69  CE2 PHE    66     -13.076  53.272  76.091  1.00                 C  
ATOM     70  N   THR    67     -18.822  50.970  75.522  1.00                 N  
ATOM     71  CA  THR    67     -19.793  51.128  76.606  1.00                 C  
ATOM     72  C   THR    67     -20.168  49.786  77.257  1.00                 C  
ATOM     73  O   THR    67     -20.254  49.695  78.481  1.00                 O  
ATOM     74  CB  THR    67     -21.081  51.814  76.114  1.00                 C  
ATOM     75  OG1 THR    67     -21.695  51.013  75.097  1.00                 O  
ATOM     76  CG2 THR    67     -20.766  53.183  75.531  1.00                 C  
ATOM     77  N   LYS    68     -20.387  48.756  76.443  1.00                 N  
ATOM     78  CA  LYS    68     -20.831  47.455  76.936  1.00                 C  
ATOM     79  C   LYS    68     -19.655  46.615  77.454  1.00                 C  
ATOM     80  O   LYS    68     -18.704  46.364  76.728  1.00                 O  
ATOM     81  CB  LYS    68     -21.570  46.689  75.837  1.00                 C  
ATOM     82  CD  LYS    68     -22.929  44.688  75.169  1.00                 C  
ATOM     83  CE  LYS    68     -23.502  43.353  75.619  1.00                 C  
ATOM     84  CG  LYS    68     -22.166  45.368  76.294  1.00                 C  
ATOM     85  NZ  LYS    68     -24.243  42.669  74.523  1.00                 N  
ATOM     86  N   CYS    69     -19.739  46.181  78.708  1.00                 N  
ATOM     87  CA  CYS    69     -18.733  45.318  79.321  1.00                 C  
ATOM     88  C   CYS    69     -19.260  43.883  79.383  1.00                 C  
ATOM     89  O   CYS    69     -20.242  43.603  80.073  1.00                 O  
ATOM     90  CB  CYS    69     -18.369  45.828  80.717  1.00                 C  
ATOM     91  SG  CYS    69     -17.102  44.852  81.561  1.00                 S  
ATOM     92  N   ASP    70     -18.611  42.986  78.645  1.00                 N  
ATOM     93  CA  ASP    70     -18.967  41.568  78.642  1.00                 C  
ATOM     94  C   ASP    70     -18.018  40.780  79.543  1.00                 C  
ATOM     95  O   ASP    70     -16.821  41.067  79.593  1.00                 O  
ATOM     96  CB  ASP    70     -18.938  41.011  77.217  1.00                 C  
ATOM     97  CG  ASP    70     -20.036  41.587  76.345  1.00                 C  
ATOM     98  OD1 ASP    70     -21.027  42.105  76.901  1.00                 O  
ATOM     99  OD2 ASP    70     -19.906  41.520  75.104  1.00                 O  
ATOM    100  N   ASN    71     -18.564  39.781  80.239  1.00                 N  
ATOM    101  CA  ASN    71     -17.832  39.027  81.268  1.00                 C  
ATOM    102  C   ASN    71     -16.457  38.542  80.797  1.00                 C  
ATOM    103  O   ASN    71     -15.427  38.988  81.314  1.00                 O  
ATOM    104  CB  ASN    71     -18.659  37.831  81.746  1.00                 C  
ATOM    105  CG  ASN    71     -19.829  38.243  82.617  1.00                 C  
ATOM    106  OD1 ASN    71     -19.849  39.345  83.166  1.00                 O  
ATOM    107  ND2 ASN    71     -20.809  37.357  82.747  1.00                 N  
ATOM    108  N   GLU    72     -16.442  37.643  79.816  1.00                 N  
ATOM    109  CA  GLU    72     -15.192  37.049  79.335  1.00                 C  
ATOM    110  C   GLU    72     -14.804  37.596  77.961  1.00                 C  
ATOM    111  O   GLU    72     -14.531  36.845  77.023  1.00                 O  
ATOM    112  CB  GLU    72     -15.312  35.525  79.273  1.00                 C  
ATOM    113  CD  GLU    72     -14.371  35.030  81.564  1.00                 C  
ATOM    114  CG  GLU    72     -15.548  34.866  80.622  1.00                 C  
ATOM    115  OE1 GLU    72     -13.218  35.007  81.085  1.00                 O  
ATOM    116  OE2 GLU    72     -14.603  35.182  82.782  1.00                 O  
ATOM    117  N   LYS    73     -14.778  38.920  77.864  1.00                 N  
ATOM    118  CA  LYS    73     -14.353  39.619  76.647  1.00                 C  
ATOM    119  C   LYS    73     -13.979  41.084  76.924  1.00                 C  
ATOM    120  O   LYS    73     -13.140  41.653  76.222  1.00                 O  
ATOM    121  CB  LYS    73     -15.453  39.563  75.585  1.00                 C  
ATOM    122  CD  LYS    73     -16.803  38.190  73.975  1.00                 C  
ATOM    123  CE  LYS    73     -17.051  36.800  73.412  1.00                 C  
ATOM    124  CG  LYS    73     -15.708  38.171  75.029  1.00                 C  
ATOM    125  NZ  LYS    73     -18.145  36.798  72.401  1.00                 N  
ATOM    126  N   GLY    74     -14.607  41.689  77.935  1.00                 N  
ATOM    127  CA  GLY    74     -14.312  43.066  78.339  1.00                 C  
ATOM    128  C   GLY    74     -15.177  44.063  77.595  1.00                 C  
ATOM    129  O   GLY    74     -16.209  43.704  77.041  1.00                 O  
ATOM    130  N   PHE    75     -14.752  45.321  77.584  1.00                 N  
ATOM    131  CA  PHE    75     -15.457  46.371  76.841  1.00                 C  
ATOM    132  C   PHE    75     -15.469  46.096  75.333  1.00                 C  
ATOM    133  O   PHE    75     -14.445  45.734  74.737  1.00                 O  
ATOM    134  CB  PHE    75     -14.821  47.736  77.109  1.00                 C  
ATOM    135  CG  PHE    75     -15.097  48.274  78.485  1.00                 C  
ATOM    136  CZ  PHE    75     -15.615  49.270  81.028  1.00                 C  
ATOM    137  CD1 PHE    75     -14.103  48.296  79.447  1.00                 C  
ATOM    138  CE1 PHE    75     -14.357  48.790  80.713  1.00                 C  
ATOM    139  CD2 PHE    75     -16.351  48.757  78.815  1.00                 C  
ATOM    140  CE2 PHE    75     -16.605  49.252  80.081  1.00                 C  
ATOM    141  N   ILE    76     -16.645  46.261  74.735  1.00                 N  
ATOM    142  CA  ILE    76     -16.841  46.017  73.308  1.00                 C  
ATOM    143  C   ILE    76     -16.507  47.294  72.545  1.00                 C  
ATOM    144  O   ILE    76     -17.090  48.345  72.813  1.00                 O  
ATOM    145  CB  ILE    76     -18.277  45.548  73.008  1.00                 C  
ATOM    146  CD1 ILE    76     -17.692  43.124  73.539  1.00                 C  
ATOM    147  CG1 ILE    76     -18.609  44.294  73.819  1.00                 C  
ATOM    148  CG2 ILE    76     -18.462  45.322  71.515  1.00                 C  
ATOM    149  N   LEU    77     -15.564  47.196  71.608  1.00                 N  
ATOM    150  CA  LEU    77     -15.127  48.347  70.824  1.00                 C  
ATOM    151  C   LEU    77     -16.045  48.568  69.627  1.00                 C  
ATOM    152  O   LEU    77     -16.250  47.665  68.820  1.00                 O  
ATOM    153  CB  LEU    77     -13.683  48.159  70.355  1.00                 C  
ATOM    154  CG  LEU    77     -12.621  48.065  71.453  1.00                 C  
ATOM    155  CD1 LEU    77     -11.254  47.770  70.854  1.00                 C  
ATOM    156  CD2 LEU    77     -12.575  49.348  72.269  1.00                 C  
ATOM    157  N   ILE    78     -16.584  49.783  69.521  1.00                 N  
ATOM    158  CA  ILE    78     -17.463  50.178  68.422  1.00                 C  
ATOM    159  C   ILE    78     -16.869  51.370  67.653  1.00                 C  
ATOM    160  O   ILE    78     -16.140  52.179  68.213  1.00                 O  
ATOM    161  CB  ILE    78     -18.876  50.525  68.926  1.00                 C  
ATOM    162  CD1 ILE    78     -20.179  52.239  70.292  1.00                 C  
ATOM    163  CG1 ILE    78     -18.819  51.699  69.906  1.00                 C  
ATOM    164  CG2 ILE    78     -19.536  49.303  69.545  1.00                 C  
ATOM    165  N   SER    79     -17.165  51.436  66.358  1.00                 N  
ATOM    166  CA  SER    79     -16.787  52.557  65.502  1.00                 C  
ATOM    167  C   SER    79     -17.746  52.615  64.323  1.00                 C  
ATOM    168  O   SER    79     -18.565  51.716  64.150  1.00                 O  
ATOM    169  CB  SER    79     -15.337  52.410  65.035  1.00                 C  
ATOM    170  OG  SER    79     -15.194  51.306  64.157  1.00                 O  
ATOM    171  N   GLN    80     -17.641  53.671  63.515  1.00                 N  
ATOM    172  CA  GLN    80     -18.480  53.820  62.316  1.00                 C  
ATOM    173  C   GLN    80     -17.862  53.077  61.128  1.00                 C  
ATOM    174  O   GLN    80     -16.691  53.274  60.808  1.00                 O  
ATOM    175  CB  GLN    80     -18.671  55.300  61.976  1.00                 C  
ATOM    176  CD  GLN    80     -19.830  57.026  60.542  1.00                 C  
ATOM    177  CG  GLN    80     -19.585  55.550  60.788  1.00                 C  
ATOM    178  OE1 GLN    80     -20.140  57.776  61.468  1.00                 O  
ATOM    179  NE2 GLN    80     -19.691  57.448  59.291  1.00                 N  
ATOM    180  N   SER    81     -18.669  52.250  60.464  1.00                 N  
ATOM    181  CA  SER    81     -18.194  51.402  59.364  1.00                 C  
ATOM    182  C   SER    81     -18.279  52.082  57.995  1.00                 C  
ATOM    183  O   SER    81     -17.569  51.691  57.068  1.00                 O  
ATOM    184  CB  SER    81     -18.985  50.093  59.317  1.00                 C  
ATOM    185  OG  SER    81     -20.339  50.327  58.972  1.00                 O  
ATOM    186  N   LYS    82     -19.147  53.084  57.868  1.00                 N  
ATOM    187  CA  LYS    82     -19.250  53.857  56.635  1.00                 C  
ATOM    188  C   LYS    82     -18.042  54.775  56.477  1.00                 C  
ATOM    189  O   LYS    82     -17.730  55.555  57.374  1.00                 O  
ATOM    190  CB  LYS    82     -20.545  54.672  56.620  1.00                 C  
ATOM    191  CD  LYS    82     -22.121  56.157  55.351  1.00                 C  
ATOM    192  CE  LYS    82     -22.362  56.915  54.056  1.00                 C  
ATOM    193  CG  LYS    82     -20.785  55.432  55.326  1.00                 C  
ATOM    194  NZ  LYS    82     -23.659  57.646  54.073  1.00                 N  
ATOM    195  N   GLU    83     -17.397  54.687  55.316  1.00                 N  
ATOM    196  CA  GLU    83     -16.183  55.449  54.991  1.00                 C  
ATOM    197  C   GLU    83     -14.993  55.086  55.885  1.00                 C  
ATOM    198  O   GLU    83     -14.049  55.869  55.998  1.00                 O  
ATOM    199  CB  GLU    83     -16.449  56.952  55.098  1.00                 C  
ATOM    200  CD  GLU    83     -17.734  58.958  54.259  1.00                 C  
ATOM    201  CG  GLU    83     -17.534  57.458  54.162  1.00                 C  
ATOM    202  OE1 GLU    83     -16.930  59.621  54.947  1.00                 O  
ATOM    203  OE2 GLU    83     -18.695  59.470  53.647  1.00                 O  
ATOM    204  N   GLU    84     -15.020  53.904  56.498  1.00                 N  
ATOM    205  CA  GLU    84     -13.957  53.517  57.423  1.00                 C  
ATOM    206  C   GLU    84     -12.672  53.182  56.667  1.00                 C  
ATOM    207  O   GLU    84     -12.712  52.620  55.574  1.00                 O  
ATOM    208  CB  GLU    84     -14.396  52.324  58.274  1.00                 C  
ATOM    209  CD  GLU    84     -14.978  49.868  58.371  1.00                 C  
ATOM    210  CG  GLU    84     -14.559  51.030  57.492  1.00                 C  
ATOM    211  OE1 GLU    84     -14.798  49.959  59.603  1.00                 O  
ATOM    212  OE2 GLU    84     -15.486  48.865  57.826  1.00                 O  
ATOM    213  N   THR    85     -11.537  53.553  57.248  1.00                 N  
ATOM    214  CA  THR    85     -10.228  53.205  56.681  1.00                 C  
ATOM    215  C   THR    85      -9.505  52.204  57.585  1.00                 C  
ATOM    216  O   THR    85      -8.795  51.316  57.097  1.00                 O  
ATOM    217  CB  THR    85      -9.350  54.454  56.480  1.00                 C  
ATOM    218  OG1 THR    85      -9.131  55.096  57.742  1.00                 O  
ATOM    219  CG2 THR    85     -10.033  55.440  55.544  1.00                 C  
ATOM    220  N   MET    86      -9.696  52.356  58.895  1.00                 N  
ATOM    221  CA  MET    86      -9.250  51.385  59.887  1.00                 C  
ATOM    222  C   MET    86     -10.475  50.685  60.489  1.00                 C  
ATOM    223  O   MET    86     -11.491  51.318  60.779  1.00                 O  
ATOM    224  CB  MET    86      -8.417  52.071  60.972  1.00                 C  
ATOM    225  SD  MET    86      -6.148  53.440  61.781  1.00                 S  
ATOM    226  CE  MET    86      -5.608  52.008  62.711  1.00                 C  
ATOM    227  CG  MET    86      -7.105  52.654  60.471  1.00                 C  
ATOM    228  N   LYS    87     -10.356  49.374  60.673  1.00                 N  
ATOM    229  CA  LYS    87     -11.472  48.529  61.089  1.00                 C  
ATOM    230  C   LYS    87     -11.291  47.999  62.511  1.00                 C  
ATOM    231  O   LYS    87     -10.167  47.914  63.022  1.00                 O  
ATOM    232  CB  LYS    87     -11.645  47.356  60.123  1.00                 C  
ATOM    233  CD  LYS    87     -12.233  46.551  57.819  1.00                 C  
ATOM    234  CE  LYS    87     -12.627  46.961  56.409  1.00                 C  
ATOM    235  CG  LYS    87     -12.038  47.765  58.713  1.00                 C  
ATOM    236  NZ  LYS    87     -12.791  45.783  55.514  1.00                 N  
ATOM    237  N   ILE    88     -12.415  47.656  63.136  1.00                 N  
ATOM    238  CA  ILE    88     -12.418  46.890  64.374  1.00                 C  
ATOM    239  C   ILE    88     -12.736  45.439  64.010  1.00                 C  
ATOM    240  O   ILE    88     -13.716  45.162  63.321  1.00                 O  
ATOM    241  CB  ILE    88     -13.425  47.462  65.389  1.00                 C  
ATOM    242  CD1 ILE    88     -14.116  49.624  66.549  1.00                 C  
ATOM    243  CG1 ILE    88     -13.047  48.897  65.764  1.00                 C  
ATOM    244  CG2 ILE    88     -13.517  46.563  66.612  1.00                 C  
ATOM    245  N   GLN    89     -11.888  44.528  64.470  1.00                 N  
ATOM    246  CA  GLN    89     -12.020  43.114  64.168  1.00                 C  
ATOM    247  C   GLN    89     -11.480  42.326  65.364  1.00                 C  
ATOM    248  O   GLN    89     -10.417  42.655  65.886  1.00                 O  
ATOM    249  CB  GLN    89     -11.274  42.770  62.877  1.00                 C  
ATOM    250  CD  GLN    89     -10.713  41.030  61.134  1.00                 C  
ATOM    251  CG  GLN    89     -11.433  41.324  62.435  1.00                 C  
ATOM    252  OE1 GLN    89     -10.008  41.885  60.597  1.00                 O  
ATOM    253  NE2 GLN    89     -10.889  39.818  60.622  1.00                 N  
ATOM    254  N   ASN    90     -12.216  41.304  65.795  1.00                 N  
ATOM    255  CA  ASN    90     -11.901  40.547  67.017  1.00                 C  
ATOM    256  C   ASN    90     -11.721  41.469  68.228  1.00                 C  
ATOM    257  O   ASN    90     -10.806  41.281  69.035  1.00                 O  
ATOM    258  CB  ASN    90     -10.648  39.694  66.811  1.00                 C  
ATOM    259  CG  ASN    90     -10.841  38.621  65.757  1.00                 C  
ATOM    260  OD1 ASN    90     -11.900  37.999  65.677  1.00                 O  
ATOM    261  ND2 ASN    90      -9.814  38.401  64.944  1.00                 N  
ATOM    262  N   ASN    91     -12.608  42.458  68.334  1.00                 N  
ATOM    263  CA  ASN    91     -12.598  43.458  69.405  1.00                 C  
ATOM    264  C   ASN    91     -11.277  44.219  69.545  1.00                 C  
ATOM    265  O   ASN    91     -10.863  44.589  70.650  1.00                 O  
ATOM    266  CB  ASN    91     -12.939  42.809  70.748  1.00                 C  
ATOM    267  CG  ASN    91     -13.437  43.811  71.770  1.00                 C  
ATOM    268  OD1 ASN    91     -14.123  44.774  71.426  1.00                 O  
ATOM    269  ND2 ASN    91     -13.093  43.587  73.033  1.00                 N  
ATOM    270  N   SER    92     -10.627  44.468  68.413  1.00                 N  
ATOM    271  CA  SER    92      -9.360  45.187  68.392  1.00                 C  
ATOM    272  C   SER    92      -9.233  46.012  67.109  1.00                 C  
ATOM    273  O   SER    92      -9.865  45.707  66.106  1.00                 O  
ATOM    274  CB  SER    92      -8.188  44.211  68.517  1.00                 C  
ATOM    275  OG  SER    92      -8.104  43.367  67.382  1.00                 O  
ATOM    276  N   ILE    93      -8.420  47.063  67.165  1.00                 N  
ATOM    277  CA  ILE    93      -8.184  47.940  66.025  1.00                 C  
ATOM    278  C   ILE    93      -7.041  47.400  65.157  1.00                 C  
ATOM    279  O   ILE    93      -5.888  47.333  65.595  1.00                 O  
ATOM    280  CB  ILE    93      -7.873  49.380  66.475  1.00                 C  
ATOM    281  CD1 ILE    93      -8.752  51.280  67.930  1.00                 C  
ATOM    282  CG1 ILE    93      -9.057  49.964  67.249  1.00                 C  
ATOM    283  CG2 ILE    93      -7.496  50.242  65.280  1.00                 C  
ATOM    284  N   PRO    94      -7.363  47.064  63.912  1.00                 N  
ATOM    285  CA  PRO    94      -6.402  46.467  62.989  1.00                 C  
ATOM    286  C   PRO    94      -5.492  47.544  62.370  1.00                 C  
ATOM    287  O   PRO    94      -5.963  48.471  61.720  1.00                 O  
ATOM    288  CB  PRO    94      -7.276  45.792  61.930  1.00                 C  
ATOM    289  CD  PRO    94      -8.778  46.762  63.522  1.00                 C  
ATOM    290  CG  PRO    94      -8.589  45.584  62.607  1.00                 C  
ATOM    291  N   ILE    95      -4.187  47.405  62.584  1.00                 N  
ATOM    292  CA  ILE    95      -3.196  48.312  62.011  1.00                 C  
ATOM    293  C   ILE    95      -2.738  47.841  60.627  1.00                 C  
ATOM    294  O   ILE    95      -2.242  46.729  60.466  1.00                 O  
ATOM    295  CB  ILE    95      -1.974  48.469  62.935  1.00                 C  
ATOM    296  CD1 ILE    95      -3.128  50.284  64.302  1.00                 C  
ATOM    297  CG1 ILE    95      -2.410  48.953  64.319  1.00                 C  
ATOM    298  CG2 ILE    95      -0.948  49.400  62.307  1.00                 C  
ATOM    299  N   PRO    96      -2.945  48.714  59.640  1.00                 N  
ATOM    300  CA  PRO    96      -2.704  48.430  58.232  1.00                 C  
ATOM    301  C   PRO    96      -1.354  48.941  57.781  1.00                 C  
ATOM    302  O   PRO    96      -0.721  48.330  56.916  1.00                 O  
ATOM    303  CB  PRO    96      -3.841  49.154  57.508  1.00                 C  
ATOM    304  CD  PRO    96      -4.028  49.748  59.819  1.00                 C  
ATOM    305  CG  PRO    96      -4.214  50.272  58.423  1.00                 C  
ATOM    306  N   CYS    97      -0.933  50.070  58.362  1.00                 N  
ATOM    307  CA  CYS    97       0.253  50.802  57.914  1.00                 C  
ATOM    308  C   CYS    97       1.275  50.982  59.029  1.00                 C  
ATOM    309  O   CYS    97       0.921  51.304  60.164  1.00                 O  
ATOM    310  CB  CYS    97      -0.141  52.172  57.358  1.00                 C  
ATOM    311  SG  CYS    97      -1.243  52.107  55.925  1.00                 S  
ATOM    312  N   ASP    98       2.542  50.782  58.680  1.00                 N  
ATOM    313  CA  ASP    98       3.647  50.977  59.602  1.00                 C  
ATOM    314  C   ASP    98       3.822  52.449  59.921  1.00                 C  
ATOM    315  O   ASP    98       3.575  53.320  59.083  1.00                 O  
ATOM    316  CB  ASP    98       4.939  50.401  59.019  1.00                 C  
ATOM    317  CG  ASP    98       4.936  48.886  58.979  1.00                 C  
ATOM    318  OD1 ASP    98       4.051  48.277  59.617  1.00                 O  
ATOM    319  OD2 ASP    98       5.818  48.307  58.310  1.00                 O  
ATOM    320  N   GLY    99       4.263  52.723  61.140  1.00                 N  
ATOM    321  CA  GLY    99       4.666  54.072  61.507  1.00                 C  
ATOM    322  C   GLY    99       4.248  54.419  62.908  1.00                 C  
ATOM    323  O   GLY    99       3.818  53.555  63.690  1.00                 O  
ATOM    324  N   PHE   100       4.388  55.701  63.216  1.00                 N  
ATOM    325  CA  PHE   100       3.990  56.237  64.497  1.00                 C  
ATOM    326  C   PHE   100       2.489  56.437  64.480  1.00                 C  
ATOM    327  O   PHE   100       1.905  56.782  63.443  1.00                 O  
ATOM    328  CB  PHE   100       4.730  57.545  64.784  1.00                 C  
ATOM    329  CG  PHE   100       6.193  57.363  65.072  1.00                 C  
ATOM    330  CZ  PHE   100       8.899  57.024  65.611  1.00                 C  
ATOM    331  CD1 PHE   100       7.142  57.608  64.094  1.00                 C  
ATOM    332  CE1 PHE   100       8.488  57.441  64.359  1.00                 C  
ATOM    333  CD2 PHE   100       6.621  56.946  66.320  1.00                 C  
ATOM    334  CE2 PHE   100       7.967  56.778  66.585  1.00                 C  
ATOM    335  N   TYR   101       1.871  56.209  65.634  1.00                 N  
ATOM    336  CA  TYR   101       0.453  56.455  65.817  1.00                 C  
ATOM    337  C   TYR   101       0.269  57.321  67.042  1.00                 C  
ATOM    338  O   TYR   101       0.746  56.979  68.121  1.00                 O  
ATOM    339  CB  TYR   101      -0.308  55.134  65.947  1.00                 C  
ATOM    340  CG  TYR   101      -0.206  54.246  64.727  1.00                 C  
ATOM    341  OH  TYR   101       0.086  51.800  61.377  1.00                 O  
ATOM    342  CZ  TYR   101      -0.012  52.610  62.485  1.00                 C  
ATOM    343  CD1 TYR   101       0.872  53.388  64.559  1.00                 C  
ATOM    344  CE1 TYR   101       0.973  52.573  63.447  1.00                 C  
ATOM    345  CD2 TYR   101      -1.190  54.271  63.746  1.00                 C  
ATOM    346  CE2 TYR   101      -1.106  53.463  62.628  1.00                 C  
ATOM    347  N   LEU   102      -0.397  58.456  66.850  1.00                 N  
ATOM    348  CA  LEU   102      -0.878  59.280  67.945  1.00                 C  
ATOM    349  C   LEU   102      -2.136  58.628  68.511  1.00                 C  
ATOM    350  O   LEU   102      -3.129  58.478  67.796  1.00                 O  
ATOM    351  CB  LEU   102      -1.148  60.707  67.463  1.00                 C  
ATOM    352  CG  LEU   102      -1.651  61.695  68.518  1.00                 C  
ATOM    353  CD1 LEU   102      -0.593  61.926  69.586  1.00                 C  
ATOM    354  CD2 LEU   102      -2.049  63.013  67.873  1.00                 C  
ATOM    355  N   ILE   103      -2.086  58.249  69.792  1.00                 N  
ATOM    356  CA  ILE   103      -3.161  57.489  70.432  1.00                 C  
ATOM    357  C   ILE   103      -3.704  58.242  71.639  1.00                 C  
ATOM    358  O   ILE   103      -2.935  58.646  72.509  1.00                 O  
ATOM    359  CB  ILE   103      -2.687  56.085  70.852  1.00                 C  
ATOM    360  CD1 ILE   103      -1.540  53.986  69.971  1.00                 C  
ATOM    361  CG1 ILE   103      -2.231  55.288  69.629  1.00                 C  
ATOM    362  CG2 ILE   103      -3.780  55.363  71.625  1.00                 C  
ATOM    363  N   SER   104      -5.029  58.424  71.672  1.00                 N  
ATOM    364  CA  SER   104      -5.748  59.048  72.787  1.00                 C  
ATOM    365  C   SER   104      -6.670  57.990  73.435  1.00                 C  
ATOM    366  O   SER   104      -7.412  57.302  72.734  1.00                 O  
ATOM    367  CB  SER   104      -6.545  60.259  72.299  1.00                 C  
ATOM    368  OG  SER   104      -7.322  60.814  73.347  1.00                 O  
ATOM    369  N   LEU   105      -6.592  57.849  74.760  1.00                 N  
ATOM    370  CA  LEU   105      -7.488  56.967  75.524  1.00                 C  
ATOM    371  C   LEU   105      -8.168  57.763  76.638  1.00                 C  
ATOM    372  O   LEU   105      -7.499  58.360  77.473  1.00                 O  
ATOM    373  CB  LEU   105      -6.710  55.781  76.099  1.00                 C  
ATOM    374  CG  LEU   105      -7.505  54.810  76.974  1.00                 C  
ATOM    375  CD1 LEU   105      -8.588  54.117  76.162  1.00                 C  
ATOM    376  CD2 LEU   105      -6.582  53.782  77.611  1.00                 C  
ATOM    377  N   LYS   106      -9.499  57.781  76.628  1.00                 N  
ATOM    378  CA  LYS   106     -10.289  58.513  77.623  1.00                 C  
ATOM    379  C   LYS   106     -11.372  57.607  78.190  1.00                 C  
ATOM    380  O   LYS   106     -11.877  56.726  77.502  1.00                 O  
ATOM    381  CB  LYS   106     -10.903  59.769  77.001  1.00                 C  
ATOM    382  CD  LYS   106     -10.559  62.044  75.997  1.00                 C  
ATOM    383  CE  LYS   106      -9.538  63.059  75.509  1.00                 C  
ATOM    384  CG  LYS   106      -9.881  60.796  76.540  1.00                 C  
ATOM    385  NZ  LYS   106     -10.188  64.295  74.992  1.00                 N  
ATOM    386  N   GLY   107     -11.744  57.844  79.441  1.00                 N  
ATOM    387  CA  GLY   107     -12.864  57.131  80.041  1.00                 C  
ATOM    388  C   GLY   107     -12.995  57.396  81.521  1.00                 C  
ATOM    389  O   GLY   107     -11.992  57.536  82.223  1.00                 O  
ATOM    390  N   TYR   108     -14.243  57.444  81.987  1.00                 N  
ATOM    391  CA  TYR   108     -14.570  57.697  83.392  1.00                 C  
ATOM    392  C   TYR   108     -15.374  56.495  83.900  1.00                 C  
ATOM    393  O   TYR   108     -16.499  56.270  83.475  1.00                 O  
ATOM    394  CB  TYR   108     -15.346  59.008  83.534  1.00                 C  
ATOM    395  CG  TYR   108     -14.564  60.231  83.113  1.00                 C  
ATOM    396  OH  TYR   108     -12.417  63.594  81.939  1.00                 O  
ATOM    397  CZ  TYR   108     -13.127  62.481  82.329  1.00                 C  
ATOM    398  CD1 TYR   108     -14.540  60.639  81.785  1.00                 C  
ATOM    399  CE1 TYR   108     -13.828  61.755  81.391  1.00                 C  
ATOM    400  CD2 TYR   108     -13.851  60.975  84.044  1.00                 C  
ATOM    401  CE2 TYR   108     -13.133  62.095  83.669  1.00                 C  
ATOM    402  N   PHE   109     -14.757  55.707  84.780  1.00                 N  
ATOM    403  CA  PHE   109     -15.309  54.424  85.226  1.00                 C  
ATOM    404  C   PHE   109     -16.016  54.585  86.554  1.00                 C  
ATOM    405  O   PHE   109     -15.605  55.405  87.365  1.00                 O  
ATOM    406  CB  PHE   109     -14.202  53.373  85.334  1.00                 C  
ATOM    407  CG  PHE   109     -13.613  52.975  84.011  1.00                 C  
ATOM    408  CZ  PHE   109     -12.525  52.233  81.563  1.00                 C  
ATOM    409  CD1 PHE   109     -12.684  53.784  83.380  1.00                 C  
ATOM    410  CE1 PHE   109     -12.141  53.418  82.163  1.00                 C  
ATOM    411  CD2 PHE   109     -13.987  51.793  83.398  1.00                 C  
ATOM    412  CE2 PHE   109     -13.444  51.426  82.181  1.00                 C  
ATOM    413  N   SER   110     -17.071  53.795  86.768  1.00                 N  
ATOM    414  CA  SER   110     -17.954  53.941  87.937  1.00                 C  
ATOM    415  C   SER   110     -17.366  53.358  89.213  1.00                 C  
ATOM    416  O   SER   110     -17.838  53.654  90.312  1.00                 O  
ATOM    417  CB  SER   110     -19.309  53.282  87.671  1.00                 C  
ATOM    418  OG  SER   110     -19.181  51.874  87.571  1.00                 O  
ATOM    419  N   GLN   111     -16.366  52.496  89.059  1.00                 N  
ATOM    420  CA  GLN   111     -15.585  52.011  90.183  1.00                 C  
ATOM    421  C   GLN   111     -14.141  51.843  89.734  1.00                 C  
ATOM    422  O   GLN   111     -13.800  52.072  88.568  1.00                 O  
ATOM    423  CB  GLN   111     -16.163  50.696  90.710  1.00                 C  
ATOM    424  CD  GLN   111     -18.114  49.494  91.773  1.00                 C  
ATOM    425  CG  GLN   111     -17.578  50.813  91.252  1.00                 C  
ATOM    426  OE1 GLN   111     -17.354  48.554  92.008  1.00                 O  
ATOM    427  NE2 GLN   111     -19.427  49.420  91.954  1.00                 N  
ATOM    428  N   GLU   112     -13.294  51.457  90.675  1.00                 N  
ATOM    429  CA  GLU   112     -11.861  51.410  90.446  1.00                 C  
ATOM    430  C   GLU   112     -11.522  50.337  89.412  1.00                 C  
ATOM    431  O   GLU   112     -12.122  49.262  89.416  1.00                 O  
ATOM    432  CB  GLU   112     -11.117  51.144  91.756  1.00                 C  
ATOM    433  CD  GLU   112     -10.445  51.989  94.040  1.00                 C  
ATOM    434  CG  GLU   112     -11.221  52.273  92.769  1.00                 C  
ATOM    435  OE1 GLU   112     -10.024  50.829  94.232  1.00                 O  
ATOM    436  OE2 GLU   112     -10.258  52.926  94.844  1.00                 O  
ATOM    437  N   LEU   113     -10.582  50.643  88.516  1.00                 N  
ATOM    438  CA  LEU   113     -10.156  49.694  87.485  1.00                 C  
ATOM    439  C   LEU   113      -8.641  49.665  87.318  1.00                 C  
ATOM    440  O   LEU   113      -7.935  50.583  87.740  1.00                 O  
ATOM    441  CB  LEU   113     -10.811  50.031  86.144  1.00                 C  
ATOM    442  CG  LEU   113     -10.290  51.280  85.430  1.00                 C  
ATOM    443  CD1 LEU   113     -10.783  51.322  83.991  1.00                 C  
ATOM    444  CD2 LEU   113     -10.713  52.538  86.171  1.00                 C  
ATOM    445  N   SER   114      -8.163  48.570  86.730  1.00                 N  
ATOM    446  CA  SER   114      -6.838  48.504  86.123  1.00                 C  
ATOM    447  C   SER   114      -7.067  48.582  84.633  1.00                 C  
ATOM    448  O   SER   114      -7.960  47.913  84.116  1.00                 O  
ATOM    449  CB  SER   114      -6.117  47.224  86.549  1.00                 C  
ATOM    450  OG  SER   114      -4.870  47.096  85.887  1.00                 O  
ATOM    451  N   LEU   115      -6.291  49.414  83.945  1.00                 N  
ATOM    452  CA  LEU   115      -6.479  49.596  82.508  1.00                 C  
ATOM    453  C   LEU   115      -5.157  49.556  81.738  1.00                 C  
ATOM    454  O   LEU   115      -4.181  50.205  82.111  1.00                 O  
ATOM    455  CB  LEU   115      -7.192  50.919  82.224  1.00                 C  
ATOM    456  CG  LEU   115      -7.587  51.178  80.769  1.00                 C  
ATOM    457  CD1 LEU   115      -8.739  52.169  80.692  1.00                 C  
ATOM    458  CD2 LEU   115      -6.396  51.689  79.972  1.00                 C  
ATOM    459  N   SER   116      -5.143  48.778  80.662  1.00                 N  
ATOM    460  CA  SER   116      -3.997  48.724  79.772  1.00                 C  
ATOM    461  C   SER   116      -4.408  48.712  78.295  1.00                 C  
ATOM    462  O   SER   116      -5.486  48.246  77.935  1.00                 O  
ATOM    463  CB  SER   116      -3.143  47.491  80.073  1.00                 C  
ATOM    464  OG  SER   116      -3.858  46.297  79.808  1.00                 O  
ATOM    465  N   LEU   117      -3.535  49.261  77.458  1.00                 N  
ATOM    466  CA  LEU   117      -3.716  49.258  76.014  1.00                 C  
ATOM    467  C   LEU   117      -2.587  48.425  75.446  1.00                 C  
ATOM    468  O   LEU   117      -1.433  48.630  75.816  1.00                 O  
ATOM    469  CB  LEU   117      -3.722  50.689  75.472  1.00                 C  
ATOM    470  CG  LEU   117      -3.839  50.838  73.954  1.00                 C  
ATOM    471  CD1 LEU   117      -5.188  50.334  73.466  1.00                 C  
ATOM    472  CD2 LEU   117      -3.633  52.286  73.538  1.00                 C  
ATOM    473  N   HIS   118      -2.929  47.466  74.581  1.00                 N  
ATOM    474  CA  HIS   118      -1.974  46.498  74.030  1.00                 C  
ATOM    475  C   HIS   118      -1.980  46.517  72.508  1.00                 C  
ATOM    476  O   HIS   118      -2.991  46.822  71.905  1.00                 O  
ATOM    477  CB  HIS   118      -2.288  45.088  74.535  1.00                 C  
ATOM    478  CG  HIS   118      -2.130  44.928  76.015  1.00                 C  
ATOM    479  ND1 HIS   118      -0.995  44.396  76.589  1.00                 N  
ATOM    480  CE1 HIS   118      -1.147  44.380  77.926  1.00                 C  
ATOM    481  CD2 HIS   118      -2.949  45.214  77.184  1.00                 C  
ATOM    482  NE2 HIS   118      -2.317  44.869  78.289  1.00                 N  
ATOM    483  N   TYR   119      -0.854  46.157  71.901  1.00                 N  
ATOM    484  CA  TYR   119      -0.730  46.035  70.437  1.00                 C  
ATOM    485  C   TYR   119      -0.407  44.616  69.964  1.00                 C  
ATOM    486  O   TYR   119      -0.639  44.288  68.805  1.00                 O  
ATOM    487  CB  TYR   119       0.347  46.985  69.910  1.00                 C  
ATOM    488  CG  TYR   119       1.738  46.674  70.415  1.00                 C  
ATOM    489  OH  TYR   119       5.565  45.810  71.792  1.00                 O  
ATOM    490  CZ  TYR   119       4.299  46.097  71.338  1.00                 C  
ATOM    491  CD1 TYR   119       2.545  45.754  69.758  1.00                 C  
ATOM    492  CE1 TYR   119       3.817  45.464  70.212  1.00                 C  
ATOM    493  CD2 TYR   119       2.240  47.302  71.548  1.00                 C  
ATOM    494  CE2 TYR   119       3.510  47.025  72.017  1.00                 C  
ATOM    495  N   ARG   120       0.164  43.799  70.845  1.00                 N  
ATOM    496  CA  ARG   120       0.428  42.384  70.565  1.00                 C  
ATOM    497  C   ARG   120       0.172  41.608  71.856  1.00                 C  
ATOM    498  O   ARG   120       0.377  42.142  72.947  1.00                 O  
ATOM    499  CB  ARG   120       1.858  42.196  70.056  1.00                 C  
ATOM    500  CD  ARG   120       3.580  42.670  68.292  1.00                 C  
ATOM    501  NE  ARG   120       3.847  41.270  67.970  1.00                 N  
ATOM    502  CG  ARG   120       2.142  42.889  68.732  1.00                 C  
ATOM    503  CZ  ARG   120       3.619  40.720  66.782  1.00                 C  
ATOM    504  NH1 ARG   120       3.893  39.438  66.582  1.00                 N  
ATOM    505  NH2 ARG   120       3.119  41.452  65.797  1.00                 N  
ATOM    506  N   ILE   121      -0.260  40.354  71.719  1.00                 N  
ATOM    507  CA  ILE   121      -0.744  39.533  72.843  1.00                 C  
ATOM    508  C   ILE   121       0.226  39.344  74.013  1.00                 C  
ATOM    509  O   ILE   121      -0.175  39.461  75.173  1.00                 O  
ATOM    510  CB  ILE   121      -1.161  38.126  72.376  1.00                 C  
ATOM    511  CD1 ILE   121      -2.713  36.922  70.752  1.00                 C  
ATOM    512  CG1 ILE   121      -2.407  38.205  71.492  1.00                 C  
ATOM    513  CG2 ILE   121      -1.370  37.208  73.571  1.00                 C  
ATOM    514  N   ASN   122       1.485  39.047  73.710  1.00                 N  
ATOM    515  CA  ASN   122       2.464  38.666  74.734  1.00                 C  
ATOM    516  C   ASN   122       3.512  39.753  74.991  1.00                 C  
ATOM    517  O   ASN   122       4.520  39.525  75.663  1.00                 O  
ATOM    518  CB  ASN   122       3.162  37.360  74.349  1.00                 C  
ATOM    519  CG  ASN   122       2.228  36.167  74.389  1.00                 C  
ATOM    520  OD1 ASN   122       1.880  35.674  75.463  1.00                 O  
ATOM    521  ND2 ASN   122       1.818  35.697  73.217  1.00                 N  
ATOM    522  N   ARG   123       3.240  40.943  74.475  1.00                 N  
ATOM    523  CA  ARG   123       4.182  42.045  74.485  1.00                 C  
ATOM    524  C   ARG   123       3.760  43.026  75.586  1.00                 C  
ATOM    525  O   ARG   123       2.609  43.003  76.042  1.00                 O  
ATOM    526  CB  ARG   123       4.229  42.722  73.114  1.00                 C  
ATOM    527  CD  ARG   123       6.105  41.381  72.122  1.00                 C  
ATOM    528  NE  ARG   123       7.013  42.523  72.046  1.00                 N  
ATOM    529  CG  ARG   123       4.650  41.801  71.981  1.00                 C  
ATOM    530  CZ  ARG   123       8.300  42.477  72.375  1.00                 C  
ATOM    531  NH1 ARG   123       9.050  43.566  72.274  1.00                 N  
ATOM    532  NH2 ARG   123       8.834  41.341  72.804  1.00                 N  
ATOM    533  N   LYS   124       4.684  43.878  76.023  1.00                 N  
ATOM    534  CA  LYS   124       4.361  44.872  77.043  1.00                 C  
ATOM    535  C   LYS   124       3.328  45.854  76.493  1.00                 C  
ATOM    536  O   LYS   124       3.401  46.231  75.327  1.00                 O  
ATOM    537  CB  LYS   124       5.625  45.606  77.495  1.00                 C  
ATOM    538  CD  LYS   124       7.816  45.537  78.717  1.00                 C  
ATOM    539  CE  LYS   124       8.802  44.666  79.478  1.00                 C  
ATOM    540  CG  LYS   124       6.607  44.736  78.262  1.00                 C  
ATOM    541  NZ  LYS   124       9.996  45.436  79.923  1.00                 N  
ATOM    542  N   PRO   125       2.348  46.252  77.326  1.00                 N  
ATOM    543  CA  PRO   125       1.350  47.188  76.831  1.00                 C  
ATOM    544  C   PRO   125       1.949  48.541  76.431  1.00                 C  
ATOM    545  O   PRO   125       3.025  48.918  76.901  1.00                 O  
ATOM    546  CB  PRO   125       0.380  47.350  78.003  1.00                 C  
ATOM    547  CD  PRO   125       2.174  45.966  78.778  1.00                 C  
ATOM    548  CG  PRO   125       1.195  47.022  79.210  1.00                 C  
ATOM    549  N   LEU   126       1.240  49.235  75.550  1.00                 N  
ATOM    550  CA  LEU   126       1.529  50.614  75.188  1.00                 C  
ATOM    551  C   LEU   126       1.335  51.532  76.389  1.00                 C  
ATOM    552  O   LEU   126       2.053  52.507  76.558  1.00                 O  
ATOM    553  CB  LEU   126       0.640  51.060  74.025  1.00                 C  
ATOM    554  CG  LEU   126       0.922  50.412  72.669  1.00                 C  
ATOM    555  CD1 LEU   126      -0.140  50.805  71.654  1.00                 C  
ATOM    556  CD2 LEU   126       2.304  50.799  72.165  1.00                 C  
ATOM    557  N   PHE   127       0.336  51.200  77.200  1.00                 N  
ATOM    558  CA  PHE   127      -0.155  52.052  78.265  1.00                 C  
ATOM    559  C   PHE   127      -0.684  51.168  79.384  1.00                 C  
ATOM    560  O   PHE   127      -1.339  50.169  79.120  1.00                 O  
ATOM    561  CB  PHE   127      -1.236  52.998  77.739  1.00                 C  
ATOM    562  CG  PHE   127      -1.765  53.950  78.774  1.00                 C  
ATOM    563  CZ  PHE   127      -2.748  55.707  80.690  1.00                 C  
ATOM    564  CD1 PHE   127      -1.061  55.094  79.106  1.00                 C  
ATOM    565  CE1 PHE   127      -1.548  55.970  80.058  1.00                 C  
ATOM    566  CD2 PHE   127      -2.965  53.701  79.415  1.00                 C  
ATOM    567  CE2 PHE   127      -3.452  54.576  80.367  1.00                 C  
ATOM    568  N   SER   128      -0.418  51.550  80.630  1.00                 N  
ATOM    569  CA  SER   128      -0.879  50.780  81.778  1.00                 C  
ATOM    570  C   SER   128      -1.136  51.670  83.004  1.00                 C  
ATOM    571  O   SER   128      -0.282  52.468  83.388  1.00                 O  
ATOM    572  CB  SER   128       0.137  49.694  82.137  1.00                 C  
ATOM    573  OG  SER   128      -0.285  48.956  83.271  1.00                 O  
ATOM    574  N   HIS   129      -2.320  51.532  83.601  1.00                 N  
ATOM    575  CA  HIS   129      -2.646  52.191  84.875  1.00                 C  
ATOM    576  C   HIS   129      -3.307  51.200  85.820  1.00                 C  
ATOM    577  O   HIS   129      -4.074  50.336  85.383  1.00                 O  
ATOM    578  CB  HIS   129      -3.555  53.398  84.637  1.00                 C  
ATOM    579  CG  HIS   129      -2.925  54.476  83.810  1.00                 C  
ATOM    580  ND1 HIS   129      -3.547  55.678  83.554  1.00                 N  
ATOM    581  CE1 HIS   129      -2.739  56.435  82.790  1.00                 C  
ATOM    582  CD2 HIS   129      -1.664  54.636  83.100  1.00                 C  
ATOM    583  NE2 HIS   129      -1.608  55.816  82.514  1.00                 N  
ATOM    584  N   ASP   130      -3.013  51.337  87.112  1.00                 N  
ATOM    585  CA  ASP   130      -3.625  50.499  88.133  1.00                 C  
ATOM    586  C   ASP   130      -4.389  51.332  89.157  1.00                 C  
ATOM    587  O   ASP   130      -3.917  52.385  89.596  1.00                 O  
ATOM    588  CB  ASP   130      -2.563  49.653  88.839  1.00                 C  
ATOM    589  CG  ASP   130      -1.931  48.626  87.921  1.00                 C  
ATOM    590  OD1 ASP   130      -2.682  47.887  87.250  1.00                 O  
ATOM    591  OD2 ASP   130      -0.685  48.560  87.872  1.00                 O  
ATOM    592  N   LYS   131      -5.576  50.847  89.520  1.00                 N  
ATOM    593  CA  LYS   131      -6.397  51.439  90.574  1.00                 C  
ATOM    594  C   LYS   131      -6.749  52.904  90.305  1.00                 C  
ATOM    595  O   LYS   131      -6.492  53.786  91.126  1.00                 O  
ATOM    596  CB  LYS   131      -5.689  51.335  91.926  1.00                 C  
ATOM    597  CD  LYS   131      -4.777  49.878  93.755  1.00                 C  
ATOM    598  CE  LYS   131      -4.500  48.452  94.203  1.00                 C  
ATOM    599  CG  LYS   131      -5.416  49.909  92.376  1.00                 C  
ATOM    600  NZ  LYS   131      -3.848  48.407  95.541  1.00                 N  
ATOM    601  N   VAL   132      -7.339  53.144  89.143  1.00                 N  
ATOM    602  CA  VAL   132      -7.779  54.482  88.742  1.00                 C  
ATOM    603  C   VAL   132      -9.297  54.509  88.557  1.00                 C  
ATOM    604  O   VAL   132      -9.935  53.473  88.348  1.00                 O  
ATOM    605  CB  VAL   132      -7.078  54.943  87.451  1.00                 C  
ATOM    606  CG1 VAL   132      -5.572  55.011  87.657  1.00                 C  
ATOM    607  CG2 VAL   132      -7.420  54.013  86.297  1.00                 C  
ATOM    608  N   THR   133      -9.872  55.700  88.637  1.00                 N  
ATOM    609  CA  THR   133     -11.295  55.882  88.363  1.00                 C  
ATOM    610  C   THR   133     -11.525  56.441  86.959  1.00                 C  
ATOM    611  O   THR   133     -12.657  56.462  86.468  1.00                 O  
ATOM    612  CB  THR   133     -11.954  56.816  89.395  1.00                 C  
ATOM    613  OG1 THR   133     -11.340  58.110  89.333  1.00                 O  
ATOM    614  CG2 THR   133     -11.781  56.263  90.801  1.00                 C  
ATOM    615  N   PHE   134     -10.449  56.883  86.314  1.00                 N  
ATOM    616  CA  PHE   134     -10.539  57.460  84.984  1.00                 C  
ATOM    617  C   PHE   134      -9.199  57.436  84.255  1.00                 C  
ATOM    618  O   PHE   134      -8.142  57.201  84.849  1.00                 O  
ATOM    619  CB  PHE   134     -11.055  58.898  85.058  1.00                 C  
ATOM    620  CG  PHE   134     -10.160  59.825  85.829  1.00                 C  
ATOM    621  CZ  PHE   134      -8.506  61.538  87.263  1.00                 C  
ATOM    622  CD1 PHE   134      -9.180  60.560  85.185  1.00                 C  
ATOM    623  CE1 PHE   134      -8.356  61.412  85.895  1.00                 C  
ATOM    624  CD2 PHE   134     -10.297  59.962  87.199  1.00                 C  
ATOM    625  CE2 PHE   134      -9.473  60.815  87.909  1.00                 C  
ATOM    626  N   VAL   135      -9.278  57.677  82.951  1.00                 N  
ATOM    627  CA  VAL   135      -8.116  57.758  82.079  1.00                 C  
ATOM    628  C   VAL   135      -8.331  58.931  81.136  1.00                 C  
ATOM    629  O   VAL   135      -9.449  59.180  80.691  1.00                 O  
ATOM    630  CB  VAL   135      -7.894  56.442  81.310  1.00                 C  
ATOM    631  CG1 VAL   135      -9.095  56.132  80.429  1.00                 C  
ATOM    632  CG2 VAL   135      -6.623  56.519  80.478  1.00                 C  
ATOM    633  N   ASP   136      -7.265  59.679  80.883  1.00                 N  
ATOM    634  CA  ASP   136      -7.268  60.750  79.889  1.00                 C  
ATOM    635  C   ASP   136      -5.835  60.969  79.441  1.00                 C  
ATOM    636  O   ASP   136      -5.124  61.836  79.961  1.00                 O  
ATOM    637  CB  ASP   136      -7.883  62.023  80.474  1.00                 C  
ATOM    638  CG  ASP   136      -8.072  63.110  79.435  1.00                 C  
ATOM    639  OD1 ASP   136      -7.670  62.896  78.272  1.00                 O  
ATOM    640  OD2 ASP   136      -8.623  64.175  79.783  1.00                 O  
ATOM    641  N   SER   137      -5.409  60.148  78.485  1.00                 N  
ATOM    642  CA  SER   137      -4.001  60.064  78.132  1.00                 C  
ATOM    643  C   SER   137      -3.781  60.130  76.626  1.00                 C  
ATOM    644  O   SER   137      -4.557  59.597  75.838  1.00                 O  
ATOM    645  CB  SER   137      -3.387  58.775  78.682  1.00                 C  
ATOM    646  OG  SER   137      -3.437  58.750  80.098  1.00                 O  
ATOM    647  N   ILE   138      -2.708  60.814  76.254  1.00                 N  
ATOM    648  CA  ILE   138      -2.285  60.944  74.880  1.00                 C  
ATOM    649  C   ILE   138      -0.865  60.389  74.805  1.00                 C  
ATOM    650  O   ILE   138      -0.046  60.679  75.662  1.00                 O  
ATOM    651  CB  ILE   138      -2.367  62.405  74.400  1.00                 C  
ATOM    652  CD1 ILE   138      -3.944  64.402  74.248  1.00                 C  
ATOM    653  CG1 ILE   138      -3.808  62.914  74.483  1.00                 C  
ATOM    654  CG2 ILE   138      -1.800  62.537  72.995  1.00                 C  
ATOM    655  N   ILE   139      -0.575  59.569  73.801  1.00                 N  
ATOM    656  CA  ILE   139       0.755  58.980  73.669  1.00                 C  
ATOM    657  C   ILE   139       1.095  58.762  72.195  1.00                 C  
ATOM    658  O   ILE   139       0.226  58.820  71.341  1.00                 O  
ATOM    659  CB  ILE   139       0.864  57.654  74.444  1.00                 C  
ATOM    660  CD1 ILE   139       0.041  55.241  74.465  1.00                 C  
ATOM    661  CG1 ILE   139      -0.134  56.632  73.896  1.00                 C  
ATOM    662  CG2 ILE   139       0.673  57.890  75.934  1.00                 C  
ATOM    663  N   VAL   140       2.369  58.521  71.909  1.00                 N  
ATOM    664  CA  VAL   140       2.809  58.131  70.571  1.00                 C  
ATOM    665  C   VAL   140       3.520  56.787  70.656  1.00                 C  
ATOM    666  O   VAL   140       4.381  56.588  71.520  1.00                 O  
ATOM    667  CB  VAL   140       3.724  59.199  69.944  1.00                 C  
ATOM    668  CG1 VAL   140       4.210  58.748  68.575  1.00                 C  
ATOM    669  CG2 VAL   140       2.996  60.531  69.842  1.00                 C  
ATOM    670  N   ALA   141       3.160  55.884  69.744  1.00                 N  
ATOM    671  CA  ALA   141       3.733  54.547  69.678  1.00                 C  
ATOM    672  C   ALA   141       4.094  54.181  68.237  1.00                 C  
ATOM    673  O   ALA   141       3.416  54.581  67.300  1.00                 O  
ATOM    674  CB  ALA   141       2.764  53.526  70.255  1.00                 C  
ATOM    675  N   SER   142       5.173  53.422  68.081  1.00                 N  
ATOM    676  CA  SER   142       5.560  52.834  66.802  1.00                 C  
ATOM    677  C   SER   142       4.874  51.484  66.607  1.00                 C  
ATOM    678  O   SER   142       5.135  50.532  67.343  1.00                 O  
ATOM    679  CB  SER   142       7.080  52.678  66.722  1.00                 C  
ATOM    680  OG  SER   142       7.462  52.008  65.533  1.00                 O  
ATOM    681  N   LEU   143       4.014  51.402  65.604  1.00                 N  
ATOM    682  CA  LEU   143       3.284  50.173  65.306  1.00                 C  
ATOM    683  C   LEU   143       3.589  49.718  63.876  1.00                 C  
ATOM    684  O   LEU   143       4.092  50.491  63.060  1.00                 O  
ATOM    685  CB  LEU   143       1.781  50.383  65.498  1.00                 C  
ATOM    686  CG  LEU   143       1.330  50.819  66.894  1.00                 C  
ATOM    687  CD1 LEU   143      -0.161  51.117  66.908  1.00                 C  
ATOM    688  CD2 LEU   143       1.666  49.752  67.925  1.00                 C  
ATOM    689  N   ARG   144       3.320  48.447  63.601  1.00                 N  
ATOM    690  CA  ARG   144       3.549  47.855  62.284  1.00                 C  
ATOM    691  C   ARG   144       2.398  46.930  61.911  1.00                 C  
ATOM    692  O   ARG   144       1.684  46.450  62.779  1.00                 O  
ATOM    693  CB  ARG   144       4.876  47.094  62.262  1.00                 C  
ATOM    694  CD  ARG   144       6.259  45.182  63.116  1.00                 C  
ATOM    695  NE  ARG   144       6.359  44.095  64.088  1.00                 N  
ATOM    696  CG  ARG   144       4.918  45.892  63.192  1.00                 C  
ATOM    697  CZ  ARG   144       5.929  42.856  63.870  1.00                 C  
ATOM    698  NH1 ARG   144       6.062  41.933  64.812  1.00                 N  
ATOM    699  NH2 ARG   144       5.368  42.544  62.710  1.00                 N  
ATOM    700  N   TYR   145       2.223  46.686  60.615  1.00                 N  
ATOM    701  CA  TYR   145       1.212  45.747  60.139  1.00                 C  
ATOM    702  C   TYR   145       1.351  44.436  60.909  1.00                 C  
ATOM    703  O   TYR   145       2.464  43.995  61.155  1.00                 O  
ATOM    704  CB  TYR   145       1.356  45.523  58.632  1.00                 C  
ATOM    705  CG  TYR   145       0.331  44.574  58.053  1.00                 C  
ATOM    706  OH  TYR   145      -2.500  41.977  56.462  1.00                 O  
ATOM    707  CZ  TYR   145      -1.562  42.835  56.989  1.00                 C  
ATOM    708  CD1 TYR   145      -0.973  44.992  57.819  1.00                 C  
ATOM    709  CE1 TYR   145      -1.916  44.132  57.291  1.00                 C  
ATOM    710  CD2 TYR   145       0.670  43.263  57.743  1.00                 C  
ATOM    711  CE2 TYR   145      -0.260  42.389  57.214  1.00                 C  
ATOM    712  N   LYS   146       0.206  43.846  61.271  1.00                 N  
ATOM    713  CA  LYS   146       0.059  42.650  62.138  1.00                 C  
ATOM    714  C   LYS   146      -0.182  42.984  63.614  1.00                 C  
ATOM    715  O   LYS   146      -0.666  42.136  64.367  1.00                 O  
ATOM    716  CB  LYS   146       1.297  41.758  62.034  1.00                 C  
ATOM    717  CD  LYS   146       2.764  40.293  60.619  1.00                 C  
ATOM    718  CE  LYS   146       3.060  39.799  59.212  1.00                 C  
ATOM    719  CG  LYS   146       1.561  41.222  60.636  1.00                 C  
ATOM    720  NZ  LYS   146       4.271  38.933  59.171  1.00                 N  
ATOM    721  N   ASP   147       0.154  44.205  64.030  1.00                 N  
ATOM    722  CA  ASP   147      -0.247  44.694  65.348  1.00                 C  
ATOM    723  C   ASP   147      -1.760  44.880  65.365  1.00                 C  
ATOM    724  O   ASP   147      -2.370  45.224  64.344  1.00                 O  
ATOM    725  CB  ASP   147       0.477  46.001  65.678  1.00                 C  
ATOM    726  CG  ASP   147       1.955  45.796  65.947  1.00                 C  
ATOM    727  OD1 ASP   147       2.372  44.631  66.117  1.00                 O  
ATOM    728  OD2 ASP   147       2.696  46.801  65.987  1.00                 O  
ATOM    729  N   LYS   148      -2.356  44.642  66.529  1.00                 N  
ATOM    730  CA  LYS   148      -3.790  44.832  66.739  1.00                 C  
ATOM    731  C   LYS   148      -3.969  45.447  68.121  1.00                 C  
ATOM    732  O   LYS   148      -3.579  44.858  69.127  1.00                 O  
ATOM    733  CB  LYS   148      -4.533  43.501  66.601  1.00                 C  
ATOM    734  CD  LYS   148      -5.272  41.609  65.127  1.00                 C  
ATOM    735  CE  LYS   148      -5.179  40.987  63.743  1.00                 C  
ATOM    736  CG  LYS   148      -4.456  42.889  65.212  1.00                 C  
ATOM    737  NZ  LYS   148      -5.980  39.735  63.643  1.00                 N  
ATOM    738  N   VAL   149      -4.551  46.639  68.161  1.00                 N  
ATOM    739  CA  VAL   149      -4.649  47.409  69.397  1.00                 C  
ATOM    740  C   VAL   149      -5.956  47.088  70.105  1.00                 C  
ATOM    741  O   VAL   149      -7.040  47.227  69.543  1.00                 O  
ATOM    742  CB  VAL   149      -4.540  48.922  69.130  1.00                 C  
ATOM    743  CG1 VAL   149      -4.701  49.704  70.424  1.00                 C  
ATOM    744  CG2 VAL   149      -3.211  49.251  68.466  1.00                 C  
ATOM    745  N   TYR   150      -5.840  46.615  71.334  1.00                 N  
ATOM    746  CA  TYR   150      -7.002  46.252  72.105  1.00                 C  
ATOM    747  C   TYR   150      -6.888  46.801  73.513  1.00                 C  
ATOM    748  O   TYR   150      -5.802  47.163  73.975  1.00                 O  
ATOM    749  CB  TYR   150      -7.173  44.732  72.133  1.00                 C  
ATOM    750  CG  TYR   150      -6.071  44.005  72.869  1.00                 C  
ATOM    751  OH  TYR   150      -3.047  42.005  74.907  1.00                 O  
ATOM    752  CZ  TYR   150      -4.047  42.667  74.231  1.00                 C  
ATOM    753  CD1 TYR   150      -6.189  43.716  74.222  1.00                 C  
ATOM    754  CE1 TYR   150      -5.186  43.052  74.903  1.00                 C  
ATOM    755  CD2 TYR   150      -4.915  43.609  72.208  1.00                 C  
ATOM    756  CE2 TYR   150      -3.902  42.944  72.872  1.00                 C  
ATOM    757  N   LEU   151      -8.042  46.873  74.164  1.00                 N  
ATOM    758  CA  LEU   151      -8.178  47.454  75.480  1.00                 C  
ATOM    759  C   LEU   151      -8.339  46.330  76.496  1.00                 C  
ATOM    760  O   LEU   151      -8.945  45.299  76.214  1.00                 O  
ATOM    761  CB  LEU   151      -9.367  48.417  75.521  1.00                 C  
ATOM    762  CG  LEU   151      -9.320  49.592  74.542  1.00                 C  
ATOM    763  CD1 LEU   151     -10.595  50.418  74.633  1.00                 C  
ATOM    764  CD2 LEU   151      -8.104  50.466  74.809  1.00                 C  
ATOM    765  N   ASN   152      -7.790  46.543  77.680  1.00                 N  
ATOM    766  CA  ASN   152      -7.792  45.551  78.741  1.00                 C  
ATOM    767  C   ASN   152      -8.086  46.305  80.032  1.00                 C  
ATOM    768  O   ASN   152      -7.204  46.957  80.584  1.00                 O  
ATOM    769  CB  ASN   152      -6.460  44.798  78.773  1.00                 C  
ATOM    770  CG  ASN   152      -6.447  43.681  79.798  1.00                 C  
ATOM    771  OD1 ASN   152      -7.400  43.513  80.560  1.00                 O  
ATOM    772  ND2 ASN   152      -5.365  42.911  79.819  1.00                 N  
ATOM    773  N   VAL   153      -9.341  46.256  80.476  1.00                 N  
ATOM    774  CA  VAL   153      -9.713  46.780  81.793  1.00                 C  
ATOM    775  C   VAL   153     -10.329  45.696  82.693  1.00                 C  
ATOM    776  O   VAL   153     -11.247  44.969  82.303  1.00                 O  
ATOM    777  CB  VAL   153     -10.696  47.960  81.674  1.00                 C  
ATOM    778  CG1 VAL   153     -11.107  48.452  83.053  1.00                 C  
ATOM    779  CG2 VAL   153     -10.078  49.088  80.864  1.00                 C  
ATOM    780  N   THR   154      -9.769  45.581  83.892  1.00                 N  
ATOM    781  CA  THR   154     -10.224  44.631  84.880  1.00                 C  
ATOM    782  C   THR   154     -10.649  45.385  86.137  1.00                 C  
ATOM    783  O   THR   154     -10.124  46.460  86.449  1.00                 O  
ATOM    784  CB  THR   154      -9.132  43.597  85.214  1.00                 C  
ATOM    785  OG1 THR   154      -7.990  44.265  85.764  1.00                 O  
ATOM    786  CG2 THR   154      -8.703  42.852  83.959  1.00                 C  
ATOM    787  N   THR   155     -11.612  44.812  86.847  1.00                 N  
ATOM    788  CA  THR   155     -12.223  45.485  87.980  1.00                 C  
ATOM    789  C   THR   155     -12.676  44.445  88.987  1.00                 C  
ATOM    790  O   THR   155     -12.491  43.246  88.776  1.00                 O  
ATOM    791  CB  THR   155     -13.409  46.365  87.542  1.00                 C  
ATOM    792  OG1 THR   155     -13.812  47.205  88.630  1.00                 O  
ATOM    793  CG2 THR   155     -14.591  45.500  87.132  1.00                 C  
ATOM    794  N   HIS   156     -13.250  44.916  90.087  1.00                 N  
ATOM    795  CA  HIS   156     -13.821  44.043  91.103  1.00                 C  
ATOM    796  C   HIS   156     -15.009  43.317  90.476  1.00                 C  
ATOM    797  O   HIS   156     -16.057  43.918  90.246  1.00                 O  
ATOM    798  CB  HIS   156     -14.232  44.852  92.335  1.00                 C  
ATOM    799  CG  HIS   156     -13.079  45.470  93.064  1.00                 C  
ATOM    800  ND1 HIS   156     -12.193  44.732  93.818  1.00                 N  
ATOM    801  CE1 HIS   156     -11.273  45.559  94.346  1.00                 C  
ATOM    802  CD2 HIS   156     -12.555  46.819  93.224  1.00                 C  
ATOM    803  NE2 HIS   156     -11.484  46.812  93.994  1.00                 N  
ATOM    804  N   ASN   157     -14.827  42.029  90.182  1.00                 N  
ATOM    805  CA  ASN   157     -15.862  41.213  89.532  1.00                 C  
ATOM    806  C   ASN   157     -17.053  40.885  90.438  1.00                 C  
ATOM    807  O   ASN   157     -18.027  40.276  89.986  1.00                 O  
ATOM    808  CB  ASN   157     -15.262  39.909  89.002  1.00                 C  
ATOM    809  CG  ASN   157     -14.373  40.126  87.794  1.00                 C  
ATOM    810  OD1 ASN   157     -14.492  41.133  87.096  1.00                 O  
ATOM    811  ND2 ASN   157     -13.477  39.178  87.542  1.00                 N  
ATOM    812  N   THR   158     -16.964  41.277  91.709  1.00                 N  
ATOM    813  CA  THR   158     -18.089  41.193  92.644  1.00                 C  
ATOM    814  C   THR   158     -19.193  42.185  92.277  1.00                 C  
ATOM    815  O   THR   158     -20.370  41.824  92.270  1.00                 O  
ATOM    816  CB  THR   158     -17.638  41.449  94.094  1.00                 C  
ATOM    817  OG1 THR   158     -16.686  40.452  94.484  1.00                 O  
ATOM    818  CG2 THR   158     -18.827  41.383  95.041  1.00                 C  
ATOM    819  N   SER   159     -18.811  43.430  91.986  1.00                 N  
ATOM    820  CA  SER   159     -19.776  44.466  91.613  1.00                 C  
ATOM    821  C   SER   159     -19.713  44.770  90.119  1.00                 C  
ATOM    822  O   SER   159     -18.957  45.631  89.675  1.00                 O  
ATOM    823  CB  SER   159     -19.528  45.744  92.417  1.00                 C  
ATOM    824  OG  SER   159     -20.434  46.767  92.042  1.00                 O  
ATOM    825  N   CYS   160     -20.515  44.038  89.354  1.00                 N  
ATOM    826  CA  CYS   160     -20.684  44.283  87.929  1.00                 C  
ATOM    827  C   CYS   160     -22.109  44.746  87.592  1.00                 C  
ATOM    828  O   CYS   160     -22.399  45.043  86.432  1.00                 O  
ATOM    829  CB  CYS   160     -20.348  43.025  87.126  1.00                 C  
ATOM    830  SG  CYS   160     -18.632  42.478  87.276  1.00                 S  
ATOM    831  N   ALA   161     -22.983  44.832  88.597  1.00                 N  
ATOM    832  CA  ALA   161     -24.390  45.183  88.377  1.00                 C  
ATOM    833  C   ALA   161     -24.573  46.577  87.767  1.00                 C  
ATOM    834  O   ALA   161     -25.483  46.787  86.963  1.00                 O  
ATOM    835  CB  ALA   161     -25.166  45.106  89.683  1.00                 C  
ATOM    836  N   ASP   162     -23.721  47.525  88.154  1.00                 N  
ATOM    837  CA  ASP   162     -23.784  48.884  87.613  1.00                 C  
ATOM    838  C   ASP   162     -22.378  49.394  87.279  1.00                 C  
ATOM    839  O   ASP   162     -22.045  50.557  87.526  1.00                 O  
ATOM    840  CB  ASP   162     -24.471  49.824  88.605  1.00                 C  
ATOM    841  CG  ASP   162     -24.873  51.143  87.975  1.00                 C  
ATOM    842  OD1 ASP   162     -25.150  51.160  86.757  1.00                 O  
ATOM    843  OD2 ASP   162     -24.912  52.160  88.699  1.00                 O  
ATOM    844  N   ILE   163     -21.556  48.508  86.719  1.00                 N  
ATOM    845  CA  ILE   163     -20.229  48.878  86.254  1.00                 C  
ATOM    846  C   ILE   163     -20.342  49.483  84.862  1.00                 C  
ATOM    847  O   ILE   163     -20.815  48.832  83.933  1.00                 O  
ATOM    848  CB  ILE   163     -19.274  47.670  86.255  1.00                 C  
ATOM    849  CD1 ILE   163     -18.666  48.024  88.705  1.00                 C  
ATOM    850  CG1 ILE   163     -19.182  47.063  87.656  1.00                 C  
ATOM    851  CG2 ILE   163     -17.907  48.072  85.721  1.00                 C  
ATOM    852  N   GLN   164     -19.906  50.730  84.718  1.00                 N  
ATOM    853  CA  GLN   164     -20.038  51.435  83.450  1.00                 C  
ATOM    854  C   GLN   164     -18.915  52.430  83.246  1.00                 C  
ATOM    855  O   GLN   164     -18.243  52.840  84.189  1.00                 O  
ATOM    856  CB  GLN   164     -21.387  52.153  83.374  1.00                 C  
ATOM    857  CD  GLN   164     -21.720  51.945  80.879  1.00                 C  
ATOM    858  CG  GLN   164     -21.627  52.886  82.064  1.00                 C  
ATOM    859  OE1 GLN   164     -22.524  51.012  80.876  1.00                 O  
ATOM    860  NE2 GLN   164     -20.897  52.188  79.866  1.00                 N  
ATOM    861  N   VAL   165     -18.723  52.799  81.987  1.00                 N  
ATOM    862  CA  VAL   165     -17.775  53.829  81.609  1.00                 C  
ATOM    863  C   VAL   165     -18.536  54.943  80.885  1.00                 C  
ATOM    864  O   VAL   165     -19.403  54.676  80.036  1.00                 O  
ATOM    865  CB  VAL   165     -16.645  53.261  80.730  1.00                 C  
ATOM    866  CG1 VAL   165     -17.218  52.622  79.474  1.00                 C  
ATOM    867  CG2 VAL   165     -15.651  54.354  80.369  1.00                 C  
ATOM    868  N   ASN   166     -18.238  56.186  81.260  1.00                 N  
ATOM    869  CA  ASN   166     -18.718  57.348  80.533  1.00                 C  
ATOM    870  C   ASN   166     -17.565  58.007  79.780  1.00                 C  
ATOM    871  O   ASN   166     -16.458  58.128  80.303  1.00                 O  
ATOM    872  CB  ASN   166     -19.393  58.336  81.487  1.00                 C  
ATOM    873  CG  ASN   166     -20.663  57.780  82.099  1.00                 C  
ATOM    874  OD1 ASN   166     -21.487  57.181  81.406  1.00                 O  
ATOM    875  ND2 ASN   166     -20.827  57.976  83.402  1.00                 N  
ATOM    876  N   GLY   167     -17.834  58.434  78.552  1.00                 N  
ATOM    877  CA  GLY   167     -16.824  59.098  77.727  1.00                 C  
ATOM    878  C   GLY   167     -15.706  58.170  77.284  1.00                 C  
ATOM    879  O   GLY   167     -14.596  58.626  77.007  1.00                 O  
ATOM    880  N   GLY   168     -16.003  56.872  77.223  1.00                 N  
ATOM    881  CA  GLY   168     -15.056  55.859  76.777  1.00                 C  
ATOM    882  C   GLY   168     -14.712  56.046  75.312  1.00                 C  
ATOM    883  O   GLY   168     -15.562  55.877  74.445  1.00                 O  
ATOM    884  N   GLU   169     -13.456  56.389  75.042  1.00                 N  
ATOM    885  CA  GLU   169     -13.035  56.812  73.715  1.00                 C  
ATOM    886  C   GLU   169     -11.579  56.465  73.457  1.00                 C  
ATOM    887  O   GLU   169     -10.705  56.803  74.259  1.00                 O  
ATOM    888  CB  GLU   169     -13.251  58.316  73.539  1.00                 C  
ATOM    889  CD  GLU   169     -13.199  60.313  71.993  1.00                 C  
ATOM    890  CG  GLU   169     -12.902  58.835  72.153  1.00                 C  
ATOM    891  OE1 GLU   169     -12.366  61.137  72.427  1.00                 O  
ATOM    892  OE2 GLU   169     -14.264  60.648  71.433  1.00                 O  
ATOM    893  N   LEU   170     -11.341  55.779  72.337  1.00                 N  
ATOM    894  CA  LEU   170     -10.003  55.439  71.876  1.00                 C  
ATOM    895  C   LEU   170      -9.822  55.954  70.445  1.00                 C  
ATOM    896  O   LEU   170     -10.513  55.510  69.514  1.00                 O  
ATOM    897  CB  LEU   170      -9.778  53.928  71.953  1.00                 C  
ATOM    898  CG  LEU   170      -8.431  53.416  71.437  1.00                 C  
ATOM    899  CD1 LEU   170      -7.291  53.952  72.289  1.00                 C  
ATOM    900  CD2 LEU   170      -8.406  51.895  71.416  1.00                 C  
ATOM    901  N   ILE   171      -8.901  56.905  70.283  1.00                 N  
ATOM    902  CA  ILE   171      -8.543  57.421  68.971  1.00                 C  
ATOM    903  C   ILE   171      -7.124  56.961  68.597  1.00                 C  
ATOM    904  O   ILE   171      -6.227  56.987  69.434  1.00                 O  
ATOM    905  CB  ILE   171      -8.643  58.957  68.922  1.00                 C  
ATOM    906  CD1 ILE   171     -10.226  60.897  69.403  1.00                 C  
ATOM    907  CG1 ILE   171     -10.082  59.406  69.184  1.00                 C  
ATOM    908  CG2 ILE   171      -8.117  59.483  67.595  1.00                 C  
ATOM    909  N   LEU   172      -6.939  56.507  67.357  1.00                 N  
ATOM    910  CA  LEU   172      -5.587  56.336  66.788  1.00                 C  
ATOM    911  C   LEU   172      -5.440  57.134  65.485  1.00                 C  
ATOM    912  O   LEU   172      -6.347  57.145  64.641  1.00                 O  
ATOM    913  CB  LEU   172      -5.294  54.855  66.539  1.00                 C  
ATOM    914  CG  LEU   172      -5.048  53.994  67.779  1.00                 C  
ATOM    915  CD1 LEU   172      -6.357  53.690  68.491  1.00                 C  
ATOM    916  CD2 LEU   172      -4.337  52.703  67.405  1.00                 C  
ATOM    917  N   ILE   173      -4.302  57.808  65.331  1.00                 N  
ATOM    918  CA  ILE   173      -4.026  58.607  64.131  1.00                 C  
ATOM    919  C   ILE   173      -2.608  58.346  63.629  1.00                 C  
ATOM    920  O   ILE   173      -1.628  58.716  64.283  1.00                 O  
ATOM    921  CB  ILE   173      -4.228  60.111  64.395  1.00                 C  
ATOM    922  CD1 ILE   173      -5.892  61.805  65.321  1.00                 C  
ATOM    923  CG1 ILE   173      -5.661  60.384  64.856  1.00                 C  
ATOM    924  CG2 ILE   173      -3.865  60.922  63.161  1.00                 C  
ATOM    925  N   HIS   174      -2.516  57.702  62.465  1.00                 N  
ATOM    926  CA  HIS   174      -1.249  57.450  61.779  1.00                 C  
ATOM    927  C   HIS   174      -0.531  58.767  61.516  1.00                 C  
ATOM    928  O   HIS   174      -1.162  59.757  61.129  1.00                 O  
ATOM    929  CB  HIS   174      -1.489  56.693  60.471  1.00                 C  
ATOM    930  CG  HIS   174      -0.232  56.239  59.797  1.00                 C  
ATOM    931  ND1 HIS   174      -0.198  55.835  58.480  1.00                 N  
ATOM    932  CE1 HIS   174       1.061  55.486  58.161  1.00                 C  
ATOM    933  CD2 HIS   174       1.159  56.079  60.193  1.00                 C  
ATOM    934  NE2 HIS   174       1.881  55.631  59.184  1.00                 N  
ATOM    935  N   GLN   175       0.783  58.783  61.740  1.00                 N  
ATOM    936  CA  GLN   175       1.583  59.997  61.547  1.00                 C  
ATOM    937  C   GLN   175       2.565  59.911  60.379  1.00                 C  
ATOM    938  O   GLN   175       3.261  60.884  60.086  1.00                 O  
ATOM    939  CB  GLN   175       2.366  60.331  62.819  1.00                 C  
ATOM    940  CD  GLN   175       0.596  61.822  63.830  1.00                 C  
ATOM    941  CG  GLN   175       1.492  60.615  64.029  1.00                 C  
ATOM    942  OE1 GLN   175       1.061  62.895  63.445  1.00                 O  
ATOM    943  NE2 GLN   175      -0.694  61.650  64.094  1.00                 N  
ATOM    944  N   ASN   176       2.592  58.773  59.692  1.00                 N  
ATOM    945  CA  ASN   176       3.566  58.528  58.629  1.00                 C  
ATOM    946  C   ASN   176       2.956  58.090  57.314  1.00                 C  
ATOM    947  O   ASN   176       3.328  57.043  56.796  1.00                 O  
ATOM    948  CB  ASN   176       4.591  57.482  59.072  1.00                 C  
ATOM    949  CG  ASN   176       5.406  57.935  60.267  1.00                 C  
ATOM    950  OD1 ASN   176       6.369  58.688  60.124  1.00                 O  
ATOM    951  ND2 ASN   176       5.023  57.475  61.452  1.00                 N  
ATOM    952  N   PRO   177       2.049  58.906  56.744  1.00                 N  
ATOM    953  CA  PRO   177       1.533  58.596  55.410  1.00                 C  
ATOM    954  C   PRO   177       2.655  58.327  54.402  1.00                 C  
ATOM    955  O   PRO   177       3.664  59.034  54.399  1.00                 O  
ATOM    956  CB  PRO   177       0.735  59.843  55.023  1.00                 C  
ATOM    957  CD  PRO   177       1.419  60.218  57.286  1.00                 C  
ATOM    958  CG  PRO   177       0.281  60.414  56.324  1.00                 C  
ATOM    959  N   GLY   178       2.473  57.306  53.572  1.00                 N  
ATOM    960  CA  GLY   178       3.455  56.923  52.559  1.00                 C  
ATOM    961  C   GLY   178       4.278  55.699  52.937  1.00                 C  
ATOM    962  O   GLY   178       5.001  55.143  52.101  1.00                 O  
ATOM    963  N   GLY   179       4.168  55.279  54.196  1.00                 N  
ATOM    964  CA  GLY   179       4.911  54.127  54.701  1.00                 C  
ATOM    965  C   GLY   179       4.213  52.838  54.236  1.00                 C  
ATOM    966  O   GLY   179       3.153  52.891  53.614  1.00                 O  
ATOM    967  N   PHE   180       4.810  51.686  54.523  1.00                 N  
ATOM    968  CA  PHE   180       4.231  50.397  54.128  1.00                 C  
ATOM    969  C   PHE   180       2.811  50.201  54.661  1.00                 C  
ATOM    970  O   PHE   180       2.558  50.418  55.849  1.00                 O  
ATOM    971  CB  PHE   180       5.114  49.243  54.609  1.00                 C  
ATOM    972  CG  PHE   180       4.614  47.887  54.200  1.00                 C  
ATOM    973  CZ  PHE   180       3.688  45.376  53.449  1.00                 C  
ATOM    974  CD1 PHE   180       4.811  47.421  52.912  1.00                 C  
ATOM    975  CE1 PHE   180       4.351  46.173  52.535  1.00                 C  
ATOM    976  CD2 PHE   180       3.948  47.078  55.103  1.00                 C  
ATOM    977  CE2 PHE   180       3.489  45.830  54.727  1.00                 C  
ATOM    978  N   CYS   181       1.900  49.788  53.776  1.00                 N  
ATOM    979  CA  CYS   181       0.534  49.443  54.152  1.00                 C  
ATOM    980  C   CYS   181       0.134  48.104  53.569  1.00                 C  
ATOM    981  O   CYS   181       0.686  47.674  52.561  1.00                 O  
ATOM    982  CB  CYS   181      -0.439  50.531  53.692  1.00                 C  
ATOM    983  SG  CYS   181      -0.119  52.165  54.396  1.00                 S  
TER
