# Supplementary material for: Signals of positive selection in genomes of palearctic Myotis-bats coexisting with a fungal pathogen
Source: BMC Genomics. 2024 Sep 3;25:828. doi: 10.1186/s12864-024-10722-3 (PMC11370307; doi:10.1186/s12864-024-10722-3)
Supplement: Supplementary file 19 — Supplementary Material 19 [file 12864_2024_10722_MOESM19_ESM.pdb]

SSBOND   1 CYS    324    CYS    343
ATOM      1  N   ALA     2      -9.943  11.472  68.960  1.00                 N  
ATOM      2  CA  ALA     2     -10.675  10.402  69.620  1.00                 C  
ATOM      3  C   ALA     2     -10.775  10.643  71.127  1.00                 C  
ATOM      4  O   ALA     2     -11.288   9.801  71.865  1.00                 O  
ATOM      5  CB  ALA     2     -10.011   9.061  69.350  1.00                 C  
ATOM      6  N   MET     3     -10.285  11.794  71.581  1.00                 N  
ATOM      7  CA  MET     3     -10.339  12.127  73.001  1.00                 C  
ATOM      8  C   MET     3     -11.767  12.094  73.533  1.00                 C  
ATOM      9  O   MET     3     -12.048  11.452  74.544  1.00                 O  
ATOM     10  CB  MET     3      -9.725  13.506  73.252  1.00                 C  
ATOM     11  SD  MET     3      -9.112  15.610  74.946  1.00                 S  
ATOM     12  CE  MET     3     -10.434  16.585  74.234  1.00                 C  
ATOM     13  CG  MET     3      -9.752  13.942  74.708  1.00                 C  
ATOM     14  N   VAL     4     -12.667  12.794  72.854  1.00                 N  
ATOM     15  CA  VAL     4     -14.057  12.832  73.275  1.00                 C  
ATOM     16  C   VAL     4     -14.637  11.427  73.194  1.00                 C  
ATOM     17  O   VAL     4     -15.416  11.021  74.051  1.00                 O  
ATOM     18  CB  VAL     4     -14.878  13.817  72.422  1.00                 C  
ATOM     19  CG1 VAL     4     -16.361  13.685  72.736  1.00                 C  
ATOM     20  CG2 VAL     4     -14.406  15.244  72.653  1.00                 C  
ATOM     21  N   SER     5     -14.254  10.687  72.159  1.00                 N  
ATOM     22  CA  SER     5     -14.736   9.323  71.991  1.00                 C  
ATOM     23  C   SER     5     -14.288   8.459  73.162  1.00                 C  
ATOM     24  O   SER     5     -15.032   7.588  73.624  1.00                 O  
ATOM     25  CB  SER     5     -14.237   8.737  70.669  1.00                 C  
ATOM     26  OG  SER     5     -14.801   9.420  69.563  1.00                 O  
ATOM     27  N   GLU     6     -13.072   8.701  73.643  1.00                 N  
ATOM     28  CA  GLU     6     -12.543   7.923  74.757  1.00                 C  
ATOM     29  C   GLU     6     -13.323   8.202  76.033  1.00                 C  
ATOM     30  O   GLU     6     -13.489   7.309  76.857  1.00                 O  
ATOM     31  CB  GLU     6     -11.059   8.230  74.968  1.00                 C  
ATOM     32  CD  GLU     6     -10.376   5.927  75.750  1.00                 C  
ATOM     33  CG  GLU     6     -10.406   7.409  76.068  1.00                 C  
ATOM     34  OE1 GLU     6     -10.476   5.573  74.556  1.00                 O  
ATOM     35  OE2 GLU     6     -10.253   5.119  76.694  1.00                 O  
ATOM     36  N   PHE     7     -13.784   9.441  76.207  1.00                 N  
ATOM     37  CA  PHE     7     -14.566   9.790  77.396  1.00                 C  
ATOM     38  C   PHE     7     -15.764   8.858  77.421  1.00                 C  
ATOM     39  O   PHE     7     -16.025   8.172  78.410  1.00                 O  
ATOM     40  CB  PHE     7     -14.975  11.264  77.355  1.00                 C  
ATOM     41  CG  PHE     7     -13.850  12.213  77.653  1.00                 C  
ATOM     42  CZ  PHE     7     -11.767  13.967  78.211  1.00                 C  
ATOM     43  CD1 PHE     7     -13.695  13.377  76.921  1.00                 C  
ATOM     44  CE1 PHE     7     -12.660  14.251  77.196  1.00                 C  
ATOM     45  CD2 PHE     7     -12.948  11.943  78.667  1.00                 C  
ATOM     46  CE2 PHE     7     -11.913  12.817  78.941  1.00                 C  
ATOM     47  N   LEU     8     -16.488   8.849  76.307  1.00                 N  
ATOM     48  CA  LEU     8     -17.693   8.042  76.165  1.00                 C  
ATOM     49  C   LEU     8     -17.467   6.537  76.259  1.00                 C  
ATOM     50  O   LEU     8     -18.268   5.821  76.874  1.00                 O  
ATOM     51  CB  LEU     8     -18.381   8.337  74.831  1.00                 C  
ATOM     52  CG  LEU     8     -19.023   9.719  74.690  1.00                 C  
ATOM     53  CD1 LEU     8     -19.507   9.944  73.266  1.00                 C  
ATOM     54  CD2 LEU     8     -20.174   9.880  75.671  1.00                 C  
ATOM     55  N   LYS     9     -16.385   6.055  75.652  1.00                 N  
ATOM     56  CA  LYS     9     -16.070   4.630  75.677  1.00                 C  
ATOM     57  C   LYS     9     -15.787   4.148  77.089  1.00                 C  
ATOM     58  O   LYS     9     -16.240   3.075  77.488  1.00                 O  
ATOM     59  CB  LYS     9     -14.871   4.330  74.775  1.00                 C  
ATOM     60  CD  LYS     9     -13.929   4.167  72.454  1.00                 C  
ATOM     61  CE  LYS     9     -14.219   4.310  70.969  1.00                 C  
ATOM     62  CG  LYS     9     -15.165   4.459  73.289  1.00                 C  
ATOM     63  NZ  LYS     9     -13.006   4.069  70.140  1.00                 N  
ATOM     64  N   GLN    10     -15.034   4.941  77.844  1.00                 N  
ATOM     65  CA  GLN    10     -14.720   4.577  79.217  1.00                 C  
ATOM     66  C   GLN    10     -15.988   4.672  80.057  1.00                 C  
ATOM     67  O   GLN    10     -16.226   3.833  80.927  1.00                 O  
ATOM     68  CB  GLN    10     -13.618   5.482  79.773  1.00                 C  
ATOM     69  CD  GLN    10     -11.707   3.902  79.289  1.00                 C  
ATOM     70  CG  GLN    10     -12.267   5.299  79.101  1.00                 C  
ATOM     71  OE1 GLN    10     -12.036   3.217  80.257  1.00                 O  
ATOM     72  NE2 GLN    10     -10.858   3.477  78.361  1.00                 N  
ATOM     73  N   ALA    11     -16.804   5.691  79.793  1.00                 N  
ATOM     74  CA  ALA    11     -18.058   5.849  80.516  1.00                 C  
ATOM     75  C   ALA    11     -18.921   4.618  80.221  1.00                 C  
ATOM     76  O   ALA    11     -19.534   4.035  81.122  1.00                 O  
ATOM     77  CB  ALA    11     -18.748   7.141  80.105  1.00                 C  
ATOM     78  N   TRP    12     -18.959   4.225  78.951  1.00                 N  
ATOM     79  CA  TRP    12     -19.737   3.062  78.536  1.00                 C  
ATOM     80  C   TRP    12     -19.186   1.812  79.216  1.00                 C  
ATOM     81  O   TRP    12     -19.939   0.972  79.708  1.00                 O  
ATOM     82  CB  TRP    12     -19.709   2.914  77.013  1.00                 C  
ATOM     83  CG  TRP    12     -20.506   1.750  76.509  1.00                 C  
ATOM     84  CD1 TRP    12     -21.834   1.742  76.193  1.00                 C  
ATOM     85  NE1 TRP    12     -22.212   0.492  75.764  1.00                 N  
ATOM     86  CD2 TRP    12     -20.026   0.423  76.263  1.00                 C  
ATOM     87  CE2 TRP    12     -21.116  -0.335  75.799  1.00                 C  
ATOM     88  CH2 TRP    12     -19.770  -2.264  75.595  1.00                 C  
ATOM     89  CZ2 TRP    12     -21.000  -1.682  75.461  1.00                 C  
ATOM     90  CE3 TRP    12     -18.779  -0.198  76.390  1.00                 C  
ATOM     91  CZ3 TRP    12     -18.669  -1.534  76.054  1.00                 C  
ATOM     92  N   PHE    13     -17.864   1.692  79.240  1.00                 N  
ATOM     93  CA  PHE    13     -17.219   0.549  79.871  1.00                 C  
ATOM     94  C   PHE    13     -17.672   0.401  81.321  1.00                 C  
ATOM     95  O   PHE    13     -18.113  -0.672  81.751  1.00                 O  
ATOM     96  CB  PHE    13     -15.697   0.689  79.804  1.00                 C  
ATOM     97  CG  PHE    13     -14.956  -0.426  80.486  1.00                 C  
ATOM     98  CZ  PHE    13     -13.583  -2.484  81.753  1.00                 C  
ATOM     99  CD1 PHE    13     -14.789  -1.650  79.861  1.00                 C  
ATOM    100  CE1 PHE    13     -14.107  -2.675  80.488  1.00                 C  
ATOM    101  CD2 PHE    13     -14.425  -0.251  81.752  1.00                 C  
ATOM    102  CE2 PHE    13     -13.743  -1.276  82.379  1.00                 C  
ATOM    103  N   ILE    14     -17.554   1.487  82.070  1.00                 N  
ATOM    104  CA  ILE    14     -17.939   1.487  83.472  1.00                 C  
ATOM    105  C   ILE    14     -19.397   1.070  83.671  1.00                 C  
ATOM    106  O   ILE    14     -19.732   0.416  84.658  1.00                 O  
ATOM    107  CB  ILE    14     -17.713   2.866  84.119  1.00                 C  
ATOM    108  CD1 ILE    14     -15.910   4.610  84.573  1.00                 C  
ATOM    109  CG1 ILE    14     -16.217   3.174  84.210  1.00                 C  
ATOM    110  CG2 ILE    14     -18.389   2.933  85.480  1.00                 C  
ATOM    111  N   ASP    15     -20.257   1.425  82.723  1.00                 N  
ATOM    112  CA  ASP    15     -21.675   1.093  82.829  1.00                 C  
ATOM    113  C   ASP    15     -22.103  -0.258  82.274  1.00                 C  
ATOM    114  O   ASP    15     -23.117  -0.811  82.705  1.00                 O  
ATOM    115  CB  ASP    15     -22.527   2.155  82.131  1.00                 C  
ATOM    116  CG  ASP    15     -22.457   3.503  82.819  1.00                 C  
ATOM    117  OD1 ASP    15     -22.141   3.538  84.027  1.00                 O  
ATOM    118  OD2 ASP    15     -22.719   4.526  82.151  1.00                 O  
ATOM    119  N   ASN    16     -21.346  -0.805  81.331  1.00                 N  
ATOM    120  CA  ASN    16     -21.760  -2.065  80.733  1.00                 C  
ATOM    121  C   ASN    16     -20.872  -3.286  80.891  1.00                 C  
ATOM    122  O   ASN    16     -21.358  -4.408  80.768  1.00                 O  
ATOM    123  CB  ASN    16     -21.985  -1.896  79.229  1.00                 C  
ATOM    124  CG  ASN    16     -23.139  -0.965  78.914  1.00                 C  
ATOM    125  OD1 ASN    16     -24.305  -1.334  79.061  1.00                 O  
ATOM    126  ND2 ASN    16     -22.818   0.247  78.478  1.00                 N  
ATOM    127  N   GLU    17     -19.584  -3.100  81.156  1.00                 N  
ATOM    128  CA  GLU    17     -18.709  -4.258  81.257  1.00                 C  
ATOM    129  C   GLU    17     -17.798  -4.331  82.468  1.00                 C  
ATOM    130  O   GLU    17     -17.427  -5.428  82.891  1.00                 O  
ATOM    131  CB  GLU    17     -17.812  -4.361  80.022  1.00                 C  
ATOM    132  CD  GLU    17     -17.646  -4.691  77.523  1.00                 C  
ATOM    133  CG  GLU    17     -18.566  -4.604  78.725  1.00                 C  
ATOM    134  OE1 GLU    17     -16.424  -4.504  77.696  1.00                 O  
ATOM    135  OE2 GLU    17     -18.148  -4.945  76.408  1.00                 O  
ATOM    136  N   GLU    18     -17.432  -3.184  83.030  1.00                 N  
ATOM    137  CA  GLU    18     -16.525  -3.186  84.172  1.00                 C  
ATOM    138  C   GLU    18     -16.939  -4.153  85.282  1.00                 C  
ATOM    139  O   GLU    18     -16.106  -4.886  85.816  1.00                 O  
ATOM    140  CB  GLU    18     -16.407  -1.780  84.765  1.00                 C  
ATOM    141  CD  GLU    18     -15.322  -0.267  86.471  1.00                 C  
ATOM    142  CG  GLU    18     -15.441  -1.679  85.934  1.00                 C  
ATOM    143  OE1 GLU    18     -14.452   0.484  85.982  1.00                 O  
ATOM    144  OE2 GLU    18     -16.100   0.090  87.382  1.00                 O  
ATOM    145  N   GLN    19     -18.220  -4.158  85.629  1.00                 N  
ATOM    146  CA  GLN    19     -18.709  -5.049  86.678  1.00                 C  
ATOM    147  C   GLN    19     -18.227  -6.471  86.416  1.00                 C  
ATOM    148  O   GLN    19     -17.707  -7.139  87.307  1.00                 O  
ATOM    149  CB  GLN    19     -20.236  -5.000  86.754  1.00                 C  
ATOM    150  CD  GLN    19     -22.345  -5.796  87.893  1.00                 C  
ATOM    151  CG  GLN    19     -20.832  -5.878  87.842  1.00                 C  
ATOM    152  OE1 GLN    19     -22.961  -5.039  87.143  1.00                 O  
ATOM    153  NE2 GLN    19     -22.949  -6.577  88.781  1.00                 N  
ATOM    154  N   GLU    20     -18.393  -6.919  85.177  1.00                 N  
ATOM    155  CA  GLU    20     -17.993  -8.262  84.782  1.00                 C  
ATOM    156  C   GLU    20     -16.480  -8.463  84.887  1.00                 C  
ATOM    157  O   GLU    20     -16.011  -9.504  85.345  1.00                 O  
ATOM    158  CB  GLU    20     -18.453  -8.560  83.353  1.00                 C  
ATOM    159  CD  GLU    20     -20.381  -8.939  81.767  1.00                 C  
ATOM    160  CG  GLU    20     -19.957  -8.723  83.206  1.00                 C  
ATOM    161  OE1 GLU    20     -19.533  -8.774  80.866  1.00                 O  
ATOM    162  OE2 GLU    20     -21.563  -9.274  81.541  1.00                 O  
ATOM    163  N   TYR    21     -15.716  -7.464  84.462  1.00                 N  
ATOM    164  CA  TYR    21     -14.262  -7.539  84.524  1.00                 C  
ATOM    165  C   TYR    21     -13.779  -7.589  85.972  1.00                 C  
ATOM    166  O   TYR    21     -12.872  -8.354  86.309  1.00                 O  
ATOM    167  CB  TYR    21     -13.633  -6.348  83.799  1.00                 C  
ATOM    168  CG  TYR    21     -13.789  -6.393  82.296  1.00                 C  
ATOM    169  OH  TYR    21     -14.234  -6.512  78.163  1.00                 O  
ATOM    170  CZ  TYR    21     -14.085  -6.474  79.530  1.00                 C  
ATOM    171  CD1 TYR    21     -14.948  -5.928  81.687  1.00                 C  
ATOM    172  CE1 TYR    21     -15.099  -5.966  80.314  1.00                 C  
ATOM    173  CD2 TYR    21     -12.778  -6.902  81.490  1.00                 C  
ATOM    174  CE2 TYR    21     -12.912  -6.947  80.116  1.00                 C  
ATOM    175  N   THR    22     -14.391  -6.770  86.823  1.00                 N  
ATOM    176  CA  THR    22     -14.036  -6.718  88.238  1.00                 C  
ATOM    177  C   THR    22     -14.287  -8.060  88.917  1.00                 C  
ATOM    178  O   THR    22     -13.505  -8.494  89.763  1.00                 O  
ATOM    179  CB  THR    22     -14.820  -5.617  88.976  1.00                 C  
ATOM    180  OG1 THR    22     -14.495  -4.338  88.417  1.00                 O  
ATOM    181  CG2 THR    22     -14.460  -5.607  90.454  1.00                 C  
ATOM    182  N   LYS    23     -15.382  -8.712  88.544  1.00                 N  
ATOM    183  CA  LYS    23     -15.720 -10.009  89.110  1.00                 C  
ATOM    184  C   LYS    23     -14.689 -11.046  88.680  1.00                 C  
ATOM    185  O   LYS    23     -14.314 -11.925  89.459  1.00                 O  
ATOM    186  CB  LYS    23     -17.126 -10.431  88.680  1.00                 C  
ATOM    187  CD  LYS    23     -19.606 -10.076  88.830  1.00                 C  
ATOM    188  CE  LYS    23     -20.721  -9.257  89.461  1.00                 C  
ATOM    189  CG  LYS    23     -18.240  -9.612  89.309  1.00                 C  
ATOM    190  NZ  LYS    23     -22.063  -9.673  88.967  1.00                 N  
ATOM    191  N   ALA    24     -14.229 -10.934  87.436  1.00                 N  
ATOM    192  CA  ALA    24     -13.235 -11.860  86.899  1.00                 C  
ATOM    193  C   ALA    24     -11.901 -11.727  87.624  1.00                 C  
ATOM    194  O   ALA    24     -11.218 -12.719  87.878  1.00                 O  
ATOM    195  CB  ALA    24     -13.042 -11.625  85.409  1.00                 C  
ATOM    196  N   VAL    25     -11.535 -10.492  87.949  1.00                 N  
ATOM    197  CA  VAL    25     -10.285 -10.224  88.648  1.00                 C  
ATOM    198  C   VAL    25     -10.366 -10.755  90.073  1.00                 C  
ATOM    199  O   VAL    25      -9.407 -11.335  90.586  1.00                 O  
ATOM    200  CB  VAL    25      -9.951  -8.721  88.651  1.00                 C  
ATOM    201  CG1 VAL    25      -8.743  -8.445  89.533  1.00                 C  
ATOM    202  CG2 VAL    25      -9.705  -8.226  87.234  1.00                 C  
ATOM    203  N   LYS    26     -11.519 -10.559  90.705  1.00                 N  
ATOM    204  CA  LYS    26     -11.727 -11.018  92.074  1.00                 C  
ATOM    205  C   LYS    26     -11.621 -12.534  92.187  1.00                 C  
ATOM    206  O   LYS    26     -10.973 -13.052  93.096  1.00                 O  
ATOM    207  CB  LYS    26     -13.091 -10.557  92.592  1.00                 C  
ATOM    208  CD  LYS    26     -14.732 -10.447  94.488  1.00                 C  
ATOM    209  CE  LYS    26     -15.042 -10.897  95.907  1.00                 C  
ATOM    210  CG  LYS    26     -13.386 -10.978  94.023  1.00                 C  
ATOM    211  NZ  LYS    26     -16.359 -10.383  96.376  1.00                 N  
ATOM    212  N   GLY    27     -12.256 -13.241  91.259  1.00                 N  
ATOM    213  CA  GLY    27     -12.227 -14.692  91.290  1.00                 C  
ATOM    214  C   GLY    27     -10.963 -15.336  90.747  1.00                 C  
ATOM    215  O   GLY    27     -10.702 -16.510  91.018  1.00                 O  
ATOM    216  N   ALA    28     -10.173 -14.581  89.989  1.00                 N  
ATOM    217  CA  ALA    28      -8.945 -15.116  89.408  1.00                 C  
ATOM    218  C   ALA    28      -7.976 -15.647  90.463  1.00                 C  
ATOM    219  O   ALA    28      -8.039 -15.268  91.634  1.00                 O  
ATOM    220  CB  ALA    28      -8.246 -14.053  88.574  1.00                 C  
ATOM    221  N   LYS    29      -7.081 -16.529  90.026  1.00                 N  
ATOM    222  CA  LYS    29      -6.072 -17.141  90.888  1.00                 C  
ATOM    223  C   LYS    29      -5.280 -16.083  91.659  1.00                 C  
ATOM    224  O   LYS    29      -4.669 -15.195  91.062  1.00                 O  
ATOM    225  CB  LYS    29      -5.118 -18.008  90.064  1.00                 C  
ATOM    226  CD  LYS    29      -3.218 -19.647  90.021  1.00                 C  
ATOM    227  CE  LYS    29      -2.192 -20.401  90.851  1.00                 C  
ATOM    228  CG  LYS    29      -4.082 -18.751  90.892  1.00                 C  
ATOM    229  NZ  LYS    29      -1.324 -21.269  90.008  1.00                 N  
ATOM    230  N   GLY    30      -5.293 -16.183  92.984  1.00                 N  
ATOM    231  CA  GLY    30      -4.561 -15.231  93.802  1.00                 C  
ATOM    232  C   GLY    30      -5.262 -13.899  93.984  1.00                 C  
ATOM    233  O   GLY    30      -4.879 -13.105  94.844  1.00                 O  
ATOM    234  N   GLY    31      -6.287 -13.650  93.175  1.00                 N  
ATOM    235  CA  GLY    31      -7.020 -12.400  93.274  1.00                 C  
ATOM    236  C   GLY    31      -6.254 -11.223  92.694  1.00                 C  
ATOM    237  O   GLY    31      -5.288 -11.419  91.957  1.00                 O  
ATOM    238  N   PRO    32      -6.666  -9.982  93.005  1.00                 N  
ATOM    239  CA  PRO    32      -6.007  -8.768  92.506  1.00                 C  
ATOM    240  C   PRO    32      -4.640  -8.545  93.149  1.00                 C  
ATOM    241  O   PRO    32      -4.332  -9.128  94.188  1.00                 O  
ATOM    242  CB  PRO    32      -6.976  -7.643  92.874  1.00                 C  
ATOM    243  CD  PRO    32      -7.857  -9.634  93.868  1.00                 C  
ATOM    244  CG  PRO    32      -7.703  -8.153  94.073  1.00                 C  
ATOM    245  N   GLY    33      -3.822  -7.701  92.527  1.00                 N  
ATOM    246  CA  GLY    33      -2.519  -7.405  93.094  1.00                 C  
ATOM    247  C   GLY    33      -1.282  -7.984  92.434  1.00                 C  
ATOM    248  O   GLY    33      -1.290  -8.381  91.265  1.00                 O  
ATOM    249  N   PRO    34      -0.208  -8.021  93.219  1.00                 N  
ATOM    250  CA  PRO    34       1.095  -8.517  92.789  1.00                 C  
ATOM    251  C   PRO    34       1.095  -9.935  92.219  1.00                 C  
ATOM    252  O   PRO    34       0.245 -10.759  92.562  1.00                 O  
ATOM    253  CB  PRO    34       1.946  -8.471  94.060  1.00                 C  
ATOM    254  CD  PRO    34      -0.194  -7.582  94.656  1.00                 C  
ATOM    255  CG  PRO    34       1.279  -7.450  94.919  1.00                 C  
ATOM    256  N   ALA    35       2.068 -10.205  91.349  1.00                 N  
ATOM    257  CA  ALA    35       2.229 -11.515  90.723  1.00                 C  
ATOM    258  C   ALA    35       3.358 -12.281  91.411  1.00                 C  
ATOM    259  O   ALA    35       3.615 -13.444  91.097  1.00                 O  
ATOM    260  CB  ALA    35       2.507 -11.361  89.235  1.00                 C  
ATOM    261  N   VAL    36       4.034 -11.611  92.341  1.00                 N  
ATOM    262  CA  VAL    36       5.131 -12.209  93.098  1.00                 C  
ATOM    263  C   VAL    36       4.795 -12.050  94.582  1.00                 C  
ATOM    264  O   VAL    36       4.848 -10.940  95.116  1.00                 O  
ATOM    265  CB  VAL    36       6.482 -11.561  92.742  1.00                 C  
ATOM    266  CG1 VAL    36       7.605 -12.193  93.549  1.00                 C  
ATOM    267  CG2 VAL    36       6.756 -11.687  91.251  1.00                 C  
ATOM    268  N   TYR    37       4.457 -13.153  95.248  1.00                 N  
ATOM    269  CA  TYR    37       4.079 -13.098  96.661  1.00                 C  
ATOM    270  C   TYR    37       4.877 -13.947  97.660  1.00                 C  
ATOM    271  O   TYR    37       5.211 -13.474  98.749  1.00                 O  
ATOM    272  CB  TYR    37       2.613 -13.498  96.839  1.00                 C  
ATOM    273  CG  TYR    37       2.133 -13.442  98.272  1.00                 C  
ATOM    274  OH  TYR    37       0.811 -13.273 102.211  1.00                 O  
ATOM    275  CZ  TYR    37       1.249 -13.330 100.908  1.00                 C  
ATOM    276  CD1 TYR    37       1.808 -12.230  98.867  1.00                 C  
ATOM    277  CE1 TYR    37       1.369 -12.169 100.176  1.00                 C  
ATOM    278  CD2 TYR    37       2.006 -14.603  99.025  1.00                 C  
ATOM    279  CE2 TYR    37       1.568 -14.561 100.335  1.00                 C  
ATOM    280  N   PRO    38       5.244 -15.180  97.221  1.00                 N  
ATOM    281  CA  PRO    38       6.001 -16.086  98.127  1.00                 C  
ATOM    282  C   PRO    38       7.112 -15.415  98.917  1.00                 C  
ATOM    283  O   PRO    38       8.022 -14.866  98.317  1.00                 O  
ATOM    284  CB  PRO    38       6.593 -17.139  97.188  1.00                 C  
ATOM    285  CD  PRO    38       5.202 -15.771  95.800  1.00                 C  
ATOM    286  CG  PRO    38       5.644 -17.188  96.037  1.00                 C  
ATOM    287  N   PHE    39       7.011 -15.488 100.277  1.00                 N  
ATOM    288  CA  PHE    39       8.019 -14.893 101.183  1.00                 C  
ATOM    289  C   PHE    39       8.710 -15.911 102.068  1.00                 C  
ATOM    290  O   PHE    39       9.333 -15.503 103.043  1.00                 O  
ATOM    291  CB  PHE    39       7.378 -13.823 102.069  1.00                 C  
ATOM    292  CG  PHE    39       6.846 -12.643 101.307  1.00                 C  
ATOM    293  CZ  PHE    39       5.869 -10.459  99.893  1.00                 C  
ATOM    294  CD1 PHE    39       5.558 -12.186 101.521  1.00                 C  
ATOM    295  CE1 PHE    39       5.069 -11.100 100.820  1.00                 C  
ATOM    296  CD2 PHE    39       7.635 -11.990 100.376  1.00                 C  
ATOM    297  CE2 PHE    39       7.146 -10.904  99.675  1.00                 C  
ATOM    298  N   PRO    40       8.679 -17.212 101.825  1.00                 N  
ATOM    299  CA  PRO    40       9.347 -18.105 102.859  1.00                 C  
ATOM    300  C   PRO    40      10.785 -17.697 103.336  1.00                 C  
ATOM    301  O   PRO    40      11.564 -17.287 102.486  1.00                 O  
ATOM    302  CB  PRO    40       9.423 -19.471 102.174  1.00                 C  
ATOM    303  CD  PRO    40       8.185 -18.085 100.666  1.00                 C  
ATOM    304  CG  PRO    40       8.273 -19.478 101.225  1.00                 C  
ATOM    305  N   SER    41      11.229 -17.791 104.624  1.00                 N  
ATOM    306  CA  SER    41      12.641 -17.517 104.967  1.00                 C  
ATOM    307  C   SER    41      13.320 -16.395 104.259  1.00                 C  
ATOM    308  O   SER    41      14.012 -16.800 103.316  1.00                 O  
ATOM    309  CB  SER    41      13.501 -18.761 104.732  1.00                 C  
ATOM    310  OG  SER    41      14.801 -18.591 105.269  1.00                 O  
ATOM    311  N   PHE    42      13.367 -15.146 104.439  1.00                 N  
ATOM    312  CA  PHE    42      14.229 -14.864 103.269  1.00                 C  
ATOM    313  C   PHE    42      15.725 -14.876 103.634  1.00                 C  
ATOM    314  O   PHE    42      16.094 -14.336 104.670  1.00                 O  
ATOM    315  CB  PHE    42      13.865 -13.514 102.648  1.00                 C  
ATOM    316  CG  PHE    42      14.685 -13.162 101.440  1.00                 C  
ATOM    317  CZ  PHE    42      16.205 -12.506  99.207  1.00                 C  
ATOM    318  CD1 PHE    42      14.387 -13.704 100.202  1.00                 C  
ATOM    319  CE1 PHE    42      15.141 -13.380  99.090  1.00                 C  
ATOM    320  CD2 PHE    42      15.753 -12.288 101.541  1.00                 C  
ATOM    321  CE2 PHE    42      16.507 -11.964 100.429  1.00                 C  
ATOM    322  N   ASN    43      16.641 -15.465 102.807  1.00                 N  
ATOM    323  CA  ASN    43      18.055 -15.439 103.222  1.00                 C  
ATOM    324  C   ASN    43      18.924 -14.906 102.092  1.00                 C  
ATOM    325  O   ASN    43      19.354 -15.663 101.241  1.00                 O  
ATOM    326  CB  ASN    43      18.511 -16.833 103.658  1.00                 C  
ATOM    327  CG  ASN    43      19.934 -16.843 104.183  1.00                 C  
ATOM    328  OD1 ASN    43      20.759 -16.024 103.780  1.00                 O  
ATOM    329  ND2 ASN    43      20.224 -17.773 105.085  1.00                 N  
ATOM    330  N   PRO    44      19.193 -13.587 102.082  1.00                 N  
ATOM    331  CA  PRO    44      20.003 -12.900 101.072  1.00                 C  
ATOM    332  C   PRO    44      21.312 -13.621 100.746  1.00                 C  
ATOM    333  O   PRO    44      21.620 -13.872  99.581  1.00                 O  
ATOM    334  CB  PRO    44      20.287 -11.531 101.694  1.00                 C  
ATOM    335  CD  PRO    44      18.749 -12.572 103.204  1.00                 C  
ATOM    336  CG  PRO    44      19.102 -11.261 102.559  1.00                 C  
ATOM    337  N   SER    45      22.075 -13.948 101.786  1.00                 N  
ATOM    338  CA  SER    45      23.364 -14.613 101.619  1.00                 C  
ATOM    339  C   SER    45      23.270 -15.946 100.897  1.00                 C  
ATOM    340  O   SER    45      24.164 -16.302 100.127  1.00                 O  
ATOM    341  CB  SER    45      24.032 -14.835 102.977  1.00                 C  
ATOM    342  OG  SER    45      24.379 -13.602 103.583  1.00                 O  
ATOM    343  N   SER    46      22.196 -16.685 101.153  1.00                 N  
ATOM    344  CA  SER    46      21.987 -17.967 100.499  1.00                 C  
ATOM    345  C   SER    46      21.761 -17.732  99.005  1.00                 C  
ATOM    346  O   SER    46      22.313 -18.444  98.168  1.00                 O  
ATOM    347  CB  SER    46      20.803 -18.703 101.129  1.00                 C  
ATOM    348  OG  SER    46      21.083 -19.065 102.471  1.00                 O  
ATOM    349  N   ASP    47      20.943 -16.735  98.670  1.00                 N  
ATOM    350  CA  ASP    47      20.695 -16.424  97.264  1.00                 C  
ATOM    351  C   ASP    47      21.989 -15.952  96.604  1.00                 C  
ATOM    352  O   ASP    47      22.285 -16.323  95.468  1.00                 O  
ATOM    353  CB  ASP    47      19.600 -15.363  97.135  1.00                 C  
ATOM    354  CG  ASP    47      18.224 -15.901  97.474  1.00                 C  
ATOM    355  OD1 ASP    47      18.070 -17.139  97.540  1.00                 O  
ATOM    356  OD2 ASP    47      17.300 -15.085  97.674  1.00                 O  
ATOM    357  N   VAL    48      22.759 -15.136  97.319  1.00                 N  
ATOM    358  CA  VAL    48      24.026 -14.637  96.791  1.00                 C  
ATOM    359  C   VAL    48      24.900 -15.802  96.344  1.00                 C  
ATOM    360  O   VAL    48      25.501 -15.761  95.274  1.00                 O  
ATOM    361  CB  VAL    48      24.770 -13.776  97.829  1.00                 C  
ATOM    362  CG1 VAL    48      26.173 -13.449  97.342  1.00                 C  
ATOM    363  CG2 VAL    48      23.993 -12.502  98.119  1.00                 C  
ATOM    364  N   ALA    49      24.964 -16.844  97.167  1.00                 N  
ATOM    365  CA  ALA    49      25.778 -18.008  96.840  1.00                 C  
ATOM    366  C   ALA    49      25.233 -18.747  95.636  1.00                 C  
ATOM    367  O   ALA    49      25.989 -19.161  94.757  1.00                 O  
ATOM    368  CB  ALA    49      25.860 -18.949  98.032  1.00                 C  
ATOM    369  N   ALA    50      23.915 -18.908  95.595  1.00                 N  
ATOM    370  CA  ALA    50      23.285 -19.591  94.480  1.00                 C  
ATOM    371  C   ALA    50      23.539 -18.807  93.196  1.00                 C  
ATOM    372  O   ALA    50      23.870 -19.393  92.164  1.00                 O  
ATOM    373  CB  ALA    50      21.794 -19.756  94.733  1.00                 C  
ATOM    374  N   LEU    51      23.391 -17.485  93.267  1.00                 N  
ATOM    375  CA  LEU    51      23.602 -16.631  92.100  1.00                 C  
ATOM    376  C   LEU    51      25.051 -16.668  91.649  1.00                 C  
ATOM    377  O   LEU    51      25.333 -16.856  90.468  1.00                 O  
ATOM    378  CB  LEU    51      23.185 -15.191  92.407  1.00                 C  
ATOM    379  CG  LEU    51      21.687 -14.947  92.602  1.00                 C  
ATOM    380  CD1 LEU    51      21.432 -13.526  93.082  1.00                 C  
ATOM    381  CD2 LEU    51      20.926 -15.215  91.313  1.00                 C  
ATOM    382  N   HIS    52      25.965 -16.484  92.595  1.00                 N  
ATOM    383  CA  HIS    52      27.384 -16.493  92.275  1.00                 C  
ATOM    384  C   HIS    52      27.790 -17.789  91.577  1.00                 C  
ATOM    385  O   HIS    52      28.585 -17.775  90.637  1.00                 O  
ATOM    386  CB  HIS    52      28.220 -16.299  93.542  1.00                 C  
ATOM    387  CG  HIS    52      29.695 -16.254  93.291  1.00                 C  
ATOM    388  ND1 HIS    52      30.313 -15.187  92.675  1.00                 N  
ATOM    389  CE1 HIS    52      31.633 -15.434  92.591  1.00                 C  
ATOM    390  CD2 HIS    52      30.820 -17.142  93.548  1.00                 C  
ATOM    391  NE2 HIS    52      31.944 -16.605  93.113  1.00                 N  
ATOM    392  N   ASN    53      27.252 -18.907  92.049  1.00                 N  
ATOM    393  CA  ASN    53      27.562 -20.201  91.458  1.00                 C  
ATOM    394  C   ASN    53      27.043 -20.273  90.024  1.00                 C  
ATOM    395  O   ASN    53      27.773 -20.650  89.104  1.00                 O  
ATOM    396  CB  ASN    53      26.979 -21.332  92.308  1.00                 C  
ATOM    397  CG  ASN    53      27.739 -21.537  93.604  1.00                 C  
ATOM    398  OD1 ASN    53      28.886 -21.111  93.737  1.00                 O  
ATOM    399  ND2 ASN    53      27.099 -22.194  94.565  1.00                 N  
ATOM    400  N   ALA    54      25.776 -19.907  89.846  1.00                 N  
ATOM    401  CA  ALA    54      25.136 -19.931  88.534  1.00                 C  
ATOM    402  C   ALA    54      25.800 -18.970  87.556  1.00                 C  
ATOM    403  O   ALA    54      25.753 -19.169  86.342  1.00                 O  
ATOM    404  CB  ALA    54      23.658 -19.593  88.659  1.00                 C  
ATOM    405  N   ILE    55      26.421 -17.928  88.093  1.00                 N  
ATOM    406  CA  ILE    55      27.089 -16.923  87.278  1.00                 C  
ATOM    407  C   ILE    55      28.495 -17.341  86.861  1.00                 C  
ATOM    408  O   ILE    55      28.907 -17.111  85.722  1.00                 O  
ATOM    409  CB  ILE    55      27.166 -15.567  88.004  1.00                 C  
ATOM    410  CD1 ILE    55      25.719 -13.786  89.115  1.00                 C  
ATOM    411  CG1 ILE    55      25.765 -14.978  88.184  1.00                 C  
ATOM    412  CG2 ILE    55      28.090 -14.616  87.260  1.00                 C  
ATOM    413  N   MET    56      29.223 -17.958  87.785  1.00                 N  
ATOM    414  CA  MET    56      30.588 -18.384  87.514  1.00                 C  
ATOM    415  C   MET    56      30.711 -19.835  87.065  1.00                 C  
ATOM    416  O   MET    56      31.808 -20.387  87.047  1.00                 O  
ATOM    417  CB  MET    56      31.467 -18.185  88.750  1.00                 C  
ATOM    418  SD  MET    56      32.314 -15.681  87.919  1.00                 S  
ATOM    419  CE  MET    56      34.000 -16.285  87.889  1.00                 C  
ATOM    420  CG  MET    56      31.597 -16.736  89.193  1.00                 C  
ATOM    421  N   ALA    57      29.593 -20.456  86.704  1.00                 N  
ATOM    422  CA  ALA    57      29.632 -21.838  86.236  1.00                 C  
ATOM    423  C   ALA    57      29.744 -21.810  84.711  1.00                 C  
ATOM    424  O   ALA    57      29.134 -20.963  84.053  1.00                 O  
ATOM    425  CB  ALA    57      28.395 -22.590  86.701  1.00                 C  
ATOM    426  N   LYS    58      30.533 -22.726  84.155  1.00                 N  
ATOM    427  CA  LYS    58      30.733 -22.781  82.710  1.00                 C  
ATOM    428  C   LYS    58      29.400 -22.871  81.972  1.00                 C  
ATOM    429  O   LYS    58      28.564 -23.723  82.279  1.00                 O  
ATOM    430  CB  LYS    58      31.620 -23.970  82.337  1.00                 C  
ATOM    431  CD  LYS    58      32.874 -25.228  80.563  1.00                 C  
ATOM    432  CE  LYS    58      33.197 -25.319  79.081  1.00                 C  
ATOM    433  CG  LYS    58      31.934 -24.069  80.853  1.00                 C  
ATOM    434  NZ  LYS    58      34.095 -26.468  78.778  1.00                 N  
ATOM    435  N   GLY    59      29.213 -21.984  80.997  1.00                 N  
ATOM    436  CA  GLY    59      27.986 -21.972  80.222  1.00                 C  
ATOM    437  C   GLY    59      26.898 -21.138  80.869  1.00                 C  
ATOM    438  O   GLY    59      25.916 -20.770  80.218  1.00                 O  
ATOM    439  N   VAL    60      27.075 -20.842  82.154  1.00                 N  
ATOM    440  CA  VAL    60      26.115 -20.049  82.909  1.00                 C  
ATOM    441  C   VAL    60      24.812 -20.806  83.101  1.00                 C  
ATOM    442  O   VAL    60      24.291 -21.407  82.166  1.00                 O  
ATOM    443  CB  VAL    60      25.837 -18.698  82.225  1.00                 C  
ATOM    444  CG1 VAL    60      24.785 -17.916  82.997  1.00                 C  
ATOM    445  CG2 VAL    60      27.120 -17.890  82.099  1.00                 C  
ATOM    446  N   ASP    61      24.296 -20.773  84.324  1.00                 N  
ATOM    447  CA  ASP    61      23.045 -21.441  84.661  1.00                 C  
ATOM    448  C   ASP    61      21.922 -20.401  84.673  1.00                 C  
ATOM    449  O   ASP    61      21.522 -19.907  85.728  1.00                 O  
ATOM    450  CB  ASP    61      23.163 -22.150  86.012  1.00                 C  
ATOM    451  CG  ASP    61      21.932 -22.968  86.350  1.00                 C  
ATOM    452  OD1 ASP    61      20.929 -22.864  85.613  1.00                 O  
ATOM    453  OD2 ASP    61      21.970 -23.712  87.353  1.00                 O  
ATOM    454  N   GLU    62      21.417 -20.071  83.492  1.00                 N  
ATOM    455  CA  GLU    62      20.359 -19.080  83.377  1.00                 C  
ATOM    456  C   GLU    62      19.086 -19.469  84.120  1.00                 C  
ATOM    457  O   GLU    62      18.415 -18.611  84.696  1.00                 O  
ATOM    458  CB  GLU    62      20.018 -18.829  81.907  1.00                 C  
ATOM    459  CD  GLU    62      22.195 -19.127  80.663  1.00                 C  
ATOM    460  CG  GLU    62      21.128 -18.152  81.119  1.00                 C  
ATOM    461  OE1 GLU    62      22.059 -20.335  80.950  1.00                 O  
ATOM    462  OE2 GLU    62      23.168 -18.683  80.018  1.00                 O  
ATOM    463  N   ALA    63      18.747 -20.753  84.112  1.00                 N  
ATOM    464  CA  ALA    63      17.532 -21.197  84.785  1.00                 C  
ATOM    465  C   ALA    63      17.522 -20.807  86.260  1.00                 C  
ATOM    466  O   ALA    63      16.505 -20.353  86.779  1.00                 O  
ATOM    467  CB  ALA    63      17.373 -22.704  84.652  1.00                 C  
ATOM    468  N   THR    64      18.653 -20.981  86.934  1.00                 N  
ATOM    469  CA  THR    64      18.743 -20.638  88.349  1.00                 C  
ATOM    470  C   THR    64      18.662 -19.128  88.546  1.00                 C  
ATOM    471  O   THR    64      17.996 -18.650  89.466  1.00                 O  
ATOM    472  CB  THR    64      20.044 -21.171  88.977  1.00                 C  
ATOM    473  OG1 THR    64      20.076 -22.600  88.878  1.00                 O  
ATOM    474  CG2 THR    64      20.124 -20.784  90.446  1.00                 C  
ATOM    475  N   ILE    65      19.335 -18.378  87.677  1.00                 N  
ATOM    476  CA  ILE    65      19.309 -16.926  87.773  1.00                 C  
ATOM    477  C   ILE    65      17.875 -16.425  87.594  1.00                 C  
ATOM    478  O   ILE    65      17.427 -15.546  88.324  1.00                 O  
ATOM    479  CB  ILE    65      20.245 -16.275  86.738  1.00                 C  
ATOM    480  CD1 ILE    65      22.676 -16.219  85.973  1.00                 C  
ATOM    481  CG1 ILE    65      21.707 -16.574  87.078  1.00                 C  
ATOM    482  CG2 ILE    65      19.980 -14.780  86.645  1.00                 C  
ATOM    483  N   ILE    66      17.148 -17.006  86.644  1.00                 N  
ATOM    484  CA  ILE    66      15.759 -16.608  86.402  1.00                 C  
ATOM    485  C   ILE    66      14.888 -16.929  87.617  1.00                 C  
ATOM    486  O   ILE    66      14.063 -16.115  88.044  1.00                 O  
ATOM    487  CB  ILE    66      15.187 -17.290  85.145  1.00                 C  
ATOM    488  CD1 ILE    66      15.585 -17.563  82.642  1.00                 C  
ATOM    489  CG1 ILE    66      15.878 -16.756  83.888  1.00                 C  
ATOM    490  CG2 ILE    66      13.678 -17.111  85.082  1.00                 C  
ATOM    491  N   ASP    67      15.083 -18.124  88.166  1.00                 N  
ATOM    492  CA  ASP    67      14.331 -18.594  89.327  1.00                 C  
ATOM    493  C   ASP    67      14.468 -17.674  90.536  1.00                 C  
ATOM    494  O   ASP    67      13.477 -17.324  91.167  1.00                 O  
ATOM    495  CB  ASP    67      14.776 -20.004  89.719  1.00                 C  
ATOM    496  CG  ASP    67      14.316 -21.056  88.728  1.00                 C  
ATOM    497  OD1 ASP    67      13.439 -20.745  87.896  1.00                 O  
ATOM    498  OD2 ASP    67      14.834 -22.192  88.785  1.00                 O  
ATOM    499  N   ILE    68      15.696 -17.285  90.858  1.00                 N  
ATOM    500  CA  ILE    68      15.934 -16.426  92.005  1.00                 C  
ATOM    501  C   ILE    68      15.406 -15.009  91.803  1.00                 C  
ATOM    502  O   ILE    68      14.716 -14.470  92.667  1.00                 O  
ATOM    503  CB  ILE    68      17.432 -16.354  92.355  1.00                 C  
ATOM    504  CD1 ILE    68      19.435 -17.812  92.955  1.00                 C  
ATOM    505  CG1 ILE    68      17.929 -17.714  92.852  1.00                 C  
ATOM    506  CG2 ILE    68      17.689 -15.251  93.370  1.00                 C  
ATOM    507  N   LEU    69      15.720 -14.412  90.659  1.00                 N  
ATOM    508  CA  LEU    69      15.276 -13.055  90.381  1.00                 C  
ATOM    509  C   LEU    69      13.760 -12.893  90.330  1.00                 C  
ATOM    510  O   LEU    69      13.224 -11.906  90.835  1.00                 O  
ATOM    511  CB  LEU    69      15.860 -12.561  89.056  1.00                 C  
ATOM    512  CG  LEU    69      17.369 -12.309  89.032  1.00                 C  
ATOM    513  CD1 LEU    69      17.840 -12.000  87.619  1.00                 C  
ATOM    514  CD2 LEU    69      17.739 -11.173  89.973  1.00                 C  
ATOM    515  N   THR    70      13.065 -13.858  89.738  1.00                 N  
ATOM    516  CA  THR    70      11.619 -13.749  89.620  1.00                 C  
ATOM    517  C   THR    70      10.805 -14.256  90.803  1.00                 C  
ATOM    518  O   THR    70       9.594 -14.045  90.849  1.00                 O  
ATOM    519  CB  THR    70      11.096 -14.496  88.379  1.00                 C  
ATOM    520  OG1 THR    70      11.404 -15.891  88.492  1.00                 O  
ATOM    521  CG2 THR    70      11.750 -13.955  87.117  1.00                 C  
ATOM    522  N   LYS    71      11.455 -14.922  91.751  1.00                 N  
ATOM    523  CA  LYS    71      10.754 -15.429  92.928  1.00                 C  
ATOM    524  C   LYS    71      11.017 -14.561  94.152  1.00                 C  
ATOM    525  O   LYS    71      10.636 -14.908  95.268  1.00                 O  
ATOM    526  CB  LYS    71      11.167 -16.874  93.217  1.00                 C  
ATOM    527  CD  LYS    71      11.167 -19.281  92.506  1.00                 C  
ATOM    528  CE  LYS    71      10.741 -20.273  91.436  1.00                 C  
ATOM    529  CG  LYS    71      10.761 -17.863  92.137  1.00                 C  
ATOM    530  NZ  LYS    71      11.137 -21.666  91.781  1.00                 N  
ATOM    531  N   ARG    72      11.676 -13.430  93.933  1.00                 N  
ATOM    532  CA  ARG    72      11.973 -12.494  95.008  1.00                 C  
ATOM    533  C   ARG    72      11.365 -11.151  94.618  1.00                 C  
ATOM    534  O   ARG    72      11.261 -10.840  93.434  1.00                 O  
ATOM    535  CB  ARG    72      13.483 -12.400  95.234  1.00                 C  
ATOM    536  CD  ARG    72      13.712 -14.051  97.110  1.00                 C  
ATOM    537  NE  ARG    72      14.376 -15.262  97.589  1.00                 N  
ATOM    538  CG  ARG    72      14.125 -13.700  95.690  1.00                 C  
ATOM    539  CZ  ARG    72      13.895 -16.490  97.428  1.00                 C  
ATOM    540  NH1 ARG    72      14.568 -17.532  97.897  1.00                 N  
ATOM    541  NH2 ARG    72      12.743 -16.674  96.798  1.00                 N  
ATOM    542  N   THR    73      10.942 -10.369  95.602  1.00                 N  
ATOM    543  CA  THR    73      10.374  -9.056  95.321  1.00                 C  
ATOM    544  C   THR    73      11.538  -8.120  95.045  1.00                 C  
ATOM    545  O   THR    73      12.688  -8.438  95.370  1.00                 O  
ATOM    546  CB  THR    73       9.507  -8.554  96.490  1.00                 C  
ATOM    547  OG1 THR    73      10.320  -8.400  97.660  1.00                 O  
ATOM    548  CG2 THR    73       8.398  -9.549  96.796  1.00                 C  
ATOM    549  N   ASN    74      11.242  -6.971  94.447  1.00                 N  
ATOM    550  CA  ASN    74      12.275  -5.989  94.133  1.00                 C  
ATOM    551  C   ASN    74      13.051  -5.618  95.406  1.00                 C  
ATOM    552  O   ASN    74      14.287  -5.582  95.407  1.00                 O  
ATOM    553  CB  ASN    74      11.657  -4.751  93.480  1.00                 C  
ATOM    554  CG  ASN    74      12.699  -3.742  93.041  1.00                 C  
ATOM    555  OD1 ASN    74      13.463  -3.228  93.859  1.00                 O  
ATOM    556  ND2 ASN    74      12.735  -3.455  91.745  1.00                 N  
ATOM    557  N   ALA    75      12.322  -5.365  96.488  1.00                 N  
ATOM    558  CA  ALA    75      12.943  -5.007  97.763  1.00                 C  
ATOM    559  C   ALA    75      13.929  -6.097  98.188  1.00                 C  
ATOM    560  O   ALA    75      15.045  -5.801  98.616  1.00                 O  
ATOM    561  CB  ALA    75      11.880  -4.796  98.830  1.00                 C  
ATOM    562  N   GLN    76      13.526  -7.358  98.060  1.00                 N  
ATOM    563  CA  GLN    76      14.415  -8.456  98.424  1.00                 C  
ATOM    564  C   GLN    76      15.635  -8.483  97.502  1.00                 C  
ATOM    565  O   GLN    76      16.728  -8.861  97.922  1.00                 O  
ATOM    566  CB  GLN    76      13.670  -9.791  98.364  1.00                 C  
ATOM    567  CD  GLN    76      11.857 -11.268  99.318  1.00                 C  
ATOM    568  CG  GLN    76      12.620  -9.965  99.450  1.00                 C  
ATOM    569  OE1 GLN    76      11.286 -11.561  98.268  1.00                 O  
ATOM    570  NE2 GLN    76      11.846 -12.056 100.387  1.00                 N  
ATOM    571  N   ARG    77      15.455  -8.081  96.245  1.00                 N  
ATOM    572  CA  ARG    77      16.573  -8.061  95.306  1.00                 C  
ATOM    573  C   ARG    77      17.592  -7.015  95.744  1.00                 C  
ATOM    574  O   ARG    77      18.803  -7.206  95.581  1.00                 O  
ATOM    575  CB  ARG    77      16.076  -7.777  93.887  1.00                 C  
ATOM    576  CD  ARG    77      15.077  -8.699  91.777  1.00                 C  
ATOM    577  NE  ARG    77      14.279  -7.507  91.502  1.00                 N  
ATOM    578  CG  ARG    77      15.282  -8.916  93.268  1.00                 C  
ATOM    579  CZ  ARG    77      12.951  -7.494  91.445  1.00                 C  
ATOM    580  NH1 ARG    77      12.310  -6.362  91.188  1.00                 N  
ATOM    581  NH2 ARG    77      12.268  -8.613  91.644  1.00                 N  
ATOM    582  N   GLN    78      17.100  -5.906  96.291  1.00                 N  
ATOM    583  CA  GLN    78      17.983  -4.846  96.768  1.00                 C  
ATOM    584  C   GLN    78      18.850  -5.387  97.922  1.00                 C  
ATOM    585  O   GLN    78      20.018  -5.016  98.063  1.00                 O  
ATOM    586  CB  GLN    78      17.168  -3.631  97.215  1.00                 C  
ATOM    587  CD  GLN    78      15.614  -1.749  96.564  1.00                 C  
ATOM    588  CG  GLN    78      16.505  -2.875  96.076  1.00                 C  
ATOM    589  OE1 GLN    78      16.069  -0.842  97.259  1.00                 O  
ATOM    590  NE2 GLN    78      14.338  -1.805  96.199  1.00                 N  
ATOM    591  N   GLN    79      18.281  -6.265  98.741  1.00                 N  
ATOM    592  CA  GLN    79      19.045  -6.864  99.835  1.00                 C  
ATOM    593  C   GLN    79      20.113  -7.776  99.225  1.00                 C  
ATOM    594  O   GLN    79      21.269  -7.787  99.659  1.00                 O  
ATOM    595  CB  GLN    79      18.117  -7.632 100.779  1.00                 C  
ATOM    596  CD  GLN    79      16.224  -7.544 102.449  1.00                 C  
ATOM    597  CG  GLN    79      17.181  -6.746 101.585  1.00                 C  
ATOM    598  OE1 GLN    79      15.906  -8.693 102.141  1.00                 O  
ATOM    599  NE2 GLN    79      15.761  -6.936 103.534  1.00                 N  
ATOM    600  N   ILE    80      19.709  -8.551  98.222  1.00                 N  
ATOM    601  CA  ILE    80      20.615  -9.467  97.542  1.00                 C  
ATOM    602  C   ILE    80      21.760  -8.686  96.902  1.00                 C  
ATOM    603  O   ILE    80      22.926  -9.066  97.032  1.00                 O  
ATOM    604  CB  ILE    80      19.878 -10.308  96.484  1.00                 C  
ATOM    605  CD1 ILE    80      17.931 -11.930  96.199  1.00                 C  
ATOM    606  CG1 ILE    80      18.905 -11.279  97.157  1.00                 C  
ATOM    607  CG2 ILE    80      20.873 -11.032  95.590  1.00                 C  
ATOM    608  N   LYS    81      21.431  -7.600  96.207  1.00                 N  
ATOM    609  CA  LYS    81      22.454  -6.783  95.574  1.00                 C  
ATOM    610  C   LYS    81      23.442  -6.289  96.633  1.00                 C  
ATOM    611  O   LYS    81      24.653  -6.368  96.443  1.00                 O  
ATOM    612  CB  LYS    81      21.817  -5.607  94.830  1.00                 C  
ATOM    613  CD  LYS    81      22.112  -3.591  93.366  1.00                 C  
ATOM    614  CE  LYS    81      23.112  -2.670  92.685  1.00                 C  
ATOM    615  CG  LYS    81      22.815  -4.706  94.122  1.00                 C  
ATOM    616  NZ  LYS    81      22.438  -1.572  91.940  1.00                 N  
ATOM    617  N   ALA    82      22.920  -5.797  97.752  1.00                 N  
ATOM    618  CA  ALA    82      23.771  -5.293  98.827  1.00                 C  
ATOM    619  C   ALA    82      24.624  -6.409  99.425  1.00                 C  
ATOM    620  O   ALA    82      25.826  -6.237  99.645  1.00                 O  
ATOM    621  CB  ALA    82      22.926  -4.643  99.912  1.00                 C  
ATOM    622  N   ALA    83      24.012  -7.556  99.691  1.00                 N  
ATOM    623  CA  ALA    83      24.761  -8.667 100.263  1.00                 C  
ATOM    624  C   ALA    83      25.817  -9.170  99.279  1.00                 C  
ATOM    625  O   ALA    83      26.943  -9.491  99.673  1.00                 O  
ATOM    626  CB  ALA    83      23.820  -9.797 100.652  1.00                 C  
ATOM    627  N   TYR    84      25.459  -9.223  97.997  1.00                 N  
ATOM    628  CA  TYR    84      26.382  -9.697  96.972  1.00                 C  
ATOM    629  C   TYR    84      27.624  -8.822  96.891  1.00                 C  
ATOM    630  O   TYR    84      28.744  -9.332  96.790  1.00                 O  
ATOM    631  CB  TYR    84      25.690  -9.744  95.608  1.00                 C  
ATOM    632  CG  TYR    84      26.579 -10.231  94.487  1.00                 C  
ATOM    633  OH  TYR    84      29.023 -11.587  91.407  1.00                 O  
ATOM    634  CZ  TYR    84      28.214 -11.137  92.426  1.00                 C  
ATOM    635  CD1 TYR    84      26.841 -11.586  94.324  1.00                 C  
ATOM    636  CE1 TYR    84      27.652 -12.040  93.301  1.00                 C  
ATOM    637  CD2 TYR    84      27.154  -9.335  93.594  1.00                 C  
ATOM    638  CE2 TYR    84      27.968  -9.771  92.566  1.00                 C  
ATOM    639  N   LEU    85      27.431  -7.508  96.931  1.00                 N  
ATOM    640  CA  LEU    85      28.555  -6.579  96.869  1.00                 C  
ATOM    641  C   LEU    85      29.436  -6.755  98.106  1.00                 C  
ATOM    642  O   LEU    85      30.642  -6.988  98.002  1.00                 O  
ATOM    643  CB  LEU    85      28.053  -5.138  96.758  1.00                 C  
ATOM    644  CG  LEU    85      29.126  -4.047  96.729  1.00                 C  
ATOM    645  CD1 LEU    85      30.034  -4.218  95.520  1.00                 C  
ATOM    646  CD2 LEU    85      28.489  -2.666  96.720  1.00                 C  
ATOM    647  N   GLN    86      28.816  -6.643  99.274  1.00                 N  
ATOM    648  CA  GLN    86      29.526  -6.774 100.540  1.00                 C  
ATOM    649  C   GLN    86      30.253  -8.102 100.673  1.00                 C  
ATOM    650  O   GLN    86      31.371  -8.156 101.184  1.00                 O  
ATOM    651  CB  GLN    86      28.560  -6.610 101.715  1.00                 C  
ATOM    652  CD  GLN    86      26.997  -5.094 102.994  1.00                 C  
ATOM    653  CG  GLN    86      28.037  -5.195 101.896  1.00                 C  
ATOM    654  OE1 GLN    86      26.275  -6.053 103.268  1.00                 O  
ATOM    655  NE2 GLN    86      26.917  -3.929 103.627  1.00                 N  
ATOM    656  N   GLU    87      29.624  -9.171 100.200  1.00                 N  
ATOM    657  CA  GLU    87      30.204 -10.501 100.307  1.00                 C  
ATOM    658  C   GLU    87      31.111 -10.952  99.173  1.00                 C  
ATOM    659  O   GLU    87      32.047 -11.710  99.410  1.00                 O  
ATOM    660  CB  GLU    87      29.104 -11.556 100.440  1.00                 C  
ATOM    661  CD  GLU    87      27.213 -12.508 101.818  1.00                 C  
ATOM    662  CG  GLU    87      28.313 -11.468 101.735  1.00                 C  
ATOM    663  OE1 GLU    87      26.967 -13.194 100.804  1.00                 O  
ATOM    664  OE2 GLU    87      26.597 -12.636 102.897  1.00                 O  
ATOM    665  N   LYS    88      30.854 -10.505  97.948  1.00                 N  
ATOM    666  CA  LYS    88      31.685 -10.939  96.828  1.00                 C  
ATOM    667  C   LYS    88      32.671  -9.903  96.298  1.00                 C  
ATOM    668  O   LYS    88      33.482 -10.211  95.421  1.00                 O  
ATOM    669  CB  LYS    88      30.811 -11.389  95.655  1.00                 C  
ATOM    670  CD  LYS    88      30.659 -13.801  96.331  1.00                 C  
ATOM    671  CE  LYS    88      29.728 -14.973  96.594  1.00                 C  
ATOM    672  CG  LYS    88      29.879 -12.544  95.983  1.00                 C  
ATOM    673  NZ  LYS    88      30.479 -16.215  96.928  1.00                 N  
ATOM    674  N   GLY    89      32.603  -8.682  96.817  1.00                 N  
ATOM    675  CA  GLY    89      33.528  -7.649  96.384  1.00                 C  
ATOM    676  C   GLY    89      33.235  -6.961  95.065  1.00                 C  
ATOM    677  O   GLY    89      34.031  -6.143  94.605  1.00                 O  
ATOM    678  N   LYS    90      32.105  -7.288  94.446  1.00                 N  
ATOM    679  CA  LYS    90      31.725  -6.664  93.184  1.00                 C  
ATOM    680  C   LYS    90      30.204  -6.652  93.043  1.00                 C  
ATOM    681  O   LYS    90      29.512  -7.493  93.623  1.00                 O  
ATOM    682  CB  LYS    90      32.370  -7.399  92.007  1.00                 C  
ATOM    683  CD  LYS    90      32.619  -9.519  90.687  1.00                 C  
ATOM    684  CE  LYS    90      32.135 -10.948  90.506  1.00                 C  
ATOM    685  CG  LYS    90      31.913  -8.840  91.849  1.00                 C  
ATOM    686  NZ  LYS    90      32.796 -11.616  89.351  1.00                 N  
ATOM    687  N   PRO    91      29.668  -5.680  92.284  1.00                 N  
ATOM    688  CA  PRO    91      28.233  -5.513  92.048  1.00                 C  
ATOM    689  C   PRO    91      27.583  -6.644  91.269  1.00                 C  
ATOM    690  O   PRO    91      28.141  -7.151  90.294  1.00                 O  
ATOM    691  CB  PRO    91      28.138  -4.209  91.253  1.00                 C  
ATOM    692  CD  PRO    91      30.468  -4.687  91.522  1.00                 C  
ATOM    693  CG  PRO    91      29.464  -4.085  90.580  1.00                 C  
ATOM    694  N   LEU    92      26.390  -7.030  91.706  1.00                 N  
ATOM    695  CA  LEU    92      25.645  -8.090  91.050  1.00                 C  
ATOM    696  C   LEU    92      25.232  -7.702  89.630  1.00                 C  
ATOM    697  O   LEU    92      25.373  -8.503  88.701  1.00                 O  
ATOM    698  CB  LEU    92      24.403  -8.456  91.865  1.00                 C  
ATOM    699  CG  LEU    92      23.538  -9.590  91.311  1.00                 C  
ATOM    700  CD1 LEU    92      24.346 -10.874  91.194  1.00                 C  
ATOM    701  CD2 LEU    92      22.316  -9.812  92.189  1.00                 C  
ATOM    702  N   ASP    93      24.738  -6.477  89.449  1.00                 N  
ATOM    703  CA  ASP    93      24.307  -6.061  88.116  1.00                 C  
ATOM    704  C   ASP    93      25.437  -6.127  87.099  1.00                 C  
ATOM    705  O   ASP    93      25.234  -6.570  85.973  1.00                 O  
ATOM    706  CB  ASP    93      23.739  -4.641  88.155  1.00                 C  
ATOM    707  CG  ASP    93      24.732  -3.631  88.694  1.00                 C  
ATOM    708  OD1 ASP    93      25.501  -3.984  89.613  1.00                 O  
ATOM    709  OD2 ASP    93      24.742  -2.485  88.197  1.00                 O  
ATOM    710  N   GLU    94      26.635  -5.712  87.496  1.00                 N  
ATOM    711  CA  GLU    94      27.765  -5.767  86.585  1.00                 C  
ATOM    712  C   GLU    94      28.118  -7.217  86.266  1.00                 C  
ATOM    713  O   GLU    94      28.544  -7.525  85.154  1.00                 O  
ATOM    714  CB  GLU    94      28.971  -5.041  87.183  1.00                 C  
ATOM    715  CD  GLU    94      29.925  -4.182  85.007  1.00                 C  
ATOM    716  CG  GLU    94      30.182  -4.988  86.266  1.00                 C  
ATOM    717  OE1 GLU    94      28.996  -3.347  85.016  1.00                 O  
ATOM    718  OE2 GLU    94      30.652  -4.386  84.012  1.00                 O  
ATOM    719  N   VAL    95      27.914  -8.110  87.232  1.00                 N  
ATOM    720  CA  VAL    95      28.204  -9.527  87.033  1.00                 C  
ATOM    721  C   VAL    95      27.233 -10.167  86.040  1.00                 C  
ATOM    722  O   VAL    95      27.638 -10.958  85.191  1.00                 O  
ATOM    723  CB  VAL    95      28.165 -10.303  88.362  1.00                 C  
ATOM    724  CG1 VAL    95      28.293 -11.798  88.111  1.00                 C  
ATOM    725  CG2 VAL    95      29.266  -9.820  89.294  1.00                 C  
ATOM    726  N   LEU    96      25.951  -9.831  86.147  1.00                 N  
ATOM    727  CA  LEU    96      24.959 -10.391  85.232  1.00                 C  
ATOM    728  C   LEU    96      25.144  -9.825  83.831  1.00                 C  
ATOM    729  O   LEU    96      24.881 -10.503  82.835  1.00                 O  
ATOM    730  CB  LEU    96      23.543 -10.108  85.738  1.00                 C  
ATOM    731  CG  LEU    96      23.127 -10.825  87.024  1.00                 C  
ATOM    732  CD1 LEU    96      21.764 -10.340  87.493  1.00                 C  
ATOM    733  CD2 LEU    96      23.110 -12.332  86.818  1.00                 C  
ATOM    734  N   ARG    97      25.607  -8.582  83.762  1.00                 N  
ATOM    735  CA  ARG    97      25.836  -7.918  82.489  1.00                 C  
ATOM    736  C   ARG    97      26.881  -8.691  81.689  1.00                 C  
ATOM    737  O   ARG    97      26.861  -8.693  80.459  1.00                 O  
ATOM    738  CB  ARG    97      26.280  -6.471  82.712  1.00                 C  
ATOM    739  CD  ARG    97      25.592  -4.096  83.142  1.00                 C  
ATOM    740  NE  ARG    97      26.731  -3.796  84.006  1.00                 N  
ATOM    741  CG  ARG    97      25.181  -5.557  83.228  1.00                 C  
ATOM    742  CZ  ARG    97      26.629  -3.453  85.286  1.00                 C  
ATOM    743  NH1 ARG    97      27.721  -3.199  85.994  1.00                 N  
ATOM    744  NH2 ARG    97      25.434  -3.365  85.855  1.00                 N  
ATOM    745  N   LYS    98      27.789  -9.357  82.393  1.00                 N  
ATOM    746  CA  LYS    98      28.828 -10.136  81.735  1.00                 C  
ATOM    747  C   LYS    98      28.375 -11.560  81.424  1.00                 C  
ATOM    748  O   LYS    98      28.717 -12.112  80.379  1.00                 O  
ATOM    749  CB  LYS    98      30.091 -10.180  82.597  1.00                 C  
ATOM    750  CD  LYS    98      32.061  -8.966  83.569  1.00                 C  
ATOM    751  CE  LYS    98      32.790  -7.636  83.671  1.00                 C  
ATOM    752  CG  LYS    98      30.812  -8.847  82.711  1.00                 C  
ATOM    753  NZ  LYS    98      33.996  -7.729  84.540  1.00                 N  
ATOM    754  N   ALA    99      27.598 -12.147  82.327  1.00                 N  
ATOM    755  CA  ALA    99      27.125 -13.517  82.149  1.00                 C  
ATOM    756  C   ALA    99      25.922 -13.677  81.220  1.00                 C  
ATOM    757  O   ALA    99      25.749 -14.731  80.607  1.00                 O  
ATOM    758  CB  ALA    99      26.761 -14.131  83.492  1.00                 C  
ATOM    759  N   LEU   100      25.097 -12.643  81.109  1.00                 N  
ATOM    760  CA  LEU   100      23.907 -12.716  80.265  1.00                 C  
ATOM    761  C   LEU   100      23.969 -11.866  78.997  1.00                 C  
ATOM    762  O   LEU   100      24.777 -10.941  78.884  1.00                 O  
ATOM    763  CB  LEU   100      22.664 -12.301  81.055  1.00                 C  
ATOM    764  CG  LEU   100      22.361 -13.111  82.316  1.00                 C  
ATOM    765  CD1 LEU   100      21.162 -12.533  83.052  1.00                 C  
ATOM    766  CD2 LEU   100      22.115 -14.572  81.971  1.00                 C  
ATOM    767  N   THR   101      23.103 -12.192  78.042  1.00                 N  
ATOM    768  CA  THR   101      23.042 -11.460  76.783  1.00                 C  
ATOM    769  C   THR   101      21.610 -11.308  76.281  1.00                 C  
ATOM    770  O   THR   101      20.669 -11.887  76.839  1.00                 O  
ATOM    771  CB  THR   101      23.884 -12.145  75.691  1.00                 C  
ATOM    772  OG1 THR   101      23.306 -13.415  75.363  1.00                 O  
ATOM    773  CG2 THR   101      25.307 -12.370  76.178  1.00                 C  
ATOM    774  N   GLY   102      21.467 -10.515  75.222  1.00                 N  
ATOM    775  CA  GLY   102      20.174 -10.293  74.605  1.00                 C  
ATOM    776  C   GLY   102      19.079  -9.773  75.513  1.00                 C  
ATOM    777  O   GLY   102      19.337  -9.075  76.497  1.00                 O  
ATOM    778  N   HIS   103      17.843 -10.117  75.167  1.00                 N  
ATOM    779  CA  HIS   103      16.687  -9.680  75.930  1.00                 C  
ATOM    780  C   HIS   103      16.669 -10.259  77.339  1.00                 C  
ATOM    781  O   HIS   103      16.115  -9.651  78.249  1.00                 O  
ATOM    782  CB  HIS   103      15.393 -10.061  75.208  1.00                 C  
ATOM    783  CG  HIS   103      15.148  -9.279  73.955  1.00                 C  
ATOM    784  ND1 HIS   103      14.810  -7.943  73.966  1.00                 N  
ATOM    785  CE1 HIS   103      14.655  -7.520  72.699  1.00                 C  
ATOM    786  CD2 HIS   103      15.167  -9.570  72.529  1.00                 C  
ATOM    787  NE2 HIS   103      14.868  -8.491  71.831  1.00                 N  
ATOM    788  N   LEU   104      17.277 -11.426  77.530  1.00                 N  
ATOM    789  CA  LEU   104      17.318 -12.010  78.863  1.00                 C  
ATOM    790  C   LEU   104      18.080 -11.049  79.772  1.00                 C  
ATOM    791  O   LEU   104      17.641 -10.745  80.883  1.00                 O  
ATOM    792  CB  LEU   104      17.972 -13.393  78.822  1.00                 C  
ATOM    793  CG  LEU   104      18.124 -14.110  80.165  1.00                 C  
ATOM    794  CD1 LEU   104      16.764 -14.362  80.798  1.00                 C  
ATOM    795  CD2 LEU   104      18.877 -15.420  79.992  1.00                 C  
ATOM    796  N   GLU   105      19.222 -10.567  79.290  1.00                 N  
ATOM    797  CA  GLU   105      20.025  -9.627  80.062  1.00                 C  
ATOM    798  C   GLU   105      19.222  -8.365  80.361  1.00                 C  
ATOM    799  O   GLU   105      19.298  -7.830  81.460  1.00                 O  
ATOM    800  CB  GLU   105      21.311  -9.278  79.311  1.00                 C  
ATOM    801  CD  GLU   105      23.537  -8.084  79.330  1.00                 C  
ATOM    802  CG  GLU   105      22.240  -8.345  80.070  1.00                 C  
ATOM    803  OE1 GLU   105      23.701  -8.618  78.213  1.00                 O  
ATOM    804  OE2 GLU   105      24.389  -7.344  79.866  1.00                 O  
ATOM    805  N   GLU   106      18.451  -7.897  79.381  1.00                 N  
ATOM    806  CA  GLU   106      17.655  -6.683  79.553  1.00                 C  
ATOM    807  C   GLU   106      16.623  -6.795  80.669  1.00                 C  
ATOM    808  O   GLU   106      16.468  -5.866  81.461  1.00                 O  
ATOM    809  CB  GLU   106      16.940  -6.322  78.249  1.00                 C  
ATOM    810  CD  GLU   106      17.133  -5.554  75.851  1.00                 C  
ATOM    811  CG  GLU   106      17.866  -5.828  77.150  1.00                 C  
ATOM    812  OE1 GLU   106      15.946  -5.926  75.749  1.00                 O  
ATOM    813  OE2 GLU   106      17.747  -4.966  74.936  1.00                 O  
ATOM    814  N   VAL   107      15.917  -7.922  80.734  1.00                 N  
ATOM    815  CA  VAL   107      14.913  -8.115  81.778  1.00                 C  
ATOM    816  C   VAL   107      15.609  -8.231  83.134  1.00                 C  
ATOM    817  O   VAL   107      15.206  -7.602  84.115  1.00                 O  
ATOM    818  CB  VAL   107      14.044  -9.356  81.503  1.00                 C  
ATOM    819  CG1 VAL   107      13.134  -9.643  82.687  1.00                 C  
ATOM    820  CG2 VAL   107      13.228  -9.164  80.234  1.00                 C  
ATOM    821  N   ALA   108      16.670  -9.030  83.175  1.00                 N  
ATOM    822  CA  ALA   108      17.413  -9.250  84.411  1.00                 C  
ATOM    823  C   ALA   108      17.884  -7.947  85.044  1.00                 C  
ATOM    824  O   ALA   108      17.625  -7.691  86.225  1.00                 O  
ATOM    825  CB  ALA   108      18.611 -10.151  84.156  1.00                 C  
ATOM    826  N   LEU   109      18.582  -7.128  84.263  1.00                 N  
ATOM    827  CA  LEU   109      19.077  -5.860  84.773  1.00                 C  
ATOM    828  C   LEU   109      17.916  -4.950  85.171  1.00                 C  
ATOM    829  O   LEU   109      17.994  -4.237  86.168  1.00                 O  
ATOM    830  CB  LEU   109      19.960  -5.171  83.730  1.00                 C  
ATOM    831  CG  LEU   109      21.308  -5.833  83.439  1.00                 C  
ATOM    832  CD1 LEU   109      21.997  -5.156  82.265  1.00                 C  
ATOM    833  CD2 LEU   109      22.201  -5.798  84.670  1.00                 C  
ATOM    834  N   ALA   110      16.837  -4.975  84.394  1.00                 N  
ATOM    835  CA  ALA   110      15.682  -4.146  84.716  1.00                 C  
ATOM    836  C   ALA   110      15.083  -4.540  86.075  1.00                 C  
ATOM    837  O   ALA   110      14.640  -3.683  86.846  1.00                 O  
ATOM    838  CB  ALA   110      14.628  -4.258  83.625  1.00                 C  
ATOM    839  N   LEU   111      15.068  -5.838  86.361  1.00                 N  
ATOM    840  CA  LEU   111      14.522  -6.335  87.616  1.00                 C  
ATOM    841  C   LEU   111      15.364  -5.925  88.815  1.00                 C  
ATOM    842  O   LEU   111      14.861  -5.875  89.933  1.00                 O  
ATOM    843  CB  LEU   111      14.397  -7.859  87.580  1.00                 C  
ATOM    844  CG  LEU   111      13.374  -8.432  86.596  1.00                 C  
ATOM    845  CD1 LEU   111      13.451  -9.951  86.564  1.00                 C  
ATOM    846  CD2 LEU   111      11.968  -7.981  86.959  1.00                 C  
ATOM    847  N   LEU   112      16.642  -5.636  88.584  1.00                 N  
ATOM    848  CA  LEU   112      17.526  -5.236  89.675  1.00                 C  
ATOM    849  C   LEU   112      17.367  -3.765  90.021  1.00                 C  
ATOM    850  O   LEU   112      17.624  -3.349  91.145  1.00                 O  
ATOM    851  CB  LEU   112      18.985  -5.526  89.317  1.00                 C  
ATOM    852  CG  LEU   112      19.369  -7.001  89.181  1.00                 C  
ATOM    853  CD1 LEU   112      20.800  -7.141  88.686  1.00                 C  
ATOM    854  CD2 LEU   112      19.195  -7.726  90.507  1.00                 C  
ATOM    855  N   LYS   113      16.952  -2.974  89.049  1.00                 N  
ATOM    856  CA  LYS   113      16.717  -1.584  89.278  1.00                 C  
ATOM    857  C   LYS   113      15.530  -1.413  90.217  1.00                 C  
ATOM    858  O   LYS   113      14.595  -2.213  90.204  1.00                 O  
ATOM    859  CB  LYS   113      16.474  -0.856  87.954  1.00                 C  
ATOM    860  CD  LYS   113      17.389  -0.035  85.766  1.00                 C  
ATOM    861  CE  LYS   113      18.602   0.012  84.851  1.00                 C  
ATOM    862  CG  LYS   113      17.689  -0.804  87.043  1.00                 C  
ATOM    863  NZ  LYS   113      18.318   0.750  83.590  1.00                 N  
ATOM    864  N   THR   114      15.569  -0.347  91.016  1.00                 N  
ATOM    865  CA  THR   114      14.412  -0.066  91.877  1.00                 C  
ATOM    866  C   THR   114      13.334   0.526  90.938  1.00                 C  
ATOM    867  O   THR   114      13.656   0.995  89.846  1.00                 O  
ATOM    868  CB  THR   114      14.782   0.892  93.025  1.00                 C  
ATOM    869  OG1 THR   114      15.198   2.152  92.484  1.00                 O  
ATOM    870  CG2 THR   114      15.922   0.317  93.852  1.00                 C  
ATOM    871  N   PRO   115      12.089   0.489  91.383  1.00                 N  
ATOM    872  CA  PRO   115      11.037   1.067  90.512  1.00                 C  
ATOM    873  C   PRO   115      11.398   2.426  89.955  1.00                 C  
ATOM    874  O   PRO   115      11.270   2.697  88.752  1.00                 O  
ATOM    875  CB  PRO   115       9.815   1.170  91.426  1.00                 C  
ATOM    876  CD  PRO   115      11.445  -0.001  92.730  1.00                 C  
ATOM    877  CG  PRO   115       9.980   0.050  92.398  1.00                 C  
ATOM    878  N   ALA   116      11.838   3.287  90.858  1.00                 N  
ATOM    879  CA  ALA   116      12.187   4.658  90.528  1.00                 C  
ATOM    880  C   ALA   116      13.373   4.687  89.567  1.00                 C  
ATOM    881  O   ALA   116      13.385   5.472  88.613  1.00                 O  
ATOM    882  CB  ALA   116      12.504   5.443  91.791  1.00                 C  
ATOM    883  N   GLN   117      14.376   3.836  89.778  1.00                 N  
ATOM    884  CA  GLN   117      15.536   3.824  88.887  1.00                 C  
ATOM    885  C   GLN   117      15.156   3.348  87.489  1.00                 C  
ATOM    886  O   GLN   117      15.585   3.925  86.492  1.00                 O  
ATOM    887  CB  GLN   117      16.642   2.935  89.459  1.00                 C  
ATOM    888  CD  GLN   117      18.332   2.546  91.296  1.00                 C  
ATOM    889  CG  GLN   117      17.298   3.490  90.713  1.00                 C  
ATOM    890  OE1 GLN   117      18.050   1.372  91.533  1.00                 O  
ATOM    891  NE2 GLN   117      19.534   3.060  91.529  1.00                 N  
ATOM    892  N   PHE   118      14.362   2.284  87.418  1.00                 N  
ATOM    893  CA  PHE   118      13.941   1.740  86.128  1.00                 C  
ATOM    894  C   PHE   118      13.140   2.781  85.339  1.00                 C  
ATOM    895  O   PHE   118      13.374   2.983  84.149  1.00                 O  
ATOM    896  CB  PHE   118      13.112   0.470  86.327  1.00                 C  
ATOM    897  CG  PHE   118      12.591  -0.121  85.048  1.00                 C  
ATOM    898  CZ  PHE   118      11.622  -1.212  82.682  1.00                 C  
ATOM    899  CD1 PHE   118      13.413  -0.883  84.236  1.00                 C  
ATOM    900  CE1 PHE   118      12.934  -1.426  83.059  1.00                 C  
ATOM    901  CD2 PHE   118      11.280   0.085  84.657  1.00                 C  
ATOM    902  CE2 PHE   118      10.801  -0.459  83.480  1.00                 C  
ATOM    903  N   ASP   119      12.204   3.442  86.011  1.00                 N  
ATOM    904  CA  ASP   119      11.384   4.460  85.368  1.00                 C  
ATOM    905  C   ASP   119      12.231   5.651  84.924  1.00                 C  
ATOM    906  O   ASP   119      12.076   6.153  83.811  1.00                 O  
ATOM    907  CB  ASP   119      10.274   4.928  86.311  1.00                 C  
ATOM    908  CG  ASP   119       9.193   3.882  86.504  1.00                 C  
ATOM    909  OD1 ASP   119       9.152   2.918  85.711  1.00                 O  
ATOM    910  OD2 ASP   119       8.388   4.027  87.447  1.00                 O  
ATOM    911  N   ALA   120      13.127   6.101  85.797  1.00                 N  
ATOM    912  CA  ALA   120      13.998   7.221  85.470  1.00                 C  
ATOM    913  C   ALA   120      14.795   6.890  84.213  1.00                 C  
ATOM    914  O   ALA   120      14.903   7.717  83.312  1.00                 O  
ATOM    915  CB  ALA   120      14.922   7.533  86.638  1.00                 C  
ATOM    916  N   ASP   121      15.352   5.678  84.151  1.00                 N  
ATOM    917  CA  ASP   121      16.122   5.248  82.983  1.00                 C  
ATOM    918  C   ASP   121      15.264   5.203  81.716  1.00                 C  
ATOM    919  O   ASP   121      15.717   5.601  80.645  1.00                 O  
ATOM    920  CB  ASP   121      16.746   3.873  83.229  1.00                 C  
ATOM    921  CG  ASP   121      17.889   3.922  84.225  1.00                 C  
ATOM    922  OD1 ASP   121      18.377   5.035  84.514  1.00                 O  
ATOM    923  OD2 ASP   121      18.296   2.848  84.715  1.00                 O  
ATOM    924  N   GLU   122      14.036   4.699  81.834  1.00                 N  
ATOM    925  CA  GLU   122      13.148   4.599  80.677  1.00                 C  
ATOM    926  C   GLU   122      12.774   5.979  80.152  1.00                 C  
ATOM    927  O   GLU   122      12.774   6.213  78.942  1.00                 O  
ATOM    928  CB  GLU   122      11.885   3.814  81.037  1.00                 C  
ATOM    929  CD  GLU   122      12.650   1.608  80.074  1.00                 C  
ATOM    930  CG  GLU   122      12.126   2.336  81.296  1.00                 C  
ATOM    931  OE1 GLU   122      12.026   1.727  78.999  1.00                 O  
ATOM    932  OE2 GLU   122      13.684   0.917  80.191  1.00                 O  
ATOM    933  N   LEU   123      12.451   6.886  81.066  1.00                 N  
ATOM    934  CA  LEU   123      12.092   8.242  80.689  1.00                 C  
ATOM    935  C   LEU   123      13.257   8.877  79.936  1.00                 C  
ATOM    936  O   LEU   123      13.070   9.463  78.873  1.00                 O  
ATOM    937  CB  LEU   123      11.722   9.062  81.927  1.00                 C  
ATOM    938  CG  LEU   123      10.414   8.684  82.624  1.00                 C  
ATOM    939  CD1 LEU   123      10.272   9.432  83.941  1.00                 C  
ATOM    940  CD2 LEU   123       9.223   8.969  81.723  1.00                 C  
ATOM    941  N   ARG   124      14.462   8.745  80.484  1.00                 N  
ATOM    942  CA  ARG   124      15.658   9.296  79.848  1.00                 C  
ATOM    943  C   ARG   124      15.887   8.691  78.460  1.00                 C  
ATOM    944  O   ARG   124      16.170   9.410  77.502  1.00                 O  
ATOM    945  CB  ARG   124      16.889   9.061  80.726  1.00                 C  
ATOM    946  CD  ARG   124      19.373   9.267  81.020  1.00                 C  
ATOM    947  NE  ARG   124      19.602   7.825  81.058  1.00                 N  
ATOM    948  CG  ARG   124      18.177   9.631  80.155  1.00                 C  
ATOM    949  CZ  ARG   124      20.179   7.134  80.080  1.00                 C  
ATOM    950  NH1 ARG   124      20.347   5.824  80.203  1.00                 N  
ATOM    951  NH2 ARG   124      20.588   7.755  78.982  1.00                 N  
ATOM    952  N   ALA   125      15.763   7.374  78.348  1.00                 N  
ATOM    953  CA  ALA   125      15.956   6.705  77.064  1.00                 C  
ATOM    954  C   ALA   125      14.944   7.214  76.040  1.00                 C  
ATOM    955  O   ALA   125      15.240   7.293  74.842  1.00                 O  
ATOM    956  CB  ALA   125      15.835   5.198  77.228  1.00                 C  
ATOM    957  N   ALA   126      13.752   7.563  76.514  1.00                 N  
ATOM    958  CA  ALA   126      12.701   8.061  75.634  1.00                 C  
ATOM    959  C   ALA   126      13.023   9.421  75.024  1.00                 C  
ATOM    960  O   ALA   126      12.517   9.750  73.949  1.00                 O  
ATOM    961  CB  ALA   126      11.381   8.155  76.384  1.00                 C  
ATOM    962  N   MET   127      13.866  10.202  75.698  1.00                 N  
ATOM    963  CA  MET   127      14.216  11.534  75.210  1.00                 C  
ATOM    964  C   MET   127      15.637  11.708  74.671  1.00                 C  
ATOM    965  O   MET   127      15.934  12.716  74.032  1.00                 O  
ATOM    966  CB  MET   127      14.020  12.577  76.312  1.00                 C  
ATOM    967  SD  MET   127      12.362  14.131  77.897  1.00                 S  
ATOM    968  CE  MET   127      13.075  13.418  79.377  1.00                 C  
ATOM    969  CG  MET   127      12.571  12.774  76.729  1.00                 C  
ATOM    970  N   LYS   128      16.508  10.733  74.910  1.00                 N  
ATOM    971  CA  LYS   128      17.889  10.828  74.436  1.00                 C  
ATOM    972  C   LYS   128      17.971  10.809  72.912  1.00                 C  
ATOM    973  O   LYS   128      17.247  10.069  72.251  1.00                 O  
ATOM    974  CB  LYS   128      18.732   9.688  75.011  1.00                 C  
ATOM    975  CD  LYS   128      21.000   8.664  75.338  1.00                 C  
ATOM    976  CE  LYS   128      22.476   8.742  74.981  1.00                 C  
ATOM    977  CG  LYS   128      20.209   9.771  74.661  1.00                 C  
ATOM    978  NZ  LYS   128      23.260   7.650  75.621  1.00                 N  
ATOM    979  N   GLY   129      18.859  11.623  72.353  1.00                 N  
ATOM    980  CA  GLY   129      18.990  11.658  70.908  1.00                 C  
ATOM    981  C   GLY   129      17.971  12.576  70.259  1.00                 C  
ATOM    982  O   GLY   129      17.340  13.386  70.938  1.00                 O  
ATOM    983  N   LEU   130      17.791  12.435  68.950  1.00                 N  
ATOM    984  CA  LEU   130      16.861  13.288  68.211  1.00                 C  
ATOM    985  C   LEU   130      15.384  12.898  68.277  1.00                 C  
ATOM    986  O   LEU   130      14.516  13.771  68.310  1.00                 O  
ATOM    987  CB  LEU   130      17.248  13.347  66.732  1.00                 C  
ATOM    988  CG  LEU   130      18.563  14.056  66.403  1.00                 C  
ATOM    989  CD1 LEU   130      18.902  13.902  64.928  1.00                 C  
ATOM    990  CD2 LEU   130      18.488  15.528  66.778  1.00                 C  
ATOM    991  N   GLY   131      15.100  11.600  68.283  1.00                 N  
ATOM    992  CA  GLY   131      13.721  11.153  68.342  1.00                 C  
ATOM    993  C   GLY   131      13.177  11.072  69.757  1.00                 C  
ATOM    994  O   GLY   131      13.936  11.071  70.730  1.00                 O  
ATOM    995  N   THR   132      11.854  11.005  69.876  1.00                 N  
ATOM    996  CA  THR   132      11.204  10.924  71.178  1.00                 C  
ATOM    997  C   THR   132      10.176   9.804  71.213  1.00                 C  
ATOM    998  O   THR   132       9.310   9.713  70.341  1.00                 O  
ATOM    999  CB  THR   132      10.521  12.253  71.552  1.00                 C  
ATOM   1000  OG1 THR   132      11.497  13.301  71.588  1.00                 O  
ATOM   1001  CG2 THR   132       9.868  12.149  72.921  1.00                 C  
ATOM   1002  N   ASP   133      10.278   8.952  72.227  1.00                 N  
ATOM   1003  CA  ASP   133       9.345   7.842  72.396  1.00                 C  
ATOM   1004  C   ASP   133       8.190   8.397  73.212  1.00                 C  
ATOM   1005  O   ASP   133       8.124   8.224  74.430  1.00                 O  
ATOM   1006  CB  ASP   133      10.038   6.658  73.072  1.00                 C  
ATOM   1007  CG  ASP   133       9.165   5.419  73.117  1.00                 C  
ATOM   1008  OD1 ASP   133       7.997   5.500  72.682  1.00                 O  
ATOM   1009  OD2 ASP   133       9.648   4.368  73.587  1.00                 O  
ATOM   1010  N   GLU   134       7.285   9.084  72.528  1.00                 N  
ATOM   1011  CA  GLU   134       6.139   9.696  73.180  1.00                 C  
ATOM   1012  C   GLU   134       5.230   8.721  73.922  1.00                 C  
ATOM   1013  O   GLU   134       4.761   9.024  75.019  1.00                 O  
ATOM   1014  CB  GLU   134       5.288  10.458  72.163  1.00                 C  
ATOM   1015  CD  GLU   134       5.104  12.409  70.568  1.00                 C  
ATOM   1016  CG  GLU   134       5.942  11.722  71.629  1.00                 C  
ATOM   1017  OE1 GLU   134       4.110  11.805  70.113  1.00                 O  
ATOM   1018  OE2 GLU   134       5.442  13.551  70.191  1.00                 O  
ATOM   1019  N   ASP   135       4.980   7.554  73.335  1.00                 N  
ATOM   1020  CA  ASP   135       4.114   6.578  73.984  1.00                 C  
ATOM   1021  C   ASP   135       4.653   6.140  75.343  1.00                 C  
ATOM   1022  O   ASP   135       3.881   5.878  76.262  1.00                 O  
ATOM   1023  CB  ASP   135       3.926   5.350  73.090  1.00                 C  
ATOM   1024  CG  ASP   135       3.048   5.634  71.888  1.00                 C  
ATOM   1025  OD1 ASP   135       2.369   6.682  71.882  1.00                 O  
ATOM   1026  OD2 ASP   135       3.038   4.807  70.951  1.00                 O  
ATOM   1027  N   THR   136       5.974   6.070  75.470  1.00                 N  
ATOM   1028  CA  THR   136       6.581   5.674  76.739  1.00                 C  
ATOM   1029  C   THR   136       6.474   6.802  77.760  1.00                 C  
ATOM   1030  O   THR   136       6.197   6.557  78.935  1.00                 O  
ATOM   1031  CB  THR   136       8.058   5.277  76.559  1.00                 C  
ATOM   1032  OG1 THR   136       8.149   4.157  75.669  1.00                 O  
ATOM   1033  CG2 THR   136       8.672   4.888  77.895  1.00                 C  
ATOM   1034  N   LEU   137       6.695   8.038  77.321  1.00                 N  
ATOM   1035  CA  LEU   137       6.569   9.169  78.234  1.00                 C  
ATOM   1036  C   LEU   137       5.125   9.212  78.714  1.00                 C  
ATOM   1037  O   LEU   137       4.858   9.440  79.893  1.00                 O  
ATOM   1038  CB  LEU   137       6.980  10.468  77.538  1.00                 C  
ATOM   1039  CG  LEU   137       8.466  10.617  77.205  1.00                 C  
ATOM   1040  CD1 LEU   137       8.705  11.860  76.360  1.00                 C  
ATOM   1041  CD2 LEU   137       9.299  10.673  78.476  1.00                 C  
ATOM   1042  N   ASN   138       4.194   8.980  77.795  1.00                 N  
ATOM   1043  CA  ASN   138       2.778   9.019  78.138  1.00                 C  
ATOM   1044  C   ASN   138       2.395   7.941  79.133  1.00                 C  
ATOM   1045  O   ASN   138       1.780   8.222  80.165  1.00                 O  
ATOM   1046  CB  ASN   138       1.918   8.896  76.879  1.00                 C  
ATOM   1047  CG  ASN   138       1.933  10.156  76.037  1.00                 C  
ATOM   1048  OD1 ASN   138       2.293  11.231  76.518  1.00                 O  
ATOM   1049  ND2 ASN   138       1.542  10.028  74.774  1.00                 N  
ATOM   1050  N   GLU   139       2.767   6.707  78.816  1.00                 N  
ATOM   1051  CA  GLU   139       2.472   5.559  79.661  1.00                 C  
ATOM   1052  C   GLU   139       2.985   5.752  81.088  1.00                 C  
ATOM   1053  O   GLU   139       2.238   5.578  82.051  1.00                 O  
ATOM   1054  CB  GLU   139       3.077   4.286  79.066  1.00                 C  
ATOM   1055  CD  GLU   139       3.374   1.783  79.231  1.00                 C  
ATOM   1056  CG  GLU   139       2.787   3.027  79.867  1.00                 C  
ATOM   1057  OE1 GLU   139       4.029   1.909  78.174  1.00                 O  
ATOM   1058  OE2 GLU   139       3.181   0.683  79.789  1.00                 O  
ATOM   1059  N   ILE   140       4.255   6.124  81.227  1.00                 N  
ATOM   1060  CA  ILE   140       4.836   6.317  82.559  1.00                 C  
ATOM   1061  C   ILE   140       4.284   7.516  83.338  1.00                 C  
ATOM   1062  O   ILE   140       3.836   7.377  84.476  1.00                 O  
ATOM   1063  CB  ILE   140       6.367   6.469  82.490  1.00                 C  
ATOM   1064  CD1 ILE   140       8.476   5.293  81.674  1.00                 C  
ATOM   1065  CG1 ILE   140       7.013   5.159  82.035  1.00                 C  
ATOM   1066  CG2 ILE   140       6.916   6.937  83.829  1.00                 C  
ATOM   1067  N   LEU   141       4.313   8.692  82.729  1.00                 N  
ATOM   1068  CA  LEU   141       3.844   9.892  83.404  1.00                 C  
ATOM   1069  C   LEU   141       2.353   9.897  83.716  1.00                 C  
ATOM   1070  O   LEU   141       1.910  10.593  84.632  1.00                 O  
ATOM   1071  CB  LEU   141       4.164  11.135  82.571  1.00                 C  
ATOM   1072  CG  LEU   141       5.646  11.479  82.409  1.00                 C  
ATOM   1073  CD1 LEU   141       5.825  12.648  81.452  1.00                 C  
ATOM   1074  CD2 LEU   141       6.274  11.799  83.757  1.00                 C  
ATOM   1075  N   ALA   142       1.578   9.113  82.975  1.00                 N  
ATOM   1076  CA  ALA   142       0.141   9.059  83.207  1.00                 C  
ATOM   1077  C   ALA   142      -0.278   7.969  84.189  1.00                 C  
ATOM   1078  O   ALA   142      -1.329   8.077  84.817  1.00                 O  
ATOM   1079  CB  ALA   142      -0.600   8.848  81.896  1.00                 C  
ATOM   1080  N   SER   143       0.533   6.926  84.329  1.00                 N  
ATOM   1081  CA  SER   143       0.175   5.813  85.211  1.00                 C  
ATOM   1082  C   SER   143       0.827   5.773  86.596  1.00                 C  
ATOM   1083  O   SER   143       0.397   5.013  87.456  1.00                 O  
ATOM   1084  CB  SER   143       0.492   4.475  84.540  1.00                 C  
ATOM   1085  OG  SER   143       1.886   4.321  84.341  1.00                 O  
ATOM   1086  N   ARG   144       1.864   6.573  86.806  1.00                 N  
ATOM   1087  CA  ARG   144       2.552   6.595  88.093  1.00                 C  
ATOM   1088  C   ARG   144       1.824   7.481  89.094  1.00                 C  
ATOM   1089  O   ARG   144       1.237   8.493  88.722  1.00                 O  
ATOM   1090  CB  ARG   144       3.994   7.076  87.921  1.00                 C  
ATOM   1091  CD  ARG   144       4.894   4.795  87.385  1.00                 C  
ATOM   1092  NE  ARG   144       5.868   4.039  86.601  1.00                 N  
ATOM   1093  CG  ARG   144       4.813   6.248  86.944  1.00                 C  
ATOM   1094  CZ  ARG   144       5.574   3.365  85.494  1.00                 C  
ATOM   1095  NH1 ARG   144       6.526   2.706  84.847  1.00                 N  
ATOM   1096  NH2 ARG   144       4.330   3.350  85.037  1.00                 N  
ATOM   1097  N   THR   145       1.867   7.097  90.365  1.00                 N  
ATOM   1098  CA  THR   145       1.226   7.881  91.417  1.00                 C  
ATOM   1099  C   THR   145       2.144   9.048  91.768  1.00                 C  
ATOM   1100  O   THR   145       3.271   9.132  91.280  1.00                 O  
ATOM   1101  CB  THR   145       0.928   7.021  92.659  1.00                 C  
ATOM   1102  OG1 THR   145       2.158   6.550  93.224  1.00                 O  
ATOM   1103  CG2 THR   145       0.073   5.821  92.284  1.00                 C  
ATOM   1104  N   ASN   146       1.665   9.943  92.624  1.00                 N  
ATOM   1105  CA  ASN   146       2.470  11.085  93.043  1.00                 C  
ATOM   1106  C   ASN   146       3.754  10.641  93.758  1.00                 C  
ATOM   1107  O   ASN   146       4.832  11.181  93.500  1.00                 O  
ATOM   1108  CB  ASN   146       1.654  12.014  93.944  1.00                 C  
ATOM   1109  CG  ASN   146       0.614  12.806  93.175  1.00                 C  
ATOM   1110  OD1 ASN   146       0.709  12.954  91.957  1.00                 O  
ATOM   1111  ND2 ASN   146      -0.383  13.318  93.887  1.00                 N  
ATOM   1112  N   ARG   147       3.647   9.655  94.647  1.00                 N  
ATOM   1113  CA  ARG   147       4.829   9.173  95.366  1.00                 C  
ATOM   1114  C   ARG   147       5.853   8.630  94.384  1.00                 C  
ATOM   1115  O   ARG   147       7.039   8.946  94.468  1.00                 O  
ATOM   1116  CB  ARG   147       4.437   8.100  96.383  1.00                 C  
ATOM   1117  CD  ARG   147       5.161   6.428  98.109  1.00                 C  
ATOM   1118  NE  ARG   147       4.689   5.271  97.351  1.00                 N  
ATOM   1119  CG  ARG   147       5.601   7.563  97.200  1.00                 C  
ATOM   1120  CZ  ARG   147       5.488   4.396  96.750  1.00                 C  
ATOM   1121  NH1 ARG   147       4.969   3.374  96.083  1.00                 N  
ATOM   1122  NH2 ARG   147       6.804   4.544  96.816  1.00                 N  
ATOM   1123  N   GLU   148       5.381   7.808  93.452  1.00                 N  
ATOM   1124  CA  GLU   148       6.248   7.205  92.450  1.00                 C  
ATOM   1125  C   GLU   148       6.959   8.267  91.618  1.00                 C  
ATOM   1126  O   GLU   148       8.159   8.157  91.359  1.00                 O  
ATOM   1127  CB  GLU   148       5.446   6.277  91.536  1.00                 C  
ATOM   1128  CD  GLU   148       4.111   4.146  91.299  1.00                 C  
ATOM   1129  CG  GLU   148       4.966   5.003  92.211  1.00                 C  
ATOM   1130  OE1 GLU   148       2.983   4.571  90.970  1.00                 O  
ATOM   1131  OE2 GLU   148       4.568   3.050  90.913  1.00                 O  
ATOM   1132  N   ILE   149       6.218   9.298  91.210  1.00                 N  
ATOM   1133  CA  ILE   149       6.784  10.369  90.403  1.00                 C  
ATOM   1134  C   ILE   149       7.757  11.224  91.203  1.00                 C  
ATOM   1135  O   ILE   149       8.790  11.647  90.683  1.00                 O  
ATOM   1136  CB  ILE   149       5.685  11.266  89.804  1.00                 C  
ATOM   1137  CD1 ILE   149       3.603  11.200  88.334  1.00                 C  
ATOM   1138  CG1 ILE   149       4.862  10.486  88.776  1.00                 C  
ATOM   1139  CG2 ILE   149       6.292  12.526  89.206  1.00                 C  
ATOM   1140  N   ARG   150       7.444  11.469  92.469  1.00                 N  
ATOM   1141  CA  ARG   150       8.347  12.257  93.301  1.00                 C  
ATOM   1142  C   ARG   150       9.671  11.502  93.425  1.00                 C  
ATOM   1143  O   ARG   150      10.749  12.094  93.350  1.00                 O  
ATOM   1144  CB  ARG   150       7.720  12.520  94.672  1.00                 C  
ATOM   1145  CD  ARG   150       6.185  13.951  96.048  1.00                 C  
ATOM   1146  NE  ARG   150       5.711  12.839  96.869  1.00                 N  
ATOM   1147  CG  ARG   150       6.561  13.503  94.645  1.00                 C  
ATOM   1148  CZ  ARG   150       4.446  12.435  96.922  1.00                 C  
ATOM   1149  NH1 ARG   150       4.108  11.414  97.697  1.00                 N  
ATOM   1150  NH2 ARG   150       3.522  13.053  96.199  1.00                 N  
ATOM   1151  N   GLU   151       9.586  10.188  93.596  1.00                 N  
ATOM   1152  CA  GLU   151      10.786   9.369  93.720  1.00                 C  
ATOM   1153  C   GLU   151      11.541   9.325  92.391  1.00                 C  
ATOM   1154  O   GLU   151      12.773   9.348  92.365  1.00                 O  
ATOM   1155  CB  GLU   151      10.424   7.954  94.177  1.00                 C  
ATOM   1156  CD  GLU   151       9.515   6.468  96.006  1.00                 C  
ATOM   1157  CG  GLU   151       9.920   7.874  95.609  1.00                 C  
ATOM   1158  OE1 GLU   151       9.445   5.596  95.115  1.00                 O  
ATOM   1159  OE2 GLU   151       9.267   6.239  97.208  1.00                 O  
ATOM   1160  N   ILE   152      10.805   9.254  91.285  1.00                 N  
ATOM   1161  CA  ILE   152      11.441   9.246  89.976  1.00                 C  
ATOM   1162  C   ILE   152      12.254  10.533  89.811  1.00                 C  
ATOM   1163  O   ILE   152      13.413  10.498  89.392  1.00                 O  
ATOM   1164  CB  ILE   152      10.405   9.097  88.846  1.00                 C  
ATOM   1165  CD1 ILE   152       8.539   7.573  88.013  1.00                 C  
ATOM   1166  CG1 ILE   152       9.767   7.708  88.888  1.00                 C  
ATOM   1167  CG2 ILE   152      11.044   9.388  87.497  1.00                 C  
ATOM   1168  N   ASN   153      11.648  11.668  90.147  1.00                 N  
ATOM   1169  CA  ASN   153      12.341  12.947  90.025  1.00                 C  
ATOM   1170  C   ASN   153      13.591  12.958  90.897  1.00                 C  
ATOM   1171  O   ASN   153      14.646  13.433  90.479  1.00                 O  
ATOM   1172  CB  ASN   153      11.405  14.101  90.392  1.00                 C  
ATOM   1173  CG  ASN   153      10.361  14.365  89.325  1.00                 C  
ATOM   1174  OD1 ASN   153      10.520  13.961  88.173  1.00                 O  
ATOM   1175  ND2 ASN   153       9.287  15.046  89.707  1.00                 N  
ATOM   1176  N   ARG   154      13.474  12.426  92.109  1.00                 N  
ATOM   1177  CA  ARG   154      14.615  12.374  93.013  1.00                 C  
ATOM   1178  C   ARG   154      15.773  11.606  92.377  1.00                 C  
ATOM   1179  O   ARG   154      16.903  12.098  92.338  1.00                 O  
ATOM   1180  CB  ARG   154      14.217  11.729  94.342  1.00                 C  
ATOM   1181  CD  ARG   154      14.868  11.051  96.669  1.00                 C  
ATOM   1182  NE  ARG   154      15.958  10.898  97.630  1.00                 N  
ATOM   1183  CG  ARG   154      15.347  11.644  95.354  1.00                 C  
ATOM   1184  CZ  ARG   154      15.813  10.389  98.849  1.00                 C  
ATOM   1185  NH1 ARG   154      16.862  10.288  99.654  1.00                 N  
ATOM   1186  NH2 ARG   154      14.619   9.983  99.260  1.00                 N  
ATOM   1187  N   VAL   155      15.494  10.402  91.879  1.00                 N  
ATOM   1188  CA  VAL   155      16.535   9.589  91.251  1.00                 C  
ATOM   1189  C   VAL   155      17.087  10.243  89.992  1.00                 C  
ATOM   1190  O   VAL   155      18.284  10.184  89.724  1.00                 O  
ATOM   1191  CB  VAL   155      16.020   8.179  90.907  1.00                 C  
ATOM   1192  CG1 VAL   155      17.043   7.427  90.070  1.00                 C  
ATOM   1193  CG2 VAL   155      15.693   7.407  92.177  1.00                 C  
ATOM   1194  N   TYR   156      16.200  10.869  89.226  1.00                 N  
ATOM   1195  CA  TYR   156      16.565  11.532  87.980  1.00                 C  
ATOM   1196  C   TYR   156      17.590  12.642  88.245  1.00                 C  
ATOM   1197  O   TYR   156      18.537  12.838  87.476  1.00                 O  
ATOM   1198  CB  TYR   156      15.323  12.104  87.293  1.00                 C  
ATOM   1199  CG  TYR   156      15.614  12.807  85.987  1.00                 C  
ATOM   1200  OH  TYR   156      16.410  14.726  82.385  1.00                 O  
ATOM   1201  CZ  TYR   156      16.147  14.092  83.578  1.00                 C  
ATOM   1202  CD1 TYR   156      15.426  12.158  84.773  1.00                 C  
ATOM   1203  CE1 TYR   156      15.689  12.792  83.574  1.00                 C  
ATOM   1204  CD2 TYR   156      16.076  14.116  85.971  1.00                 C  
ATOM   1205  CE2 TYR   156      16.345  14.767  84.782  1.00                 C  
ATOM   1206  N   ARG   157      17.406  13.357  89.333  1.00                 N  
ATOM   1207  CA  ARG   157      18.293  14.458  89.686  1.00                 C  
ATOM   1208  C   ARG   157      19.560  14.008  90.406  1.00                 C  
ATOM   1209  O   ARG   157      20.669  14.343  89.990  1.00                 O  
ATOM   1210  CB  ARG   157      17.561  15.475  90.563  1.00                 C  
ATOM   1211  CD  ARG   157      17.616  17.648  91.820  1.00                 C  
ATOM   1212  NE  ARG   157      17.229  17.050  93.096  1.00                 N  
ATOM   1213  CG  ARG   157      18.404  16.679  90.953  1.00                 C  
ATOM   1214  CZ  ARG   157      18.044  16.924  94.139  1.00                 C  
ATOM   1215  NH1 ARG   157      17.604  16.367  95.259  1.00                 N  
ATOM   1216  NH2 ARG   157      19.295  17.355  94.059  1.00                 N  
ATOM   1217  N   GLU   158      19.391  13.247  91.511  1.00                 N  
ATOM   1218  CA  GLU   158      20.518  12.764  92.299  1.00                 C  
ATOM   1219  C   GLU   158      21.368  11.673  91.658  1.00                 C  
ATOM   1220  O   GLU   158      22.594  11.684  91.785  1.00                 O  
ATOM   1221  CB  GLU   158      20.038  12.231  93.650  1.00                 C  
ATOM   1222  CD  GLU   158      18.996  12.735  95.896  1.00                 C  
ATOM   1223  CG  GLU   158      19.518  13.306  94.592  1.00                 C  
ATOM   1224  OE1 GLU   158      18.378  11.650  95.864  1.00                 O  
ATOM   1225  OE2 GLU   158      19.205  13.372  96.949  1.00                 O  
ATOM   1226  N   GLU   159      20.738  10.733  90.962  1.00                 N  
ATOM   1227  CA  GLU   159      21.503   9.658  90.347  1.00                 C  
ATOM   1228  C   GLU   159      21.866   9.872  88.878  1.00                 C  
ATOM   1229  O   GLU   159      23.012   9.648  88.484  1.00                 O  
ATOM   1230  CB  GLU   159      20.745   8.333  90.453  1.00                 C  
ATOM   1231  CD  GLU   159      20.757   5.834  90.088  1.00                 C  
ATOM   1232  CG  GLU   159      21.501   7.139  89.892  1.00                 C  
ATOM   1233  OE1 GLU   159      19.667   5.857  90.698  1.00                 O  
ATOM   1234  OE2 GLU   159      21.262   4.787  89.631  1.00                 O  
ATOM   1235  N   LEU   160      20.911  10.305  88.060  1.00                 N  
ATOM   1236  CA  LEU   160      21.211  10.534  86.648  1.00                 C  
ATOM   1237  C   LEU   160      21.822  11.916  86.436  1.00                 C  
ATOM   1238  O   LEU   160      22.348  12.215  85.363  1.00                 O  
ATOM   1239  CB  LEU   160      19.947  10.381  85.800  1.00                 C  
ATOM   1240  CG  LEU   160      19.317   8.987  85.767  1.00                 C  
ATOM   1241  CD1 LEU   160      18.007   9.007  84.995  1.00                 C  
ATOM   1242  CD2 LEU   160      20.277   7.978  85.155  1.00                 C  
ATOM   1243  N   LYS   161      21.752  12.752  87.469  1.00                 N  
ATOM   1244  CA  LYS   161      22.288  14.109  87.408  1.00                 C  
ATOM   1245  C   LYS   161      21.678  14.907  86.265  1.00                 C  
ATOM   1246  O   LYS   161      22.370  15.658  85.574  1.00                 O  
ATOM   1247  CB  LYS   161      23.811  14.078  87.260  1.00                 C  
ATOM   1248  CD  LYS   161      26.040  13.467  88.238  1.00                 C  
ATOM   1249  CE  LYS   161      26.761  12.762  89.375  1.00                 C  
ATOM   1250  CG  LYS   161      24.532  13.394  88.410  1.00                 C  
ATOM   1251  NZ  LYS   161      28.238  12.775  89.189  1.00                 N  
ATOM   1252  N   ARG   162      20.376  14.726  86.066  1.00                 N  
ATOM   1253  CA  ARG   162      19.641  15.438  85.033  1.00                 C  
ATOM   1254  C   ARG   162      18.437  16.110  85.678  1.00                 C  
ATOM   1255  O   ARG   162      18.315  16.135  86.900  1.00                 O  
ATOM   1256  CB  ARG   162      19.219  14.479  83.918  1.00                 C  
ATOM   1257  CD  ARG   162      19.892  12.915  82.074  1.00                 C  
ATOM   1258  NE  ARG   162      19.209  13.663  81.021  1.00                 N  
ATOM   1259  CG  ARG   162      20.381  13.822  83.191  1.00                 C  
ATOM   1260  CZ  ARG   162      19.827  14.266  80.011  1.00                 C  
ATOM   1261  NH1 ARG   162      19.123  14.923  79.100  1.00                 N  
ATOM   1262  NH2 ARG   162      21.148  14.210  79.914  1.00                 N  
ATOM   1263  N   ASP   163      17.549  16.654  84.856  1.00                 N  
ATOM   1264  CA  ASP   163      16.355  17.326  85.350  1.00                 C  
ATOM   1265  C   ASP   163      15.220  16.943  84.410  1.00                 C  
ATOM   1266  O   ASP   163      15.227  17.311  83.238  1.00                 O  
ATOM   1267  CB  ASP   163      16.578  18.838  85.412  1.00                 C  
ATOM   1268  CG  ASP   163      15.389  19.580  85.991  1.00                 C  
ATOM   1269  OD1 ASP   163      14.303  18.972  86.094  1.00                 O  
ATOM   1270  OD2 ASP   163      15.544  20.768  86.342  1.00                 O  
ATOM   1271  N   LEU   164      14.247  16.206  84.926  1.00                 N  
ATOM   1272  CA  LEU   164      13.137  15.753  84.105  1.00                 C  
ATOM   1273  C   LEU   164      12.375  16.894  83.440  1.00                 C  
ATOM   1274  O   LEU   164      12.150  16.871  82.232  1.00                 O  
ATOM   1275  CB  LEU   164      12.159  14.922  84.938  1.00                 C  
ATOM   1276  CG  LEU   164      10.912  14.414  84.211  1.00                 C  
ATOM   1277  CD1 LEU   164      11.296  13.493  83.064  1.00                 C  
ATOM   1278  CD2 LEU   164       9.982  13.696  85.177  1.00                 C  
ATOM   1279  N   ALA   165      11.983  17.887  84.230  1.00                 N  
ATOM   1280  CA  ALA   165      11.237  19.031  83.715  1.00                 C  
ATOM   1281  C   ALA   165      11.980  19.713  82.574  1.00                 C  
ATOM   1282  O   ALA   165      11.396  20.022  81.536  1.00                 O  
ATOM   1283  CB  ALA   165      10.965  20.031  84.828  1.00                 C  
ATOM   1284  N   LYS   166      13.273  19.942  82.767  1.00                 N  
ATOM   1285  CA  LYS   166      14.070  20.589  81.737  1.00                 C  
ATOM   1286  C   LYS   166      14.181  19.736  80.479  1.00                 C  
ATOM   1287  O   LYS   166      14.181  20.264  79.362  1.00                 O  
ATOM   1288  CB  LYS   166      15.470  20.909  82.265  1.00                 C  
ATOM   1289  CD  LYS   166      16.920  22.272  83.794  1.00                 C  
ATOM   1290  CE  LYS   166      16.953  23.380  84.834  1.00                 C  
ATOM   1291  CG  LYS   166      15.503  22.015  83.306  1.00                 C  
ATOM   1292  NZ  LYS   166      18.329  23.613  85.353  1.00                 N  
ATOM   1293  N   ASP   167      14.276  18.418  80.655  1.00                 N  
ATOM   1294  CA  ASP   167      14.373  17.519  79.512  1.00                 C  
ATOM   1295  C   ASP   167      13.080  17.533  78.697  1.00                 C  
ATOM   1296  O   ASP   167      13.117  17.587  77.469  1.00                 O  
ATOM   1297  CB  ASP   167      14.691  16.096  79.975  1.00                 C  
ATOM   1298  CG  ASP   167      16.110  15.953  80.487  1.00                 C  
ATOM   1299  OD1 ASP   167      16.927  16.864  80.236  1.00                 O  
ATOM   1300  OD2 ASP   167      16.407  14.929  81.139  1.00                 O  
ATOM   1301  N   ILE   168      11.941  17.498  79.383  1.00                 N  
ATOM   1302  CA  ILE   168      10.650  17.525  78.703  1.00                 C  
ATOM   1303  C   ILE   168      10.495  18.845  77.944  1.00                 C  
ATOM   1304  O   ILE   168      10.081  18.866  76.788  1.00                 O  
ATOM   1305  CB  ILE   168       9.487  17.328  79.693  1.00                 C  
ATOM   1306  CD1 ILE   168       8.591  15.715  81.452  1.00                 C  
ATOM   1307  CG1 ILE   168       9.506  15.908  80.262  1.00                 C  
ATOM   1308  CG2 ILE   168       8.159  17.653  79.025  1.00                 C  
ATOM   1309  N   THR   169      10.838  19.937  78.614  1.00                 N  
ATOM   1310  CA  THR   169      10.748  21.277  78.043  1.00                 C  
ATOM   1311  C   THR   169      11.629  21.407  76.809  1.00                 C  
ATOM   1312  O   THR   169      11.213  21.946  75.780  1.00                 O  
ATOM   1313  CB  THR   169      11.143  22.355  79.069  1.00                 C  
ATOM   1314  OG1 THR   169      10.241  22.314  80.181  1.00                 O  
ATOM   1315  CG2 THR   169      11.077  23.739  78.440  1.00                 C  
ATOM   1316  N   ALA   170      12.845  20.891  76.914  1.00                 N  
ATOM   1317  CA  ALA   170      13.800  20.956  75.821  1.00                 C  
ATOM   1318  C   ALA   170      13.434  20.022  74.675  1.00                 C  
ATOM   1319  O   ALA   170      13.689  20.314  73.508  1.00                 O  
ATOM   1320  CB  ALA   170      15.198  20.624  76.318  1.00                 C  
ATOM   1321  N   ASP   171      12.815  18.879  75.017  1.00                 N  
ATOM   1322  CA  ASP   171      12.486  17.855  74.040  1.00                 C  
ATOM   1323  C   ASP   171      11.110  17.925  73.377  1.00                 C  
ATOM   1324  O   ASP   171      10.933  17.469  72.261  1.00                 O  
ATOM   1325  CB  ASP   171      12.597  16.463  74.665  1.00                 C  
ATOM   1326  CG  ASP   171      14.019  16.111  75.056  1.00                 C  
ATOM   1327  OD1 ASP   171      14.906  16.160  74.179  1.00                 O  
ATOM   1328  OD2 ASP   171      14.246  15.787  76.241  1.00                 O  
ATOM   1329  N   THR   172      10.130  18.497  74.064  1.00                 N  
ATOM   1330  CA  THR   172       8.786  18.589  73.502  1.00                 C  
ATOM   1331  C   THR   172       8.349  20.040  73.451  1.00                 C  
ATOM   1332  O   THR   172       8.999  20.904  74.027  1.00                 O  
ATOM   1333  CB  THR   172       7.776  17.760  74.317  1.00                 C  
ATOM   1334  OG1 THR   172       7.652  18.312  75.634  1.00                 O  
ATOM   1335  CG2 THR   172       8.243  16.318  74.436  1.00                 C  
ATOM   1336  N   SER   173       7.245  20.309  72.764  1.00                 N  
ATOM   1337  CA  SER   173       6.760  21.676  72.643  1.00                 C  
ATOM   1338  C   SER   173       5.244  21.760  72.612  1.00                 C  
ATOM   1339  O   SER   173       4.549  20.743  72.581  1.00                 O  
ATOM   1340  CB  SER   173       7.326  22.336  71.384  1.00                 C  
ATOM   1341  OG  SER   173       6.819  21.721  70.213  1.00                 O  
ATOM   1342  N   GLY   174       4.745  22.991  72.623  1.00                 N  
ATOM   1343  CA  GLY   174       3.316  23.226  72.577  1.00                 C  
ATOM   1344  C   GLY   174       2.511  22.674  73.737  1.00                 C  
ATOM   1345  O   GLY   174       2.981  22.583  74.877  1.00                 O  
ATOM   1346  N   ASP   175       1.274  22.308  73.436  1.00                 N  
ATOM   1347  CA  ASP   175       0.369  21.772  74.439  1.00                 C  
ATOM   1348  C   ASP   175       0.828  20.417  74.977  1.00                 C  
ATOM   1349  O   ASP   175       0.607  20.095  76.145  1.00                 O  
ATOM   1350  CB  ASP   175      -1.044  21.638  73.868  1.00                 C  
ATOM   1351  CG  ASP   175      -1.719  22.980  73.661  1.00                 C  
ATOM   1352  OD1 ASP   175      -1.217  23.987  74.203  1.00                 O  
ATOM   1353  OD2 ASP   175      -2.748  23.024  72.955  1.00                 O  
ATOM   1354  N   TYR   176       1.468  19.625  74.129  1.00                 N  
ATOM   1355  CA  TYR   176       1.938  18.316  74.558  1.00                 C  
ATOM   1356  C   TYR   176       2.947  18.495  75.689  1.00                 C  
ATOM   1357  O   TYR   176       2.905  17.784  76.691  1.00                 O  
ATOM   1358  CB  TYR   176       2.555  17.556  73.382  1.00                 C  
ATOM   1359  CG  TYR   176       3.066  16.180  73.742  1.00                 C  
ATOM   1360  OH  TYR   176       4.456  12.389  74.739  1.00                 O  
ATOM   1361  CZ  TYR   176       3.997  13.644  74.409  1.00                 C  
ATOM   1362  CD1 TYR   176       2.234  15.250  74.354  1.00                 C  
ATOM   1363  CE1 TYR   176       2.692  13.989  74.687  1.00                 C  
ATOM   1364  CD2 TYR   176       4.378  15.814  73.470  1.00                 C  
ATOM   1365  CE2 TYR   176       4.853  14.558  73.795  1.00                 C  
ATOM   1366  N   ARG   177       3.843  19.461  75.526  1.00                 N  
ATOM   1367  CA  ARG   177       4.859  19.759  76.531  1.00                 C  
ATOM   1368  C   ARG   177       4.186  20.193  77.827  1.00                 C  
ATOM   1369  O   ARG   177       4.579  19.774  78.923  1.00                 O  
ATOM   1370  CB  ARG   177       5.813  20.842  76.023  1.00                 C  
ATOM   1371  CD  ARG   177       7.881  22.215  76.396  1.00                 C  
ATOM   1372  NE  ARG   177       7.216  23.498  76.183  1.00                 N  
ATOM   1373  CG  ARG   177       6.940  21.177  76.987  1.00                 C  
ATOM   1374  CZ  ARG   177       7.715  24.484  75.445  1.00                 C  
ATOM   1375  NH1 ARG   177       7.039  25.617  75.308  1.00                 N  
ATOM   1376  NH2 ARG   177       8.889  24.336  74.846  1.00                 N  
ATOM   1377  N   THR   178       3.174  21.046  77.693  1.00                 N  
ATOM   1378  CA  THR   178       2.441  21.548  78.845  1.00                 C  
ATOM   1379  C   THR   178       1.777  20.409  79.620  1.00                 C  
ATOM   1380  O   THR   178       1.739  20.426  80.850  1.00                 O  
ATOM   1381  CB  THR   178       1.369  22.573  78.429  1.00                 C  
ATOM   1382  OG1 THR   178       1.998  23.702  77.810  1.00                 O  
ATOM   1383  CG2 THR   178       0.593  23.054  79.645  1.00                 C  
ATOM   1384  N   ALA   179       1.258  19.421  78.900  1.00                 N  
ATOM   1385  CA  ALA   179       0.602  18.291  79.551  1.00                 C  
ATOM   1386  C   ALA   179       1.621  17.439  80.304  1.00                 C  
ATOM   1387  O   ALA   179       1.412  17.085  81.464  1.00                 O  
ATOM   1388  CB  ALA   179      -0.141  17.447  78.527  1.00                 C  
ATOM   1389  N   LEU   180       2.732  17.122  79.648  1.00                 N  
ATOM   1390  CA  LEU   180       3.761  16.307  80.284  1.00                 C  
ATOM   1391  C   LEU   180       4.331  17.005  81.518  1.00                 C  
ATOM   1392  O   LEU   180       4.520  16.374  82.563  1.00                 O  
ATOM   1393  CB  LEU   180       4.883  15.992  79.293  1.00                 C  
ATOM   1394  CG  LEU   180       4.529  15.044  78.146  1.00                 C  
ATOM   1395  CD1 LEU   180       5.670  14.962  77.144  1.00                 C  
ATOM   1396  CD2 LEU   180       4.191  13.659  78.677  1.00                 C  
ATOM   1397  N   LEU   181       4.602  18.305  81.405  1.00                 N  
ATOM   1398  CA  LEU   181       5.141  19.055  82.536  1.00                 C  
ATOM   1399  C   LEU   181       4.216  18.961  83.749  1.00                 C  
ATOM   1400  O   LEU   181       4.678  18.796  84.879  1.00                 O  
ATOM   1401  CB  LEU   181       5.358  20.520  82.153  1.00                 C  
ATOM   1402  CG  LEU   181       6.478  20.799  81.149  1.00                 C  
ATOM   1403  CD1 LEU   181       6.465  22.259  80.721  1.00                 C  
ATOM   1404  CD2 LEU   181       7.832  20.432  81.737  1.00                 C  
ATOM   1405  N   SER   182       2.911  19.060  83.512  1.00                 N  
ATOM   1406  CA  SER   182       1.933  18.982  84.592  1.00                 C  
ATOM   1407  C   SER   182       1.987  17.599  85.249  1.00                 C  
ATOM   1408  O   SER   182       2.007  17.479  86.474  1.00                 O  
ATOM   1409  CB  SER   182       0.527  19.275  84.064  1.00                 C  
ATOM   1410  OG  SER   182      -0.436  19.180  85.099  1.00                 O  
ATOM   1411  N   LEU   183       2.016  16.555  84.429  1.00                 N  
ATOM   1412  CA  LEU   183       2.073  15.190  84.943  1.00                 C  
ATOM   1413  C   LEU   183       3.370  14.951  85.708  1.00                 C  
ATOM   1414  O   LEU   183       3.367  14.337  86.771  1.00                 O  
ATOM   1415  CB  LEU   183       1.940  14.181  83.800  1.00                 C  
ATOM   1416  CG  LEU   183       0.572  14.104  83.120  1.00                 C  
ATOM   1417  CD1 LEU   183       0.630  13.203  81.896  1.00                 C  
ATOM   1418  CD2 LEU   183      -0.486  13.606  84.094  1.00                 C  
ATOM   1419  N   ALA   184       4.472  15.465  85.172  1.00                 N  
ATOM   1420  CA  ALA   184       5.782  15.282  85.785  1.00                 C  
ATOM   1421  C   ALA   184       5.936  15.940  87.154  1.00                 C  
ATOM   1422  O   ALA   184       6.876  15.623  87.887  1.00                 O  
ATOM   1423  CB  ALA   184       6.874  15.817  84.872  1.00                 C  
ATOM   1424  N   LYS   185       5.030  16.853  87.501  1.00                 N  
ATOM   1425  CA  LYS   185       5.092  17.513  88.803  1.00                 C  
ATOM   1426  C   LYS   185       4.670  16.530  89.891  1.00                 C  
ATOM   1427  O   LYS   185       5.019  16.690  91.061  1.00                 O  
ATOM   1428  CB  LYS   185       4.203  18.758  88.815  1.00                 C  
ATOM   1429  CD  LYS   185       3.780  21.092  87.994  1.00                 C  
ATOM   1430  CE  LYS   185       4.297  22.231  87.130  1.00                 C  
ATOM   1431  CG  LYS   185       4.707  19.889  87.932  1.00                 C  
ATOM   1432  NZ  LYS   185       3.386  23.409  87.162  1.00                 N  
ATOM   1433  N   GLY   186       3.913  15.512  89.497  1.00                 N  
ATOM   1434  CA  GLY   186       3.468  14.519  90.452  1.00                 C  
ATOM   1435  C   GLY   186       2.709  15.133  91.607  1.00                 C  
ATOM   1436  O   GLY   186       2.931  14.772  92.762  1.00                 O  
ATOM   1437  N   ASP   187       1.817  16.068  91.294  1.00                 N  
ATOM   1438  CA  ASP   187       1.016  16.724  92.313  1.00                 C  
ATOM   1439  C   ASP   187      -0.473  16.716  91.974  1.00                 C  
ATOM   1440  O   ASP   187      -1.192  17.673  92.255  1.00                 O  
ATOM   1441  CB  ASP   187       1.484  18.166  92.516  1.00                 C  
ATOM   1442  CG  ASP   187       1.311  19.016  91.273  1.00                 C  
ATOM   1443  OD1 ASP   187       0.925  18.460  90.223  1.00                 O  
ATOM   1444  OD2 ASP   187       1.560  20.237  91.348  1.00                 O  
ATOM   1445  N   ARG   188      -0.924  15.624  91.363  1.00                 N  
ATOM   1446  CA  ARG   188      -2.329  15.458  91.013  1.00                 C  
ATOM   1447  C   ARG   188      -3.108  15.480  92.325  1.00                 C  
ATOM   1448  O   ARG   188      -2.562  15.142  93.374  1.00                 O  
ATOM   1449  CB  ARG   188      -2.536  14.160  90.230  1.00                 C  
ATOM   1450  CD  ARG   188      -2.069  12.813  88.165  1.00                 C  
ATOM   1451  NE  ARG   188      -3.469  12.532  87.857  1.00                 N  
ATOM   1452  CG  ARG   188      -1.896  14.158  88.851  1.00                 C  
ATOM   1453  CZ  ARG   188      -4.052  12.822  86.698  1.00                 C  
ATOM   1454  NH1 ARG   188      -5.331  12.529  86.508  1.00                 N  
ATOM   1455  NH2 ARG   188      -3.354  13.404  85.732  1.00                 N  
ATOM   1456  N   ALA   189      -4.375  15.871  92.273  1.00                 N  
ATOM   1457  CA  ALA   189      -5.198  15.922  93.474  1.00                 C  
ATOM   1458  C   ALA   189      -5.075  14.637  94.287  1.00                 C  
ATOM   1459  O   ALA   189      -5.284  13.535  93.770  1.00                 O  
ATOM   1460  CB  ALA   189      -6.654  16.169  93.109  1.00                 C  
ATOM   1461  N   GLU   190      -4.735  14.797  95.564  1.00                 N  
ATOM   1462  CA  GLU   190      -4.559  13.679  96.490  1.00                 C  
ATOM   1463  C   GLU   190      -5.882  13.163  97.050  1.00                 C  
ATOM   1464  O   GLU   190      -5.955  12.043  97.554  1.00                 O  
ATOM   1465  CB  GLU   190      -3.645  14.082  97.649  1.00                 C  
ATOM   1466  CD  GLU   190      -1.335  14.765  98.410  1.00                 C  
ATOM   1467  CG  GLU   190      -2.207  14.355  97.239  1.00                 C  
ATOM   1468  OE1 GLU   190      -1.872  14.904  99.530  1.00                 O  
ATOM   1469  OE2 GLU   190      -0.116  14.947  98.208  1.00                 O  
ATOM   1470  N   ASP   191      -6.920  13.987  96.970  1.00                 N  
ATOM   1471  CA  ASP   191      -8.229  13.625  97.501  1.00                 C  
ATOM   1472  C   ASP   191      -8.865  12.437  96.777  1.00                 C  
ATOM   1473  O   ASP   191      -8.835  12.360  95.550  1.00                 O  
ATOM   1474  CB  ASP   191      -9.184  14.818  97.432  1.00                 C  
ATOM   1475  CG  ASP   191      -8.831  15.906  98.427  1.00                 C  
ATOM   1476  OD1 ASP   191      -7.989  15.649  99.313  1.00                 O  
ATOM   1477  OD2 ASP   191      -9.395  17.015  98.320  1.00                 O  
ATOM   1478  N   PHE   192      -9.430  11.509  97.545  1.00                 N  
ATOM   1479  CA  PHE   192     -10.076  10.328  96.980  1.00                 C  
ATOM   1480  C   PHE   192     -11.599  10.383  97.088  1.00                 C  
ATOM   1481  O   PHE   192     -12.302   9.545  96.517  1.00                 O  
ATOM   1482  CB  PHE   192      -9.567   9.059  97.666  1.00                 C  
ATOM   1483  CG  PHE   192      -8.100   8.808  97.465  1.00                 C  
ATOM   1484  CZ  PHE   192      -5.386   8.341  97.086  1.00                 C  
ATOM   1485  CD1 PHE   192      -7.196   9.040  98.487  1.00                 C  
ATOM   1486  CE1 PHE   192      -5.846   8.809  98.302  1.00                 C  
ATOM   1487  CD2 PHE   192      -7.623   8.340  96.253  1.00                 C  
ATOM   1488  CE2 PHE   192      -6.273   8.109  96.068  1.00                 C  
ATOM   1489  N   SER   193     -12.106  11.361  97.831  1.00                 N  
ATOM   1490  CA  SER   193     -13.547  11.536  97.976  1.00                 C  
ATOM   1491  C   SER   193     -14.001  12.226  96.700  1.00                 C  
ATOM   1492  O   SER   193     -13.393  13.208  96.272  1.00                 O  
ATOM   1493  CB  SER   193     -13.865  12.340  99.238  1.00                 C  
ATOM   1494  OG  SER   193     -15.254  12.602  99.340  1.00                 O  
ATOM   1495  N   SER   194     -15.063  11.721  96.087  1.00                 N  
ATOM   1496  CA  SER   194     -15.534  12.313  94.845  1.00                 C  
ATOM   1497  C   SER   194     -16.687  13.281  95.053  1.00                 C  
ATOM   1498  O   SER   194     -17.719  12.926  95.623  1.00                 O  
ATOM   1499  CB  SER   194     -15.965  11.223  93.862  1.00                 C  
ATOM   1500  OG  SER   194     -16.528  11.787  92.690  1.00                 O  
ATOM   1501  N   ASN   195     -16.495  14.510  94.589  1.00                 N  
ATOM   1502  CA  ASN   195     -17.520  15.539  94.691  1.00                 C  
ATOM   1503  C   ASN   195     -18.367  15.421  93.428  1.00                 C  
ATOM   1504  O   ASN   195     -17.958  15.852  92.347  1.00                 O  
ATOM   1505  CB  ASN   195     -16.880  16.918  94.863  1.00                 C  
ATOM   1506  CG  ASN   195     -17.906  18.018  95.049  1.00                 C  
ATOM   1507  OD1 ASN   195     -18.985  17.980  94.458  1.00                 O  
ATOM   1508  ND2 ASN   195     -17.572  19.004  95.874  1.00                 N  
ATOM   1509  N   GLU   196     -19.547  14.825  93.570  1.00                 N  
ATOM   1510  CA  GLU   196     -20.440  14.625  92.440  1.00                 C  
ATOM   1511  C   GLU   196     -20.744  15.902  91.656  1.00                 C  
ATOM   1512  O   GLU   196     -20.719  15.899  90.421  1.00                 O  
ATOM   1513  CB  GLU   196     -21.763  14.013  92.904  1.00                 C  
ATOM   1514  CD  GLU   196     -24.012  13.055  92.268  1.00                 C  
ATOM   1515  CG  GLU   196     -22.739  13.715  91.777  1.00                 C  
ATOM   1516  OE1 GLU   196     -24.142  12.854  93.494  1.00                 O  
ATOM   1517  OE2 GLU   196     -24.879  12.738  91.427  1.00                 O  
ATOM   1518  N   ASP   197     -21.029  16.987  92.368  1.00                 N  
ATOM   1519  CA  ASP   197     -21.335  18.259  91.725  1.00                 C  
ATOM   1520  C   ASP   197     -20.153  18.800  90.928  1.00                 C  
ATOM   1521  O   ASP   197     -20.330  19.353  89.844  1.00                 O  
ATOM   1522  CB  ASP   197     -21.767  19.295  92.765  1.00                 C  
ATOM   1523  CG  ASP   197     -23.144  19.012  93.332  1.00                 C  
ATOM   1524  OD1 ASP   197     -23.874  18.191  92.737  1.00                 O  
ATOM   1525  OD2 ASP   197     -23.494  19.611  94.370  1.00                 O  
ATOM   1526  N   MET   198     -18.948  18.649  91.466  1.00                 N  
ATOM   1527  CA  MET   198     -17.759  19.123  90.769  1.00                 C  
ATOM   1528  C   MET   198     -17.518  18.262  89.528  1.00                 C  
ATOM   1529  O   MET   198     -17.002  18.740  88.514  1.00                 O  
ATOM   1530  CB  MET   198     -16.545  19.094  91.700  1.00                 C  
ATOM   1531  SD  MET   198     -16.842  21.790  92.264  1.00                 S  
ATOM   1532  CE  MET   198     -15.304  22.061  91.386  1.00                 C  
ATOM   1533  CG  MET   198     -16.612  20.097  92.839  1.00                 C  
ATOM   1534  N   ALA   199     -17.889  16.988  89.617  1.00                 N  
ATOM   1535  CA  ALA   199     -17.722  16.070  88.499  1.00                 C  
ATOM   1536  C   ALA   199     -18.566  16.584  87.349  1.00                 C  
ATOM   1537  O   ALA   199     -18.162  16.520  86.190  1.00                 O  
ATOM   1538  CB  ALA   199     -18.118  14.659  88.908  1.00                 C  
ATOM   1539  N   ASP   200     -19.741  17.101  87.688  1.00                 N  
ATOM   1540  CA  ASP   200     -20.656  17.646  86.693  1.00                 C  
ATOM   1541  C   ASP   200     -20.099  18.935  86.086  1.00                 C  
ATOM   1542  O   ASP   200     -20.093  19.111  84.862  1.00                 O  
ATOM   1543  CB  ASP   200     -22.030  17.906  87.314  1.00                 C  
ATOM   1544  CG  ASP   200     -23.063  18.327  86.287  1.00                 C  
ATOM   1545  OD1 ASP   200     -23.353  17.527  85.374  1.00                 O  
ATOM   1546  OD2 ASP   200     -23.582  19.458  86.397  1.00                 O  
ATOM   1547  N   SER   201     -19.643  19.838  86.949  1.00                 N  
ATOM   1548  CA  SER   201     -19.069  21.100  86.499  1.00                 C  
ATOM   1549  C   SER   201     -17.933  20.831  85.508  1.00                 C  
ATOM   1550  O   SER   201     -17.869  21.453  84.450  1.00                 O  
ATOM   1551  CB  SER   201     -18.566  21.915  87.692  1.00                 C  
ATOM   1552  OG  SER   201     -19.641  22.322  88.521  1.00                 O  
ATOM   1553  N   ASP   202     -17.044  19.903  85.849  1.00                 N  
ATOM   1554  CA  ASP   202     -15.916  19.569  84.976  1.00                 C  
ATOM   1555  C   ASP   202     -16.398  19.018  83.636  1.00                 C  
ATOM   1556  O   ASP   202     -15.862  19.370  82.578  1.00                 O  
ATOM   1557  CB  ASP   202     -14.993  18.557  85.657  1.00                 C  
ATOM   1558  CG  ASP   202     -14.200  19.166  86.797  1.00                 C  
ATOM   1559  OD1 ASP   202     -14.152  20.410  86.888  1.00                 O  
ATOM   1560  OD2 ASP   202     -13.627  18.398  87.599  1.00                 O  
ATOM   1561  N   ALA   203     -17.398  18.142  83.687  1.00                 N  
ATOM   1562  CA  ALA   203     -17.960  17.544  82.478  1.00                 C  
ATOM   1563  C   ALA   203     -18.447  18.628  81.511  1.00                 C  
ATOM   1564  O   ALA   203     -18.140  18.601  80.310  1.00                 O  
ATOM   1565  CB  ALA   203     -19.100  16.602  82.833  1.00                 C  
ATOM   1566  N   ARG   204     -19.213  19.578  82.037  1.00                 N  
ATOM   1567  CA  ARG   204     -19.732  20.668  81.220  1.00                 C  
ATOM   1568  C   ARG   204     -18.587  21.523  80.689  1.00                 C  
ATOM   1569  O   ARG   204     -18.602  21.927  79.531  1.00                 O  
ATOM   1570  CB  ARG   204     -20.710  21.524  82.027  1.00                 C  
ATOM   1571  CD  ARG   204     -22.275  23.484  82.105  1.00                 C  
ATOM   1572  NE  ARG   204     -21.560  24.160  83.185  1.00                 N  
ATOM   1573  CG  ARG   204     -21.343  22.657  81.236  1.00                 C  
ATOM   1574  CZ  ARG   204     -20.861  25.280  83.032  1.00                 C  
ATOM   1575  NH1 ARG   204     -20.243  25.824  84.072  1.00                 N  
ATOM   1576  NH2 ARG   204     -20.782  25.855  81.840  1.00                 N  
ATOM   1577  N   ALA   205     -17.597  21.785  81.538  1.00                 N  
ATOM   1578  CA  ALA   205     -16.439  22.583  81.151  1.00                 C  
ATOM   1579  C   ALA   205     -15.722  21.949  79.961  1.00                 C  
ATOM   1580  O   ALA   205     -15.361  22.637  79.005  1.00                 O  
ATOM   1581  CB  ALA   205     -15.484  22.736  82.325  1.00                 C  
ATOM   1582  N   LEU   206     -15.518  20.636  80.032  1.00                 N  
ATOM   1583  CA  LEU   206     -14.863  19.902  78.958  1.00                 C  
ATOM   1584  C   LEU   206     -15.730  19.938  77.701  1.00                 C  
ATOM   1585  O   LEU   206     -15.236  20.141  76.590  1.00                 O  
ATOM   1586  CB  LEU   206     -14.588  18.459  79.386  1.00                 C  
ATOM   1587  CG  LEU   206     -13.539  18.265  80.483  1.00                 C  
ATOM   1588  CD1 LEU   206     -13.491  16.813  80.930  1.00                 C  
ATOM   1589  CD2 LEU   206     -12.168  18.716  80.001  1.00                 C  
ATOM   1590  N   TYR   207     -17.029  19.739  77.900  1.00                 N  
ATOM   1591  CA  TYR   207     -18.004  19.741  76.820  1.00                 C  
ATOM   1592  C   TYR   207     -17.998  21.069  76.058  1.00                 C  
ATOM   1593  O   TYR   207     -17.983  21.086  74.826  1.00                 O  
ATOM   1594  CB  TYR   207     -19.406  19.461  77.364  1.00                 C  
ATOM   1595  CG  TYR   207     -20.490  19.498  76.310  1.00                 C  
ATOM   1596  OH  TYR   207     -23.467  19.583  73.408  1.00                 O  
ATOM   1597  CZ  TYR   207     -22.483  19.556  74.369  1.00                 C  
ATOM   1598  CD1 TYR   207     -20.694  18.417  75.461  1.00                 C  
ATOM   1599  CE1 TYR   207     -21.682  18.442  74.495  1.00                 C  
ATOM   1600  CD2 TYR   207     -21.307  20.612  76.168  1.00                 C  
ATOM   1601  CE2 TYR   207     -22.300  20.654  75.208  1.00                 C  
ATOM   1602  N   GLU   208     -17.988  22.172  76.800  1.00                 N  
ATOM   1603  CA  GLU   208     -17.982  23.515  76.219  1.00                 C  
ATOM   1604  C   GLU   208     -16.603  23.923  75.693  1.00                 C  
ATOM   1605  O   GLU   208     -16.497  24.740  74.774  1.00                 O  
ATOM   1606  CB  GLU   208     -18.455  24.545  77.246  1.00                 C  
ATOM   1607  CD  GLU   208     -20.348  25.435  78.664  1.00                 C  
ATOM   1608  CG  GLU   208     -19.922  24.415  77.625  1.00                 C  
ATOM   1609  OE1 GLU   208     -19.467  26.140  79.200  1.00                 O  
ATOM   1610  OE2 GLU   208     -21.562  25.528  78.941  1.00                 O  
ATOM   1611  N   ALA   209     -15.550  23.355  76.275  1.00                 N  
ATOM   1612  CA  ALA   209     -14.179  23.674  75.871  1.00                 C  
ATOM   1613  C   ALA   209     -13.735  23.001  74.577  1.00                 C  
ATOM   1614  O   ALA   209     -12.792  23.455  73.922  1.00                 O  
ATOM   1615  CB  ALA   209     -13.200  23.294  76.971  1.00                 C  
ATOM   1616  N   GLY   210     -14.414  21.926  74.199  1.00                 N  
ATOM   1617  CA  GLY   210     -14.017  21.225  72.995  1.00                 C  
ATOM   1618  C   GLY   210     -15.114  20.972  71.988  1.00                 C  
ATOM   1619  O   GLY   210     -15.215  21.660  70.982  1.00                 O  
ATOM   1620  N   GLU   211     -15.937  19.975  72.277  1.00                 N  
ATOM   1621  CA  GLU   211     -17.034  19.566  71.417  1.00                 C  
ATOM   1622  C   GLU   211     -17.854  20.723  70.854  1.00                 C  
ATOM   1623  O   GLU   211     -18.120  20.780  69.652  1.00                 O  
ATOM   1624  CB  GLU   211     -17.980  18.625  72.166  1.00                 C  
ATOM   1625  CD  GLU   211     -20.015  17.131  72.081  1.00                 C  
ATOM   1626  CG  GLU   211     -19.131  18.101  71.322  1.00                 C  
ATOM   1627  OE1 GLU   211     -19.740  16.886  73.275  1.00                 O  
ATOM   1628  OE2 GLU   211     -20.983  16.617  71.482  1.00                 O  
ATOM   1629  N   LYS   212     -18.261  21.656  71.722  1.00                 N  
ATOM   1630  CA  LYS   212     -19.090  22.789  71.291  1.00                 C  
ATOM   1631  C   LYS   212     -18.360  24.109  71.028  1.00                 C  
ATOM   1632  O   LYS   212     -18.992  25.144  70.939  1.00                 O  
ATOM   1633  CB  LYS   212     -20.182  23.077  72.323  1.00                 C  
ATOM   1634  CD  LYS   212     -21.890  21.576  71.260  1.00                 C  
ATOM   1635  CE  LYS   212     -22.905  22.648  70.899  1.00                 C  
ATOM   1636  CG  LYS   212     -21.150  21.925  72.541  1.00                 C  
ATOM   1637  NZ  LYS   212     -23.826  22.199  69.818  1.00                 N  
ATOM   1638  N   ARG   213     -17.036  24.115  71.027  1.00                 N  
ATOM   1639  CA  ARG   213     -16.291  25.363  70.856  1.00                 C  
ATOM   1640  C   ARG   213     -15.663  25.442  69.500  1.00                 C  
ATOM   1641  O   ARG   213     -15.216  24.430  68.962  1.00                 O  
ATOM   1642  CB  ARG   213     -15.217  25.498  71.937  1.00                 C  
ATOM   1643  CD  ARG   213     -13.392  26.870  72.979  1.00                 C  
ATOM   1644  NE  ARG   213     -13.995  26.843  74.309  1.00                 N  
ATOM   1645  CG  ARG   213     -14.438  26.802  71.878  1.00                 C  
ATOM   1646  CZ  ARG   213     -14.456  27.917  74.942  1.00                 C  
ATOM   1647  NH1 ARG   213     -14.989  27.796  76.151  1.00                 N  
ATOM   1648  NH2 ARG   213     -14.384  29.109  74.366  1.00                 N  
ATOM   1649  N   LYS   214     -15.644  26.656  68.956  1.00                 N  
ATOM   1650  CA  LYS   214     -14.996  26.884  67.685  1.00                 C  
ATOM   1651  C   LYS   214     -13.525  27.066  67.979  1.00                 C  
ATOM   1652  O   LYS   214     -13.050  28.186  68.229  1.00                 O  
ATOM   1653  CB  LYS   214     -15.607  28.098  66.982  1.00                 C  
ATOM   1654  CD  LYS   214     -17.602  29.152  65.883  1.00                 C  
ATOM   1655  CE  LYS   214     -19.048  28.960  65.457  1.00                 C  
ATOM   1656  CG  LYS   214     -17.060  27.912  66.574  1.00                 C  
ATOM   1657  NZ  LYS   214     -19.587  30.161  64.761  1.00                 N  
ATOM   1658  N   GLY   215     -12.810  25.951  67.956  1.00                 N  
ATOM   1659  CA  GLY   215     -11.374  25.873  68.286  1.00                 C  
ATOM   1660  C   GLY   215     -11.296  25.394  69.725  1.00                 C  
ATOM   1661  O   GLY   215     -11.930  26.007  70.590  1.00                 O  
ATOM   1662  N   THR   216     -10.557  24.363  70.018  1.00                 N  
ATOM   1663  CA  THR   216     -10.563  23.853  71.386  1.00                 C  
ATOM   1664  C   THR   216      -9.693  24.625  72.365  1.00                 C  
ATOM   1665  O   THR   216      -8.636  25.121  72.005  1.00                 O  
ATOM   1666  CB  THR   216     -10.114  22.381  71.442  1.00                 C  
ATOM   1667  OG1 THR   216     -11.014  21.574  70.673  1.00                 O  
ATOM   1668  CG2 THR   216     -10.114  21.878  72.877  1.00                 C  
ATOM   1669  N   ASP   217     -10.136  24.732  73.612  1.00                 N  
ATOM   1670  CA  ASP   217      -9.361  25.389  74.651  1.00                 C  
ATOM   1671  C   ASP   217      -8.707  24.262  75.450  1.00                 C  
ATOM   1672  O   ASP   217      -9.257  23.790  76.448  1.00                 O  
ATOM   1673  CB  ASP   217     -10.261  26.284  75.506  1.00                 C  
ATOM   1674  CG  ASP   217      -9.486  27.057  76.555  1.00                 C  
ATOM   1675  OD1 ASP   217      -8.278  26.786  76.721  1.00                 O  
ATOM   1676  OD2 ASP   217     -10.087  27.934  77.210  1.00                 O  
ATOM   1677  N   VAL   218      -7.536  23.823  74.997  1.00                 N  
ATOM   1678  CA  VAL   218      -6.821  22.741  75.662  1.00                 C  
ATOM   1679  C   VAL   218      -6.437  23.021  77.110  1.00                 C  
ATOM   1680  O   VAL   218      -6.206  22.092  77.878  1.00                 O  
ATOM   1681  CB  VAL   218      -5.535  22.364  74.903  1.00                 C  
ATOM   1682  CG1 VAL   218      -4.710  21.375  75.711  1.00                 C  
ATOM   1683  CG2 VAL   218      -5.873  21.789  73.536  1.00                 C  
ATOM   1684  N   ASN   219      -6.364  24.292  77.489  1.00                 N  
ATOM   1685  CA  ASN   219      -6.011  24.643  78.861  1.00                 C  
ATOM   1686  C   ASN   219      -7.035  24.032  79.819  1.00                 C  
ATOM   1687  O   ASN   219      -6.701  23.637  80.939  1.00                 O  
ATOM   1688  CB  ASN   219      -5.927  26.162  79.021  1.00                 C  
ATOM   1689  CG  ASN   219      -4.688  26.748  78.373  1.00                 C  
ATOM   1690  OD1 ASN   219      -3.714  26.039  78.119  1.00                 O  
ATOM   1691  ND2 ASN   219      -4.721  28.048  78.103  1.00                 N  
ATOM   1692  N   VAL   220      -8.284  23.954  79.368  1.00                 N  
ATOM   1693  CA  VAL   220      -9.355  23.371  80.172  1.00                 C  
ATOM   1694  C   VAL   220      -9.154  21.857  80.270  1.00                 C  
ATOM   1695  O   VAL   220      -9.248  21.280  81.350  1.00                 O  
ATOM   1696  CB  VAL   220     -10.742  23.698  79.587  1.00                 C  
ATOM   1697  CG1 VAL   220     -11.827  22.933  80.329  1.00                 C  
ATOM   1698  CG2 VAL   220     -11.005  25.195  79.647  1.00                 C  
ATOM   1699  N   PHE   221      -8.869  21.216  79.142  1.00                 N  
ATOM   1700  CA  PHE   221      -8.639  19.771  79.134  1.00                 C  
ATOM   1701  C   PHE   221      -7.401  19.375  79.947  1.00                 C  
ATOM   1702  O   PHE   221      -7.441  18.446  80.751  1.00                 O  
ATOM   1703  CB  PHE   221      -8.491  19.260  77.699  1.00                 C  
ATOM   1704  CG  PHE   221      -9.788  19.191  76.944  1.00                 C  
ATOM   1705  CZ  PHE   221     -12.189  19.059  75.550  1.00                 C  
ATOM   1706  CD1 PHE   221     -10.056  20.081  75.919  1.00                 C  
ATOM   1707  CE1 PHE   221     -11.249  20.018  75.224  1.00                 C  
ATOM   1708  CD2 PHE   221     -10.739  18.236  77.258  1.00                 C  
ATOM   1709  CE2 PHE   221     -11.931  18.173  76.563  1.00                 C  
ATOM   1710  N   THR   222      -6.298  20.082  79.737  1.00                 N  
ATOM   1711  CA  THR   222      -5.080  19.753  80.455  1.00                 C  
ATOM   1712  C   THR   222      -5.247  19.915  81.957  1.00                 C  
ATOM   1713  O   THR   222      -4.855  19.037  82.726  1.00                 O  
ATOM   1714  CB  THR   222      -3.897  20.620  79.987  1.00                 C  
ATOM   1715  OG1 THR   222      -3.637  20.371  78.600  1.00                 O  
ATOM   1716  CG2 THR   222      -2.645  20.288  80.783  1.00                 C  
ATOM   1717  N   THR   223      -5.838  21.029  82.378  1.00                 N  
ATOM   1718  CA  THR   223      -6.037  21.273  83.797  1.00                 C  
ATOM   1719  C   THR   223      -6.871  20.170  84.434  1.00                 C  
ATOM   1720  O   THR   223      -6.449  19.542  85.407  1.00                 O  
ATOM   1721  CB  THR   223      -6.715  22.633  84.046  1.00                 C  
ATOM   1722  OG1 THR   223      -5.873  23.686  83.562  1.00                 O  
ATOM   1723  CG2 THR   223      -6.952  22.845  85.533  1.00                 C  
ATOM   1724  N   ILE   224      -8.047  19.917  83.873  1.00                 N  
ATOM   1725  CA  ILE   224      -8.928  18.894  84.415  1.00                 C  
ATOM   1726  C   ILE   224      -8.342  17.484  84.358  1.00                 C  
ATOM   1727  O   ILE   224      -8.269  16.789  85.375  1.00                 O  
ATOM   1728  CB  ILE   224     -10.290  18.883  83.696  1.00                 C  
ATOM   1729  CD1 ILE   224     -12.277  20.374  83.124  1.00                 C  
ATOM   1730  CG1 ILE   224     -11.070  20.161  84.011  1.00                 C  
ATOM   1731  CG2 ILE   224     -11.076  17.634  84.063  1.00                 C  
ATOM   1732  N   LEU   225      -7.921  17.066  83.172  1.00                 N  
ATOM   1733  CA  LEU   225      -7.375  15.731  82.981  1.00                 C  
ATOM   1734  C   LEU   225      -6.067  15.427  83.699  1.00                 C  
ATOM   1735  O   LEU   225      -5.807  14.269  84.032  1.00                 O  
ATOM   1736  CB  LEU   225      -7.150  15.452  81.494  1.00                 C  
ATOM   1737  CG  LEU   225      -8.406  15.332  80.629  1.00                 C  
ATOM   1738  CD1 LEU   225      -8.037  15.208  79.158  1.00                 C  
ATOM   1739  CD2 LEU   225      -9.248  14.143  81.065  1.00                 C  
ATOM   1740  N   THR   226      -5.245  16.444  83.951  1.00                 N  
ATOM   1741  CA  THR   226      -3.968  16.191  84.615  1.00                 C  
ATOM   1742  C   THR   226      -3.862  16.572  86.089  1.00                 C  
ATOM   1743  O   THR   226      -2.845  16.289  86.711  1.00                 O  
ATOM   1744  CB  THR   226      -2.809  16.916  83.905  1.00                 C  
ATOM   1745  OG1 THR   226      -3.034  18.331  83.941  1.00                 O  
ATOM   1746  CG2 THR   226      -2.715  16.476  82.453  1.00                 C  
ATOM   1747  N   SER   227      -4.884  17.201  86.664  1.00                 N  
ATOM   1748  CA  SER   227      -4.794  17.572  88.076  1.00                 C  
ATOM   1749  C   SER   227      -5.891  16.977  88.962  1.00                 C  
ATOM   1750  O   SER   227      -5.750  16.940  90.183  1.00                 O  
ATOM   1751  CB  SER   227      -4.826  19.094  88.233  1.00                 C  
ATOM   1752  OG  SER   227      -3.708  19.695  87.605  1.00                 O  
ATOM   1753  N   ARG   228      -6.976  16.505  88.359  1.00                 N  
ATOM   1754  CA  ARG   228      -8.059  15.905  89.139  1.00                 C  
ATOM   1755  C   ARG   228      -7.698  14.465  89.505  1.00                 C  
ATOM   1756  O   ARG   228      -6.911  13.826  88.807  1.00                 O  
ATOM   1757  CB  ARG   228      -9.373  15.953  88.357  1.00                 C  
ATOM   1758  CD  ARG   228     -10.372  18.084  89.229  1.00                 C  
ATOM   1759  NE  ARG   228     -10.858  19.422  88.901  1.00                 N  
ATOM   1760  CG  ARG   228      -9.836  17.358  88.006  1.00                 C  
ATOM   1761  CZ  ARG   228     -11.370  20.269  89.789  1.00                 C  
ATOM   1762  NH1 ARG   228     -11.787  21.466  89.399  1.00                 N  
ATOM   1763  NH2 ARG   228     -11.465  19.917  91.063  1.00                 N  
ATOM   1764  N   SER   229      -8.265  13.944  90.589  1.00                 N  
ATOM   1765  CA  SER   229      -7.955  12.568  90.979  1.00                 C  
ATOM   1766  C   SER   229      -8.588  11.614  89.977  1.00                 C  
ATOM   1767  O   SER   229      -9.654  11.898  89.428  1.00                 O  
ATOM   1768  CB  SER   229      -8.452  12.289  92.399  1.00                 C  
ATOM   1769  OG  SER   229      -9.867  12.320  92.460  1.00                 O  
ATOM   1770  N   TYR   230      -7.931  10.485  89.731  1.00                 N  
ATOM   1771  CA  TYR   230      -8.447   9.512  88.781  1.00                 C  
ATOM   1772  C   TYR   230      -9.843   9.009  89.128  1.00                 C  
ATOM   1773  O   TYR   230     -10.685   8.852  88.243  1.00                 O  
ATOM   1774  CB  TYR   230      -7.502   8.313  88.675  1.00                 C  
ATOM   1775  CG  TYR   230      -6.221   8.607  87.929  1.00                 C  
ATOM   1776  OH  TYR   230      -2.688   9.421  85.891  1.00                 O  
ATOM   1777  CZ  TYR   230      -3.858   9.151  86.564  1.00                 C  
ATOM   1778  CD1 TYR   230      -5.090   9.051  88.604  1.00                 C  
ATOM   1779  CE1 TYR   230      -3.915   9.323  87.930  1.00                 C  
ATOM   1780  CD2 TYR   230      -6.145   8.440  86.552  1.00                 C  
ATOM   1781  CE2 TYR   230      -4.978   8.707  85.862  1.00                 C  
ATOM   1782  N   PRO   231     -10.113   8.745  90.417  1.00                 N  
ATOM   1783  CA  PRO   231     -11.465   8.272  90.727  1.00                 C  
ATOM   1784  C   PRO   231     -12.484   9.362  90.381  1.00                 C  
ATOM   1785  O   PRO   231     -13.623   9.072  90.013  1.00                 O  
ATOM   1786  CB  PRO   231     -11.420   7.980  92.228  1.00                 C  
ATOM   1787  CD  PRO   231      -9.195   8.612  91.614  1.00                 C  
ATOM   1788  CG  PRO   231      -9.982   7.699  92.511  1.00                 C  
ATOM   1789  N   HIS   232     -12.058  10.617  90.486  1.00                 N  
ATOM   1790  CA  HIS   232     -12.939  11.735  90.171  1.00                 C  
ATOM   1791  C   HIS   232     -13.219  11.778  88.669  1.00                 C  
ATOM   1792  O   HIS   232     -14.369  11.896  88.246  1.00                 O  
ATOM   1793  CB  HIS   232     -12.321  13.053  90.641  1.00                 C  
ATOM   1794  CG  HIS   232     -13.184  14.250  90.388  1.00                 C  
ATOM   1795  ND1 HIS   232     -14.340  14.497  91.096  1.00                 N  
ATOM   1796  CE1 HIS   232     -14.894  15.637  90.645  1.00                 C  
ATOM   1797  CD2 HIS   232     -13.144  15.385  89.478  1.00                 C  
ATOM   1798  NE2 HIS   232     -14.182  16.175  89.674  1.00                 N  
ATOM   1799  N   LEU   233     -12.168  11.675  87.866  1.00                 N  
ATOM   1800  CA  LEU   233     -12.325  11.711  86.418  1.00                 C  
ATOM   1801  C   LEU   233     -13.266  10.636  85.887  1.00                 C  
ATOM   1802  O   LEU   233     -13.951  10.850  84.887  1.00                 O  
ATOM   1803  CB  LEU   233     -10.967  11.566  85.728  1.00                 C  
ATOM   1804  CG  LEU   233      -9.997  12.738  85.887  1.00                 C  
ATOM   1805  CD1 LEU   233      -8.637  12.394  85.299  1.00                 C  
ATOM   1806  CD2 LEU   233     -10.556  13.991  85.230  1.00                 C  
ATOM   1807  N   ARG   234     -13.299   9.479  86.545  1.00                 N  
ATOM   1808  CA  ARG   234     -14.197   8.411  86.118  1.00                 C  
ATOM   1809  C   ARG   234     -15.627   8.933  86.211  1.00                 C  
ATOM   1810  O   ARG   234     -16.477   8.639  85.361  1.00                 O  
ATOM   1811  CB  ARG   234     -13.992   7.163  86.978  1.00                 C  
ATOM   1812  CD  ARG   234     -12.671   5.065  87.370  1.00                 C  
ATOM   1813  NE  ARG   234     -12.769   5.147  88.825  1.00                 N  
ATOM   1814  CG  ARG   234     -12.681   6.439  86.719  1.00                 C  
ATOM   1815  CZ  ARG   234     -11.726   5.272  89.638  1.00                 C  
ATOM   1816  NH1 ARG   234     -11.912   5.339  90.950  1.00                 N  
ATOM   1817  NH2 ARG   234     -10.499   5.328  89.139  1.00                 N  
ATOM   1818  N   ARG   235     -15.890   9.710  87.256  1.00                 N  
ATOM   1819  CA  ARG   235     -17.219  10.263  87.446  1.00                 C  
ATOM   1820  C   ARG   235     -17.465  11.327  86.390  1.00                 C  
ATOM   1821  O   ARG   235     -18.569  11.437  85.861  1.00                 O  
ATOM   1822  CB  ARG   235     -17.364  10.837  88.857  1.00                 C  
ATOM   1823  CD  ARG   235     -18.535   8.867  89.879  1.00                 C  
ATOM   1824  NE  ARG   235     -18.576   7.924  90.995  1.00                 N  
ATOM   1825  CG  ARG   235     -17.331   9.791  89.959  1.00                 C  
ATOM   1826  CZ  ARG   235     -19.360   6.852  91.038  1.00                 C  
ATOM   1827  NH1 ARG   235     -19.330   6.051  92.094  1.00                 N  
ATOM   1828  NH2 ARG   235     -20.173   6.584  90.025  1.00                 N  
ATOM   1829  N   VAL   236     -16.433  12.109  86.086  1.00                 N  
ATOM   1830  CA  VAL   236     -16.559  13.149  85.070  1.00                 C  
ATOM   1831  C   VAL   236     -16.930  12.511  83.727  1.00                 C  
ATOM   1832  O   VAL   236     -17.829  12.984  83.030  1.00                 O  
ATOM   1833  CB  VAL   236     -15.264  13.972  84.941  1.00                 C  
ATOM   1834  CG1 VAL   236     -15.340  14.899  83.738  1.00                 C  
ATOM   1835  CG2 VAL   236     -15.006  14.764  86.213  1.00                 C  
ATOM   1836  N   PHE   237     -16.249  11.423  83.376  1.00                 N  
ATOM   1837  CA  PHE   237     -16.522  10.727  82.123  1.00                 C  
ATOM   1838  C   PHE   237     -17.995  10.312  82.043  1.00                 C  
ATOM   1839  O   PHE   237     -18.652  10.505  81.017  1.00                 O  
ATOM   1840  CB  PHE   237     -15.617   9.501  81.983  1.00                 C  
ATOM   1841  CG  PHE   237     -14.193   9.835  81.640  1.00                 C  
ATOM   1842  CZ  PHE   237     -11.556  10.447  81.009  1.00                 C  
ATOM   1843  CD1 PHE   237     -13.851  11.101  81.199  1.00                 C  
ATOM   1844  CE1 PHE   237     -12.541  11.408  80.884  1.00                 C  
ATOM   1845  CD2 PHE   237     -13.196   8.883  81.760  1.00                 C  
ATOM   1846  CE2 PHE   237     -11.886   9.190  81.445  1.00                 C  
ATOM   1847  N   GLN   238     -18.517   9.743  83.123  1.00                 N  
ATOM   1848  CA  GLN   238     -19.916   9.334  83.141  1.00                 C  
ATOM   1849  C   GLN   238     -20.829  10.558  82.986  1.00                 C  
ATOM   1850  O   GLN   238     -21.785  10.521  82.216  1.00                 O  
ATOM   1851  CB  GLN   238     -20.238   8.584  84.435  1.00                 C  
ATOM   1852  CD  GLN   238     -19.845   6.543  85.870  1.00                 C  
ATOM   1853  CG  GLN   238     -19.600   7.208  84.530  1.00                 C  
ATOM   1854  OE1 GLN   238     -19.528   7.104  86.919  1.00                 O  
ATOM   1855  NE2 GLN   238     -20.412   5.342  85.839  1.00                 N  
ATOM   1856  N   LYS   239     -20.522  11.641  83.696  1.00                 N  
ATOM   1857  CA  LYS   239     -21.327  12.863  83.611  1.00                 C  
ATOM   1858  C   LYS   239     -21.300  13.434  82.202  1.00                 C  
ATOM   1859  O   LYS   239     -22.322  13.886  81.686  1.00                 O  
ATOM   1860  CB  LYS   239     -20.826  13.905  84.613  1.00                 C  
ATOM   1861  CD  LYS   239     -22.566  13.552  86.387  1.00                 C  
ATOM   1862  CE  LYS   239     -22.814  13.299  87.865  1.00                 C  
ATOM   1863  CG  LYS   239     -21.080  13.541  86.066  1.00                 C  
ATOM   1864  NZ  LYS   239     -24.267  13.252  88.184  1.00                 N  
ATOM   1865  N   TYR   240     -20.120  13.408  81.584  1.00                 N  
ATOM   1866  CA  TYR   240     -19.941  13.918  80.227  1.00                 C  
ATOM   1867  C   TYR   240     -20.913  13.266  79.250  1.00                 C  
ATOM   1868  O   TYR   240     -21.432  13.922  78.349  1.00                 O  
ATOM   1869  CB  TYR   240     -18.503  13.694  79.756  1.00                 C  
ATOM   1870  CG  TYR   240     -18.239  14.171  78.345  1.00                 C  
ATOM   1871  OH  TYR   240     -17.512  15.500  74.473  1.00                 O  
ATOM   1872  CZ  TYR   240     -17.752  15.058  75.754  1.00                 C  
ATOM   1873  CD1 TYR   240     -18.031  15.518  78.078  1.00                 C  
ATOM   1874  CE1 TYR   240     -17.789  15.964  76.792  1.00                 C  
ATOM   1875  CD2 TYR   240     -18.198  13.273  77.287  1.00                 C  
ATOM   1876  CE2 TYR   240     -17.957  13.701  75.994  1.00                 C  
ATOM   1877  N   THR   241     -21.161  11.973  79.435  1.00                 N  
ATOM   1878  CA  THR   241     -22.047  11.247  78.535  1.00                 C  
ATOM   1879  C   THR   241     -23.477  11.778  78.498  1.00                 C  
ATOM   1880  O   THR   241     -24.182  11.580  77.513  1.00                 O  
ATOM   1881  CB  THR   241     -22.115   9.751  78.895  1.00                 C  
ATOM   1882  OG1 THR   241     -20.811   9.168  78.776  1.00                 O  
ATOM   1883  CG2 THR   241     -23.062   9.020  77.956  1.00                 C  
ATOM   1884  N   LYS   242     -23.913  12.455  79.555  1.00                 N  
ATOM   1885  CA  LYS   242     -25.273  12.981  79.562  1.00                 C  
ATOM   1886  C   LYS   242     -25.389  14.304  78.805  1.00                 C  
ATOM   1887  O   LYS   242     -26.497  14.757  78.515  1.00                 O  
ATOM   1888  CB  LYS   242     -25.766  13.172  80.998  1.00                 C  
ATOM   1889  CD  LYS   242     -26.436  12.138  83.184  1.00                 C  
ATOM   1890  CE  LYS   242     -26.606  10.842  83.960  1.00                 C  
ATOM   1891  CG  LYS   242     -25.943  11.875  81.771  1.00                 C  
ATOM   1892  NZ  LYS   242     -27.064  11.086  85.356  1.00                 N  
ATOM   1893  N   TYR   243     -24.252  14.920  78.478  1.00                 N  
ATOM   1894  CA  TYR   243     -24.251  16.182  77.737  1.00                 C  
ATOM   1895  C   TYR   243     -23.880  15.987  76.271  1.00                 C  
ATOM   1896  O   TYR   243     -24.311  16.748  75.403  1.00                 O  
ATOM   1897  CB  TYR   243     -23.286  17.180  78.380  1.00                 C  
ATOM   1898  CG  TYR   243     -23.670  17.585  79.786  1.00                 C  
ATOM   1899  OH  TYR   243     -24.714  18.688  83.657  1.00                 O  
ATOM   1900  CZ  TYR   243     -24.370  18.324  82.375  1.00                 C  
ATOM   1901  CD1 TYR   243     -22.943  17.133  80.880  1.00                 C  
ATOM   1902  CE1 TYR   243     -23.287  17.497  82.168  1.00                 C  
ATOM   1903  CD2 TYR   243     -24.759  18.417  80.014  1.00                 C  
ATOM   1904  CE2 TYR   243     -25.117  18.792  81.295  1.00                 C  
ATOM   1905  N   SER   244     -23.075  14.964  76.003  1.00                 N  
ATOM   1906  CA  SER   244     -22.611  14.670  74.652  1.00                 C  
ATOM   1907  C   SER   244     -23.531  13.734  73.867  1.00                 C  
ATOM   1908  O   SER   244     -23.801  12.609  74.284  1.00                 O  
ATOM   1909  CB  SER   244     -21.210  14.055  74.688  1.00                 C  
ATOM   1910  OG  SER   244     -20.791  13.663  73.393  1.00                 O  
ATOM   1911  N   GLN   245     -24.008  14.215  72.723  1.00                 N  
ATOM   1912  CA  GLN   245     -24.877  13.425  71.860  1.00                 C  
ATOM   1913  C   GLN   245     -24.003  12.742  70.813  1.00                 C  
ATOM   1914  O   GLN   245     -24.497  12.034  69.933  1.00                 O  
ATOM   1915  CB  GLN   245     -25.944  14.313  71.217  1.00                 C  
ATOM   1916  CD  GLN   245     -27.645  14.004  73.059  1.00                 C  
ATOM   1917  CG  GLN   245     -26.868  14.994  72.214  1.00                 C  
ATOM   1918  OE1 GLN   245     -28.304  13.107  72.532  1.00                 O  
ATOM   1919  NE2 GLN   245     -27.570  14.164  74.375  1.00                 N  
ATOM   1920  N   HIS   246     -22.698  12.967  70.925  1.00                 N  
ATOM   1921  CA  HIS   246     -21.713  12.407  70.006  1.00                 C  
ATOM   1922  C   HIS   246     -21.675  10.882  70.033  1.00                 C  
ATOM   1923  O   HIS   246     -21.710  10.266  71.098  1.00                 O  
ATOM   1924  CB  HIS   246     -20.317  12.948  70.322  1.00                 C  
ATOM   1925  CG  HIS   246     -19.278  12.564  69.315  1.00                 C  
ATOM   1926  ND1 HIS   246     -19.236  13.102  68.047  1.00                 N  
ATOM   1927  CE1 HIS   246     -18.199  12.566  67.378  1.00                 C  
ATOM   1928  CD2 HIS   246     -18.140  11.656  69.291  1.00                 C  
ATOM   1929  NE2 HIS   246     -17.537  11.698  68.119  1.00                 N  
ATOM   1930  N   ASP   247     -21.620  10.280  68.850  1.00                 N  
ATOM   1931  CA  ASP   247     -21.543   8.828  68.721  1.00                 C  
ATOM   1932  C   ASP   247     -20.068   8.471  68.843  1.00                 C  
ATOM   1933  O   ASP   247     -19.288   8.736  67.928  1.00                 O  
ATOM   1934  CB  ASP   247     -22.153   8.375  67.393  1.00                 C  
ATOM   1935  CG  ASP   247     -22.159   6.867  67.239  1.00                 C  
ATOM   1936  OD1 ASP   247     -21.495   6.184  68.047  1.00                 O  
ATOM   1937  OD2 ASP   247     -22.829   6.367  66.311  1.00                 O  
ATOM   1938  N   MET   248     -19.693   7.872  69.972  1.00                 N  
ATOM   1939  CA  MET   248     -18.303   7.504  70.235  1.00                 C  
ATOM   1940  C   MET   248     -17.610   6.753  69.102  1.00                 C  
ATOM   1941  O   MET   248     -16.381   6.755  69.014  1.00                 O  
ATOM   1942  CB  MET   248     -18.206   6.646  71.498  1.00                 C  
ATOM   1943  SD  MET   248     -18.575   4.244  72.827  1.00                 S  
ATOM   1944  CE  MET   248     -19.783   4.982  73.924  1.00                 C  
ATOM   1945  CG  MET   248     -18.794   5.253  71.349  1.00                 C  
ATOM   1946  N   ALA   249     -18.386   6.105  68.240  1.00                 N  
ATOM   1947  CA  ALA   249     -17.808   5.360  67.129  1.00                 C  
ATOM   1948  C   ALA   249     -17.314   6.315  66.043  1.00                 C  
ATOM   1949  O   ALA   249     -16.613   5.914  65.114  1.00                 O  
ATOM   1950  CB  ALA   249     -18.826   4.386  66.557  1.00                 C  
ATOM   1951  N   LYS   250     -17.683   7.584  66.171  1.00                 N  
ATOM   1952  CA  LYS   250     -17.270   8.608  65.220  1.00                 C  
ATOM   1953  C   LYS   250     -16.368   9.588  65.966  1.00                 C  
ATOM   1954  O   LYS   250     -16.152   9.442  67.170  1.00                 O  
ATOM   1955  CB  LYS   250     -18.492   9.300  64.614  1.00                 C  
ATOM   1956  CD  LYS   250     -18.796   7.728  62.681  1.00                 C  
ATOM   1957  CE  LYS   250     -19.786   6.875  61.904  1.00                 C  
ATOM   1958  CG  LYS   250     -19.449   8.359  63.901  1.00                 C  
ATOM   1959  NZ  LYS   250     -19.133   6.152  60.778  1.00                 N  
ATOM   1960  N   VAL   251     -15.839  10.584  65.268  1.00                 N  
ATOM   1961  CA  VAL   251     -14.962  11.536  65.932  1.00                 C  
ATOM   1962  C   VAL   251     -15.321  12.993  65.680  1.00                 C  
ATOM   1963  O   VAL   251     -15.705  13.374  64.573  1.00                 O  
ATOM   1964  CB  VAL   251     -13.492  11.329  65.524  1.00                 C  
ATOM   1965  CG1 VAL   251     -12.603  12.372  66.184  1.00                 C  
ATOM   1966  CG2 VAL   251     -13.031   9.925  65.886  1.00                 C  
ATOM   1967  N   LEU   252     -15.207  13.799  66.730  1.00                 N  
ATOM   1968  CA  LEU   252     -15.484  15.224  66.639  1.00                 C  
ATOM   1969  C   LEU   252     -14.150  15.877  66.338  1.00                 C  
ATOM   1970  O   LEU   252     -13.134  15.533  66.945  1.00                 O  
ATOM   1971  CB  LEU   252     -16.120  15.730  67.935  1.00                 C  
ATOM   1972  CG  LEU   252     -17.460  15.103  68.323  1.00                 C  
ATOM   1973  CD1 LEU   252     -17.929  15.627  69.672  1.00                 C  
ATOM   1974  CD2 LEU   252     -18.510  15.375  67.256  1.00                 C  
ATOM   1975  N   ASP   253     -14.141  16.810  65.397  1.00                 N  
ATOM   1976  CA  ASP   253     -12.896  17.463  65.041  1.00                 C  
ATOM   1977  C   ASP   253     -12.526  18.573  66.015  1.00                 C  
ATOM   1978  O   ASP   253     -12.810  19.746  65.771  1.00                 O  
ATOM   1979  CB  ASP   253     -12.977  18.035  63.624  1.00                 C  
ATOM   1980  CG  ASP   253     -11.649  18.584  63.141  1.00                 C  
ATOM   1981  OD1 ASP   253     -10.611  18.247  63.747  1.00                 O  
ATOM   1982  OD2 ASP   253     -11.647  19.352  62.155  1.00                 O  
ATOM   1983  N   LEU   254     -11.893  18.196  67.123  1.00                 N  
ATOM   1984  CA  LEU   254     -11.459  19.177  68.107  1.00                 C  
ATOM   1985  C   LEU   254     -10.291  19.947  67.506  1.00                 C  
ATOM   1986  O   LEU   254      -9.757  20.868  68.124  1.00                 O  
ATOM   1987  CB  LEU   254     -11.075  18.487  69.418  1.00                 C  
ATOM   1988  CG  LEU   254     -12.208  17.791  70.175  1.00                 C  
ATOM   1989  CD1 LEU   254     -11.667  17.042  71.382  1.00                 C  
ATOM   1990  CD2 LEU   254     -13.264  18.797  70.606  1.00                 C  
ATOM   1991  N   GLU   255      -9.906  19.559  66.292  1.00                 N  
ATOM   1992  CA  GLU   255      -8.807  20.199  65.575  1.00                 C  
ATOM   1993  C   GLU   255      -7.520  20.122  66.387  1.00                 C  
ATOM   1994  O   GLU   255      -6.833  21.126  66.570  1.00                 O  
ATOM   1995  CB  GLU   255      -9.150  21.656  65.259  1.00                 C  
ATOM   1996  CD  GLU   255     -10.640  23.278  64.021  1.00                 C  
ATOM   1997  CG  GLU   255     -10.373  21.827  64.373  1.00                 C  
ATOM   1998  OE1 GLU   255      -9.893  24.153  64.507  1.00                 O  
ATOM   1999  OE2 GLU   255     -11.596  23.539  63.261  1.00                 O  
ATOM   2000  N   MET   256      -7.191  18.927  66.866  1.00                 N  
ATOM   2001  CA  MET   256      -5.995  18.746  67.679  1.00                 C  
ATOM   2002  C   MET   256      -4.836  18.039  66.992  1.00                 C  
ATOM   2003  O   MET   256      -5.025  17.233  66.077  1.00                 O  
ATOM   2004  CB  MET   256      -6.326  17.965  68.952  1.00                 C  
ATOM   2005  SD  MET   256      -7.654  17.726  71.372  1.00                 S  
ATOM   2006  CE  MET   256      -6.126  17.944  72.279  1.00                 C  
ATOM   2007  CG  MET   256      -7.302  18.672  69.878  1.00                 C  
ATOM   2008  N   LYS   257      -3.629  18.362  67.444  1.00                 N  
ATOM   2009  CA  LYS   257      -2.427  17.733  66.926  1.00                 C  
ATOM   2010  C   LYS   257      -2.419  16.322  67.491  1.00                 C  
ATOM   2011  O   LYS   257      -3.036  16.052  68.526  1.00                 O  
ATOM   2012  CB  LYS   257      -1.188  18.538  67.322  1.00                 C  
ATOM   2013  CD  LYS   257       0.156  20.646  67.094  1.00                 C  
ATOM   2014  CE  LYS   257       0.232  22.023  66.454  1.00                 C  
ATOM   2015  CG  LYS   257      -1.113  19.916  66.684  1.00                 C  
ATOM   2016  NZ  LYS   257       1.464  22.755  66.857  1.00                 N  
ATOM   2017  N   GLY   258      -1.708  15.425  66.821  1.00                 N  
ATOM   2018  CA  GLY   258      -1.647  14.050  67.276  1.00                 C  
ATOM   2019  C   GLY   258      -1.001  13.811  68.630  1.00                 C  
ATOM   2020  O   GLY   258      -1.505  12.995  69.408  1.00                 O  
ATOM   2021  N   ASP   259       0.100  14.498  68.931  1.00                 N  
ATOM   2022  CA  ASP   259       0.773  14.269  70.204  1.00                 C  
ATOM   2023  C   ASP   259      -0.066  14.538  71.446  1.00                 C  
ATOM   2024  O   ASP   259      -0.162  13.681  72.325  1.00                 O  
ATOM   2025  CB  ASP   259       2.038  15.125  70.303  1.00                 C  
ATOM   2026  CG  ASP   259       3.144  14.638  69.388  1.00                 C  
ATOM   2027  OD1 ASP   259       3.040  13.500  68.884  1.00                 O  
ATOM   2028  OD2 ASP   259       4.115  15.394  69.175  1.00                 O  
ATOM   2029  N   ILE   260      -0.680  15.712  71.529  1.00                 N  
ATOM   2030  CA  ILE   260      -1.483  16.029  72.700  1.00                 C  
ATOM   2031  C   ILE   260      -2.706  15.116  72.823  1.00                 C  
ATOM   2032  O   ILE   260      -3.031  14.657  73.919  1.00                 O  
ATOM   2033  CB  ILE   260      -1.944  17.498  72.688  1.00                 C  
ATOM   2034  CD1 ILE   260      -1.553  17.815  75.187  1.00                 C  
ATOM   2035  CG1 ILE   260      -2.541  17.881  74.043  1.00                 C  
ATOM   2036  CG2 ILE   260      -2.921  17.741  71.548  1.00                 C  
ATOM   2037  N   GLU   261      -3.372  14.827  71.711  1.00                 N  
ATOM   2038  CA  GLU   261      -4.539  13.960  71.792  1.00                 C  
ATOM   2039  C   GLU   261      -4.161  12.544  72.229  1.00                 C  
ATOM   2040  O   GLU   261      -4.891  11.918  72.996  1.00                 O  
ATOM   2041  CB  GLU   261      -5.264  13.910  70.446  1.00                 C  
ATOM   2042  CD  GLU   261      -7.283  13.141  69.138  1.00                 C  
ATOM   2043  CG  GLU   261      -6.542  13.087  70.459  1.00                 C  
ATOM   2044  OE1 GLU   261      -6.703  12.725  68.113  1.00                 O  
ATOM   2045  OE2 GLU   261      -8.445  13.600  69.127  1.00                 O  
ATOM   2046  N   LYS   262      -3.027  12.036  71.753  1.00                 N  
ATOM   2047  CA  LYS   262      -2.603  10.697  72.156  1.00                 C  
ATOM   2048  C   LYS   262      -2.304  10.693  73.655  1.00                 C  
ATOM   2049  O   LYS   262      -2.677   9.768  74.378  1.00                 O  
ATOM   2050  CB  LYS   262      -1.379  10.257  71.350  1.00                 C  
ATOM   2051  CD  LYS   262      -0.414   9.547  69.145  1.00                 C  
ATOM   2052  CE  LYS   262      -0.705   9.262  67.680  1.00                 C  
ATOM   2053  CG  LYS   262      -1.674   9.958  69.889  1.00                 C  
ATOM   2054  NZ  LYS   262       0.528   8.899  66.929  1.00                 N  
ATOM   2055  N   CYS   263      -1.640  11.743  74.118  1.00                 N  
ATOM   2056  CA  CYS   263      -1.285  11.869  75.524  1.00                 C  
ATOM   2057  C   CYS   263      -2.508  11.874  76.442  1.00                 C  
ATOM   2058  O   CYS   263      -2.557  11.139  77.430  1.00                 O  
ATOM   2059  CB  CYS   263      -0.473  13.144  75.759  1.00                 C  
ATOM   2060  SG  CYS   263       0.060  13.385  77.470  1.00                 S  
ATOM   2061  N   PHE   264      -3.501  12.692  76.110  1.00                 N  
ATOM   2062  CA  PHE   264      -4.703  12.790  76.930  1.00                 C  
ATOM   2063  C   PHE   264      -5.592  11.551  76.860  1.00                 C  
ATOM   2064  O   PHE   264      -6.336  11.261  77.800  1.00                 O  
ATOM   2065  CB  PHE   264      -5.530  14.012  76.525  1.00                 C  
ATOM   2066  CG  PHE   264      -4.925  15.320  76.948  1.00                 C  
ATOM   2067  CZ  PHE   264      -3.804  17.738  77.736  1.00                 C  
ATOM   2068  CD1 PHE   264      -4.996  16.430  76.125  1.00                 C  
ATOM   2069  CE1 PHE   264      -4.440  17.634  76.514  1.00                 C  
ATOM   2070  CD2 PHE   264      -4.285  15.441  78.169  1.00                 C  
ATOM   2071  CE2 PHE   264      -3.729  16.645  78.558  1.00                 C  
ATOM   2072  N   THR   265      -5.521  10.820  75.753  1.00                 N  
ATOM   2073  CA  THR   265      -6.315   9.610  75.616  1.00                 C  
ATOM   2074  C   THR   265      -5.730   8.584  76.584  1.00                 C  
ATOM   2075  O   THR   265      -6.461   7.841  77.235  1.00                 O  
ATOM   2076  CB  THR   265      -6.309   9.092  74.166  1.00                 C  
ATOM   2077  OG1 THR   265      -6.878  10.081  73.299  1.00                 O  
ATOM   2078  CG2 THR   265      -7.129   7.816  74.052  1.00                 C  
ATOM   2079  N   THR   266      -4.405   8.553  76.681  1.00                 N  
ATOM   2080  CA  THR   266      -3.739   7.640  77.606  1.00                 C  
ATOM   2081  C   THR   266      -4.158   8.006  79.026  1.00                 C  
ATOM   2082  O   THR   266      -4.454   7.130  79.844  1.00                 O  
ATOM   2083  CB  THR   266      -2.208   7.699  77.453  1.00                 C  
ATOM   2084  OG1 THR   266      -1.841   7.292  76.128  1.00                 O  
ATOM   2085  CG2 THR   266      -1.536   6.768  78.451  1.00                 C  
ATOM   2086  N   ILE   267      -4.190   9.303  79.321  1.00                 N  
ATOM   2087  CA  ILE   267      -4.603   9.744  80.650  1.00                 C  
ATOM   2088  C   ILE   267      -6.018   9.251  80.947  1.00                 C  
ATOM   2089  O   ILE   267      -6.293   8.768  82.044  1.00                 O  
ATOM   2090  CB  ILE   267      -4.527  11.276  80.785  1.00                 C  
ATOM   2091  CD1 ILE   267      -2.912  13.239  80.594  1.00                 C  
ATOM   2092  CG1 ILE   267      -3.070  11.743  80.751  1.00                 C  
ATOM   2093  CG2 ILE   267      -5.240  11.736  82.048  1.00                 C  
ATOM   2094  N   VAL   268      -6.909   9.364  79.969  1.00                 N  
ATOM   2095  CA  VAL   268      -8.293   8.922  80.146  1.00                 C  
ATOM   2096  C   VAL   268      -8.374   7.422  80.425  1.00                 C  
ATOM   2097  O   VAL   268      -9.164   6.971  81.258  1.00                 O  
ATOM   2098  CB  VAL   268      -9.156   9.263  78.917  1.00                 C  
ATOM   2099  CG1 VAL   268     -10.526   8.612  79.031  1.00                 C  
ATOM   2100  CG2 VAL   268      -9.289  10.770  78.761  1.00                 C  
ATOM   2101  N   LYS   269      -7.557   6.645  79.725  1.00                 N  
ATOM   2102  CA  LYS   269      -7.557   5.208  79.927  1.00                 C  
ATOM   2103  C   LYS   269      -7.013   4.878  81.318  1.00                 C  
ATOM   2104  O   LYS   269      -7.571   4.045  82.026  1.00                 O  
ATOM   2105  CB  LYS   269      -6.729   4.515  78.843  1.00                 C  
ATOM   2106  CD  LYS   269      -6.502   3.821  76.442  1.00                 C  
ATOM   2107  CE  LYS   269      -7.110   3.899  75.051  1.00                 C  
ATOM   2108  CG  LYS   269      -7.363   4.548  77.462  1.00                 C  
ATOM   2109  NZ  LYS   269      -8.420   3.194  74.977  1.00                 N  
ATOM   2110  N   CYS   270      -5.934   5.541  81.716  1.00                 N  
ATOM   2111  CA  CYS   270      -5.353   5.286  83.030  1.00                 C  
ATOM   2112  C   CYS   270      -6.279   5.708  84.165  1.00                 C  
ATOM   2113  O   CYS   270      -6.304   5.070  85.220  1.00                 O  
ATOM   2114  CB  CYS   270      -4.012   6.009  83.172  1.00                 C  
ATOM   2115  SG  CYS   270      -2.691   5.343  82.133  1.00                 S  
ATOM   2116  N   ALA   271      -7.045   6.774  83.953  1.00                 N  
ATOM   2117  CA  ALA   271      -7.968   7.244  84.981  1.00                 C  
ATOM   2118  C   ALA   271      -9.060   6.206  85.221  1.00                 C  
ATOM   2119  O   ALA   271      -9.490   5.981  86.354  1.00                 O  
ATOM   2120  CB  ALA   271      -8.576   8.579  84.578  1.00                 C  
ATOM   2121  N   THR   272      -9.508   5.568  84.149  1.00                 N  
ATOM   2122  CA  THR   272     -10.557   4.571  84.260  1.00                 C  
ATOM   2123  C   THR   272     -10.043   3.224  84.783  1.00                 C  
ATOM   2124  O   THR   272     -10.579   2.683  85.749  1.00                 O  
ATOM   2125  CB  THR   272     -11.256   4.334  82.908  1.00                 C  
ATOM   2126  OG1 THR   272     -11.865   5.553  82.462  1.00                 O  
ATOM   2127  CG2 THR   272     -12.337   3.273  83.046  1.00                 C  
ATOM   2128  N   ASN   273      -9.000   2.692  84.155  1.00                 N  
ATOM   2129  CA  ASN   273      -8.441   1.414  84.579  1.00                 C  
ATOM   2130  C   ASN   273      -7.022   1.176  84.079  1.00                 C  
ATOM   2131  O   ASN   273      -6.814   0.892  82.903  1.00                 O  
ATOM   2132  CB  ASN   273      -9.338   0.260  84.125  1.00                 C  
ATOM   2133  CG  ASN   273     -10.697   0.280  84.796  1.00                 C  
ATOM   2134  OD1 ASN   273     -10.794   0.330  86.022  1.00                 O  
ATOM   2135  ND2 ASN   273     -11.753   0.242  83.992  1.00                 N  
ATOM   2136  N   LYS   274      -6.046   1.281  84.974  1.00                 N  
ATOM   2137  CA  LYS   274      -4.673   1.034  84.578  1.00                 C  
ATOM   2138  C   LYS   274      -4.509  -0.412  84.103  1.00                 C  
ATOM   2139  O   LYS   274      -3.788  -0.658  83.138  1.00                 O  
ATOM   2140  CB  LYS   274      -3.720   1.329  85.738  1.00                 C  
ATOM   2141  CD  LYS   274      -2.640   3.024  87.241  1.00                 C  
ATOM   2142  CE  LYS   274      -2.516   4.500  87.582  1.00                 C  
ATOM   2143  CG  LYS   274      -3.584   2.806  86.070  1.00                 C  
ATOM   2144  NZ  LYS   274      -1.627   4.726  88.755  1.00                 N  
ATOM   2145  N   PRO   275      -5.183  -1.387  84.756  1.00                 N  
ATOM   2146  CA  PRO   275      -5.021  -2.772  84.289  1.00                 C  
ATOM   2147  C   PRO   275      -5.519  -2.951  82.853  1.00                 C  
ATOM   2148  O   PRO   275      -4.899  -3.657  82.057  1.00                 O  
ATOM   2149  CB  PRO   275      -5.858  -3.594  85.271  1.00                 C  
ATOM   2150  CD  PRO   275      -5.932  -1.349  86.097  1.00                 C  
ATOM   2151  CG  PRO   275      -5.860  -2.788  86.526  1.00                 C  
ATOM   2152  N   MET   276      -6.638  -2.317  82.519  1.00                 N  
ATOM   2153  CA  MET   276      -7.164  -2.420  81.163  1.00                 C  
ATOM   2154  C   MET   276      -6.170  -1.765  80.203  1.00                 C  
ATOM   2155  O   MET   276      -5.844  -2.321  79.157  1.00                 O  
ATOM   2156  CB  MET   276      -8.543  -1.764  81.072  1.00                 C  
ATOM   2157  SD  MET   276     -10.740  -0.943  79.597  1.00                 S  
ATOM   2158  CE  MET   276     -10.195   0.759  79.709  1.00                 C  
ATOM   2159  CG  MET   276      -9.163  -1.813  79.685  1.00                 C  
ATOM   2160  N   PHE   277      -5.682  -0.585  80.571  1.00                 N  
ATOM   2161  CA  PHE   277      -4.724   0.123  79.739  1.00                 C  
ATOM   2162  C   PHE   277      -3.483  -0.726  79.470  1.00                 C  
ATOM   2163  O   PHE   277      -3.038  -0.848  78.326  1.00                 O  
ATOM   2164  CB  PHE   277      -4.319   1.445  80.395  1.00                 C  
ATOM   2165  CG  PHE   277      -3.284   2.212  79.622  1.00                 C  
ATOM   2166  CZ  PHE   277      -1.366   3.631  78.197  1.00                 C  
ATOM   2167  CD1 PHE   277      -3.642   2.964  78.517  1.00                 C  
ATOM   2168  CE1 PHE   277      -2.691   3.671  77.806  1.00                 C  
ATOM   2169  CD2 PHE   277      -1.954   2.183  80.000  1.00                 C  
ATOM   2170  CE2 PHE   277      -1.002   2.889  79.290  1.00                 C  
ATOM   2171  N   PHE   278      -2.928  -1.315  80.525  1.00                 N  
ATOM   2172  CA  PHE   278      -1.733  -2.133  80.384  1.00                 C  
ATOM   2173  C   PHE   278      -1.966  -3.431  79.614  1.00                 C  
ATOM   2174  O   PHE   278      -1.106  -3.851  78.846  1.00                 O  
ATOM   2175  CB  PHE   278      -1.153  -2.475  81.758  1.00                 C  
ATOM   2176  CG  PHE   278      -0.474  -1.319  82.434  1.00                 C  
ATOM   2177  CZ  PHE   278       0.789   0.820  83.682  1.00                 C  
ATOM   2178  CD1 PHE   278      -1.085  -0.655  83.483  1.00                 C  
ATOM   2179  CE1 PHE   278      -0.460   0.408  84.106  1.00                 C  
ATOM   2180  CD2 PHE   278       0.777  -0.895  82.022  1.00                 C  
ATOM   2181  CE2 PHE   278       1.402   0.169  82.644  1.00                 C  
ATOM   2182  N   ALA   279      -3.124  -4.058  79.799  1.00                 N  
ATOM   2183  CA  ALA   279      -3.418  -5.288  79.077  1.00                 C  
ATOM   2184  C   ALA   279      -3.440  -4.983  77.583  1.00                 C  
ATOM   2185  O   ALA   279      -2.925  -5.758  76.777  1.00                 O  
ATOM   2186  CB  ALA   279      -4.741  -5.874  79.545  1.00                 C  
ATOM   2187  N   GLU   280      -4.035  -3.848  77.222  1.00                 N  
ATOM   2188  CA  GLU   280      -4.115  -3.445  75.820  1.00                 C  
ATOM   2189  C   GLU   280      -2.737  -3.182  75.228  1.00                 C  
ATOM   2190  O   GLU   280      -2.451  -3.626  74.122  1.00                 O  
ATOM   2191  CB  GLU   280      -4.988  -2.197  75.670  1.00                 C  
ATOM   2192  CD  GLU   280      -7.290  -1.171  75.835  1.00                 C  
ATOM   2193  CG  GLU   280      -6.468  -2.442  75.916  1.00                 C  
ATOM   2194  OE1 GLU   280      -6.689  -0.077  75.776  1.00                 O  
ATOM   2195  OE2 GLU   280      -8.535  -1.268  75.831  1.00                 O  
ATOM   2196  N   LYS   281      -1.881  -2.468  75.958  1.00                 N  
ATOM   2197  CA  LYS   281      -0.539  -2.169  75.460  1.00                 C  
ATOM   2198  C   LYS   281       0.294  -3.431  75.279  1.00                 C  
ATOM   2199  O   LYS   281       1.047  -3.545  74.314  1.00                 O  
ATOM   2200  CB  LYS   281       0.182  -1.208  76.407  1.00                 C  
ATOM   2201  CD  LYS   281      -0.167   0.904  75.097  1.00                 C  
ATOM   2202  CE  LYS   281      -0.643   2.347  75.150  1.00                 C  
ATOM   2203  CG  LYS   281      -0.396   0.198  76.423  1.00                 C  
ATOM   2204  NZ  LYS   281      -0.476   3.035  73.841  1.00                 N  
ATOM   2205  N   LEU   282       0.163  -4.380  76.201  1.00                 N  
ATOM   2206  CA  LEU   282       0.896  -5.628  76.086  1.00                 C  
ATOM   2207  C   LEU   282       0.439  -6.359  74.822  1.00                 C  
ATOM   2208  O   LEU   282       1.254  -6.890  74.072  1.00                 O  
ATOM   2209  CB  LEU   282       0.684  -6.491  77.332  1.00                 C  
ATOM   2210  CG  LEU   282       1.320  -5.980  78.626  1.00                 C  
ATOM   2211  CD1 LEU   282       0.882  -6.827  79.811  1.00                 C  
ATOM   2212  CD2 LEU   282       2.837  -5.971  78.513  1.00                 C  
ATOM   2213  N   HIS   283      -0.869  -6.377  74.588  1.00                 N  
ATOM   2214  CA  HIS   283      -1.425  -7.044  73.414  1.00                 C  
ATOM   2215  C   HIS   283      -0.880  -6.442  72.115  1.00                 C  
ATOM   2216  O   HIS   283      -0.485  -7.164  71.198  1.00                 O  
ATOM   2217  CB  HIS   283      -2.953  -6.962  73.424  1.00                 C  
ATOM   2218  CG  HIS   283      -3.601  -7.627  72.250  1.00                 C  
ATOM   2219  ND1 HIS   283      -3.672  -8.996  72.116  1.00                 N  
ATOM   2220  CE1 HIS   283      -4.307  -9.291  70.968  1.00                 C  
ATOM   2221  CD2 HIS   283      -4.274  -7.174  71.041  1.00                 C  
ATOM   2222  NE2 HIS   283      -4.671  -8.203  70.318  1.00                 N  
ATOM   2223  N   GLN   284      -0.852  -5.117  72.043  1.00                 N  
ATOM   2224  CA  GLN   284      -0.353  -4.433  70.854  1.00                 C  
ATOM   2225  C   GLN   284       1.149  -4.630  70.681  1.00                 C  
ATOM   2226  O   GLN   284       1.655  -4.649  69.559  1.00                 O  
ATOM   2227  CB  GLN   284      -0.675  -2.939  70.920  1.00                 C  
ATOM   2228  CD  GLN   284      -2.441  -1.133  70.911  1.00                 C  
ATOM   2229  CG  GLN   284      -2.156  -2.617  70.797  1.00                 C  
ATOM   2230  OE1 GLN   284      -1.679  -0.390  71.530  1.00                 O  
ATOM   2231  NE2 GLN   284      -3.542  -0.695  70.311  1.00                 N  
ATOM   2232  N   ALA   285       1.861  -4.789  71.794  1.00                 N  
ATOM   2233  CA  ALA   285       3.303  -4.979  71.737  1.00                 C  
ATOM   2234  C   ALA   285       3.683  -6.364  71.221  1.00                 C  
ATOM   2235  O   ALA   285       4.717  -6.531  70.567  1.00                 O  
ATOM   2236  CB  ALA   285       3.921  -4.760  73.109  1.00                 C  
ATOM   2237  N   MET   286       2.840  -7.351  71.501  1.00                 N  
ATOM   2238  CA  MET   286       3.112  -8.720  71.081  1.00                 C  
ATOM   2239  C   MET   286       2.372  -9.179  69.835  1.00                 C  
ATOM   2240  O   MET   286       2.921  -9.915  69.024  1.00                 O  
ATOM   2241  CB  MET   286       2.782  -9.702  72.207  1.00                 C  
ATOM   2242  SD  MET   286       3.405 -10.902  74.625  1.00                 S  
ATOM   2243  CE  MET   286       1.912 -10.274  75.389  1.00                 C  
ATOM   2244  CG  MET   286       3.724  -9.622  73.397  1.00                 C  
ATOM   2245  N   LYS   287       1.118  -8.770  69.700  1.00                 N  
ATOM   2246  CA  LYS   287       0.322  -9.193  68.561  1.00                 C  
ATOM   2247  C   LYS   287       0.249  -8.106  67.505  1.00                 C  
ATOM   2248  O   LYS   287      -0.340  -7.050  67.708  1.00                 O  
ATOM   2249  CB  LYS   287      -1.088  -9.583  69.008  1.00                 C  
ATOM   2250  CD  LYS   287      -0.560 -11.974  69.559  1.00                 C  
ATOM   2251  CE  LYS   287      -0.681 -13.077  70.598  1.00                 C  
ATOM   2252  CG  LYS   287      -1.124 -10.661  70.079  1.00                 C  
ATOM   2253  NZ  LYS   287      -0.109 -14.362  70.113  1.00                 N  
ATOM   2254  N   GLY   288       0.830  -8.387  66.369  1.00                 N  
ATOM   2255  CA  GLY   288       0.887  -7.438  65.276  1.00                 C  
ATOM   2256  C   GLY   288       2.169  -7.718  64.526  1.00                 C  
ATOM   2257  O   GLY   288       2.702  -8.822  64.616  1.00                 O  
ATOM   2258  N   ALA   289       2.670  -6.729  63.800  1.00                 N  
ATOM   2259  CA  ALA   289       3.901  -6.904  63.044  1.00                 C  
ATOM   2260  C   ALA   289       5.115  -6.747  63.955  1.00                 C  
ATOM   2261  O   ALA   289       5.352  -5.682  64.513  1.00                 O  
ATOM   2262  CB  ALA   289       3.965  -5.907  61.897  1.00                 C  
ATOM   2263  N   GLY   290       5.875  -7.824  64.111  1.00                 N  
ATOM   2264  CA  GLY   290       7.049  -7.773  64.962  1.00                 C  
ATOM   2265  C   GLY   290       6.697  -7.780  66.440  1.00                 C  
ATOM   2266  O   GLY   290       5.560  -8.056  66.819  1.00                 O  
ATOM   2267  N   THR   291       7.682  -7.475  67.277  1.00                 N  
ATOM   2268  CA  THR   291       7.488  -7.445  68.719  1.00                 C  
ATOM   2269  C   THR   291       8.111  -6.182  69.285  1.00                 C  
ATOM   2270  O   THR   291       9.257  -5.863  68.974  1.00                 O  
ATOM   2271  CB  THR   291       8.092  -8.689  69.396  1.00                 C  
ATOM   2272  OG1 THR   291       7.473  -9.870  68.872  1.00                 O  
ATOM   2273  CG2 THR   291       7.860  -8.644  70.898  1.00                 C  
ATOM   2274  N   ARG   292       7.363  -5.457  70.109  1.00                 N  
ATOM   2275  CA  ARG   292       7.898  -4.247  70.717  1.00                 C  
ATOM   2276  C   ARG   292       8.449  -4.655  72.074  1.00                 C  
ATOM   2277  O   ARG   292       7.782  -4.523  73.101  1.00                 O  
ATOM   2278  CB  ARG   292       6.811  -3.175  70.823  1.00                 C  
ATOM   2279  CD  ARG   292       5.243  -1.598  69.660  1.00                 C  
ATOM   2280  NE  ARG   292       4.714  -1.132  68.380  1.00                 N  
ATOM   2281  CG  ARG   292       6.290  -2.685  69.482  1.00                 C  
ATOM   2282  CZ  ARG   292       3.834  -0.145  68.250  1.00                 C  
ATOM   2283  NH1 ARG   292       3.410   0.211  67.046  1.00                 N  
ATOM   2284  NH2 ARG   292       3.380   0.485  69.326  1.00                 N  
ATOM   2285  N   HIS   293       9.675  -5.168  72.057  1.00                 N  
ATOM   2286  CA  HIS   293      10.334  -5.653  73.262  1.00                 C  
ATOM   2287  C   HIS   293      10.471  -4.679  74.422  1.00                 C  
ATOM   2288  O   HIS   293      10.184  -5.043  75.556  1.00                 O  
ATOM   2289  CB  HIS   293      11.744  -6.151  72.938  1.00                 C  
ATOM   2290  CG  HIS   293      11.770  -7.444  72.185  1.00                 C  
ATOM   2291  ND1 HIS   293      11.293  -8.624  72.714  1.00                 N  
ATOM   2292  CE1 HIS   293      11.451  -9.605  71.809  1.00                 C  
ATOM   2293  CD2 HIS   293      12.219  -7.869  70.867  1.00                 C  
ATOM   2294  NE2 HIS   293      12.006  -9.160  70.698  1.00                 N  
ATOM   2295  N   LYS   294      10.913  -3.454  74.156  1.00                 N  
ATOM   2296  CA  LYS   294      11.083  -2.488  75.241  1.00                 C  
ATOM   2297  C   LYS   294       9.808  -2.266  76.030  1.00                 C  
ATOM   2298  O   LYS   294       9.841  -2.146  77.255  1.00                 O  
ATOM   2299  CB  LYS   294      11.577  -1.148  74.693  1.00                 C  
ATOM   2300  CD  LYS   294      13.431   0.185  73.651  1.00                 C  
ATOM   2301  CE  LYS   294      14.864   0.158  73.144  1.00                 C  
ATOM   2302  CG  LYS   294      13.014  -1.170  74.199  1.00                 C  
ATOM   2303  NZ  LYS   294      15.272   1.467  72.565  1.00                 N  
ATOM   2304  N   ILE   295       8.683  -2.213  75.326  1.00                 N  
ATOM   2305  CA  ILE   295       7.387  -2.007  75.964  1.00                 C  
ATOM   2306  C   ILE   295       6.952  -3.257  76.719  1.00                 C  
ATOM   2307  O   ILE   295       6.464  -3.179  77.848  1.00                 O  
ATOM   2308  CB  ILE   295       6.310  -1.608  74.938  1.00                 C  
ATOM   2309  CD1 ILE   295       5.760   0.134  73.161  1.00                 C  
ATOM   2310  CG1 ILE   295       6.610  -0.224  74.360  1.00                 C  
ATOM   2311  CG2 ILE   295       4.926  -1.673  75.566  1.00                 C  
ATOM   2312  N   LEU   296       7.139  -4.410  76.089  1.00                 N  
ATOM   2313  CA  LEU   296       6.772  -5.684  76.699  1.00                 C  
ATOM   2314  C   LEU   296       7.555  -5.883  77.999  1.00                 C  
ATOM   2315  O   LEU   296       6.986  -6.215  79.042  1.00                 O  
ATOM   2316  CB  LEU   296       7.031  -6.838  75.728  1.00                 C  
ATOM   2317  CG  LEU   296       6.734  -8.244  76.251  1.00                 C  
ATOM   2318  CD1 LEU   296       5.262  -8.384  76.608  1.00                 C  
ATOM   2319  CD2 LEU   296       7.132  -9.295  75.226  1.00                 C  
ATOM   2320  N   THR   297       8.863  -5.656  77.933  1.00                 N  
ATOM   2321  CA  THR   297       9.715  -5.816  79.103  1.00                 C  
ATOM   2322  C   THR   297       9.373  -4.810  80.204  1.00                 C  
ATOM   2323  O   THR   297       9.259  -5.180  81.370  1.00                 O  
ATOM   2324  CB  THR   297      11.205  -5.670  78.741  1.00                 C  
ATOM   2325  OG1 THR   297      11.577  -6.700  77.816  1.00                 O  
ATOM   2326  CG2 THR   297      12.070  -5.797  79.985  1.00                 C  
ATOM   2327  N   ARG   298       9.190  -3.547  79.828  1.00                 N  
ATOM   2328  CA  ARG   298       8.879  -2.508  80.802  1.00                 C  
ATOM   2329  C   ARG   298       7.573  -2.747  81.547  1.00                 C  
ATOM   2330  O   ARG   298       7.501  -2.539  82.757  1.00                 O  
ATOM   2331  CB  ARG   298       8.816  -1.138  80.123  1.00                 C  
ATOM   2332  CD  ARG   298       8.703   1.357  80.363  1.00                 C  
ATOM   2333  NE  ARG   298       7.655   1.509  79.357  1.00                 N  
ATOM   2334  CG  ARG   298       8.612   0.022  81.083  1.00                 C  
ATOM   2335  CZ  ARG   298       7.868   1.477  78.045  1.00                 C  
ATOM   2336  NH1 ARG   298       6.853   1.624  77.205  1.00                 N  
ATOM   2337  NH2 ARG   298       9.096   1.299  77.577  1.00                 N  
ATOM   2338  N   ILE   299       6.535  -3.180  80.841  1.00                 N  
ATOM   2339  CA  ILE   299       5.268  -3.417  81.517  1.00                 C  
ATOM   2340  C   ILE   299       5.322  -4.637  82.438  1.00                 C  
ATOM   2341  O   ILE   299       4.846  -4.573  83.573  1.00                 O  
ATOM   2342  CB  ILE   299       4.116  -3.593  80.511  1.00                 C  
ATOM   2343  CD1 ILE   299       2.920  -2.425  78.586  1.00                 C  
ATOM   2344  CG1 ILE   299       3.848  -2.280  79.772  1.00                 C  
ATOM   2345  CG2 ILE   299       2.870  -4.112  81.212  1.00                 C  
ATOM   2346  N   MET   300       5.905  -5.739  81.961  1.00                 N  
ATOM   2347  CA  MET   300       5.999  -6.959  82.764  1.00                 C  
ATOM   2348  C   MET   300       6.845  -6.742  84.025  1.00                 C  
ATOM   2349  O   MET   300       6.566  -7.311  85.083  1.00                 O  
ATOM   2350  CB  MET   300       6.588  -8.102  81.935  1.00                 C  
ATOM   2351  SD  MET   300       4.132  -9.304  81.488  1.00                 S  
ATOM   2352  CE  MET   300       4.744 -10.764  82.325  1.00                 C  
ATOM   2353  CG  MET   300       5.666  -8.614  80.840  1.00                 C  
ATOM   2354  N   VAL   301       7.876  -5.917  83.910  1.00                 N  
ATOM   2355  CA  VAL   301       8.728  -5.618  85.053  1.00                 C  
ATOM   2356  C   VAL   301       8.089  -4.573  85.982  1.00                 C  
ATOM   2357  O   VAL   301       7.902  -4.821  87.180  1.00                 O  
ATOM   2358  CB  VAL   301      10.117  -5.125  84.608  1.00                 C  
ATOM   2359  CG1 VAL   301      10.926  -4.655  85.807  1.00                 C  
ATOM   2360  CG2 VAL   301      10.857  -6.224  83.860  1.00                 C  
ATOM   2361  N   SER   302       7.732  -3.419  85.427  1.00                 N  
ATOM   2362  CA  SER   302       7.157  -2.339  86.223  1.00                 C  
ATOM   2363  C   SER   302       5.833  -2.651  86.909  1.00                 C  
ATOM   2364  O   SER   302       5.559  -2.113  87.973  1.00                 O  
ATOM   2365  CB  SER   302       6.945  -1.093  85.361  1.00                 C  
ATOM   2366  OG  SER   302       5.956  -1.319  84.372  1.00                 O  
ATOM   2367  N   ARG   303       5.002  -3.505  86.321  1.00                 N  
ATOM   2368  CA  ARG   303       3.722  -3.811  86.955  1.00                 C  
ATOM   2369  C   ARG   303       3.696  -5.150  87.697  1.00                 C  
ATOM   2370  O   ARG   303       2.665  -5.540  88.251  1.00                 O  
ATOM   2371  CB  ARG   303       2.597  -3.810  85.918  1.00                 C  
ATOM   2372  CD  ARG   303       1.992  -1.381  86.095  1.00                 C  
ATOM   2373  NE  ARG   303       0.647  -1.615  86.616  1.00                 N  
ATOM   2374  CG  ARG   303       2.445  -2.497  85.168  1.00                 C  
ATOM   2375  CZ  ARG   303       0.074  -0.878  87.563  1.00                 C  
ATOM   2376  NH1 ARG   303      -1.154  -1.165  87.974  1.00                 N  
ATOM   2377  NH2 ARG   303       0.730   0.144  88.095  1.00                 N  
ATOM   2378  N   SER   304       4.837  -5.835  87.728  1.00                 N  
ATOM   2379  CA  SER   304       4.946  -7.142  88.373  1.00                 C  
ATOM   2380  C   SER   304       4.418  -7.250  89.806  1.00                 C  
ATOM   2381  O   SER   304       3.771  -8.236  90.144  1.00                 O  
ATOM   2382  CB  SER   304       6.403  -7.607  88.398  1.00                 C  
ATOM   2383  OG  SER   304       7.197  -6.755  89.206  1.00                 O  
ATOM   2384  N   GLU   305       4.696  -6.256  90.645  1.00                 N  
ATOM   2385  CA  GLU   305       4.252  -6.301  92.037  1.00                 C  
ATOM   2386  C   GLU   305       3.123  -5.339  92.362  1.00                 C  
ATOM   2387  O   GLU   305       2.859  -5.075  93.533  1.00                 O  
ATOM   2388  CB  GLU   305       5.420  -6.011  92.982  1.00                 C  
ATOM   2389  CD  GLU   305       7.650  -6.749  93.910  1.00                 C  
ATOM   2390  CG  GLU   305       6.532  -7.046  92.931  1.00                 C  
ATOM   2391  OE1 GLU   305       7.351  -6.513  95.099  1.00                 O  
ATOM   2392  OE2 GLU   305       8.826  -6.753  93.488  1.00                 O  
ATOM   2393  N   ILE   306       2.460  -4.806  91.345  1.00                 N  
ATOM   2394  CA  ILE   306       1.380  -3.863  91.599  1.00                 C  
ATOM   2395  C   ILE   306       0.008  -4.404  91.218  1.00                 C  
ATOM   2396  O   ILE   306      -0.841  -4.614  92.087  1.00                 O  
ATOM   2397  CB  ILE   306       1.607  -2.532  90.859  1.00                 C  
ATOM   2398  CD1 ILE   306       3.301  -0.652  90.546  1.00                 C  
ATOM   2399  CG1 ILE   306       2.875  -1.846  91.373  1.00                 C  
ATOM   2400  CG2 ILE   306       0.386  -1.635  90.988  1.00                 C  
ATOM   2401  N   ASP   307      -0.200  -4.653  89.929  1.00                 N  
ATOM   2402  CA  ASP   307      -1.487  -5.141  89.450  1.00                 C  
ATOM   2403  C   ASP   307      -1.395  -6.159  88.316  1.00                 C  
ATOM   2404  O   ASP   307      -2.269  -6.209  87.458  1.00                 O  
ATOM   2405  CB  ASP   307      -2.360  -3.976  88.978  1.00                 C  
ATOM   2406  CG  ASP   307      -1.768  -3.250  87.787  1.00                 C  
ATOM   2407  OD1 ASP   307      -0.713  -3.693  87.285  1.00                 O  
ATOM   2408  OD2 ASP   307      -2.358  -2.237  87.355  1.00                 O  
ATOM   2409  N   MET   308      -0.349  -6.981  88.313  1.00                 N  
ATOM   2410  CA  MET   308      -0.195  -7.983  87.258  1.00                 C  
ATOM   2411  C   MET   308      -1.364  -8.969  87.261  1.00                 C  
ATOM   2412  O   MET   308      -1.800  -9.437  86.211  1.00                 O  
ATOM   2413  CB  MET   308       1.127  -8.735  87.422  1.00                 C  
ATOM   2414  SD  MET   308       1.679  -8.767  84.707  1.00                 S  
ATOM   2415  CE  MET   308       3.278  -8.005  84.969  1.00                 C  
ATOM   2416  CG  MET   308       1.466  -9.656  86.261  1.00                 C  
ATOM   2417  N   ASN   309      -1.884  -9.280  88.444  1.00                 N  
ATOM   2418  CA  ASN   309      -3.008 -10.199  88.524  1.00                 C  
ATOM   2419  C   ASN   309      -4.215  -9.594  87.815  1.00                 C  
ATOM   2420  O   ASN   309      -4.932 -10.284  87.095  1.00                 O  
ATOM   2421  CB  ASN   309      -3.325 -10.532  89.983  1.00                 C  
ATOM   2422  CG  ASN   309      -2.298 -11.457  90.606  1.00                 C  
ATOM   2423  OD1 ASN   309      -1.555 -12.139  89.901  1.00                 O  
ATOM   2424  ND2 ASN   309      -2.254 -11.482  91.933  1.00                 N  
ATOM   2425  N   ASP   310      -4.422  -8.300  88.021  1.00                 N  
ATOM   2426  CA  ASP   310      -5.532  -7.581  87.407  1.00                 C  
ATOM   2427  C   ASP   310      -5.333  -7.525  85.899  1.00                 C  
ATOM   2428  O   ASP   310      -6.262  -7.775  85.134  1.00                 O  
ATOM   2429  CB  ASP   310      -5.649  -6.173  87.994  1.00                 C  
ATOM   2430  CG  ASP   310      -6.155  -6.178  89.423  1.00                 C  
ATOM   2431  OD1 ASP   310      -6.671  -7.225  89.867  1.00                 O  
ATOM   2432  OD2 ASP   310      -6.037  -5.134  90.099  1.00                 O  
ATOM   2433  N   ILE   311      -4.116  -7.183  85.482  1.00                 N  
ATOM   2434  CA  ILE   311      -3.781  -7.106  84.066  1.00                 C  
ATOM   2435  C   ILE   311      -4.069  -8.442  83.370  1.00                 C  
ATOM   2436  O   ILE   311      -4.687  -8.476  82.304  1.00                 O  
ATOM   2437  CB  ILE   311      -2.309  -6.705  83.855  1.00                 C  
ATOM   2438  CD1 ILE   311      -0.620  -4.879  84.414  1.00                 C  
ATOM   2439  CG1 ILE   311      -2.080  -5.261  84.306  1.00                 C  
ATOM   2440  CG2 ILE   311      -1.901  -6.918  82.405  1.00                 C  
ATOM   2441  N   LYS   312      -3.636  -9.541  83.988  1.00                 N  
ATOM   2442  CA  LYS   312      -3.839 -10.876  83.431  1.00                 C  
ATOM   2443  C   LYS   312      -5.315 -11.218  83.246  1.00                 C  
ATOM   2444  O   LYS   312      -5.714 -11.716  82.196  1.00                 O  
ATOM   2445  CB  LYS   312      -3.184 -11.934  84.322  1.00                 C  
ATOM   2446  CD  LYS   312      -2.619 -14.347  84.713  1.00                 C  
ATOM   2447  CE  LYS   312      -2.795 -15.774  84.217  1.00                 C  
ATOM   2448  CG  LYS   312      -3.332 -13.356  83.808  1.00                 C  
ATOM   2449  NZ  LYS   312      -2.101 -16.756  85.095  1.00                 N  
ATOM   2450  N   ALA   313      -6.125 -10.941  84.259  1.00                 N  
ATOM   2451  CA  ALA   313      -7.550 -11.237  84.174  1.00                 C  
ATOM   2452  C   ALA   313      -8.184 -10.409  83.060  1.00                 C  
ATOM   2453  O   ALA   313      -9.049 -10.892  82.333  1.00                 O  
ATOM   2454  CB  ALA   313      -8.229 -10.961  85.507  1.00                 C  
ATOM   2455  N   CYS   314      -7.752  -9.159  82.930  1.00                 N  
ATOM   2456  CA  CYS   314      -8.287  -8.286  81.893  1.00                 C  
ATOM   2457  C   CYS   314      -7.861  -8.776  80.513  1.00                 C  
ATOM   2458  O   CYS   314      -8.674  -8.841  79.591  1.00                 O  
ATOM   2459  CB  CYS   314      -7.824  -6.845  82.115  1.00                 C  
ATOM   2460  SG  CYS   314      -8.559  -6.038  83.557  1.00                 S  
ATOM   2461  N   TYR   315      -6.590  -9.139  80.377  1.00                 N  
ATOM   2462  CA  TYR   315      -6.076  -9.627  79.102  1.00                 C  
ATOM   2463  C   TYR   315      -6.863 -10.854  78.621  1.00                 C  
ATOM   2464  O   TYR   315      -7.215 -10.962  77.444  1.00                 O  
ATOM   2465  CB  TYR   315      -4.590  -9.970  79.219  1.00                 C  
ATOM   2466  CG  TYR   315      -3.975 -10.480  77.936  1.00                 C  
ATOM   2467  OH  TYR   315      -2.285 -11.869  74.399  1.00                 O  
ATOM   2468  CZ  TYR   315      -2.845 -11.411  75.570  1.00                 C  
ATOM   2469  CD1 TYR   315      -3.622  -9.603  76.918  1.00                 C  
ATOM   2470  CE1 TYR   315      -3.060 -10.061  75.741  1.00                 C  
ATOM   2471  CD2 TYR   315      -3.751 -11.838  77.745  1.00                 C  
ATOM   2472  CE2 TYR   315      -3.190 -12.314  76.575  1.00                 C  
ATOM   2473  N   GLN   316      -7.133 -11.769  79.545  1.00                 N  
ATOM   2474  CA  GLN   316      -7.869 -12.996  79.252  1.00                 C  
ATOM   2475  C   GLN   316      -9.278 -12.712  78.747  1.00                 C  
ATOM   2476  O   GLN   316      -9.701 -13.246  77.722  1.00                 O  
ATOM   2477  CB  GLN   316      -7.940 -13.888  80.493  1.00                 C  
ATOM   2478  CD  GLN   316      -6.694 -15.292  82.183  1.00                 C  
ATOM   2479  CG  GLN   316      -6.610 -14.509  80.888  1.00                 C  
ATOM   2480  OE1 GLN   316      -7.283 -14.831  83.161  1.00                 O  
ATOM   2481  NE2 GLN   316      -6.105 -16.482  82.193  1.00                 N  
ATOM   2482  N   LYS   317     -10.005 -11.865  79.467  1.00                 N  
ATOM   2483  CA  LYS   317     -11.365 -11.542  79.074  1.00                 C  
ATOM   2484  C   LYS   317     -11.420 -10.715  77.793  1.00                 C  
ATOM   2485  O   LYS   317     -12.353 -10.852  77.000  1.00                 O  
ATOM   2486  CB  LYS   317     -12.082 -10.788  80.196  1.00                 C  
ATOM   2487  CD  LYS   317     -13.272 -12.780  81.152  1.00                 C  
ATOM   2488  CE  LYS   317     -13.613 -13.545  82.421  1.00                 C  
ATOM   2489  CG  LYS   317     -12.332 -11.621  81.442  1.00                 C  
ATOM   2490  NZ  LYS   317     -14.524 -14.691  82.150  1.00                 N  
ATOM   2491  N   LEU   318     -10.428  -9.855  77.590  1.00                 N  
ATOM   2492  CA  LEU   318     -10.395  -9.021  76.399  1.00                 C  
ATOM   2493  C   LEU   318     -10.028  -9.807  75.137  1.00                 C  
ATOM   2494  O   LEU   318     -10.701  -9.677  74.099  1.00                 O  
ATOM   2495  CB  LEU   318      -9.406  -7.868  76.580  1.00                 C  
ATOM   2496  CG  LEU   318      -9.255  -6.912  75.394  1.00                 C  
ATOM   2497  CD1 LEU   318     -10.582  -6.243  75.072  1.00                 C  
ATOM   2498  CD2 LEU   318      -8.190  -5.864  75.681  1.00                 C  
ATOM   2499  N   TYR   319      -8.966 -10.634  75.198  1.00                 N  
ATOM   2500  CA  TYR   319      -8.543 -11.334  73.992  1.00                 C  
ATOM   2501  C   TYR   319      -8.874 -12.842  73.920  1.00                 C  
ATOM   2502  O   TYR   319      -8.816 -13.438  72.832  1.00                 O  
ATOM   2503  CB  TYR   319      -7.032 -11.194  73.793  1.00                 C  
ATOM   2504  CG  TYR   319      -6.514 -11.870  72.544  1.00                 C  
ATOM   2505  OH  TYR   319      -5.093 -13.716  69.100  1.00                 O  
ATOM   2506  CZ  TYR   319      -5.563 -13.106  70.240  1.00                 C  
ATOM   2507  CD1 TYR   319      -6.667 -11.276  71.298  1.00                 C  
ATOM   2508  CE1 TYR   319      -6.196 -11.886  70.151  1.00                 C  
ATOM   2509  CD2 TYR   319      -5.872 -13.100  72.615  1.00                 C  
ATOM   2510  CE2 TYR   319      -5.395 -13.725  71.479  1.00                 C  
ATOM   2511  N   GLY   320      -9.213 -13.466  75.026  1.00                 N  
ATOM   2512  CA  GLY   320      -9.574 -14.880  74.961  1.00                 C  
ATOM   2513  C   GLY   320      -8.366 -15.801  74.984  1.00                 C  
ATOM   2514  O   GLY   320      -8.469 -17.000  74.716  1.00                 O  
ATOM   2515  N   ILE   321      -7.215 -15.232  75.316  1.00                 N  
ATOM   2516  CA  ILE   321      -5.981 -15.990  75.437  1.00                 C  
ATOM   2517  C   ILE   321      -5.296 -15.446  76.680  1.00                 C  
ATOM   2518  O   ILE   321      -5.356 -14.244  76.948  1.00                 O  
ATOM   2519  CB  ILE   321      -5.115 -15.865  74.170  1.00                 C  
ATOM   2520  CD1 ILE   321      -5.187 -16.105  71.633  1.00                 C  
ATOM   2521  CG1 ILE   321      -5.878 -16.385  72.949  1.00                 C  
ATOM   2522  CG2 ILE   321      -3.788 -16.584  74.358  1.00                 C  
ATOM   2523  N   SER   322      -4.658 -16.322  77.444  1.00                 N  
ATOM   2524  CA  SER   322      -3.968 -15.891  78.650  1.00                 C  
ATOM   2525  C   SER   322      -2.749 -15.044  78.287  1.00                 C  
ATOM   2526  O   SER   322      -2.093 -15.285  77.261  1.00                 O  
ATOM   2527  CB  SER   322      -3.551 -17.100  79.490  1.00                 C  
ATOM   2528  OG  SER   322      -4.684 -17.820  79.944  1.00                 O  
ATOM   2529  N   LEU   323      -2.445 -14.059  79.129  1.00                 N  
ATOM   2530  CA  LEU   323      -1.295 -13.196  78.904  1.00                 C  
ATOM   2531  C   LEU   323      -0.033 -14.046  78.877  1.00                 C  
ATOM   2532  O   LEU   323       0.856 -13.823  78.058  1.00                 O  
ATOM   2533  CB  LEU   323      -1.213 -12.119  79.988  1.00                 C  
ATOM   2534  CG  LEU   323      -0.056 -11.125  79.869  1.00                 C  
ATOM   2535  CD1 LEU   323      -0.142 -10.355  78.560  1.00                 C  
ATOM   2536  CD2 LEU   323      -0.050 -10.164  81.048  1.00                 C  
ATOM   2537  N   CYS   324       0.037 -15.025  79.774  1.00                 N  
ATOM   2538  CA  CYS   324       1.212 -15.888  79.841  1.00                 C  
ATOM   2539  C   CYS   324       1.335 -16.771  78.595  1.00                 C  
ATOM   2540  O   CYS   324       2.445 -17.103  78.174  1.00                 O  
ATOM   2541  CB  CYS   324       1.163 -16.764  81.095  1.00                 C  
ATOM   2542  SG  CYS   324       1.374 -15.860  82.646  1.00                 S  
ATOM   2543  N   GLN   325       0.200 -17.150  78.008  1.00                 N  
ATOM   2544  CA  GLN   325       0.207 -17.964  76.793  1.00                 C  
ATOM   2545  C   GLN   325       0.662 -17.077  75.636  1.00                 C  
ATOM   2546  O   GLN   325       1.430 -17.506  74.776  1.00                 O  
ATOM   2547  CB  GLN   325      -1.179 -18.561  76.540  1.00                 C  
ATOM   2548  CD  GLN   325      -2.999 -20.133  77.313  1.00                 C  
ATOM   2549  CG  GLN   325      -1.591 -19.622  77.547  1.00                 C  
ATOM   2550  OE1 GLN   325      -3.945 -19.351  77.214  1.00                 O  
ATOM   2551  NE2 GLN   325      -3.142 -21.450  77.223  1.00                 N  
ATOM   2552  N   ALA   326       0.193 -15.830  75.626  1.00                 N  
ATOM   2553  CA  ALA   326       0.571 -14.889  74.578  1.00                 C  
ATOM   2554  C   ALA   326       2.086 -14.693  74.585  1.00                 C  
ATOM   2555  O   ALA   326       2.718 -14.625  73.531  1.00                 O  
ATOM   2556  CB  ALA   326      -0.149 -13.563  74.771  1.00                 C  
ATOM   2557  N   ILE   327       2.666 -14.611  75.778  1.00                 N  
ATOM   2558  CA  ILE   327       4.107 -14.441  75.902  1.00                 C  
ATOM   2559  C   ILE   327       4.806 -15.686  75.346  1.00                 C  
ATOM   2560  O   ILE   327       5.769 -15.583  74.592  1.00                 O  
ATOM   2561  CB  ILE   327       4.521 -14.181  77.362  1.00                 C  
ATOM   2562  CD1 ILE   327       4.127 -12.594  79.318  1.00                 C  
ATOM   2563  CG1 ILE   327       4.015 -12.814  77.825  1.00                 C  
ATOM   2564  CG2 ILE   327       6.028 -14.310  77.520  1.00                 C  
ATOM   2565  N   LEU   328       4.304 -16.860  75.708  1.00                 N  
ATOM   2566  CA  LEU   328       4.878 -18.118  75.228  1.00                 C  
ATOM   2567  C   LEU   328       4.797 -18.161  73.699  1.00                 C  
ATOM   2568  O   LEU   328       5.717 -18.635  73.029  1.00                 O  
ATOM   2569  CB  LEU   328       4.150 -19.311  75.851  1.00                 C  
ATOM   2570  CG  LEU   328       4.657 -20.698  75.450  1.00                 C  
ATOM   2571  CD1 LEU   328       6.112 -20.876  75.854  1.00                 C  
ATOM   2572  CD2 LEU   328       3.798 -21.786  76.077  1.00                 C  
ATOM   2573  N   ASP   329       3.694 -17.641  73.161  1.00                 N  
ATOM   2574  CA  ASP   329       3.455 -17.610  71.721  1.00                 C  
ATOM   2575  C   ASP   329       4.292 -16.601  70.942  1.00                 C  
ATOM   2576  O   ASP   329       4.522 -16.779  69.745  1.00                 O  
ATOM   2577  CB  ASP   329       1.982 -17.319  71.429  1.00                 C  
ATOM   2578  CG  ASP   329       1.077 -18.485  71.775  1.00                 C  
ATOM   2579  OD1 ASP   329       1.599 -19.602  71.978  1.00                 O  
ATOM   2580  OD2 ASP   329      -0.153 -18.283  71.844  1.00                 O  
ATOM   2581  N   GLU   330       4.741 -15.543  71.607  1.00                 N  
ATOM   2582  CA  GLU   330       5.499 -14.498  70.894  1.00                 C  
ATOM   2583  C   GLU   330       6.987 -14.353  71.248  1.00                 C  
ATOM   2584  O   GLU   330       7.658 -13.494  70.675  1.00                 O  
ATOM   2585  CB  GLU   330       4.856 -13.127  71.111  1.00                 C  
ATOM   2586  CD  GLU   330       3.367 -13.162  69.071  1.00                 C  
ATOM   2587  CG  GLU   330       3.437 -13.016  70.578  1.00                 C  
ATOM   2588  OE1 GLU   330       4.293 -12.681  68.384  1.00                 O  
ATOM   2589  OE2 GLU   330       2.387 -13.758  68.576  1.00                 O  
ATOM   2590  N   THR   331       7.508 -15.166  72.158  1.00                 N  
ATOM   2591  CA  THR   331       8.924 -15.072  72.503  1.00                 C  
ATOM   2592  C   THR   331       9.489 -16.464  72.715  1.00                 C  
ATOM   2593  O   THR   331       8.742 -17.414  72.936  1.00                 O  
ATOM   2594  CB  THR   331       9.142 -14.212  73.761  1.00                 C  
ATOM   2595  OG1 THR   331       8.523 -14.843  74.889  1.00                 O  
ATOM   2596  CG2 THR   331       8.527 -12.833  73.577  1.00                 C  
ATOM   2597  N   LYS   332      10.810 -16.587  72.644  1.00                 N  
ATOM   2598  CA  LYS   332      11.453 -17.882  72.835  1.00                 C  
ATOM   2599  C   LYS   332      12.714 -17.777  73.686  1.00                 C  
ATOM   2600  O   LYS   332      13.131 -16.684  74.066  1.00                 O  
ATOM   2601  CB  LYS   332      11.798 -18.513  71.485  1.00                 C  
ATOM   2602  CD  LYS   332      11.000 -19.511  69.324  1.00                 C  
ATOM   2603  CE  LYS   332       9.791 -19.828  68.460  1.00                 C  
ATOM   2604  CG  LYS   332      10.588 -18.844  70.627  1.00                 C  
ATOM   2605  NZ  LYS   332      10.177 -20.504  67.191  1.00                 N  
ATOM   2606  N   GLY   333      13.305 -18.927  73.986  1.00                 N  
ATOM   2607  CA  GLY   333      14.523 -18.972  74.776  1.00                 C  
ATOM   2608  C   GLY   333      14.388 -18.586  76.238  1.00                 C  
ATOM   2609  O   GLY   333      13.299 -18.607  76.813  1.00                 O  
ATOM   2610  N   ASP   334      15.520 -18.243  76.841  1.00                 N  
ATOM   2611  CA  ASP   334      15.565 -17.842  78.236  1.00                 C  
ATOM   2612  C   ASP   334      14.788 -16.539  78.428  1.00                 C  
ATOM   2613  O   ASP   334      14.297 -16.254  79.522  1.00                 O  
ATOM   2614  CB  ASP   334      17.014 -17.682  78.701  1.00                 C  
ATOM   2615  CG  ASP   334      17.728 -19.012  78.849  1.00                 C  
ATOM   2616  OD1 ASP   334      17.043 -20.056  78.857  1.00                 O  
ATOM   2617  OD2 ASP   334      18.972 -19.009  78.955  1.00                 O  
ATOM   2618  N   TYR   335      14.678 -15.757  77.359  1.00                 N  
ATOM   2619  CA  TYR   335      13.947 -14.490  77.403  1.00                 C  
ATOM   2620  C   TYR   335      12.486 -14.792  77.690  1.00                 C  
ATOM   2621  O   TYR   335      11.861 -14.192  78.569  1.00                 O  
ATOM   2622  CB  TYR   335      14.116 -13.728  76.087  1.00                 C  
ATOM   2623  CG  TYR   335      13.347 -12.427  76.029  1.00                 C  
ATOM   2624  OH  TYR   335      11.239  -8.846  75.884  1.00                 O  
ATOM   2625  CZ  TYR   335      11.936 -10.031  75.931  1.00                 C  
ATOM   2626  CD1 TYR   335      13.502 -11.465  77.019  1.00                 C  
ATOM   2627  CE1 TYR   335      12.803 -10.273  76.974  1.00                 C  
ATOM   2628  CD2 TYR   335      12.469 -12.166  74.985  1.00                 C  
ATOM   2629  CE2 TYR   335      11.762 -10.980  74.924  1.00                 C  
ATOM   2630  N   GLU   336      11.946 -15.737  76.938  1.00                 N  
ATOM   2631  CA  GLU   336      10.566 -16.137  77.122  1.00                 C  
ATOM   2632  C   GLU   336      10.364 -16.695  78.534  1.00                 C  
ATOM   2633  O   GLU   336       9.373 -16.390  79.199  1.00                 O  
ATOM   2634  CB  GLU   336      10.164 -17.173  76.070  1.00                 C  
ATOM   2635  CD  GLU   336       8.328 -18.554  77.120  1.00                 C  
ATOM   2636  CG  GLU   336       8.683 -17.517  76.073  1.00                 C  
ATOM   2637  OE1 GLU   336       9.220 -19.341  77.504  1.00                 O  
ATOM   2638  OE2 GLU   336       7.159 -18.581  77.557  1.00                 O  
ATOM   2639  N   LYS   337      11.320 -17.493  79.004  1.00                 N  
ATOM   2640  CA  LYS   337      11.217 -18.088  80.332  1.00                 C  
ATOM   2641  C   LYS   337      11.186 -17.075  81.471  1.00                 C  
ATOM   2642  O   LYS   337      10.404 -17.225  82.411  1.00                 O  
ATOM   2643  CB  LYS   337      12.377 -19.054  80.578  1.00                 C  
ATOM   2644  CD  LYS   337      13.493 -21.238  80.041  1.00                 C  
ATOM   2645  CE  LYS   337      13.425 -22.512  79.215  1.00                 C  
ATOM   2646  CG  LYS   337      12.302 -20.335  79.763  1.00                 C  
ATOM   2647  NZ  LYS   337      14.607 -23.387  79.445  1.00                 N  
ATOM   2648  N   ILE   338      12.017 -16.040  81.397  1.00                 N  
ATOM   2649  CA  ILE   338      12.013 -15.049  82.465  1.00                 C  
ATOM   2650  C   ILE   338      10.724 -14.236  82.391  1.00                 C  
ATOM   2651  O   ILE   338      10.157 -13.878  83.420  1.00                 O  
ATOM   2652  CB  ILE   338      13.247 -14.131  82.387  1.00                 C  
ATOM   2653  CD1 ILE   338      14.753 -12.652  83.817  1.00                 C  
ATOM   2654  CG1 ILE   338      13.421 -13.359  83.697  1.00                 C  
ATOM   2655  CG2 ILE   338      13.142 -13.198  81.190  1.00                 C  
ATOM   2656  N   LEU   339      10.239 -13.971  81.178  1.00                 N  
ATOM   2657  CA  LEU   339       9.003 -13.205  81.036  1.00                 C  
ATOM   2658  C   LEU   339       7.803 -13.983  81.569  1.00                 C  
ATOM   2659  O   LEU   339       6.941 -13.418  82.239  1.00                 O  
ATOM   2660  CB  LEU   339       8.772 -12.827  79.571  1.00                 C  
ATOM   2661  CG  LEU   339       9.750 -11.817  78.969  1.00                 C  
ATOM   2662  CD1 LEU   339       9.515 -11.666  77.474  1.00                 C  
ATOM   2663  CD2 LEU   339       9.627 -10.469  79.663  1.00                 C  
ATOM   2664  N   VAL   340       7.746 -15.277  81.268  1.00                 N  
ATOM   2665  CA  VAL   340       6.649 -16.120  81.735  1.00                 C  
ATOM   2666  C   VAL   340       6.721 -16.236  83.256  1.00                 C  
ATOM   2667  O   VAL   340       5.694 -16.264  83.937  1.00                 O  
ATOM   2668  CB  VAL   340       6.686 -17.511  81.076  1.00                 C  
ATOM   2669  CG1 VAL   340       5.647 -18.427  81.705  1.00                 C  
ATOM   2670  CG2 VAL   340       6.462 -17.396  79.576  1.00                 C  
ATOM   2671  N   ALA   341       7.937 -16.279  83.791  1.00                 N  
ATOM   2672  CA  ALA   341       8.113 -16.367  85.236  1.00                 C  
ATOM   2673  C   ALA   341       7.511 -15.116  85.883  1.00                 C  
ATOM   2674  O   ALA   341       6.870 -15.195  86.935  1.00                 O  
ATOM   2675  CB  ALA   341       9.586 -16.516  85.583  1.00                 C  
ATOM   2676  N   LEU   342       7.706 -13.966  85.243  1.00                 N  
ATOM   2677  CA  LEU   342       7.168 -12.711  85.759  1.00                 C  
ATOM   2678  C   LEU   342       5.654 -12.721  85.635  1.00                 C  
ATOM   2679  O   LEU   342       4.949 -12.168  86.480  1.00                 O  
ATOM   2680  CB  LEU   342       7.771 -11.521  85.010  1.00                 C  
ATOM   2681  CG  LEU   342       9.262 -11.263  85.235  1.00                 C  
ATOM   2682  CD1 LEU   342       9.761 -10.155  84.320  1.00                 C  
ATOM   2683  CD2 LEU   342       9.533 -10.910  86.690  1.00                 C  
ATOM   2684  N   CYS   343       5.159 -13.352  84.577  1.00                 N  
ATOM   2685  CA  CYS   343       3.727 -13.452  84.355  1.00                 C  
ATOM   2686  C   CYS   343       3.080 -14.211  85.518  1.00                 C  
ATOM   2687  O   CYS   343       1.907 -14.008  85.835  1.00                 O  
ATOM   2688  CB  CYS   343       3.439 -14.145  83.022  1.00                 C  
ATOM   2689  SG  CYS   343       1.691 -14.179  82.561  1.00                 S  
ATOM   2690  N   GLY   344       3.861 -15.086  86.145  1.00                 N  
ATOM   2691  CA  GLY   344       3.390 -15.864  87.278  1.00                 C  
ATOM   2692  C   GLY   344       2.158 -16.715  87.032  1.00                 C  
ATOM   2693  O   GLY   344       1.218 -16.627  87.849  1.00                 O  
TER
