# Supplementary material for: Signals of positive selection in genomes of palearctic Myotis-bats coexisting with a fungal pathogen
Source: BMC Genomics. 2024 Sep 3;25:828. doi: 10.1186/s12864-024-10722-3 (PMC11370307; doi:10.1186/s12864-024-10722-3)
Supplement: Supplementary file 20 — Supplementary Material 20 [file 12864_2024_10722_MOESM20_ESM.xlsx]

## Sheet: Sheet1
Code	Species	Age	Sex	Provided by	Collection Location	DNA Extraction	Sequenced By	SRA Accession
Myopeq_43	Myotis pequinius	Adult	Female	Tinglei Jiang	Shangdong, China	SDS	Novogene China	SRR27216504
Myofra_50	Myotis frater	Adult	Male	Tinglei Jiang	Shangdong, China	SDS	Novogene China	SRR27216503
Myopet_65	Myotis petax	Adult	Unknown	Tinglei Jiang	Jilin, China	SDS	Novogene China	SRR27216494
Myomyo_12	Myotis myotis	Adult	Female	Tomas Bartonicka	Simon a Juda Mine, Moravia, Czech Republic	DNeasy	CGR	SRR27216493
Myoluc_04	Myotis lucifugus	Adult	Male	Thomas Lilley	Ontanogon County, MI, USA	DNeasy	CGR	SRR27216492
Myomyst_02	Myotis mystacinus	Adult	Female	Viktor Ilyukha	Sona, Karelia, Russia	DNeasy	CGR	SRR27216491
Myodau_06	Myotis daubentonii	Adult	Female	Viktor Ilyukha	Sona, Karelia, Russia	DNeasy	CGR	SRR27216490
Myomyo04	Myotis myotis	Adult	Female	Tomas Bartonicka	Simon a Juda Mine, Moravia, Czech Republic	DNeasy	CGR	SRR27216489
Myomyo06	Myotis myotis	Adult	Female	Tomas Bartonicka	Simon a Juda Mine, Moravia, Czech Republic	DNeasy	CGR	SRR27216488
Myomyo03	Myotis myotis	Adult	Female	Tomas Bartonicka	Simon a Juda Mine, Moravia, Czech Republic	DNeasy	CGR	SRR27216487
Myomyo05	Myotis myotis	Subadult	Female	Tomas Bartonicka	Simon a Juda Mine, Moravia, Czech Republic	DNeasy	CGR	SRR27216502
Myomyo07	Myotis myotis	Adult	Female	Tomas Bartonicka	Simon a Juda Mine, Moravia, Czech Republic	DNeasy	CGR	SRR27216501
Myomyo09	Myotis myotis	Subadult	Male	Tomas Bartonicka	Simon a Juda Mine, Moravia, Czech Republic	DNeasy	CGR	SRR27216500
Myobra_002	Myotis brandtii	Juvenile	Female	Marcus Fritze	Seeberg Uftrungen, Germany	QIAmp	Novogene UK	SRR27216499
Myoiko_02	Myotis ikonnikovi	Adult	Female	Dai Fukui	Furano, Hokkaido, Japan	QIAmp	BIDGEN	SRR27216498
Myonat_25	Myotis nattereri	Juvenile	Male	Thomas Lilley	Engure, Latvia	QIAmp	BIDGEN	SRR27216497
Myobec_L16	Myotis bechsteinii	Adult	Female	Tomas Bartonicka	Holedná, Brno, Czechia	QIAmp	BIDGEN	SRR27216496
Myodas_19	Myotis dasycneme	Adult	Female	Aliaksei Shpak	Narachanski National Park, Belarus	QIAmp	BIDGEN	SRR27216495
