# Supplementary material for: Signals of positive selection in genomes of palearctic Myotis-bats coexisting with a fungal pathogen
Source: BMC Genomics. 2024 Sep 3;25:828. doi: 10.1186/s12864-024-10722-3 (PMC11370307; doi:10.1186/s12864-024-10722-3)
Supplement: Supplementary file 21 — Supplementary Material 21 [file 12864_2024_10722_MOESM21_ESM.xlsx]

## Sheet: Sheet1
Code	SRA Accession	Species	Age	Sex	Collected by	Collection Location	Original Code	Notes	Publication
Myoluc92	SRR11515219	Myotis lucifugus	Adult	Male	DeeAnn Reeder	Centre County, PA, USA	602892	Pre-White-Nose Sample	Lilley et al. 2020	https://academic.oup.com/g3journal/article/10/6/2007/6026348
Myoluc49	SRR11515220	Myotis lucifugus	Adult	Female	DeeAnn Reeder	Union County, PA, USA	602849	Pre-White-Nose Sample	Lilley et al. 2020	https://academic.oup.com/g3journal/article/10/6/2007/6026348
Myoluc8	SRR11515221	Myotis lucifugus	Adult	Female	Thomas Lilley	Albany County, NY, USA	29FPRENY	Pre-White-Nose Sample	Lilley et al. 2020	https://academic.oup.com/g3journal/article/10/6/2007/6026348
Myoluc6	SRR11515222	Myotis lucifugus	Adult	Male	Thomas Lilley	Albany County, NY, USA	26MPRENY	Pre-White-Nose Sample	Lilley et al. 2020	https://academic.oup.com/g3journal/article/10/6/2007/6026348
Myoluc4	SRR11515217	Myotis lucifugus	Adult	Male	Thomas Lilley	Ontanogon County, MI, USA	DMR2091	Pre-White-Nose Sample	Lilley et al. 2020	https://academic.oup.com/g3journal/article/10/6/2007/6026348
Myoluc3	SRR11515218	Myotis lucifugus	Juvenile	Female	Thomas Lilley	Ontanogon County, MI, USA	DMR2025	Pre-White-Nose Sample	Lilley et al. 2020	https://academic.oup.com/g3journal/article/10/6/2007/6026348
