# Supplementary material for: Signals of positive selection in genomes of palearctic Myotis-bats coexisting with a fungal pathogen
Source: BMC Genomics. 2024 Sep 3;25:828. doi: 10.1186/s12864-024-10722-3 (PMC11370307; doi:10.1186/s12864-024-10722-3)
Supplement: Supplementary file 22 — Supplementary Material 22 [file 12864_2024_10722_MOESM22_ESM.xlsx]

## Sheet: Sheet1
Gene	BUSCO Code	Description	Cleaned Alignment Statistics
			No. Species	Length	% Missing
CRBN	100137at40674	protein cereblon	12	900	0.787
UMPS	100296at40674	uridine 5'-monophosphate synthase	12	1131	0.111
SIX5	100353at40674	homeobox protein SIX5	11	1284	1.784
GAPVD1	10035at40674	GTPase activating protein and VPS9 domains 1	12	4125	0.386
BCKDHA	100408at40674	2-oxoisovalerate dehydrogenase subunit alpha	12	1149	1.82
NOP58	100440at40674	NOP58 ribonucleoprotein	12	1344	1.457
PGAP4	100471at40674	transmembrane protein 246	12	1209	0.124
FGL2	100518at40674	Fibrinogen like 2	11	1278	0.206
MSS51	100553at40674	MSS51 mitochondrial translational activator	12	1395	0.203
TENT4A	100602at40674	Poly(A) RNA polymerase D7, non-canonical	12	1635	2.452
PCYOX1	100708at40674	prenylcysteine oxidase 1	12	1476	0.813
P2RX1	100745at40674	P2X purinoceptor 1	12	1425	3.719
FBXL16	100860at40674	F-box/LRR-repeat protein 16	12	1392	2.712
HMGCS2	100869at40674	3-hydroxy-3-methylglutaryl-CoA synthase 2	12	1272	1.238
SLC35G2	100938at40674	solute carrier family 35 member G2	12	1236	0
PKDCC	100985at40674	Protein kinase domain containing, cytoplasmic	12	993	1.217
PPP1R18	101004at40674	Protein phosphatase 1 regulatory subunit 18	12	1593	5.571
GOPC	101088at40674	Golgi associated PDZ and coiled-coil motif containing	12	1071	1.642
CEP63	101195at40674	centrosomal protein of 63 kDa isoform X1	12	1926	0.225
TMEM131L	10120at40674	transmembrane protein 131-like	12	3603	1.073
TMEM130	101386at40674	transmembrane protein 130 isoform X1	12	1413	1.628
KASH5	101449at40674	Coiled-coil domain containing 155	12	1050	1.095
FAM149B1	101455at40674	Family with sequence similarity 149 member B1	12	1362	0.753
UGCG	101656at40674	ceramide glucosyltransferase	12	1095	1.073
CEMIP2	10173at40674	transmembrane protein 2	12	2691	1.486
POLG2	102005at40674	DNA polymerase gamma 2, accessory subunit	12	1383	0.006
NIN	10217at40674	ninein isoform X1	12	5682	0.943
DNAJA3	102191at40674	DnaJ heat shock protein family (Hsp40) member A3	12	1257	2.486
BAG5	102221at40674	BAG family molecular chaperone regulator 5	12	1341	0.118
GPRIN2	102228at40674	G protein-regulated inducer of neurite outgrowth 2	12	1371	0.669
FBXO22	102258at40674	F-box only protein 22	12	930	3.271
SUV39H1	102318at40674	Histone-lysine N-methyltransferase	12	1191	1.728
P2RX3	102379at40674	P2X purinoceptor 3	12	768	0.174
RMND1	102475at40674	required for meiotic nuclear division protein 1 homolog	12	1152	0.673
CSRNP1	102667at40674	cysteine/serine-rich nuclear protein 1	12	1782	0.267
FKBP4	102792at40674	peptidyl-prolyl cis-trans isomerase FKBP4	12	1191	0.007
ACP7	102837at40674	Purple acid phosphatase	12	1179	0.905
DCP2	102905at40674	Decapping mRNA 2	12	969	2.786
RTKN	102965at40674	rhotekin isoform X1	12	1773	2.247
BHMT	103000at40674	Betaine--homocysteine S-methyltransferase	11	786	0
MAP10	103113at40674	microtubule-associated protein 10	12	2682	1.345
ANKRD50	10326at40674	Ankyrin repeat domain 50	12	3774	0.174
ERP44	103271at40674	endoplasmic reticulum resident protein 44	12	861	0.048
TRIM13	103303at40674	Tripartite motif containing 13	12	1224	0.402
SPATA48	103324at40674	Spermatogenesis associated 48	9	945	0.317
MCRS1	103345at40674	Microspherule protein 1	12	1281	1.366
ANKRD34A	103366at40674	Ankyrin repeat domain 34A	11	1467	10.931
MFSD5	103487at40674	molybdate-anion transporter	12	1371	0.14
ZBTB25	103522at40674	Zinc finger and BTB domain containing 25	12	1302	0.186
ENDOD1	103616at40674	endonuclease domain-containing 1 protein	12	1203	0
SAMD7	103628at40674	sterile alpha motif domain-containing protein 7	12	1224	0.143
NUP54	103676at40674	Nucleoporin 54	12	1338	0.685
B4GALT6	103709at40674	Beta-1,4-galactosyltransferase 6	11	798	0.023
OLFM2	103712at40674	Olfactomedin 2	12	1149	0.355
ERRFI1	103792at40674	ERBB receptor feedback inhibitor 1	12	1353	3.683
PIK3R4	10381at40674	Phosphoinositide-3-kinase regulatory subunit 4	12	3966	0.242
ICE1	10393at40674	little elongation complex subunit 1	12	5970	1.092
TBCEL	104014at40674	tubulin-specific chaperone cofactor E-like protein	12	975	0.607
EDAR	104044at40674	tumor necrosis factor receptor superfamily member EDAR	12	1179	0.742
COIL	104104at40674	coilin	12	1635	0.479
ACAD8	104291at40674	Acyl-CoA dehydrogenase family member 8	12	1134	0.735
TCTE1	104485at40674	T-complex-associated-testis-expressed 1	12	1320	1.029
AAR2	104522at40674	protein AAR2 homolog	11	468	0
CASP2	104639at40674	Caspase 2	12	1203	3.658
TXLNB	104692at40674	Taxilin beta	12	1629	0.067
SCG3	104954at40674	secretogranin-3	12	882	0.047
PWP1	104980at40674	periodic tryptophan protein 1 homolog	12	1236	1.713
LMOD3	104996at40674	leiomodin-3	12	1713	0.268
ST8SIA5	105010at40674	ST8 alpha-N-acetyl-neuraminide alpha-2,8-sialyltransferase 5	12	903	0.221
TMEM200A	105094at40674	transmembrane protein 200A	12	1473	0.091
CMPK2	105379at40674	UMP-CMP kinase 2, mitochondrial	8	825	0.439
SLC22A17	105421at40674	Solute carrier family 22 member 17	12	795	0
ZC3H12D	105433at40674	Zinc finger CCCH-type containing 12D	8	888	3.604
NDUFAF7	105676at40674	Protein arginine methyltransferase NDUFAF7	12	1170	0.677
GPR180	105831at40674	G protein-coupled receptor 180	12	1260	1.779
CFAP97	105871at40674	Cilia and flagella associated protein 97	12	1590	5.671
LDB1	105953at40674	LIM domain binding 1	12	1176	1.247
CEP44	106439at40674	Centrosomal protein 44	12	933	1.894
SYT12	106732at40674	synaptotagmin-12	12	1233	0.872
DDN	106785at40674	dendrin	11	1944	3.694
MYLIP	106810at40674	Myosin regulatory light chain interacting protein	12	828	0.705
USH1G	107068at40674	USH1 protein network component sans	12	1383	0.826
ACOD1	107077at40674	cis-aconitate decarboxylase	12	1302	0.166
NEPRO	107254at40674	Nucleolus and neural progenitor protein	12	1458	0.069
CDT1	107382at40674	DNA replication factor Cdt1	12	1263	2.026
PPIL4	107537at40674	Peptidylprolyl isomerase like 4	12	1353	2.575
KCTD9	107597at40674	Potassium channel tetramerization domain containing 9	8	717	0.157
RNFT2	107673at40674	Ring finger protein, transmembrane 2	12	900	1.704
SETD7	107683at40674	Histone-lysine N-methyltransferase SETD7	12	843	3.786
NFYC	107693at40674	Nuclear transcription factor Y subunit gamma	12	984	1.889
SLC22A7	107696at40674	Solute carrier family 22 member 7	11	1575	1.102
YTHDF3	107699at40674	YTH N6-methyladenosine RNA binding protein 3	12	1503	1.88
C7orf25	107959at40674	Chromosome 7 open reading frame 25	12	1263	0
DMRTA1	108016at40674	doublesex- and mab-3-related transcription factor A1	12	1053	2.184
RUFY4	108113at40674	RUN and FYVE domain-containing protein 4	12	1137	0.755
TRMO	108114at40674	tRNA (adenine(37)-N6)-methyltransferase isoform X1	12	1296	0.412
MGAT1	108119at40674	alpha-1,3-mannosyl-glycoprotein 2-beta-N-acetylglucosaminyltransferase	12	1341	0
CHD1	10828at40674	chromodomain-helicase-DNA-binding protein 1	12	4548	1.396
CYP39A1	108307at40674	Cytochrome P450 family 39 subfamily A member 1	10	912	0.121
NUP43	108362at40674	nucleoporin Nup43	12	819	0.417
SYT11	108411at40674	Synaptotagmin 11	12	1311	0.07
ZSWIM1	108582at40674	zinc finger SWIM domain-containing protein 1	12	1368	0.195
UHMK1	108692at40674	serine/threonine-protein kinase Kist	12	1122	0.111
KCTD18	108700at40674	Potassium channel tetramerization domain containing 18	12	1110	0.593
SERPINI1	108817at40674	Serpin family I member 1	12	990	0.278
SOCS7	108921at40674	Suppressor of cytokine signaling 7	10	1509	4.493
DAXX	108925at40674	Death domain associated protein	12	1956	0.562
RNFT1	109114at40674	Ring finger protein, transmembrane 1	12	1116	1.352
ABHD15	109146at40674	Abhydrolase domain containing 15	12	1092	1.091
TSC22D2	109230at40674	TSC22 domain family member 2	12	1182	0.465
CCPG1	109241at40674	Cell cycle progression 1	12	1581	0.606
TADA3	109272at40674	Transcriptional adaptor 3	12	1221	1.502
ARRDC1	109274at40674	arrestin domain-containing protein 1	12	1203	5.195
ZDHHC23	109278at40674	Palmitoyltransferase	12	1302	0.077
PDHX	109309at40674	pyruvate dehydrogenase complex component X	12	1512	3.775
RAI2	109318at40674	retinoic acid-induced protein 2	12	1587	5.319
DSCC1	109385at40674	sister chromatid cohesion protein DCC1	12	1128	3.465
ALG2	109415at40674	alpha-1,3/1,6-mannosyltransferase ALG2	12	1245	1.687
CTSC	109462at40674	Cathepsin C	12	987	0.743
NR4A3	109565at40674	Nuclear receptor subfamily 4 group A member 3	12	1164	6.472
CCDC180	10957at40674	coiled-coil domain containing 180	12	3759	1.157
SETBP1	10960at40674	SET-binding protein	12	3462	0.026
ATP6V1C2	109620at40674	V-type proton ATPase subunit C	11	813	3.41
IRAK4	109766at40674	interleukin-1 receptor-associated kinase 4	12	1071	0.42
YARS2	109905at40674	Tyrosine--tRNA ligase	12	1434	1.424
SGO1	109920at40674	Shugoshin 1	12	1425	1.877
PATL2	109927at40674	protein PAT1 homolog 2	12	1335	0.668
THUMPD2	110096at40674	THUMP domain containing 2	12	1287	0.537
BCS1L	110237at40674	BCS1 homolog, ubiquinol-cytochrome c reductase complex chaperone	12	456	0
PM20D2	110263at40674	peptidase M20 domain-containing protein 2	12	1164	6.021
WASF3	110270at40674	WAS protein family member 3	12	1419	4.962
TRMT6	110273at40674	tRNA (adenine(58)-N(1))-methyltransferase non-catalytic subunit TRM6	12	1188	0.133
RAE1	110303at40674	mRNA export factor	12	903	5.454
OXSM	110392at40674	3-oxoacyl-	12	1377	0.224
TSC22D1	110417at40674	TSC22 domain family member 1	12	2880	0.252
RPP40	110438at40674	Ribonuclease P/MRP subunit p40	12	1068	0.398
ZNF365	110489at40674	protein ZNF365	12	744	0.056
CTNS	110497at40674	Cystinosin, lysosomal cystine transporter	12	1260	6.058
PLCH1	11055at40674	Phosphoinositide phospholipase C	12	3561	0.25
APMAP	110564at40674	adipocyte plasma membrane-associated protein	12	1053	2.184
MEF2A	110572at40674	Myocyte enhancer factor 2A	12	1407	4.087
ST8SIA3	110614at40674	sia-alpha-2,3-Gal-beta-1,4-GlcNAc-R:alpha 2,8-sialyltransferase	12	1155	0.115
BHLHE40	110650at40674	Basic helix-loop-helix family member e40	12	1227	1.841
CHGB	110709at40674	Chromogranin B	12	1935	0.857
CBLIF	110810at40674	gastric intrinsic factor	12	1185	0.654
MRPL37	110814at40674	Mitochondrial ribosomal protein L37	12	1191	1.826
PTGER4	110852at40674	prostaglandin E2 receptor EP4 subtype	12	1407	2.541
SNPH	110874at40674	syntaphilin isoform X1	12	1710	0.38
PHYHIPL	110899at40674	Phytanoyl-CoA 2-hydroxylase interacting protein like	12	1035	0
B4GALT5	111077at40674	beta-1,4-galactosyltransferase 5	12	798	2.412
PSMD6	111082at40674	Proteasome 26S subunit, non-ATPase 6	12	1167	2.685
CADM1	111153at40674	cell adhesion molecule 1 isoform X1	12	858	0
CANT1	111192at40674	Calcium activated nucleotidase 1	12	1161	1.672
ACADSB	111264at40674	Acyl-CoA dehydrogenase short/branched chain	12	1176	3.571
BRS3	111369at40674	bombesin receptor subtype-3	12	1197	5.124
ATP6V1C1	111532at40674	V-type proton ATPase subunit C	12	891	2.731
DPF2	111543at40674	Double PHD fingers 2	12	1026	0.073
STING1	111669at40674	stimulator of interferon genes protein	12	1155	2.244
LZTS1	111762at40674	Leucine zipper tumor suppressor 1	12	1815	0.96
GNMT	111800at40674	Glycine N-methyltransferase	12	669	4.198
POFUT1	111968at40674	Protein O-fucosyltransferase 1	12	1104	0.808
PAX6	112047at40674	Paired box 6	12	864	0.656
GPATCH3	112077at40674	G patch domain-containing protein 3	12	1158	0.029
ATOSB	112080at40674	Family with sequence similarity 214 member B	12	1449	0.955
CADM4	112237at40674	cell adhesion molecule 4	12	648	1.016
MTRF1	112335at40674	Mitochondrial translation release factor 1	12	1254	1.615
ARC	112457at40674	activity-regulated cytoskeleton-associated protein	12	1071	2.054
WASF1	112536at40674	WAS protein family member 1	12	1677	1.903
LMOD1	112542at40674	leiomodin-1	12	1395	8.309
FAM221B	112817at40674	protein FAM221B	10	1314	1.75
MRS2	113071at40674	magnesium transporter MRS2 homolog, mitochondrial	12	984	3.963
SERPINI2	113176at40674	serpin I2	11	858	0.498
SLC24A5	113220at40674	Solute carrier family 24 member 5	12	1044	0.982
CBY2	113527at40674	Spermatid associated	12	1335	0.83
PLEKHA1	113664at40674	Pleckstrin homology domain containing A1	12	915	1.594
OMD	113691at40674	osteomodulin	12	1266	0
GPR22	113835at40674	probable G-protein coupled receptor 22	12	1296	0.296
CLUL1	113858at40674	clusterin-like protein 1	12	1128	0.421
HRH1	113863at40674	histamine H1 receptor	12	1440	0
C5orf22	114031at40674	Chromosome 5 open reading frame 22	12	1269	0.532
EIPR1	114125at40674	protein TSSC1	12	909	2.374
TEX15	11415at40674	testis-expressed sequence 15 protein	12	8580	0.618
ARFIP1	114620at40674	arfaptin-1 isoform X1	12	864	0.424
TMPRSS11A	114709at40674	transmembrane protease serine 11A	12	897	1.477
STARD7	114862at40674	StAR related lipid transfer domain containing 7	12	774	0.711
SPAG4	114877at40674	sperm-associated antigen 4 protein	10	807	0.012
SAAL1	114900at40674	protein SAAL1	12	1257	0.922
PODXL2	114925at40674	podocalyxin-like protein 2	12	1452	0.666
CYP8B1	115246at40674	Cytochrome P450 family 8 subfamily B member 1	12	1485	0.426
ELAC1	115281at40674	ElaC ribonuclease Z 1	12	1089	0
RIC1	11538at40674	RIC1 homolog, RAB6A GEF complex partner 1	12	3135	0.04
PTGIR	115457at40674	prostacyclin receptor	12	960	2.882
DMRT3	115518at40674	doublesex- and mab-3-related transcription factor 3	12	1011	2.53
ATF7	115523at40674	cyclic AMP-dependent transcription factor ATF-7 isoform X1	12	1404	2.267
DENND10	115564at40674	protein FAM45A	12	1041	0
B4GAT1	115641at40674	beta-1,4-glucuronyltransferase 1	12	1254	0.326
SLC38A2	115660at40674	Solute carrier family 38 member 2	12	1224	2.417
NSUN4	115755at40674	NOP2/Sun RNA methyltransferase family member 4	12	1062	0.024
OMG	115801at40674	oligodendrocyte-myelin glycoprotein	12	1326	0
POLDIP2	115886at40674	polymerase delta-interacting protein 2	12	966	6.634
NAPEPLD	115962at40674	N-acyl phosphatidylethanolamine phospholipase D	12	876	0.647
ZFTRAF1	116050at40674	Cysteine and histidine rich 1	12	921	0.905
SUPT7L	116136at40674	STAGA complex 65 subunit gamma	12	1236	4.531
SYT13	116149at40674	synaptotagmin-13	12	1098	0.03
BAG3	116337at40674	BCL2 associated athanogene 3	12	1530	1.073
STYXL1	116424at40674	Serine/threonine/tyrosine interacting like 1	12	822	2.028
INPP1	116442at40674	inositol polyphosphate 1-phosphatase	11	1170	2.805
GJA8	116476at40674	Gap junction protein	12	1092	7.761
NCOA5	116514at40674	Nuclear receptor coactivator 5	12	1695	1.401
ZDHHC16	116562at40674	Palmitoyltransferase	12	873	0.716
HDAC11	116644at40674	Histone deacetylase 11	12	777	1.512
OTULINL	116664at40674	inactive ubiquitin thioesterase FAM105A	11	807	0.011
NUP160	11666at40674	nuclear pore complex protein Nup160	12	3744	1.064
EGR1	116785at40674	early growth response protein 1	9	1701	1.306
FAM114A2	116789at40674	Family with sequence similarity 114 member A2	12	1203	1.794
GPR151	116887at40674	probable G-protein coupled receptor 151	12	1215	0.418
CFAP45	116920at40674	Cilia and flagella associated protein 45	12	1497	3.006
MPHOSPH10	117140at40674	U3 small nucleolar ribonucleoprotein protein MPP10	12	1929	2.316
NFE2L3	117141at40674	nuclear factor erythroid 2-related factor 3	11	1329	0.096
KLF5	117216at40674	Krueppel-like factor 5	12	909	3.199
LRRC28	117221at40674	Leucine rich repeat containing 28	12	324	0.026
MAP2	11726at40674	Microtubule-associated protein	12	4518	0.5
SLC35B2	117440at40674	Solute carrier family 35 member B2	12	1014	0.296
PIGM	117444at40674	Phosphatidylinositol glycan anchor biosynthesis class M	12	1269	0.873
TMEM129	117540at40674	Transmembrane protein 129	12	1176	0.737
NPY2R	117580at40674	neuropeptide Y receptor type 2	12	1149	0.645
ALKBH5	117589at40674	AlkB homolog 5, RNA demethylase	8	732	0.154
MRPS30	117640at40674	Mitochondrial ribosomal protein S30	11	1053	3.842
CEP57	117665at40674	Centrosomal protein 57	12	1140	0.154
SLC22A3	117951at40674	solute carrier family 22 member 3	10	1215	1.556
PREB	117966at40674	prolactin regulatory element-binding protein	11	966	0.894
ABHD8	117973at40674	Abhydrolase domain containing 8	12	1275	0.85
SPHKAP	11810at40674	SPHK1 interactor, AKAP domain containing	12	4731	0.086
PLA2G7	118139at40674	Platelet-activating factor acetylhydrolase	12	1068	0.531
PKMYT1	118330at40674	Protein kinase, membrane associated tyrosine/threonine 1	12	1470	0.079
ARMC6	118355at40674	armadillo repeat-containing protein 6	12	1230	0.007
LRRC71	118359at40674	Leucine rich repeat containing 71	11	927	3.423
DAO	118552at40674	D-amino-acid oxidase	12	969	3.32
DNASE2	118565at40674	deoxyribonuclease-2-alpha	12	1068	3.574
SLC2A8	118582at40674	solute carrier family 2, facilitated glucose transporter member 8 isoform X1	12	1215	1.646
A4GALT	118591at40674	Alpha 1,4-galactosyltransferase (P blood group)	12	1059	3.045
QRFPR	118642at40674	pyroglutamylated RFamide peptide receptor	9	702	0.301
FAM83F	118711at40674	protein FAM83F	11	966	0.094
FAM131B	118767at40674	protein FAM131B	12	1059	0.126
KLHDC9	118819at40674	kelch domain-containing protein 9	11	660	7.121
FAM187A	118838at40674	Ig-like V-type domain-containing protein FAM187A	12	1239	0.202
POLR1C	118886at40674	RNA polymerase I subunit C	12	1158	0.144
HIF1AN	118888at40674	hypoxia-inducible factor 1-alpha inhibitor	12	915	2.086
CFAP65	11898at40674	Cilia and flagella associated protein 65	12	5070	1.052
EME1	119051at40674	Essential meiotic structure-specific endonuclease 1	12	1647	0.992
NGFR	119142at40674	Nerve growth factor receptor	12	1212	4.009
LBP	119356at40674	Lipopolysaccharide binding protein	12	1197	2.026
SDF4	119417at40674	Stromal cell derived factor 4	12	1065	1.166
MBOAT4	119479at40674	Membrane bound O-acyltransferase domain containing 4	12	1305	2.893
DENND11	119529at40674	protein LCHN	12	1281	0.137
SUN5	119597at40674	SUN domain-containing protein 5	12	678	1.733
FOXJ1	119625at40674	forkhead box protein J1	12	1290	6.557
ABHD12B	119743at40674	Abhydrolase domain containing 12B	12	771	0.735
BMT2	119802at40674	probable methyltransferase BTM2 homolog	12	738	0.395
SLC35C1	119920at40674	Solute carrier family 35 member C1	10	1092	0.073
ASTL	119973at40674	astacin-like metalloendopeptidase	12	828	1.268
ICA1L	119993at40674	islet cell autoantigen 1-like protein	12	1161	0.323
C14orf28	120038at40674	Chromosome 14 open reading frame 28	12	1020	1.373
UROD	120105at40674	Uroporphyrinogen decarboxylase	12	417	0.1
CLEC14A	120196at40674	C-type lectin domain family 14 member A	12	1353	1.509
RILPL1	120311at40674	RILP-like protein 1	12	1164	3.809
GDPGP1	120330at40674	GDP-D-glucose phosphorylase 1	12	1170	0.363
MAT2B	120368at40674	Methionine adenosyltransferase 2 subunit beta	12	939	0.027
CCN6	120409at40674	WNT1-inducible-signaling pathway protein 3	12	1011	0.074
LAYN	120479at40674	layilin isoform X1	12	1026	1.283
SLC35E1	120498at40674	solute carrier family 35 member E1	11	615	4.804
SLC46A2	120538at40674	Solute carrier family 46 member 2	12	1302	0.39
RABGGTB	120582at40674	geranylgeranyl transferase type-2 subunit beta	12	948	2.549
LOX	120680at40674	Lysyl oxidase	11	771	1.415
CDC37	120846at40674	hsp90 co-chaperone Cdc37	12	1212	0.165
GET3	120973at40674	ATPase ASNA1	12	1044	0.184
HARBI1	120978at40674	Harbinger transposase derived 1	12	1047	0
CDCA7	121050at40674	Cell division cycle associated 7	12	1266	0.671
TEFM	121214at40674	transcription elongation factor, mitochondrial	12	1041	0.008
METTL14	121426at40674	Methyltransferase like 14	12	975	2.145
TRMT61B	121433at40674	tRNA (adenine(58)-N(1))-methyltransferase, mitochondrial	11	1116	1.996
RNF133	121573at40674	E3 ubiquitin-protein ligase RNF133	12	1053	0.095
HENMT1	121602at40674	small RNA 2'-O-methyltransferase	12	1023	0
EGLN1	121606at40674	Egl-9 family hypoxia inducible factor 1	10	558	1.577
VSIG2	121611at40674	V-set and immunoglobulin domain containing 2	12	792	1.526
OSGEP	121689at40674	probable tRNA N6-adenosine threonylcarbamoyltransferase	12	852	0.215
SPATA22	121715at40674	Spermatogenesis associated 22	12	1212	0.007
KIAA0513	121767at40674	KIAA0513	12	975	4.41
KRT39	121794at40674	Keratin 39	12	1344	0.155
PAK1IP1	122287at40674	PAK1 interacting protein 1	12	960	0.833
SH3BP5	122330at40674	SH3 domain-binding protein 5	12	867	1.961
ADCK2	122371at40674	AarF domain containing kinase 2	11	1866	0.029
CDCA7L	122542at40674	Cell division cycle associated 7 like	12	1299	3.471
PAX4	122543at40674	paired box 4	12	795	0.629
ILDR1	122580at40674	Immunoglobulin like domain containing receptor 1	12	1536	0.749
ADPRM	122616at40674	ADP-ribose/CDP-alcohol diphosphatase, manganese dependent	12	1020	0.245
KCNN4	122886at40674	Potassium calcium-activated channel subfamily N member 4	12	1059	6.838
IL13RA2	123013at40674	Interleukin 13 receptor subunit alpha 2	12	906	6.061
TCHHL1	123062at40674	trichohyalin-like protein 1	12	1908	0.262
ALX1	123076at40674	ALX homeobox protein 1	10	666	0.465
ZNF318	12310at40674	zinc finger protein 318	12	4143	0.694
PPM1K	123155at40674	Protein phosphatase, Mg2+/Mn2+ dependent 1K	12	1116	1.001
MVD	123185at40674	diphosphomevalonate decarboxylase	12	1422	1.494
PHYHIP	123342at40674	phytanoyl-CoA hydroxylase-interacting protein	12	993	1.175
PUS1	123388at40674	tRNA pseudouridine synthase	12	1296	1.363
INPP5K	123392at40674	inositol polyphosphate 5-phosphatase K isoform X1	12	1251	2.478
ABRA	123544at40674	actin-binding Rho-activating protein	12	1143	0.022
NCKAP5	12363at40674	nck-associated protein 5	12	4098	5.301
FOXH1	123689at40674	forkhead box protein H1	12	1197	6.704
ZPBP2	123754at40674	zona pellucida-binding protein 2	12	864	1.302
TTC21B	12380at40674	Tetratricopeptide repeat domain 21B	12	3690	0.793
PTER	123810at40674	phosphotriesterase-related protein	12	699	0.131
PAQR9	123863at40674	progestin and adipoQ receptor family member 9	12	1002	0.058
RGP1	123879at40674	RGP1 homolog, RAB6A GEF complex partner 1	12	1053	1.757
GAL3ST3	123906at40674	galactose-3-O-sulfotransferase 3	12	1041	2.337
TXNDC5	123908at40674	thioredoxin domain-containing protein 5	11	774	0
PLVAP	123913at40674	plasmalemma vesicle-associated protein	12	1152	1.707
PAQR8	123986at40674	Progestin and adipoQ receptor family member 8	12	1062	0.008
CNTFR	124009at40674	Ciliary neurotrophic factor receptor	12	339	0.86
VASH2	124017at40674	Vasohibin 2	12	933	1.554
USP47	12402at40674	Ubiquitin specific peptidase 47	12	2775	0.769
PGLYRP2	124073at40674	N-acetylmuramoyl-L-alanine amidase	12	1662	0.251
PLCG2	12408at40674	1-phosphatidylinositol 4,5-bisphosphate phosphodiesterase gamma-2	12	573	2.472
DMC1	124138at40674	DNA meiotic recombinase 1	12	693	1.227
SLC35F6	124196at40674	Solute carrier family 35 member F6	12	1113	0.614
PJVK	124350at40674	Pejvakin	12	801	0.062
FIBP	124354at40674	acidic fibroblast growth factor intracellular-binding protein	12	1023	0.261
PSTPIP1	124402at40674	proline-serine-threonine phosphatase-interacting protein 1	12	858	1.486
QPCT	124537at40674	Glutaminyl-peptide cyclotransferase	12	732	0.011
BLZF1	124586at40674	Basic leucine zipper nuclear factor 1	12	1173	0.746
KLF10	124655at40674	Kruppel like factor 10	12	1413	0.413
ASB7	124830at40674	ankyrin repeat and SOCS box protein 7	12	813	1.784
PLCXD3	124835at40674	Phosphatidylinositol specific phospholipase C X domain containing 3	12	711	0.41
BSPRY	124961at40674	B box and SPRY domain-containing protein	12	981	0.731
SERPINH1	124982at40674	Serpin family H member 1	12	1293	0
APLF	125005at40674	aprataxin and PNK-like factor	12	1098	1.237
PLEK2	125103at40674	pleckstrin-2	12	846	2.433
CCNG2	125160at40674	cyclin-G2	12	1047	1.465
NHLRC1	125179at40674	NHL repeat containing E3 ubiquitin protein ligase 1	12	825	0.283
MTG2	125181at40674	mitochondrial ribosome-associated GTPase 2	12	1233	2.859
FAM83A	125202at40674	protein FAM83A	12	1296	2.913
CBLL1	125216at40674	Cbl proto-oncogene like 1	12	1392	0.042
HSDL1	125252at40674	Hydroxysteroid dehydrogenase like 1	12	894	0
PLPPR1	125387at40674	Phospholipid phosphatase related 1	10	693	1.919
HOXC10	125425at40674	Homeobox C10	12	810	1.111
TBC1D21	125432at40674	TBC1 domain family member 21	12	1011	3.981
CNR2	125474at40674	cannabinoid receptor 2	12	975	1.171
ZC3H10	125537at40674	Zinc finger CCCH-type containing 10	12	1305	0.026
FAM83E	125559at40674	protein FAM83E	12	1305	6.277
PEX2	125594at40674	peroxisome biogenesis factor 2	12	915	0
ING3	125709at40674	Inhibitor of growth protein	12	816	1.052
IL7R	125719at40674	Interleukin 7 receptor	12	1218	0.876
FAM185A	125876at40674	protein FAM185A	8	801	2.512
RBM48	125906at40674	RNA-binding protein 48	12	912	1.033
BVES	126039at40674	blood vessel epicardial substance	12	957	0.026
MTERF3	126077at40674	transcription termination factor 3, mitochondrial	12	1173	0.284
IL13RA1	126254at40674	Interleukin 13 receptor subunit alpha 1	9	744	1.837
KIF20B	12626at40674	Kinesin family member 20B	12	4794	3.988
FAM43A	126282at40674	protein FAM43A	12	1284	1.532
PPP1R36	126289at40674	Protein phosphatase 1 regulatory subunit 36	12	927	0.018
FAM161A	126330at40674	protein FAM161A	12	1620	0.298
CEP170	12638at40674	centrosomal protein of 170 kDa isoform X1	12	3144	0.541
MUL1	126534at40674	Mitochondrial E3 ubiquitin protein ligase 1	12	969	0.387
DDO	126537at40674	D-aspartate oxidase	12	993	0
SLC35A5	126592at40674	Solute carrier family 35 member A5	12	798	0
ACP5	126680at40674	Tartrate-resistant acid phosphatase type 5	12	972	0.772
LMTK2	12677at40674	Lemur tyrosine kinase 2	12	3861	0.196
MAVS	126813at40674	Mitochondrial antiviral signaling protein	12	1521	1.978
TMEM266	126814at40674	Transmembrane protein 266	11	1263	3.275
ARMCX2	126820at40674	armadillo repeat-containing X-linked protein 2	12	1797	6.539
HEMGN	127015at40674	hemogen	12	1227	0.068
CCNJ	127115at40674	Cyclin J	12	1080	0.054
GPR84	127297at40674	G-protein coupled receptor 84	12	1185	0.021
NFIL3	127307at40674	nuclear factor interleukin-3-regulated protein	12	1371	4.316
DCDC1	12731at40674	doublecortin domain-containing protein 5	12	2745	2.842
MAP7D1	127338at40674	MAP7 domain containing 1	12	2193	2.538
SF3B3	12749at40674	splicing factor 3B subunit 3	12	375	0
PIGV	127659at40674	GPI mannosyltransferase 2	12	1479	0.039
CDKN2AIP	127665at40674	CDKN2A interacting protein	12	1527	0.928
TECTB	127723at40674	Tectorin beta	12	762	3.839
GRTP1	127745at40674	growth hormone-regulated TBC protein 1	11	981	0.13
ELOVL4	127879at40674	elongation of very long chain fatty acids protein 4	12	840	0.03
VEGFD	127932at40674	vascular endothelial growth factor D	12	966	1.216
DHDDS	128046at40674	dehydrodolichyl diphosphate synthase complex subunit DHDDS isoform X1	12	999	0
PLCXD2	128083at40674	PI-PLC X domain-containing protein 2	12	861	0.174
RHO	128087at40674	rhodopsin	12	912	0.557
STX12	128138at40674	Protein phosphatase 1 regulatory subunit 8	12	645	0
LAMP2	128181at40674	lysosome-associated membrane glycoprotein 2 isoform X1	12	1170	4.587
AJAP1	128329at40674	adherens junction-associated protein 1	12	813	11.296
TOR4A	128333at40674	torsin-4A	12	954	12.36
GPER1	128432at40674	G-protein coupled estrogen receptor 1	12	1062	0.188
GJD4	128563at40674	Gap junction protein	12	1098	0.175
UOX	128652at40674	uricase	12	693	0.144
DCAF7	128657at40674	DDB1- and CUL4-associated factor 7	12	729	0.069
NUP35	128680at40674	Nucleoporin NUP53	12	687	0.061
DOK4	128684at40674	Docking protein 4	12	1089	0.184
ALAD	128707at40674	Delta-aminolevulinic acid dehydratase	12	903	0.157
ANKRD16	128791at40674	Ankyrin repeat domain 16	12	1086	1.005
ZMYND12	128929at40674	Zinc finger MYND-type containing 12	12	834	1.649
MTERF1	128939at40674	Mitochondrial transcription termination factor 1	12	1122	0
TOX2	128967at40674	TOX high mobility group box family member 2 isoform X1	11	1068	1.192
ANKRA2	128998at40674	Ankyrin repeat family A member 2	12	732	0
CRHBP	129030at40674	corticotropin-releasing factor-binding protein	12	873	2.348
PEX12	129099at40674	peroxisome assembly protein 12	12	1077	0.898
RP2	129101at40674	protein XRP2	12	438	0.704
EGLN2	129135at40674	Egl-9 family hypoxia inducible factor 2	12	1221	2.204
C14orf39	129178at40674	Chromosome 14 open reading frame 39	12	1530	8.72
GOLIM4	129184at40674	Golgi integral membrane protein 4	12	1551	4.03
WDR89	129288at40674	WD repeat domain 89	12	1197	0.453
DCSTAMP	129311at40674	dendritic cell-specific transmembrane protein	12	1341	0.087
MGME1	129432at40674	Mitochondrial genome maintenance exonuclease 1	12	999	1.476
LMAN2L	129490at40674	Lectin, mannose binding 2 like	12	516	0.63
CCDC181	129559at40674	Coiled-coil domain containing 181	12	1512	1.213
NEIL1	129691at40674	Nei like DNA glycosylase 1	12	759	0.999
ALG3	129702at40674	dol-P-Man:Man(5)GlcNAc(2)-PP-Dol alpha-1,3-mannosyltransferase	12	1125	0
SLC46A3	129707at40674	Solute carrier family 46 member 3	12	1272	0.098
LMAN2	129842at40674	Lectin, mannose binding 2	12	789	0
PHAX	129893at40674	phosphorylated adapter RNA export protein	12	1182	0.219
C16orf46	130048at40674	Chromosome 16 open reading frame 46	12	1206	0.104
PLEKHO2	130073at40674	pleckstrin homology domain-containing family O member 2	12	1473	0.238
ZDHHC2	130135at40674	Palmitoyltransferase	12	708	1.048
HOXD10	130179at40674	Homeobox D10	12	1230	0.732
PHF6	130216at40674	PHD finger protein 6 isoform X1	11	678	0.349
VPS37A	130254at40674	VPS37A, ESCRT-I subunit	12	732	0
KCNK18	130289at40674	potassium channel subfamily K member 18	12	1119	0.313
CEP68	130303at40674	Centrosomal protein 68	12	1917	0.013
FNDC1	13037at40674	fibronectin type III domain-containing protein 1	9	4449	2.827
TMEM68	130433at40674	Transmembrane protein 68	12	924	2.48
CNMD	130438at40674	leukocyte cell-derived chemotaxin 1 isoform X1	12	1008	1.562
LAMP3	130488at40674	Lysosomal associated membrane protein 3	12	1131	0.317
SMAP2	130503at40674	Small ArfGAP2	12	891	0.224
NSUN5	130510at40674	NOP2/Sun RNA methyltransferase family member 5	12	1170	1.389
GEMIN4	130532at40674	glyoxalase domain-containing protein 4	11	600	1.515
SPON2	130585at40674	spondin-2	12	972	3.404
WDR83	130724at40674	WD repeat domain 83	12	900	0.056
PCMTD1	130835at40674	Protein-L-isoaspartate (D-aspartate) O-methyltransferase domain containing 1	12	657	0.114
CDHR5	130916at40674	cadherin-related family member 5	10	1494	2.323
LRPAP1	131026at40674	alpha-2-macroglobulin receptor-associated protein	12	954	5.04
CCNJL	131043at40674	cyclin-J-like protein	12	879	0
TECPR2	13108at40674	Tectonin beta-propeller repeat containing 2	12	3354	3.637
BNIPL	131230at40674	bcl-2/adenovirus E1B 19 kDa-interacting protein 2-like protein	12	843	0.297
C11orf54	131250at40674	Chromosome 11 open reading frame 54	12	804	0.29
RNF8	131294at40674	E3 ubiquitin-protein ligase RNF8	12	1155	0.137
CENPL	131375at40674	centromere protein L	11	720	7.79
AGFG2	131437at40674	ArfGAP with FG repeats 2	12	993	0.839
LGALS8	131486at40674	Galectin	12	996	0.72
CFAP210	131644at40674	coiled-coil domain-containing protein 173	11	1257	0.904
GPANK1	131739at40674	G-patch domain and ankyrin repeats 1	12	1056	0.237
FBXO5	131762at40674	F-box only protein 5	12	1227	0.088
E2F1	131977at40674	transcription factor E2F1	12	1047	0.478
CAPZA3	132003at40674	F-actin-capping protein subunit alpha-3	12	897	0.102
RTCA	132028at40674	RNA 3'-terminal phosphate cyclase	12	1029	4.527
GFUS	132044at40674	Tissue specific transplantation antigen P35B	12	957	6.13
RETREG1	132101at40674	Reticulophagy regulator 1	12	987	0.203
DSN1	132133at40674	DSN1 homolog, MIS12 kinetochore complex component	12	840	3.185
CRYM	132188at40674	ketimine reductase mu-crystallin	11	618	0
IL12B	132237at40674	Interleukin-12 subunit beta	12	963	0.078
TTPAL	132279at40674	Alpha tocopherol transfer protein like	12	1026	1.186
IRGQ	132353at40674	Immunity related GTPase Q	12	1554	2.354
MNS1	132366at40674	meiosis-specific nuclear structural protein 1	12	1047	0.048
FAM124B	132735at40674	protein FAM124B	12	1371	0.091
IL17R	132890at40674	interleukin-17 receptor B	12	1122	0.26
ZNF106	13289at40674	Zinc finger protein 106	12	5199	0.38
BPNT1	132941at40674	3'(2'),5'-bisphosphate nucleotidase 1 isoform X1	12	891	3.171
ABHD13	133045at40674	Abhydrolase domain containing 13	12	1011	0
SLC30A8	133104at40674	Solute carrier family 30 member 8	12	1053	1.876
PEX13	133131at40674	peroxisome biogenesis factor 13	12	354	0
SLC35A1	133314at40674	Solute carrier family 35 member A1	12	768	0.043
CAVIN4	133379at40674	Caveolae associated protein 4	12	1221	0.171
FEN1	133384at40674	flap endonuclease 1	12	1140	0.716
GPR137C	133407at40674	integral membrane protein GPR137C	12	570	2.558
IBTK	13350at40674	Inhibitor of Bruton tyrosine kinase	12	3501	1.247
TEX45	133557at40674	uncharacterized protein C19orf45 homolog	8	1401	1.642
GORASP2	133586at40674	Golgi reassembly-stacking protein 2	12	1293	0.019
SLC10A1	133796at40674	Solute carrier family 10 member 1	12	1032	1.631
C19orf67	133824at40674	Chromosome 19 open reading frame 67	12	1068	0.101
TARDBP	133835at40674	TAR DNA binding protein	12	1242	1.228
SFRP2	133884at40674	secreted frizzled-related protein 2	12	882	1.54
SPG21	133908at40674	maspardin	11	597	1.431
YJU2B	134016at40674	coiled-coil domain-containing protein 130	12	1173	2.472
PDLIM4	134018at40674	PDZ and LIM domain protein 4	12	849	0.334
CGRRF1	134208at40674	cell growth regulator with RING finger domain protein 1	12	882	1.389
MCIDAS	134273at40674	multicilin	9	633	2.615
COQ5	134647at40674	2-methoxy-6-polyprenyl-1,4-benzoquinol methylase, mitochondrial	12	834	3.377
GPR142	134717at40674	probable G-protein coupled receptor 142	12	849	0.177
IRF7	134764at40674	Interferon regulatory factor 7	12	1359	7.223
SOGA1	13479at40674	protein SOGA1	12	3903	0.188
ARRDC5	134858at40674	arrestin domain-containing protein 5	12	915	0.574
PAQR7	135123at40674	Progestin and adipoQ receptor family member 7	12	1029	0.13
L3HYPDH	135132at40674	Trans-L-3-hydroxyproline dehydratase	11	462	0.02
TXNL1	135210at40674	thioredoxin-like protein 1	12	783	0.585
EPM2A	135281at40674	laforin	12	519	0.096
SLC35B1	135314at40674	Solute carrier family 35 member B1	12	1068	4.034
MRPL45	135409at40674	39S ribosomal protein L45, mitochondrial	12	738	1.92
NODAL	135531at40674	Nodal growth differentiation factor	12	1038	1.638
SLC29A3	135600at40674	Solute carrier family 29 member 3	12	1125	0.096
CYP7B1	135607at40674	Cytochrome P450 family 7 subfamily B member 1	12	957	0.009
DISP1	13563at40674	Dispatched RND transporter family member 1	12	3576	0.217
CAMK4	135784at40674	Calcium/calmodulin dependent protein kinase IV	12	858	1
SLC22A18	135994at40674	Solute carrier family 22 member 18	8	1272	2.869
FBLIM1	136141at40674	filamin-binding LIM protein 1	12	840	0.357
RNF13	136147at40674	Ring finger protein 13	12	948	0.114
MFAP3L	136158at40674	Microfibril associated protein 3 like	12	963	0
GTF2B	136257at40674	transcription initiation factor IIB	12	834	1.589
GJD2	136276at40674	Gap junction protein	12	909	0
BARHL2	136366at40674	BarH like homeobox 2	12	1047	8.699
RNF26	136400at40674	RING finger protein 26	12	1296	4.54
VTN	136410at40674	vitronectin	12	1494	0.39
SULT4A1	136436at40674	sulfotransferase 4A1	12	687	2.353
NWD1	13652at40674	NACHT and WD repeat domain containing 1	11	3102	1.216
TMEM79	136612at40674	transmembrane protein 79	12	1179	1.527
MOCS3	136647at40674	adenylyltransferase and sulfurtransferase MOCS3	12	1374	0.722
FA2H	136795at40674	fatty acid 2-hydroxylase	12	735	0.034
DCUN1D3	136867at40674	DCN1-like protein	12	909	0.44
TYW5	136913at40674	tRNA-yW synthesizing protein 5	12	906	2.088
TASOR	13691at40674	protein TASOR isoform X1	12	3135	0.827
MANSC4	136959at40674	MANSC domain-containing protein 4	11	867	0.357
A4GNT	137008at40674	alpha-1,4-N-acetylglucosaminyltransferase	12	996	0.042
SLAIN1	137038at40674	SLAIN motif family member 1	12	1008	0.099
TRMT10C	137048at40674	tRNA methyltransferase 10C, mitochondrial RNase P subunit	12	1248	0.634
DCPS	137372at40674	Decapping enzyme, scavenger	12	639	0.209
NIT1	137403at40674	Nitrilase 1	12	885	0.179
MTFMT	137433at40674	methionyl-tRNA formyltransferase, mitochondrial	12	810	0.504
METAP1D	137571at40674	Methionine aminopeptidase	12	903	0.166
FEZ2	137609at40674	Fasciculation and elongation protein zeta 2	8	918	1.825
TNIP2	137611at40674	TNFAIP3-interacting protein 2	12	828	1.077
KHK	137665at40674	Ketohexokinase	11	744	2.089
SGCB	137742at40674	beta-sarcoglycan	12	921	0.054
NUDT19	137827at40674	nucleoside diphosphate-linked moiety X motif 19	8	717	0.122
TMEM26	137838at40674	transmembrane protein 26	12	909	0.284
MRI1	137843at40674	methylthioribose-1-phosphate isomerase	12	945	2.84
FAM181B	137866at40674	protein FAM181B	11	756	7.648
GRAP2	137970at40674	GRB2-related adaptor protein 2	12	783	0.234
PTGES2	138039at40674	prostaglandin E synthase 2	11	834	0.861
LYAR	138046at40674	cell growth-regulating nucleolar protein	12	786	7.284
CYB5RL	138182at40674	NADH-cytochrome b5 reductase	12	852	5.947
DNTTIP2	138328at40674	deoxynucleotidyltransferase terminal-interacting protein 2	12	2106	0.574
HOGA1	138420at40674	4-hydroxy-2-oxoglutarate aldolase 1	12	840	0.228
MRPS22	138453at40674	Mitochondrial ribosomal protein S22	12	786	1.399
FNDC11	138462at40674	Fibronectin type III domain containing 11	12	978	0.707
HLX	138486at40674	H2.0-like homeobox protein	12	1383	4.899
SUMF2	138551at40674	sulfatase-modifying factor 2	11	852	0.256
UACA	13857at40674	Uveal autoantigen with coiled-coil domains and ankyrin repeats	12	3471	2.852
ZNF330	138618at40674	zinc finger protein 330	12	867	1.557
DSEL	13863at40674	dermatan-sulfate epimerase-like protein	12	3636	0
ZNF830	138687at40674	zinc finger protein 830	12	1119	1.221
EXOSC7	138766at40674	Exosome component 7	12	669	1.221
FFAR4	138911at40674	free fatty acid receptor 4	11	1080	5.051
CD207	139098at40674	C-type lectin domain family 4 member K	12	768	0.098
FAM181A	139128at40674	protein FAM181A	12	978	1.431
PNMA8A	139186at40674	PNMA family member 8A	12	1275	3.333
STEAP1	139339at40674	metalloreductase STEAP1	12	930	0
DCDC2B	139352at40674	doublecortin domain-containing protein 2B	12	828	2.959
SIRT5	139483at40674	NAD-dependent protein deacylase sirtuin-5, mitochondrial	11	738	0.172
OTULIN	139621at40674	ubiquitin thioesterase otulin	12	903	3.322
CRTAM	139642at40674	cytotoxic and regulatory T-cell molecule	9	813	0.041
KDF1	139658at40674	keratinocyte differentiation factor 1	12	1194	0.384
ARFIP2	139898at40674	arfaptin-2 isoform X1	12	918	2.233
LEXM	139973at40674	lymphocyte expansion molecule	12	999	1.201
PLEKHG1	13997at40674	Pleckstrin homology and RhoGEF domain containing G1	12	2751	1.839
CLN5	139995at40674	ceroid-lipofuscinosis neuronal protein 5	12	903	0.692
MNT	140164at40674	MAX network transcriptional repressor	12	1734	7.579
ATP1B1	140477at40674	sodium/potassium-transporting ATPase subunit beta-1	12	828	0.503
PSMB8	140635at40674	Proteasome subunit beta type	12	597	0.81
FBXO16	140660at40674	F-box only protein 16 isoform X1	12	717	4.974
TMEM169	140675at40674	transmembrane protein 169	12	897	0.177
EPYC	140775at40674	epiphycan	12	747	0.1
GPR160	140810at40674	probable G-protein coupled receptor 160	12	1011	0.577
ASB8	140913at40674	ankyrin repeat and SOCS box protein 8	12	864	0.029
BRMS1L	141009at40674	Breast cancer metastasis-suppressor 1 like	11	660	0.207
CENPN	141033at40674	Centromere protein N	12	897	1.728
OGFOD2	141044at40674	2-oxoglutarate and iron dependent oxygenase domain containing 2	12	1134	1.058
THPO	141075at40674	Thrombopoietin	12	912	0.192
EMC9	141080at40674	ER membrane protein complex subunit 9	10	600	1.583
KDSR	141221at40674	3-ketodihydrosphingosine reductase	11	744	1.173
FKBPL	141269at40674	FK506-binding protein-like	12	1038	0.024
LRP2BP	141492at40674	LRP2-binding protein	12	1116	1.008
MBLAC2	141559at40674	Metallo-beta-lactamase domain containing 2	12	834	1.649
JAK2	14163at40674	Tyrosine-protein kinase	12	2745	0.971
RNF148	141692at40674	RING finger protein 148	12	891	0.056
MCU	141724at40674	calcium uniporter protein, mitochondrial	9	642	0
TTC23	141772at40674	Tetratricopeptide repeat domain 23	12	1170	3.177
SNX16	141921at40674	Sorting nexin 16	12	735	0.51
SLC29A2	141967at40674	Solute carrier family 29 member 2	12	849	1.835
OXNAD1	142023at40674	Oxidoreductase NAD binding domain containing 1	12	672	0
MLC1	142193at40674	Megalencephalic leukoencephalopathy with subcortical cysts 1	9	705	1.056
MTERF2	142206at40674	transcription termination factor 2, mitochondrial	12	1143	0.109
TMEM25	142226at40674	Transmembrane protein 25	12	849	0.206
SFPQ	142235at40674	splicing factor, proline- and glutamine-rich	10	1992	7.726
POMK	142368at40674	protein O-mannose kinase	12	1050	0.198
HERPUD1	142396at40674	Homocysteine inducible ER protein with ubiquitin like domain 1	12	1176	5.846
KAZALD1	142534at40674	Kazal type serine peptidase inhibitor domain 1	11	636	1.73
CD2BP2	142604at40674	CD2 cytoplasmic tail binding protein 2	12	1020	1.871
MFAP3	142626at40674	Microfibril associated protein 3	12	1074	0.116
TADA1	142674at40674	transcriptional adapter 1	12	363	0
ZMAT3	142718at40674	Zinc finger matrin-type 3	12	597	0.056
ELMOD2	142723at40674	ELMO domain-containing protein 2	10	237	0
THG1L	142736at40674	tRNA(His) guanylyltransferase	12	894	0.056
SERTAD4	142842at40674	SERTA domain-containing protein 4	12	978	1.491
CCDC54	143049at40674	coiled-coil domain-containing protein 54	12	972	0.129
RNF115	143159at40674	Ring finger protein 115	12	639	0.078
BLTP3B	14316at40674	UHRF1-binding protein 1-like	12	4029	1.214
ODF3L1	143248at40674	outer dense fiber protein 3-like protein 1	12	813	2.747
XCR1	143383at40674	X-C motif chemokine receptor 1	11	261	0
APAF1	14338at40674	Apoptotic protease-activating factor 1	12	3018	3.151
PRRT4	143433at40674	proline-rich transmembrane protein 4	12	1929	1.901
DNAJC28	143625at40674	dnaJ homolog subfamily C member 28	12	1152	0.022
CFAP157	143639at40674	cilia- and flagella-associated protein 157	12	987	0.135
ECHDC3	143724at40674	Enoyl-CoA hydratase domain containing 3	12	729	2.389
B4GALT7	143853at40674	Beta-1,4-galactosyltransferase 7	12	933	0.67
E2F3	143876at40674	E2F transcription factor 3	12	891	0.318
ASXL1	14389at40674	Additional sex combs like 1, transcriptional regulator	12	4218	0.279
GFRA3	143931at40674	GDNF family receptor alpha-3	12	1014	1.948
SYNC	143951at40674	syncoilin	12	1134	4.835
SETD9	143997at40674	SET domain containing 9	11	693	4.749
RNF32	144419at40674	RING finger protein 32	12	672	0.149
CIPC	144444at40674	CLOCK-interacting pacemaker	12	1194	0.028
PNISR	144469at40674	arginine/serine-rich protein PNISR isoform X1	12	2361	0.145
TNMD	144569at40674	tenomodulin	12	903	1.873
NUCB1	144659at40674	nucleobindin-1	12	1161	4.393
METTL9	144693at40674	methyltransferase like 9	12	588	0
GPR171	144831at40674	G protein-coupled receptor 171	12	957	0.157
ANKRD40	144900at40674	Ankyrin repeat domain 40	12	1056	1.91
JAK1	14533at40674	Tyrosine-protein kinase	12	3438	1.665
TMEM19	145534at40674	Transmembrane protein 19	12	915	1.776
SLFNL1	145553at40674	schlafen-like protein 1	11	774	0.435
RFX7	14566at40674	Regulatory factor X7	12	3972	0.411
ZNF469	1456at40674	zinc finger protein 469	12	11643	0.682
DKK2	145850at40674	Dickkopf WNT signaling pathway inhibitor 2	12	558	0
SUSD6	145916at40674	Sushi domain containing 6	12	768	0.141
TNN	14600at40674	tenascin-N	8	2646	2.839
SYNE4	146021at40674	Spectrin repeat containing nuclear envelope family member 4	10	1089	0.799
SLC16A4	146036at40674	Solute carrier family 16 member 4	12	1329	2.257
METTL6	146065at40674	Methyltransferase-like protein	12	858	0.262
DIO2	146112at40674	type II iodothyronine deiodinase	12	621	0.054
MEDAG	146405at40674	mesenteric estrogen-dependent adipogenesis protein	12	573	0
PCMTD2	146459at40674	Protein-L-isoaspartate (D-aspartate) O-methyltransferase domain containing 2	12	981	0.595
KLF15	146469at40674	Kruppel like factor 15	12	1242	0.127
PEX16	146472at40674	peroxisomal biogenesis factor 16 isoform X1	12	987	0.566
FAM98B	146489at40674	protein FAM98B	12	825	0.646
ABHD10	146586at40674	Abhydrolase domain containing 10	12	783	1.501
ABHD11	146613at40674	Abhydrolase domain containing 11	12	792	1.61
CALHM5	146635at40674	Calcium homeostasis modulator family member 5	12	927	0.027
TMEM59	146671at40674	Transmembrane protein 59	12	966	1.613
STX16	146704at40674	syntaxin-16 isoform X1	11	624	0
ARMC12	146722at40674	Armadillo repeat containing 12	12	1047	1.074
MBD6	146777at40674	methyl-CpG-binding domain protein 6	12	2943	1.767
CBX2	146779at40674	Chromobox 2	12	1482	3.289
RCHY1	146795at40674	ring finger and CHY zinc finger domain containing 1	12	450	0.87
ASB17	146844at40674	ankyrin repeat and SOCS box protein 17	12	681	0.233
SLC35E3	146895at40674	Solute carrier family 35 member E3	12	759	0.033
RRP8	147031at40674	Ribosomal RNA processing 8	12	1251	1.925
RAD1	147059at40674	cell cycle checkpoint protein RAD1	12	744	0.09
CH25H	147234at40674	cholesterol 25-hydroxylase	12	801	0
STC2	147271at40674	stanniocalcin-2	12	903	4.162
SLC10A2	147406at40674	Solute carrier family 10 member 2	12	729	0.343
POPDC2	147441at40674	Popeye domain containing 2	12	1104	0
SLC39A9	147444at40674	Solute carrier family 39 member 9	12	720	0.845
ALKBH4	147514at40674	alpha-ketoglutarate-dependent dioxygenase alkB homolog 4	12	927	0.072
CD74	147689at40674	HLA class II histocompatibility antigen gamma chain isoform X1	12	720	2.257
NDUFAF1	147831at40674	NADH:ubiquinone oxidoreductase complex assembly factor 1	12	981	0.102
TAF2	14784at40674	transcription initiation factor TFIID subunit 2	12	3336	0.657
SLC39A13	147877at40674	Solute carrier family 39 member 13	12	834	0.959
BLTP3A	14790at40674	UHRF1-binding protein 1	12	4272	0.451
CA8	147912at40674	Carbonic anhydrase 8	12	291	1.06
ZFYVE16	14792at40674	Zinc finger FYVE-type containing 16	12	4509	0.414
FOS	148050at40674	Fos proto-oncogene, AP-1 transcription factor subunit	12	1140	0
FAM199X	148054at40674	Family with sequence similarity 199, X-linked	11	735	1.002
CCDC83	148063at40674	Coiled-coil domain containing 83	12	993	1.636
OTUD1	148318at40674	OTU domain-containing protein 1	8	876	1.983
NR0B2	148331at40674	nuclear receptor subfamily 0 group B member 2	12	564	0.34
TNFAIP6	148352at40674	tumor necrosis factor-inducible gene 6 protein	12	831	0.511
CD276	148479at40674	CD276 antigen	12	852	2.318
NUDCD3	148489at40674	nudC domain-containing protein 3	12	1023	2.045
MCAT	148507at40674	Malonyl-CoA-acyl carrier protein transacylase	12	951	2.366
ENKD1	148514at40674	Enkurin domain containing 1	12	777	0
TMEM41B	148577at40674	transmembrane protein 41B	12	756	1.367
PSTPIP2	148731at40674	proline-serine-threonine phosphatase-interacting protein 2	12	720	1.875
MTG1	148736at40674	mitochondrial ribosome-associated GTPase 1	12	927	1.106
C8orf76	148782at40674	uncharacterized protein C8orf76 homolog	12	1113	3.871
CCDC125	148797at40674	Coiled-coil domain containing 125	12	1221	3.337
CBX8	148954at40674	Chromobox 8	12	1269	1.675
ELF5	148969at40674	E74 like ETS transcription factor 5	12	597	3.336
CCDC42	149089at40674	Coiled-coil domain containing 42	12	798	0.084
UBE2Z	149133at40674	ubiquitin-conjugating enzyme E2 Z	12	702	2.327
SNRNP48	149145at40674	Small nuclear ribonucleoprotein U11/U12 subunit 48	10	657	0.03
PRELP	149381at40674	prolargin	12	1113	0
KIAA0232	14948at40674	KIAA0232	12	3882	0.17
CIAPIN1	149544at40674	anamorsin	12	858	0.058
NDUFA10	149638at40674	NADH dehydrogenase	12	825	0.121
MECP2	149668at40674	methyl-CpG-binding protein 2	12	1212	3.823
LUC7L3	149670at40674	LUC7 like 3 pre-mRNA splicing factor	11	984	0.166
CALD1	149676at40674	caldesmon 1	10	1881	1.053
PSMG1	149722at40674	Proteasome assembly chaperone 1	12	732	0
SGTB	149749at40674	Small glutamine rich tetratricopeptide repeat containing beta	12	897	1.812
PSMB4	149886at40674	Proteasome subunit beta	12	720	3.576
ROGDI	149930at40674	protein rogdi homolog	12	738	0.711
SNX20	150037at40674	Sorting nexin 20	12	822	10.047
KDM3A	15005at40674	lysine-specific demethylase 3A	12	3621	1.314
CCDC71	150085at40674	coiled-coil domain-containing protein 71	12	1245	0.75
MRPL44	150327at40674	Mitochondrial ribosomal protein L44	12	984	2.718
KLF3	150345at40674	Kruppel like factor 3	12	810	0.504
TXNDC15	150358at40674	thioredoxin domain-containing protein 15	12	975	0
NPHS2	150380at40674	podocin	12	804	0.01
RWDD2A	150429at40674	RWD domain containing 2A	12	885	0
IYD	150430at40674	Iodotyrosine deiodinase	11	867	0.063
ZNF644	15043at40674	Zinc finger protein 644	12	3756	0.404
LRRC30	150444at40674	Leucine rich repeat containing 30	12	900	0
AGPAT1	150597at40674	1-acyl-sn-glycerol-3-phosphate acyltransferase	12	861	1.974
ISOC1	150620at40674	isochorismatase domain-containing protein 1	12	585	0
RBKS	150705at40674	Ribokinase	9	588	0.737
SLC25A19	150722at40674	Solute carrier family 25 member 19	12	852	0.714
CIART	150807at40674	Circadian associated repressor of transcription	12	1020	0.523
TICAM1	150812at40674	TIR domain-containing adapter molecule 1	12	2067	1.214
HCCS	150839at40674	Cytochrome c heme lyase	12	681	7.097
ZNF488	150961at40674	zinc finger protein 488	12	933	0.393
JAM3	151107at40674	junctional adhesion molecule 3	12	810	2.346
MMACHC	151317at40674	Methylmalonic aciduria (cobalamin deficiency) cblC type, with homocystinuria	12	840	0.04
USP54	15131at40674	Ubiquitin specific peptidase 54	12	3663	1.276
TRMT61A	151323at40674	tRNA (adenine(58)-N(1))-methyltransferase catalytic subunit TRMT61A	12	852	3.414
SLC66A1	151329at40674	PQ loop repeat containing 2	11	420	0.498
SLC35A2	151432at40674	Solute carrier family 35 member A2	12	1029	2.924
POPDC3	151528at40674	Popeye domain containing 3	12	873	0.115
DUSP12	151601at40674	dual specificity protein phosphatase 12	12	672	0.074
EIF2S1	151609at40674	eukaryotic translation initiation factor 2 subunit 1	12	846	0.66
PTGR1	151653at40674	prostaglandin reductase 1	12	927	0.953
ELK1	151700at40674	ELK1, ETS transcription factor	12	1308	1.969
KCTD11	151906at40674	Potassium channel tetramerization domain containing 11	12	699	0
PMM1	151912at40674	phosphomannomutase 1	12	786	1.845
TAFAZZIN	151932at40674	tafazzin isoform X1	12	708	6.862
NEURL2	151940at40674	Neuralized E3 ubiquitin protein ligase 2	12	855	1.043
GPN3	151942at40674	GPN-loop GTPase 3	12	816	1.185
TMEM115	152076at40674	transmembrane protein 115	12	852	0.675
ANKRD63	152089at40674	Ankyrin repeat domain 63	12	609	6.513
ZNHIT2	152097at40674	zinc finger HIT domain-containing protein 2	11	1107	5.798
WASF2	152111at40674	wiskott-Aldrich syndrome protein family member 2	12	1407	3.335
SRF	152113at40674	serum response factor	11	987	1.676
LYSMD3	152194at40674	LysM domain containing 3	12	927	0.27
EHBP1L1	15220at40674	EH domain-binding protein 1-like protein 1	12	3579	2.175
CA4	152235at40674	carbonic anhydrase 4	12	681	1.016
CCDC160	152239at40674	coiled-coil domain-containing protein 160	12	972	8.093
SPRY4	152401at40674	protein sprouty homolog 4	12	897	1.514
ZNF518A	15245at40674	zinc finger protein 518A	12	3642	0.492
MYOD1	152482at40674	myoblast determination protein 1	12	954	3.8
TCN2	152537at40674	transcobalamin-2	12	1155	2.237
SLC46A1	152543at40674	Solute carrier family 46 member 1	12	1290	2.229
BSCL2	152545at40674	BSCL2, seipin lipid droplet biogenesis associated	12	924	0.081
GMNC	152567at40674	Geminin coiled-coil domain containing	12	888	1.248
ZGLP1	152577at40674	Zinc finger, GATA-like protein 1	11	642	1.997
SPRY3	152611at40674	Sprouty RTK signaling antagonist 3	12	891	3.909
ZC2HC1A	152685at40674	Zinc finger C2HC-type containing 1A	12	606	0.275
STIL	15269at40674	SCL-interrupting locus protein	12	3810	0.814
PPIL6	152868at40674	Peptidylprolyl isomerase like 6	12	741	2.35
TOB1	152940at40674	protein Tob1	12	1023	0.326
NTF3	152966at40674	Neurotrophin-3	12	795	0
CCDC112	152993at40674	Coiled-coil domain containing 112	12	1422	3.012
STX11	153167at40674	syntaxin-11	12	861	0
TRIB3	153295at40674	Tribbles pseudokinase 3	12	1071	0.848
RIC3	153299at40674	RIC3 acetylcholine receptor chaperone	12	879	0.209
PRR30	153311at40674	proline-rich protein 30	12	1173	0.178
ELK3	153314at40674	ELK3, ETS transcription factor	12	1002	0.857
CALB1	153366at40674	calbindin	12	735	3.345
CLN8	153414at40674	protein CLN8	12	858	0.155
VGLL4	153421at40674	Vestigial like family member 4	10	498	1.365
STARD10	153424at40674	StAR related lipid transfer domain containing 10	12	669	1.682
RWDD2B	153430at40674	RWD domain-containing protein 2B	12	894	0.652
MTERF4	153563at40674	transcription termination factor 4, mitochondrial	12	981	0
C11orf16	153592at40674	uncharacterized protein C11orf16 homolog	12	1416	4.125
PNMT	153627at40674	phenylethanolamine N-methyltransferase	11	687	0.066
CER1	153803at40674	Cerberus 1, DAN family BMP antagonist	12	825	0.03
MAD2L1BP	153808at40674	MAD2L1-binding protein	8	489	0
THBS1	15394at40674	thrombospondin-1	12	2850	1.939
TPBG	153988at40674	trophoblast glycoprotein	9	1173	0.265
PERM1	154002at40674	PPARGC1 and ESRR induced regulator, muscle 1	12	1911	5.826
UBFD1	154083at40674	ubiquitin domain-containing protein UBFD1	12	618	1.739
CCDC166	154158at40674	coiled-coil domain-containing protein 166	12	1131	3.036
EVI2B	154160at40674	protein EVI2B	12	1350	0.302
METTL1	154212at40674	tRNA (guanine-N(7)-)-methyltransferase	12	702	1.792
TASL	154282at40674	Chromosome X open reading frame 21	12	888	5.556
NCOA1	15430at40674	Nuclear receptor coactivator	12	3201	0.203
ATXN7L3	154369at40674	Ataxin-7-like protein 3	12	1206	0.028
PHF23	154416at40674	PHD finger protein 23 isoform X1	12	1209	4.018
KMT5A	154566at40674	Histone-lysine N-methyltransferase	12	972	2.281
PRRT2	154581at40674	proline-rich transmembrane protein 2	12	1215	1.091
STAP1	154743at40674	Signal transducing adaptor family member 1	12	645	4.742
PGAP3	154773at40674	Post-GPI attachment to proteins 3	12	900	4.88
COQ3	154779at40674	Ubiquinone biosynthesis O-methyltransferase, mitochondrial	12	930	0.977
HSPBP1	154780at40674	hsp70-binding protein 1	12	939	5.209
UTP3	154826at40674	UTP3, small subunit processome component	12	1431	0.035
DCK	154854at40674	deoxycytidine kinase	11	672	0.663
C17orf80	154926at40674	Chromosome 17 open reading frame 80	12	1608	0.342
DAZL	154928at40674	deleted in azoospermia-like	11	570	1.866
HMOX2	154947at40674	heme oxygenase 2	12	744	0.291
VGLL3	154961at40674	Vestigial like family member 3	12	798	2.788
SH3BP5L	154996at40674	SH3 binding domain protein 5 like	12	1290	2.603
SAMD14	155004at40674	Sterile alpha motif domain containing 14	12	1116	2.524
CCNB1IP1	155075at40674	Cyclin B1 interacting protein 1	12	834	2.998
PIH1D1	155086at40674	PIH1 domain-containing protein 1	11	759	5.174
PPRC1	15523at40674	Peroxisome proliferator-activated receptor gamma, coactivator-related 1	12	4644	0.515
PCGF1	155299at40674	polycomb group RING finger protein 1	11	969	0.244
CHODL	155312at40674	Chondrolectin	12	576	0.188
PRDM8	155335at40674	PR domain zinc finger protein 8	9	675	0.23
STIMATE	155339at40674	store-operated calcium entry regulator STIMATE	12	672	0.161
CXADR	155425at40674	CXADR, Ig-like cell adhesion molecule	12	954	0.009
TNFSF10	155535at40674	Tumor necrosis factor ligand superfamily member	12	570	0.292
LAX1	155659at40674	lymphocyte transmembrane adapter 1	12	972	0.557
DHRS7B	155781at40674	dehydrogenase/reductase SDR family member 7B isoform X1	12	765	0.251
GGT6	155821at40674	Gamma-glutamyltransferase 6	12	1350	0.821
RMDN1	156127at40674	regulator of microtubule dynamics protein 1	12	756	0.716
USF1	156139at40674	upstream stimulatory factor 1 isoform X1	12	837	0.339
APIP	156213at40674	Methylthioribulose-1-phosphate dehydratase	12	669	0.075
YLPM1	15621at40674	YLP motif containing 1	11	3939	0.743
RASL12	156266at40674	RAS like family 12	12	795	1.153
CUTC	156274at40674	CutC copper transporter	12	705	1.667
TMEM106B	156280at40674	transmembrane protein 106B	12	729	0.846
PLPBP	156284at40674	proline synthase co-transcribed bacterial homolog protein	12	735	0.295
MANSC1	156431at40674	MANSC domain-containing protein 1	12	1197	0.265
CYB5D2	156484at40674	Cytochrome b5 domain containing 2	12	633	2.58
PGAP2	156486at40674	post-GPI attachment to proteins 2	12	597	0.056
XRCC2	156509at40674	X-ray repair cross complementing 2	12	717	0.046
KRT222	156539at40674	keratin-like protein KRT222	12	957	1.411
THAP7	156568at40674	THAP domain containing 7	12	864	0.646
LRRC73	156589at40674	Leucine rich repeat containing 73	12	867	1.346
PIH1D2	156619at40674	PIH1 domain-containing protein 2	12	816	0.511
CNTD1	156623at40674	cyclin N-terminal domain-containing protein 1	11	753	4.455
INHA	156627at40674	inhibin alpha chain	12	1095	2.192
XKR9	156635at40674	XK-related protein 9	12	1116	0.231
TFG	156636at40674	protein TFG isoform X1	12	1017	2.253
GUCD1	156644at40674	Guanylyl cyclase domain containing 1	12	594	2.385
TNFSF11	156650at40674	tumor necrosis factor ligand superfamily member 11	12	522	3.305
BAMBI	156803at40674	BMP and activin membrane-bound inhibitor homolog	12	780	0.994
TMEM53	156955at40674	Transmembrane protein 53	12	771	1.794
ARL14EP	157052at40674	ARL14 effector protein	12	555	0.12
TRAPPC11	15707at40674	trafficking protein particle complex subunit 11	12	315	0.079
SLC35C2	157141at40674	Solute carrier family 35 member C2	12	930	0.063
TMEM255A	157158at40674	Transmembrane protein 255A	12	690	2.79
F3	157279at40674	tissue factor	12	753	0.199
CLEC11A	157352at40674	C-type lectin domain containing 11A	8	834	2.923
CLDN12	157403at40674	claudin-12	12	627	0
CPLANE2	157446at40674	REM2 and RAB like small GTPase 1	12	528	0.537
TADA2B	157525at40674	transcriptional adapter 2-beta	12	990	0.008
ADPRS	157652at40674	poly(ADP-ribose) glycohydrolase ARH3	11	807	0.011
TLCD5	157876at40674	Transmembrane protein 136	12	735	2.415
KHDRBS1	157911at40674	KH RNA binding domain containing, signal transduction associated 1	12	798	0.219
TMEM237	157915at40674	transmembrane protein 237 isoform X1	12	783	0.468
MBLAC1	157976at40674	metallo-beta-lactamase domain-containing protein 1	12	756	5.004
NF1	1579at40674	neurofibromin	12	3879	1.906
SCO1	158009at40674	SCO1, cytochrome c oxidase assembly protein	12	615	1.22
TMED8	158072at40674	protein TMED8	12	660	0.202
BAZ1B	15808at40674	Bromodomain adjacent to zinc finger domain 1B	12	3261	1.357
BAZ1A	15810at40674	bromodomain adjacent to zinc finger domain protein 1A	12	3900	2.263
APOA4	158111at40674	apolipoprotein A-IV	11	1047	1.346
CCER1	158118at40674	coiled-coil domain-containing glutamate-rich protein 1	12	1191	1.245
KCTD4	158163at40674	Potassium channel tetramerization domain containing 4	12	777	0.054
LAMP5	158196at40674	Lysosomal associated membrane protein family member 5	10	600	0.183
PTF1A	158251at40674	Pancreas specific transcription factor, 1a	12	975	6.214
RHBDD2	158277at40674	Rhomboid domain containing 2	12	1086	2.087
BDNF	158328at40674	Brain-derived neurotrophic factor	12	762	0
LYL1	158368at40674	LYL1, basic helix-loop-helix family member	12	609	0.246
SHBG	158479at40674	Sex hormone binding globulin	12	873	1.632
TAF7	158483at40674	transcription initiation factor TFIID subunit 7	12	1083	0.262
PEX14	158493at40674	Peroxisomal biogenesis factor 14	10	714	0.588
RSPO1	158539at40674	R-spondin-1	12	711	2.18
TMEM38B	158565at40674	trimeric intracellular cation channel type B	10	579	0.017
LRRC23	158627at40674	Leucine rich repeat containing 23	12	897	0.065
DNAJC22	158628at40674	dnaJ homolog subfamily C member 22	12	822	0.71
MRPL15	158770at40674	Mitochondrial ribosomal protein L15	12	888	1.286
JAM2	158775at40674	Junctional adhesion molecule 2	12	597	0.181
C1QTNF4	158868at40674	complement C1q tumor necrosis factor-related protein 4	11	537	3.183
CCNO	158873at40674	cyclin-O	11	669	4.24
EFNA3	158925at40674	ephrin-A3	12	906	4.912
OAF	158934at40674	out at first protein homolog	11	570	0.638
FKBP6	159020at40674	inactive peptidyl-prolyl cis-trans isomerase FKBP6	12	729	0.034
MRPS35	159216at40674	Mitochondrial ribosomal protein S35	12	756	1.058
ODF3L2	159312at40674	outer dense fiber protein 3-like protein 2	12	699	0.131
CCDC3	159319at40674	coiled-coil domain-containing protein 3	9	504	0.86
RDH8	159395at40674	retinol dehydrogenase 8	12	723	2.213
GPR82	159428at40674	probable G-protein coupled receptor 82	12	1014	2.334
USB1	159507at40674	U6 snRNA phosphodiesterase	12	600	0.056
NIPA1	159534at40674	magnesium transporter NIPA1	12	735	1.224
PSMB11	159545at40674	Proteasome subunit beta type	12	756	2.293
EIF6	159627at40674	Eukaryotic translation initiation factor 6	12	534	0
ZFAND1	159684at40674	Zinc finger AN1-type containing 1	12	669	1.607
LRRC10	159693at40674	leucine-rich repeat-containing protein 10	12	828	0.684
CYBRD1	159723at40674	Cytochrome b reductase 1	12	651	0.077
MLF2	159759at40674	myeloid leukemia factor 2	12	705	2.175
WDR6	15975at40674	WD repeat domain 6	12	2667	0.909
MAGIX	159806at40674	PDZ domain-containing protein MAGIX	12	864	5.122
HIPK3	15993at40674	Homeodomain interacting protein kinase 3	8	2343	0.8
EBP	159986at40674	3-beta-hydroxysteroid-Delta(8), Delta(7)-isomerase	12	666	0.801
TMEM222	159998at40674	Transmembrane protein 222	12	678	0.221
C9orf78	160084at40674	Chromosome 9 open reading frame 78	11	882	0.443
FAM8A1	160191at40674	protein FAM8A1	9	819	3.134
ANKS4B	160192at40674	Ankyrin repeat and sterile alpha motif domain containing 4B	12	1122	0
PMM2	160220at40674	Phosphomannomutase	12	651	3.2
RBM43	160345at40674	RNA-binding protein 43	12	1074	2.211
FAM217B	160347at40674	protein FAM217B	12	1149	1.03
CREB3	160348at40674	cyclic AMP-responsive element-binding protein 3	12	1272	4.861
GRXCR2	160384at40674	glutaredoxin domain-containing cysteine-rich protein 2	12	744	0.022
KANK1	16039at40674	KN motif and ankyrin repeat domain-containing protein 1 isoform X1	12	2679	0.022
SLBP	160500at40674	histone RNA hairpin-binding protein	12	597	3.881
HEYL	160561at40674	Hes related family bHLH transcription factor with YRPW motif-like	12	807	0.021
METTL27	160633at40674	LOW QUALITY PROTEIN: Williams-Beuren syndrome chromosomal region 27 protein	12	615	0.772
PCGF5	160638at40674	Polycomb group ring finger 5	10	501	0.299
ZCCHC9	160668at40674	Zinc finger CCHC-type containing 9	12	681	0.294
GTF2F1	160761at40674	General transcription factor IIF subunit 1	12	1359	0.656
COA7	160774at40674	cytochrome c oxidase assembly factor 7	12	447	0
VPS28	160798at40674	Vacuolar protein sorting-associated protein 28 homolog	12	651	6.58
EMC3	160829at40674	ER membrane protein complex subunit 3	12	711	0.082
SARAF	160955at40674	store-operated calcium entry-associated regulatory factor	12	807	0
MORN3	160995at40674	MORN repeat-containing protein 3	12	651	2.739
FANCF	161105at40674	Fanconi anemia group F protein	12	1080	7.215
RSAD2	161164at40674	Radical S-adenosyl methionine domain containing 2	12	1056	2.391
ENKUR	161191at40674	enkurin	12	690	1.51
AQP11	161228at40674	Aquaporin	12	714	0.42
MLEC	161261at40674	malectin	11	723	0
PI16	161332at40674	Peptidase inhibitor 16	12	1026	0.747
JAML	161337at40674	Junction adhesion molecule like	10	729	1.111
IGFBP4	161384at40674	insulin-like growth factor-binding protein 4	12	747	0.725
LRRC3C	161425at40674	leucine-rich repeat-containing protein 3C	12	819	0.387
HSD17B8	161448at40674	estradiol 17-beta-dehydrogenase 8	12	720	3.264
GOLPH3	161454at40674	Golgi phosphoprotein 3	11	615	2.868
MTIF3	161638at40674	Mitochondrial translational initiation factor 3	12	828	0
TPGS1	161645at40674	tubulin polyglutamylase complex subunit 1	12	870	2.117
WBP4	161716at40674	WW domain-binding protein 4	12	792	1.768
TMEM121B	161734at40674	cat eye syndrome critical region protein 6	12	867	0.481
ZNF346	161807at40674	Zinc finger protein 346	12	834	1.279
USP42	16186at40674	Ubiquitin specific peptidase 42	12	3705	0.927
FAM131A	161875at40674	Family with sequence similarity 131 member A	12	1101	1.393
LRRC19	162110at40674	leucine-rich repeat-containing protein 19	12	1101	0.03
PHF13	162113at40674	PHD finger protein 13	12	657	0.101
IRAK1BP1	162179at40674	interleukin-1 receptor-associated kinase 1-binding protein 1	11	762	1.3
TMIGD1	162182at40674	Transmembrane and immunoglobulin domain containing 1	12	663	0.151
PDCD1LG2	162185at40674	Programmed cell death 1 ligand 2	12	528	0
USE1	162190at40674	vesicle transport protein USE1	12	633	1.948
C2orf73	162228at40674	uncharacterized protein C2orf73 homolog	11	681	0.294
PUSL1	162234at40674	tRNA pseudouridine synthase-like 1	12	942	7.643
CCDC97	162265at40674	coiled-coil domain-containing protein 97	11	906	0.421
BHLHE41	162279at40674	Basic helix-loop-helix family member e41	8	786	1.877
VGF	162301at40674	neurosecretory protein VGF	12	1854	5.236
NPHP3	16231at40674	nephrocystin-3	12	2916	1.097
KCTD6	162320at40674	Potassium channel tetramerization domain containing 6	12	726	0.011
MRPL2	162387at40674	Mitochondrial ribosomal protein L2	12	702	0.119
FBXL8	162427at40674	F-box/LRR-repeat protein 8	12	969	3.758
ORAI3	162537at40674	protein orai-3	12	1137	1.576
NKX2-3	162594at40674	homeobox protein Nkx-2.3	12	642	1.467
EBNA1BP2	162892at40674	probable rRNA-processing protein EBP2	12	852	1.32
SOSTDC1	162961at40674	Sclerostin domain containing 1	12	648	0.077
FNDC4	162968at40674	fibronectin type III domain-containing protein 4	11	597	1.462
C21orf140	162990at40674	uncharacterized protein C21orf140 homolog	12	750	1.122
TTC33	163017at40674	tetratricopeptide repeat protein 33	12	573	0.916
VCPIP1	16303at40674	deubiquitinating protein VCIP135	12	2796	0.179
POLR1B	16305at40674	DNA-directed RNA polymerase I subunit RPA2	12	3432	1.53
TIGIT	163060at40674	T-cell immunoreceptor with Ig and ITIM domains	12	558	0.254
BTLA	163069at40674	B and T lymphocyte associated	11	756	0.144
OTUB2	163170at40674	ubiquitin thioesterase OTUB2	12	669	0.349
BCDIN3D	163224at40674	pre-miRNA 5'-monophosphate methyltransferase	12	840	0.377
MLF1	163233at40674	Myeloid leukemia factor 1	12	816	0.419
CRK	163395at40674	adapter molecule crk isoform X1	12	567	0.22
CLCF1	163668at40674	cardiotrophin-like cytokine factor 1	10	702	0.997
NHEJ1	163821at40674	non-homologous end-joining factor 1	11	588	0
MSANTD4	163823at40674	myb/SANT-like DNA-binding domain-containing protein 4	12	1035	0
MRPS2	163999at40674	Mitochondrial ribosomal protein S2	12	678	1.696
TSGA13	164013at40674	testis-specific gene 13 protein	12	564	3.236
TMUB2	164028at40674	Transmembrane and ubiquitin like domain containing 2	12	930	0.116
TAL1	164044at40674	TAL bHLH transcription factor 1, erythroid differentiation factor	8	993	1.876
IQCD	164071at40674	IQ motif containing D	12	1302	1.6
FSTL1	164124at40674	Follistatin like 1	12	750	0.167
SLA2	164162at40674	src-like-adapter 2	12	717	0.732
CENPO	164171at40674	centromere protein O	12	714	0.315
IFNGR1	164214at40674	Interferon gamma receptor 1	12	1011	0.379
C3orf70	164284at40674	Chromosome 3 open reading frame 70	12	552	0.015
TPRG1L	164323at40674	Tumor protein p63 regulated 1 like	12	522	4.885
ZDHHC4	164397at40674	Palmitoyltransferase	10	840	5.321
ATOH1	164410at40674	Atonal bHLH transcription factor 1	12	1056	4.151
LIN28B	164463at40674	protein lin-28 homolog B	10	537	0
LYPD3	164529at40674	ly6/PLAUR domain-containing protein 3	12	1038	1.726
ZDHHC22	164620at40674	Palmitoyltransferase	12	789	0.011
NXPH2	164621at40674	Neurexophilin	11	789	0.035
GP1BA	164648at40674	platelet glycoprotein Ib alpha chain	12	1740	0.757
TEX30	164739at40674	Testis expressed 30	10	609	1.544
MLX	164793at40674	MLX, MAX dimerization protein	11	753	1.835
HDHD3	164798at40674	Haloacid dehalogenase like hydrolase domain containing 3	12	753	0.83
NKX2-2	164843at40674	NK2 homeobox 2	12	819	1.832
SURF4	164898at40674	surfeit locus protein 4	12	687	2.875
DRAXIN	164926at40674	draxin	12	852	0.743
TRIM44	164938at40674	tripartite motif-containing protein 44	12	648	3.575
TTPA	165128at40674	alpha-tocopherol transfer protein	11	549	2.302
FGFR1OP2	165184at40674	FGFR1 oncogene partner 2 isoform X1	12	765	0.959
TMEM106A	165201at40674	Transmembrane protein 106A	9	528	0.21
MTFR1L	165233at40674	mitochondrial fission regulator 1-like	12	783	0.096
KCTD21	165368at40674	Potassium channel tetramerization domain containing 21	12	810	0.062
SPI1	165552at40674	Spi-1 proto-oncogene	12	666	2.69
CLEC1A	165555at40674	C-type lectin domain family 1 member A	12	594	0
B3GALT6	165625at40674	beta-1,3-galactosyltransferase 6	10	618	1.197
GINM1	165645at40674	glycoprotein integral membrane protein 1	12	762	1.739
OSER1	165755at40674	Oxidative stress responsive serine rich 1	12	972	0.009
DBX1	165787at40674	Developing brain homeobox 1	12	1032	1.914
RABL3	165850at40674	RAB, member of RAS oncogene family like 3	12	468	0
C11orf68	165880at40674	Chromosome 11 open reading frame 68	12	801	0.094
CD81	166063at40674	CD81 antigen	12	486	2.675
PHLPP2	16610at40674	PH domain leucine-rich repeat-containing protein phosphatase 2	12	3243	0.432
TMEM59L	166143at40674	transmembrane protein 59-like	12	900	3.509
NXPH3	166242at40674	neurexophilin-3	12	702	0.985
ECI1	166332at40674	enoyl-CoA delta isomerase 1, mitochondrial	12	615	0.488
TMEM165	166337at40674	Transmembrane protein 165	12	900	1.528
GPR101	166352at40674	probable G-protein coupled receptor 101	12	1509	5.313
CATSPER3	166353at40674	Cation channel sperm associated 3	12	819	0.163
NUP58	166361at40674	Nucleoporin 58	12	1497	1.158
MKRN2OS	166379at40674	MKRN2 opposite strand protein	12	489	1.074
LXN	166383at40674	latexin	12	450	0.278
METTL26	166409at40674	Methyltransferase like 26	12	675	5.099
PDC	166416at40674	phosducin	12	678	1.155
CTHRC1	166590at40674	Collagen triple helix repeat containing 1	11	579	0
DKK1	166627at40674	Dickkopf WNT signaling pathway inhibitor 1	12	1146	2.691
COL26A1	166723at40674	Collagen type XXVI alpha 1 chain	12	828	1.49
C6orf62	166751at40674	Chromosome 6 open reading frame 62	12	687	0.024
CLDN16	166753at40674	Claudin	12	492	0.525
TSPAN3	166820at40674	Tetraspanin	12	606	0.99
CD84	166842at40674	CD84 molecule	12	717	0.593
C3orf33	166937at40674	Chromosome 3 open reading frame 33	12	720	1.053
C4orf33	166947at40674	Chromosome 4 open reading frame 33	12	537	0.155
ASPRV1	166974at40674	retroviral-like aspartic protease 1	12	864	0.01
KCNRG	166988at40674	Potassium channel regulator	12	729	0.343
HOXD12	166989at40674	Homeobox D12	12	810	1.286
MPZ	167035at40674	myelin protein P0	10	648	1.991
LTB4R	167076at40674	leukotriene B4 receptor 1	12	1020	2.647
RRP12	16708at40674	Ribosomal RNA processing 12 homolog	12	3708	1.535
TWSG1	167110at40674	Twisted gastrulation BMP signaling modulator 1	12	447	0.895
BSND	167194at40674	Barttin CLCNK type accessory beta subunit	12	951	0
EBI3	167253at40674	interleukin-27 subunit beta	12	651	1.28
TMEM72	167311at40674	transmembrane protein 72	12	762	1.586
TMEM38A	167567at40674	trimeric intracellular cation channel type A	12	825	3
ZNF414	167570at40674	zinc finger protein 414	12	810	1.204
GPR141	167573at40674	probable G-protein coupled receptor 141	12	891	0.449
TNFRSF1A	167603at40674	tumor necrosis factor receptor superfamily member 1A	12	1191	1.14
STX19	167730at40674	syntaxin-19	12	891	0
TEPP	167757at40674	testis, prostate and placenta-expressed protein	11	525	1.108
UBXN10	167885at40674	UBX domain-containing protein 10	12	840	0.575
NDUFS3	167887at40674	NADH dehydrogenase	12	657	0.114
TOB2	167930at40674	protein Tob2	12	1008	1.414
MDN1	167at40674	midasin	12	15450	1.255
VAPB	168001at40674	VAMP associated protein B and C	12	441	0
SLC66A2	168017at40674	PQ loop repeat containing 1	12	813	0
CCDC74A	168054at40674	coiled-coil domain-containing protein 74B	12	807	3.656
FKBP7	168117at40674	peptidyl-prolyl cis-trans isomerase FKBP7 isoform X1	12	645	0.103
ALKBH6	168161at40674	alpha-ketoglutarate-dependent dioxygenase alkB homolog 6 isoform X1	12	426	0.293
MRTO4	168163at40674	Ribosome assembly factor mrt4	12	456	0.073
LRRC18	168211at40674	leucine-rich repeat-containing protein 18	12	765	0.251
PENK	168216at40674	proenkephalin-A	12	789	1.648
SLC35E4	168269at40674	solute carrier family 35 member E4	12	1050	1.857
SRFBP1	168299at40674	serum response factor-binding protein 1	12	978	0.503
TP53INP1	168335at40674	Tumor protein p53 inducible nuclear protein 1	11	714	0.127
VCPKMT	168542at40674	Valosin containing protein lysine methyltransferase	12	612	5.025
TMX1	168558at40674	thioredoxin-related transmembrane protein 1	12	750	2.578
HMOX1	168566at40674	heme oxygenase 1	12	609	0.287
HMX3	168601at40674	homeobox protein HMX3	9	684	4.825
FAIM	168632at40674	fas apoptotic inhibitory molecule 1 isoform X1	12	411	0.02
PTGR3	168688at40674	Zinc binding alcohol dehydrogenase domain containing 2	12	1131	1.393
MRPL10	168693at40674	Mitochondrial ribosomal protein L10	12	786	0
TIMM21	168823at40674	mitochondrial import inner membrane translocase subunit Tim21	12	726	2.261
TMEM174	168828at40674	transmembrane protein 174	12	729	0
WASHC5	16882at40674	WASH complex subunit 5	12	3396	1.028
ALKBH2	168831at40674	AlkB homolog 2, alpha-ketoglutarate dependent dioxygenase	12	780	0.374
AMN1	168857at40674	Antagonist of mitotic exit network 1 homolog	12	525	0.095
FITM2	168866at40674	fat storage-inducing transmembrane protein 2	12	645	0.904
PEX26	168904at40674	Peroxisomal biogenesis factor 26	12	588	0.581
ANKRD60	169000at40674	ankyrin repeat domain-containing protein 60	11	726	0.125
TMEM41A	169026at40674	transmembrane protein 41A	12	753	2.988
STX12	169046at40674	syntaxin-12	12	552	0.03
CD86	169058at40674	T-lymphocyte activation antigen CD86 isoform X1	12	642	0.13
IL20RB	169256at40674	interleukin-20 receptor subunit beta	12	888	4.542
TSR3	169268at40674	ribosome biogenesis protein TSR3 homolog	12	648	0.81
TMEM268	169275at40674	Transmembrane protein 268	12	1047	2.165
FIBIN	169313at40674	fin bud initiation factor homolog	12	633	0.685
TLCD4	169350at40674	transmembrane protein 56	12	669	0.262
NPC2	169457at40674	NPC intracellular cholesterol transporter 2	10	366	0
LSM11	169560at40674	U7 snRNA-associated Sm-like protein LSm11	12	591	0.465
TMEM215	169607at40674	transmembrane protein 215	12	705	0.142
TFAP4	169872at40674	Transcription factor AP-4	12	903	8.998
RNF141	169947at40674	RING finger protein 141	12	579	0
NTAQ1	170081at40674	protein N-terminal glutamine amidohydrolase	12	552	2.28
NME5	170086at40674	nucleoside diphosphate kinase homolog 5	12	429	0
SENP8	170091at40674	SUMO/sentrin peptidase family member, NEDD8 specific	12	636	0
WIPF2	170197at40674	WAS/WASL-interacting protein family member 2	12	1026	0.097
PDYN	170314at40674	proenkephalin-B	12	753	0.907
GGN	170391at40674	gametogenetin	12	1908	1.524
VPS29	170399at40674	Vacuolar protein sorting-associated protein 29	12	423	0
ADGRF5	17040at40674	Adhesion G protein-coupled receptor F5	12	3564	1.63
ETFB	170468at40674	electron transfer flavoprotein subunit beta	11	561	3.063
LRRN4CL	170469at40674	LRRN4 C-terminal-like protein	9	465	3.751
PHLDA1	170520at40674	pleckstrin homology-like domain family A member 1	12	1164	12.658
DHX9	17056at40674	DExH-box helicase 9	12	3564	0.884
IL22RA2	170587at40674	Interleukin 22 receptor subunit alpha 2	12	507	0.493
ZEB2	17059at40674	zinc finger E-box-binding homeobox 2	12	3171	0.223
NFU1	170604at40674	NFU1 iron-sulfur cluster scaffold homolog, mitochondrial isoform X1	12	663	0.729
TMEM81	170635at40674	transmembrane protein 81	12	732	0.068
MYOZ1	170680at40674	myozenin-1	12	819	0.173
TOLLIP	170710at40674	toll-interacting protein	11	756	0.661
SLC39A7	170723at40674	Solute carrier family 39 member 7	12	1383	1.217
PMEPA1	170934at40674	Prostate transmembrane protein, androgen induced 1	11	675	0
NGF	170936at40674	Nerve growth factor	12	864	0.608
TMEM269	170965at40674	Transmembrane protein 269	12	786	1.113
UTP23	170971at40674	UTP23, small subunit processome component	12	711	0.117
RNF186	170993at40674	RING finger protein 186	12	702	1.258
RBBP6	17100at40674	RB binding protein 6, ubiquitin ligase	12	3798	0.592
GINS3	171073at40674	GINS complex subunit 3	12	462	0
GID8	171095at40674	GID complex subunit 8 homolog	12	600	0
AQP8	171136at40674	aquaporin-8	10	543	0.405
COL8A2	171182at40674	Collagen type VIII alpha 2 chain	12	2109	3.477
CCDC177	171196at40674	coiled-coil domain-containing protein 177	12	333	9.309
FGF6	171222at40674	fibroblast growth factor 6	12	456	0
REXO2	171297at40674	RNA exonuclease 2	12	660	0.467
HLA-DMA	171349at40674	Major histocompatibility complex, class II, DM alpha	12	678	1.069
TIGAR	171358at40674	fructose-2,6-bisphosphatase TIGAR	12	522	0.431
RWDD3	171362at40674	RWD domain containing 3	12	705	3.05
TEF	171376at40674	thyrotroph embryonic factor isoform X1	12	795	0.912
HAUS1	171395at40674	HAUS augmin-like complex subunit 1	12	705	3.475
KIF24	17140at40674	Kinesin family member 24	12	4062	3.59
TNF	171462at40674	tumor necrosis factor	12	633	0
FKBP3	171603at40674	peptidyl-prolyl cis-trans isomerase FKBP3	12	534	2.793
TMEM171	171715at40674	Transmembrane protein 171	12	663	0.792
HEY2	171719at40674	Hes related family bHLH transcription factor with YRPW motif 2	12	936	0.507
TMEM179	171785at40674	transmembrane protein 179	12	690	9.058
KITLG	171826at40674	Kit ligand	12	573	0.16
INKA2	171833at40674	protein FAM212B	12	897	0.149
C6orf118	171874at40674	uncharacterized protein C6orf118 homolog	11	957	2.793
SPAG8	171875at40674	sperm-associated antigen 8	12	1206	0.857
FAAP24	171947at40674	Fanconi anemia core complex associated protein 24	12	645	0.969
CCDC28A	172019at40674	Coiled-coil domain containing 28A	12	534	0
BCL2L14	172059at40674	apoptosis facilitator Bcl-2-like protein 14	12	960	0.312
CCDC127	172171at40674	coiled-coil domain-containing protein 127	12	777	1.523
BCCIP	172203at40674	BRCA2 and CDKN1A-interacting protein	12	714	1.447
NAIF1	172204at40674	nuclear apoptosis-inducing factor 1	12	978	0.699
R3HDM4	172205at40674	R3H domain-containing protein 4	12	729	4.218
VSTM2A	172315at40674	V-set and transmembrane domain containing 2A	12	543	0.737
B9D2	172409at40674	B9 domain-containing protein 2	12	489	0.392
MACIR	172427at40674	Chromosome 5 open reading frame 30	12	621	0.684
TMED6	172504at40674	transmembrane emp24 domain-containing protein 6	12	612	0.231
HELT	172513at40674	Helt bHLH transcription factor	12	597	5.625
PITHD1	172538at40674	PITH domain-containing protein 1	9	462	0.553
HEBP2	172663at40674	heme-binding protein 2	12	519	0.482
AVEN	172749at40674	cell death regulator Aven	12	645	0.155
GID4	172824at40674	glucose-induced degradation protein 4 homolog	12	513	5.231
SCO2	172917at40674	protein SCO2 homolog, mitochondrial	12	816	1.695
YIPF2	172931at40674	protein YIPF2	12	1047	1.663
TMEM150C	173056at40674	transmembrane protein 150C	11	732	0.758
ARL4C	173107at40674	ADP-ribosylation factor-like protein 4C	12	1032	1.849
CD79A	173189at40674	B-cell antigen receptor complex-associated protein alpha chain	12	726	0.333
DCAKD	173211at40674	Dephospho-CoA kinase domain containing	12	612	0.286
TSN	173214at40674	Translin	12	579	1.41
CXXC5	173311at40674	CXXC-type zinc finger protein 5	12	912	0.174
PXMP4	173512at40674	Peroxisomal membrane protein 4	12	636	7.154
FAM210A	173606at40674	protein FAM210A	11	774	0.211
CNPY3	173620at40674	Canopy FGF signaling regulator 3	12	681	0
ABT1	173631at40674	activator of basal transcription 1	12	819	0.397
HPGDS	173667at40674	hematopoietic prostaglandin D synthase	12	507	0.74
IL17B	173793at40674	interleukin-17B	12	516	0.323
MUC15	173808at40674	Mucin 15, cell surface associated	12	978	0.102
WASHC4	17381at40674	WASH complex subunit 4	12	531	2.605
GRPEL2	173904at40674	grpE protein homolog 2, mitochondrial	12	600	0
SNX11	173975at40674	sorting nexin-11	12	681	2.276
TMEM200C	174012at40674	transmembrane protein 200C	10	1470	6.136
TP53I13	174074at40674	Tumor protein p53 inducible protein 13	12	1068	6.601
SPINDOC	174082at40674	Spindlin interactor and repressor of chromatin binding	12	1077	1.323
CTDNEP1	174239at40674	CTD nuclear envelope phosphatase 1	12	720	1.979
RPAIN	174255at40674	RPA interacting protein	12	516	0.113
MSANTD1	174488at40674	myb/SANT-like DNA-binding domain-containing protein 1	10	516	4.806
RSPO3	174491at40674	R-spondin-3	12	549	0.091
EDARADD	174563at40674	EDAR associated death domain	12	480	0
RNF151	174626at40674	RING finger protein 151	12	786	1.293
MAIP1	174688at40674	Matrix AAA peptidase interacting protein 1	10	528	0.455
KTI12	174721at40674	protein KTI12 homolog	12	1068	0.811
ZC4H2	174845at40674	Zinc finger C4H2-type containing	11	603	3
PRRG1	174851at40674	Proline rich and Gla domain 1	12	483	6.194
PHETA2	174852at40674	sesquipedalian-2	12	774	0.517
C9orf152	175011at40674	Chromosome 9 open reading frame 152	12	519	0
NFAT5	17507at40674	Nuclear factor of activated T cells 5	12	3291	0.319
RER1	175094at40674	protein RER1	12	429	0.466
NUDT7	175209at40674	Nudix hydrolase 7	12	651	0
CITED2	175224at40674	cbp/p300-interacting transactivator 2	12	807	1.941
FASLG	175254at40674	tumor necrosis factor ligand superfamily member 6	12	738	0.045
NAT9	175320at40674	N-acetyltransferase 9 isoform X1	12	531	0
STARD5	175336at40674	stAR-related lipid transfer protein 5	12	588	5.782
ORC6	175376at40674	Origin recognition complex subunit 6	12	513	0.179
CYB561	175379at40674	cytochrome b561	12	720	0.127
SNAP29	175384at40674	Synaptosome associated protein 29	12	741	2.643
CTLA4	175403at40674	Cytotoxic T-lymphocyte associated protein 4	12	456	0
NMRK1	175447at40674	Nicotinamide riboside kinase 1	12	504	1.372
DMAC2L	175460at40674	ATP synthase, H+ transporting, mitochondrial Fo complex subunit s (factor B)	12	603	0
LHFPL2	175509at40674	lipoma HMGIC fusion partner-like 2 protein	12	438	0.228
TMEM74	175614at40674	transmembrane protein 74	12	906	0
NRSN2	175620at40674	neurensin-2	10	591	0.068
SNAP25	175653at40674	Synaptosomal-associated protein	12	408	0.02
SMNDC1	175715at40674	Survival motor neuron domain containing 1	12	714	0.268
METTL5	175814at40674	Methyltransferase like 5	12	534	0.999
SLAMF8	175922at40674	SLAM family member 8	10	726	0.041
INSIG1	175934at40674	insulin-induced gene 1 protein	8	672	3.051
PPP1R42	175947at40674	protein phosphatase 1 regulatory subunit 42	12	672	2.393
MED18	175987at40674	mediator of RNA polymerase II transcription subunit 18	12	552	0.166
TNFSF8	176042at40674	tumor necrosis factor ligand superfamily member 8	12	465	0.054
SYNDIG1	176059at40674	Synapse differentiation inducing 1	12	480	0.417
BOK	176175at40674	bcl-2-related ovarian killer protein	11	618	9.312
CCDC117	176246at40674	Coiled-coil domain containing 117	12	597	0.377
UBXN8	176270at40674	UBX domain protein 8	12	648	5.517
PIGX	176282at40674	phosphatidylinositol-glycan biosynthesis class X protein	11	624	1.355
SIN3A	17635at40674	paired amphipathic helix protein Sin3a	12	2709	0.065
PIK3CG	17636at40674	Phosphatidylinositol-4,5-bisphosphate 3-kinase catalytic subunit gamma	12	3030	0.795
MPZL3	176403at40674	Myelin protein zero like 3	12	606	3.135
COLEC11	176428at40674	Collectin subfamily member 11	11	516	0.335
DTYMK	176525at40674	thymidylate kinase	12	531	2.26
NKX3-2	176669at40674	homeobox protein Nkx-3.2	9	717	5.966
OAZ3	176824at40674	ornithine decarboxylase antizyme 3	12	564	1.418
EFNA1	176850at40674	ephrin-A1	12	546	2.213
TM2D2	177063at40674	TM2 domain-containing protein 2	12	642	0
MYMK	177071at40674	protein myomaker	12	561	6.12
PEX11A	177105at40674	Peroxisomal biogenesis factor 11 alpha	12	687	0.873
LRG1	177145at40674	Leucine rich alpha-2-glycoprotein 1	12	1014	0.041
CNTF	177194at40674	ciliary neurotrophic factor	12	597	0.098
LRAT	177262at40674	lecithin retinol acyltransferase	12	690	0
UBXN1	177317at40674	UBX domain protein 1	12	864	3.231
CD69	177492at40674	early activation antigen CD69	12	396	0.253
MFSD11	177505at40674	methyltransferase-like protein 23	12	651	0.525
C8orf58	177634at40674	uncharacterized protein C8orf58 homolog	12	633	0.026
CDKN1B	177705at40674	cyclin-dependent kinase inhibitor 1B	12	594	0.182
CD79B	177967at40674	B-cell antigen receptor complex-associated protein beta chain isoform X1	12	726	0.838
DLX6	177976at40674	Distal-less homeobox 6	11	858	5.637
TREM2	177980at40674	Triggering receptor expressed on myeloid cells 2	10	522	0.326
RNF182	177992at40674	Ring finger protein 182	12	738	0
NRM	177999at40674	Nurim	12	675	0.951
RSPH1	178019at40674	Radial spoke head 1 homolog	8	546	0.229
GINS4	178141at40674	DNA replication complex GINS protein SLD5	12	606	1.98
BNIP1	178149at40674	BCL2 interacting protein 1	10	594	0.219
CCDC122	178222at40674	coiled-coil domain-containing protein 122	12	669	2.118
RUSC2	17834at40674	RUN and SH3 domain containing 2	10	4479	1.145
ITM2C	178473at40674	integral membrane protein 2C	12	813	1.65
AKIP1	178506at40674	A-kinase-interacting protein 1	11	513	3.509
LIN37	178552at40674	Lin-37 DREAM MuvB core complex component	12	582	0.172
STK19	178559at40674	serine/threonine-protein kinase 19	12	672	4.824
PEX11B	178562at40674	Peroxisomal biogenesis factor 11 beta	12	747	0.915
EVI2A	178683at40674	protein EVI2A	12	693	0.036
GSTZ1	178693at40674	Glutathione S-transferase zeta 1	12	636	0.786
FAM168A	178711at40674	Family with sequence similarity 168 member A	12	558	0
HSPB1	178821at40674	heat shock protein beta-1	12	561	5.481
EMD	178905at40674	emerin	12	636	5.11
LBX1	178925at40674	transcription factor LBX1	12	840	4.117
LRRC46	178941at40674	leucine-rich repeat-containing protein 46	10	765	2.81
EDN1	179015at40674	endothelin-1	12	525	0.476
SCN3B	179029at40674	Sodium voltage-gated channel beta subunit 3	12	585	0.726
LURAP1	179058at40674	leucine rich adaptor protein 1	12	717	1.034
CABP4	179077at40674	calcium-binding protein 4	12	723	2.49
SEC22B	179205at40674	vesicle-trafficking protein SEC22b	12	642	0.013
APOF	179274at40674	apolipoprotein F	12	774	0.366
SHFL	179281at40674	Chromosome 19 open reading frame 66	12	585	1.652
SPACA9	179401at40674	Sperm acrosome associated 9	12	498	0.87
OCSTAMP	179413at40674	osteoclast stimulatory transmembrane protein	12	1341	0.516
XPA	179435at40674	XPA, DNA damage recognition and repair factor	11	600	0.742
DESI2	179569at40674	desumoylating isopeptidase 2	12	483	1.984
MRPL24	179572at40674	Mitochondrial ribosomal protein L24	11	684	0.053
SLC25A17	179609at40674	Solute carrier family 25 member 17	12	585	0
FNDC5	179614at40674	Fibronectin type III domain containing 5	12	411	0.507
MYF6	179619at40674	myogenic factor 6	12	699	0.548
IFI30	179620at40674	gamma-interferon-inducible lysosomal thiol reductase	12	471	2.123
TDRD1	17967at40674	tudor domain-containing protein 1	12	2973	0.832
APOA5	179714at40674	Apolipoprotein A5	12	933	0.179
PLEKHB1	179927at40674	Pleckstrin homology domain containing B1	11	549	1.01
TMEM186	179935at40674	transmembrane protein 186	12	633	0.474
SPATA9	179994at40674	Spermatogenesis associated 9	12	639	0
SERTAD2	180030at40674	SERTA domain-containing protein 2	12	945	13.148
BORCS6	180036at40674	BLOC-1-related complex subunit 6	12	1059	5.469
RBM42	180045at40674	RNA binding motif protein 42	12	1434	0.686
SOD3	180147at40674	Superoxide dismutase	11	690	7.931
TMEM192	180168at40674	Transmembrane protein 192	12	768	1.302
PAGR1	180332at40674	PAXIP1-associated glutamate-rich protein 1	11	579	2.952
CHCT1	180347at40674	uncharacterized protein C17orf64 homolog	12	426	1.154
PROCR	180562at40674	Protein C receptor	12	561	1.07
PIANP	180583at40674	PILR alpha-associated neural protein	12	495	0
TNFSF13B	180591at40674	tumor necrosis factor ligand superfamily member 13B	11	462	0.531
SLC35A4	180600at40674	Solute carrier family 35 member A4	12	1011	0
FOSB	180603at40674	FosB proto-oncogene, AP-1 transcription factor subunit	12	1260	2.295
DMP1	180618at40674	Dentin matrix acidic phosphoprotein 1	12	1350	0.395
NRIP3	180673at40674	nuclear receptor-interacting protein 3	12	405	2.037
HEBP1	180804at40674	heme-binding protein 1	12	318	0
SPATA2L	180961at40674	spermatogenesis-associated protein 2-like protein	12	1269	5.109
MINAR2	181024at40674	KIAA1024 like	12	570	0
SDF2L1	181032at40674	stromal cell-derived factor 2-like protein 1	12	609	2.819
STBD1	181073at40674	starch-binding domain-containing protein 1	12	765	0.098
TIFA	181141at40674	TRAF-interacting protein with FHA domain-containing protein A	11	567	0
LIF	181178at40674	leukemia inhibitory factor	12	597	1.242
CD2	181299at40674	T-cell surface antigen CD2	12	813	0.482
ALG14	181379at40674	ALG14, UDP-N-acetylglucosaminyltransferase subunit	9	507	0.329
CBR4	181402at40674	Carbonyl reductase 4	12	537	2.871
GPATCH11	181412at40674	G patch domain-containing protein 11	12	564	0.089
RGS9BP	181563at40674	regulator of G-protein signaling 9-binding protein	12	705	1.915
FGF23	181569at40674	fibroblast growth factor 23	12	699	2.122
DIABLO	181575at40674	diablo homolog, mitochondrial	12	675	0.037
SKA1	181582at40674	Spindle and kinetochore associated complex subunit 1	12	582	0.014
CCDC89	181629at40674	coiled-coil domain-containing protein 89	12	1083	0.639
NUP42	181638at40674	nucleoporin-like protein 2	12	1263	1.379
LIM2	181645at40674	lens fiber membrane intrinsic protein	12	594	2.694
TMEM240	181762at40674	transmembrane protein 240	12	486	2.435
TMEM200B	181764at40674	transmembrane protein 200B	9	960	3.866
PDZD9	181765at40674	PDZ domain-containing protein 9	9	543	0
GUK1	181863at40674	guanylate kinase	12	582	0.444
GLTPD2	181966at40674	glycolipid transfer protein domain-containing protein 2	11	699	4.513
APOE	181970at40674	apolipoprotein E	12	915	5.164
CDC42EP2	182074at40674	cdc42 effector protein 2	12	639	0.509
CUEDC2	182126at40674	CUE domain containing 2	12	798	2.036
SPP1	182133at40674	Secreted phosphoprotein 1	12	849	0.903
TIMP1	182230at40674	metalloproteinase inhibitor 1	12	606	4.703
RRP7A	182309at40674	ribosomal RNA-processing protein 7 homolog A	12	783	1.139
MS4A1	182313at40674	Membrane spanning 4-domains A1	12	819	0.488
SNRNP70	182418at40674	Small nuclear ribonucleoprotein U1 subunit 70	12	1254	4.685
IDNK	182432at40674	Gluconokinase	12	450	0.111
PRR16	182465at40674	Proline rich 16	12	429	0
NAA50	182499at40674	N(alpha)-acetyltransferase 50, NatE catalytic subunit	12	501	0
ERP29	182632at40674	endoplasmic reticulum resident protein 29	12	780	0.032
STAG3	18266at40674	cohesin subunit SA-3	12	3267	0.962
FNIP1	18267at40674	Folliculin interacting protein 1	12	3075	1.661
CREG1	182743at40674	protein CREG1	10	486	1.543
CLRN2	182753at40674	clarin-2	12	696	0.192
TSPAN13	182868at40674	tetraspanin-13	11	549	0.083
CD274	182945at40674	programmed cell death 1 ligand 1	12	621	0.322
SNRNP35	182947at40674	Small nuclear ribonucleoprotein U11/U12 subunit 35	12	738	0.678
COL8A1	182974at40674	Collagen type VIII alpha 1 chain	12	1905	0.809
DNAJC5B	183047at40674	dnaJ homolog subfamily C member 5B	12	483	0.207
DLEU7	183091at40674	Deleted in lymphocytic leukemia, 7	12	468	8.191
ZDHHC12	183129at40674	Palmitoyltransferase	12	1122	2.213
CACNG1	183259at40674	voltage-dependent calcium channel gamma-1 subunit	12	672	0.521
CDC42EP4	183319at40674	cdc42 effector protein 4	12	1062	0.643
INKA1	183475at40674	protein FAM212A	12	789	5.608
RABAC1	183531at40674	prenylated Rab acceptor protein 1	12	462	2.038
PMVK	183563at40674	Phosphomevalonate kinase	12	510	0.278
ZNF609	18358at40674	Zinc finger protein 609	12	3261	0.514
C8orf74	183612at40674	Chromosome 8 open reading frame 74	12	588	0.595
PLA2G2F	183875at40674	group IIF secretory phospholipase A2	12	576	2.127
BHLHA9	183928at40674	Basic helix-loop-helix family member a9	9	420	1.534
GGCT	183999at40674	gamma-glutamylcyclotransferase	12	540	0.062
NOG	184092at40674	noggin	12	696	0.922
PEF1	184119at40674	Penta-EF-hand domain containing 1	12	540	0.37
BATF2	184121at40674	Basic leucine zipper ATF-like transcription factor 2	12	786	0.626
ZFAND2B	184130at40674	Zinc finger AN1-type containing 2B	12	609	1.149
TMEM54	184212at40674	Transmembrane protein 54	12	450	0
MYOG	184223at40674	myogenin	12	597	0.195
SYNDIG1L	184227at40674	Synapse differentiation inducing 1 like	12	555	1.366
TMEM156	184246at40674	Transmembrane protein 156	12	654	0.204
POLR2G	184275at40674	DNA-directed RNA polymerase II subunit RPB7	12	408	1.593
EBPL	184380at40674	emopamil-binding protein-like	12	375	0.489
SYNGR3	184421at40674	synaptogyrin-3	12	687	4.464
TMEM74B	184426at40674	transmembrane protein 74B	12	810	1.914
SBSN	184439at40674	suprabasin	12	441	3.855
GBX2	184450at40674	Gastrulation brain homeobox 2	12	1053	4.202
APOD	184523at40674	Apolipoprotein D	12	567	0.103
MRPS10	184535at40674	Mitochondrial ribosomal protein S10	12	414	0
MIS12	184568at40674	protein MIS12 homolog	12	618	0
ANKRD22	184661at40674	Ankyrin repeat domain 22	12	483	0
FAM237A	184683at40674	Family with sequence similarity 237 member A	12	414	0.584
COQ7	184711at40674	5-demethoxyubiquinone hydroxylase, mitochondrial	11	522	0.209
LGALSL	184719at40674	galectin-related protein	12	405	0.576
TSPAN1	184738at40674	Tetraspanin	12	654	1.096
CFAP119	184776at40674	Coiled-coil domain containing 189	12	711	0.527
MZB1	184823at40674	marginal zone B- and B1-cell-specific protein	12	561	0.55
PRRG4	184863at40674	Proline rich and Gla domain 4	11	630	2.395
ESM1	184949at40674	endothelial cell-specific molecule 1	9	447	1.74
CDO1	184980at40674	cysteine dioxygenase type 1	12	573	4.945
CYGB	185286at40674	cytoglobin	12	762	9.897
GM2A	185288at40674	ganglioside GM2 activator	9	495	0
TLCD2	185369at40674	TLC domain-containing protein 2	12	786	4.58
SIKE1	185513at40674	Suppressor of IKBKE 1	12	639	0.065
SSMEM1	185700at40674	serine-rich single-pass membrane protein 1	12	630	0.132
VSTM2B	185714at40674	V-set and transmembrane domain containing 2B	11	495	3.857
KRTAP16-1	185723at40674	keratin-associated protein 16-1	12	1215	1.001
CAV1	185762at40674	Caveolin	12	339	0
C16orf90	185773at40674	Chromosome 16 open reading frame 90	12	507	2.564
MRPL32	185805at40674	Mitochondrial ribosomal protein L32	12	558	2.524
GKN2	185817at40674	gastrokine-2	9	357	0
FGF21	185820at40674	Fibroblast growth factor	11	519	1.436
RCAN3	185851at40674	calcipressin-3	12	528	0
C17orf50	185853at40674	uncharacterized protein C17orf50 homolog	8	492	5.564
CSF3	186089at40674	granulocyte colony-stimulating factor	12	423	0.197
REP15	186141at40674	rab15 effector protein	12	702	0.107
THAP11	186174at40674	THAP domain-containing protein 11	12	903	2.279
ICOS	186247at40674	inducible T-cell costimulator	12	549	0.759
MTRES1	186284at40674	Chromosome 6 open reading frame 203	12	642	0.143
GDNF	186406at40674	Glial cell derived neurotrophic factor	12	483	0.483
VPS37D	186455at40674	vacuolar protein sorting-associated protein 37D	12	543	1.381
CFAP97D1	186478at40674	CFAP97 domain containing 1	12	453	0.276
FAM3D	186556at40674	protein FAM3D	12	504	2.199
CACFD1	186557at40674	Calcium channel flower domain containing 1	12	438	2.359
LYPD6B	186623at40674	ly6/PLAUR domain-containing protein 6B	12	504	0.099
ASCL3	186633at40674	achaete-scute homolog 3	12	558	0.358
CCDC184	186676at40674	Coiled-coil domain containing 184	12	582	0
NRSN1	186677at40674	neurensin-1	12	585	0.413
HSPB8	186679at40674	heat shock protein beta-8	12	588	1.616
DNAJC5	186685at40674	dnaJ homolog subfamily C member 5	12	489	0
PPCDC	186733at40674	Phosphopantothenoylcysteine decarboxylase	12	414	1.369
RFESD	186790at40674	Rieske domain-containing protein	12	471	0
SMCO1	186843at40674	single-pass membrane and coiled-coil domain-containing protein 1	12	594	0
TMEM51	186879at40674	transmembrane protein 51	12	747	0.011
CCDC196	186882at40674	uncharacterized protein C14orf53 homolog	12	570	1.257
TEX26	186883at40674	Testis expressed 26	10	651	0.369
CYBC1	186965at40674	Chromosome 17 open reading frame 62	12	546	3.892
CNPY2	186980at40674	protein canopy homolog 2	11	417	0
FAM219A	187016at40674	protein FAM219A isoform X1	12	519	0
CD28	187032at40674	T-cell-specific surface glycoprotein CD28	10	528	0
GSC	187068at40674	homeobox protein goosecoid	8	768	0.065
TMEM176B	187071at40674	Transmembrane protein 176B	10	495	0
B9D1	187072at40674	B9 domain-containing protein 1	8	621	0.725
PEX1	18716at40674	Peroxisomal biogenesis factor 1	12	3663	1.502
C21orf62	187172at40674	uncharacterized protein C21orf62 homolog	8	480	3.49
PINLYP	187198at40674	phospholipase A2 inhibitor and Ly6/PLAUR domain-containing protein	12	546	6.09
ADM	187278at40674	ADM	12	546	1.908
OMP	187385at40674	olfactory marker protein	12	489	0
CCDC32	187583at40674	Coiled-coil domain containing 32	12	537	0
TRAPPC5	187611at40674	trafficking protein particle complex subunit 5	12	567	6.276
TIFAB	187617at40674	TRAF-interacting protein with FHA domain-containing protein B	12	612	0.027
NDUFA8	187637at40674	NADH dehydrogenase	12	633	0.118
TMBIM6	187666at40674	bax inhibitor 1	12	585	5.256
GEMIN6	187751at40674	Gem nuclear organelle associated protein 6	12	519	0.305
KCNMB3	187763at40674	Potassium calcium-activated channel subfamily M regulatory beta subunit 3	11	768	0.142
ARL6IP5	187797at40674	PRA1 family protein	12	387	0.452
Tex28	188032at40674	testis-specific protein TEX28	12	1134	6.511
PRND	188109at40674	prion-like protein doppel	12	507	0
HOXA5	188115at40674	homeobox protein Hox-A5	12	1143	3.215
FNDC9	188193at40674	fibronectin type III domain-containing protein 9	12	714	0
SWSAP1	188211at40674	ATPase SWSAP1	12	714	0.969
RBBP9	188276at40674	putative hydrolase RBBP9	12	528	1.705
MRPS25	188409at40674	Mitochondrial ribosomal protein S25	12	435	0
TNFSF4	188443at40674	tumor necrosis factor ligand superfamily member 4	11	342	0
VSTM5	188481at40674	V-set and transmembrane domain containing 5	12	465	0.018
TSPAN18	188518at40674	Tetraspanin	12	750	0.5
ICOSLG	188538at40674	ICOS ligand	12	672	0.112
SAMD10	188777at40674	Sterile alpha motif domain containing 10	12	570	2.602
CMTM4	188782at40674	CKLF-like MARVEL transmembrane domain-containing protein 4	12	399	0
MYCT1	188807at40674	myc target protein 1	12	507	0
NTS	189045at40674	neurotensin/neuromedin N	12	510	0
EMC4	189066at40674	ER membrane protein complex subunit 4	12	432	0.424
THEM6	189092at40674	protein THEM6	11	351	4.766
ZNRD2	189095at40674	Sjogren syndrome/scleroderma autoantigen 1	12	606	0.234
SIT1	189226at40674	signaling threshold-regulating transmembrane adapter 1	12	567	2.822
TM4SF20	189272at40674	Transmembrane 4 L six family member 20	12	669	3.376
LRRC72	189292at40674	leucine-rich repeat-containing protein 72	12	744	1.871
REG4	189322at40674	Regenerating family member 4	10	300	0
TMEM52B	189376at40674	transmembrane protein 52B	12	510	1.046
AANAT	189456at40674	Aralkylamine N-acetyltransferase	12	636	3.564
TMEM208	189526at40674	transmembrane protein 208	12	564	1.729
C3orf52	189566at40674	TPA-induced transmembrane protein	12	648	1.89
MRPS34	189568at40674	Mitochondrial ribosomal protein S34	12	504	2.844
NDFIP1	189721at40674	NEDD4 family-interacting protein 1	12	414	0.423
PSME3IP1	189745at40674	protein FAM192A	12	546	0
TIRAP	189758at40674	TIR domain containing adaptor protein	11	588	2.597
TSEN15	189949at40674	tRNA splicing endonuclease subunit 15	12	360	0.764
C6orf163	190132at40674	Chromosome 6 open reading frame 163	12	759	0.033
CLDN11	190174at40674	claudin-11	12	402	0.166
DNAJC25	190205at40674	dnaJ homolog subfamily C member 25	12	750	0
SCN2B	190328at40674	Sodium voltage-gated channel beta subunit 2	12	576	1.273
TNFRSF17	190449at40674	tumor necrosis factor receptor superfamily member 17	12	516	2.745
CMTM3	190461at40674	CKLF-like MARVEL transmembrane domain-containing protein 3	8	546	5.037
FAM166C	190535at40674	Chromosome 2 open reading frame 70	12	486	2.658
ATP10B	19053at40674	Phospholipid-transporting ATPase	12	3357	0.31
IL36RN	190572at40674	interleukin-36 receptor antagonist protein	11	327	0.5
POP5	190593at40674	Ribonuclease P/MRP protein subunit POP5	12	384	1.758
ARL14EPL	190736at40674	ADP ribosylation factor like GTPase 14 effector protein like	12	450	0.981
C15orf61	190752at40674	Chromosome 15 open reading frame 61	12	342	2.193
CD200	190874at40674	OX-2 membrane glycoprotein isoform X1	12	789	0.095
NFYA	190887at40674	Nuclear transcription factor Y subunit alpha	12	918	1.906
IL1F10	190909at40674	interleukin-1 family member 10	12	423	0.059
EMC7	190983at40674	ER membrane protein complex subunit 7	12	726	1.538
BCL10	190988at40674	B-cell lymphoma/leukemia 10	12	693	0.806
PPP1R17	191046at40674	protein phosphatase 1 regulatory subunit 17	12	384	0.065
PRRT1	191188at40674	proline-rich transmembrane protein 1	9	342	5.068
SDC3	191203at40674	syndecan-3	12	819	0.468
OARD1	191220at40674	O-acetyl-ADP-ribose deacetylase 1	12	426	2.602
DBP	191269at40674	D-box binding PAR bZIP transcription factor	10	636	5.613
KPLCE	191299at40674	skin-specific protein 32	11	660	1.322
ERMN	191310at40674	ermin	12	795	0.597
TRAPPC1	191325at40674	Trafficking protein particle complex 1	12	435	2.356
SNX22	191411at40674	Sorting nexin 22	12	384	2.344
IL23A	191418at40674	interleukin-23 subunit alpha	12	555	5.541
MORN5	191443at40674	MORN repeat containing 5	12	393	0.148
MPV17L2	191457at40674	MPV17 mitochondrial inner membrane protein like 2	9	360	0.34
SSR4	191552at40674	Signal sequence receptor subunit 4	12	654	0.956
MFSD3	191586at40674	major facilitator superfamily domain containing 3	12	1152	0.007
AIRIM	191595at40674	Chromosome 1 open reading frame 109	12	564	0.044
CAV3	191650at40674	caveolin-3	12	339	0.172
FAM107A	191750at40674	Family with sequence similarity 107 member A	12	405	3.621
SNX10	191764at40674	Sorting nexin 10	12	585	0.114
TMA16	191769at40674	translation machinery-associated protein 16	12	432	0.135
SHLD1	191786at40674	Chromosome 20 open reading frame 196	12	441	0
TCAP	191895at40674	Titin-cap	12	501	0
C6orf120	191907at40674	Chromosome 6 open reading frame 120	12	477	2.061
RNASE10	191937at40674	inactive ribonuclease-like protein 10	12	636	0.066
JPT2	192059at40674	Jupiter microtubule associated homolog 2	12	513	0.26
SHISAL1	192111at40674	Shisa like 1	12	570	5.336
CLEC3B	192240at40674	C-type lectin domain family 3 member B	12	498	3.213
ADGRG6	19229at40674	Adhesion G protein-coupled receptor G6	12	3570	1.699
ZNF831	19231at40674	zinc finger protein 831	12	3717	0.912
CIAO2B	192339at40674	mitotic spindle-associated MMXD complex subunit MIP18	10	477	5.115
FOSL1	192439at40674	FOS like 1, AP-1 transcription factor subunit	12	804	4.467
AP5S1	192552at40674	adaptor related protein complex 5 sigma 1 subunit	12	597	0
IL27	192593at40674	interleukin-27 subunit alpha	12	756	3.527
TMEM128	192674at40674	transmembrane protein 128	12	393	0
MED30	192692at40674	Mediator complex subunit 30	10	444	3.829
CYBA	192707at40674	Cytochrome b-245 light chain	12	450	0
DNAJC30	192731at40674	dnaJ homolog subfamily C member 30	12	675	8.741
RRP15	192749at40674	Ribosomal RNA processing 15 homolog	12	642	0.389
TEX33	192754at40674	Testis expressed 33	12	792	1.094
MRPL35	192864at40674	Mitochondrial ribosomal protein L35	8	345	0
RTL1	19293at40674	retrotransposon-like protein 1	12	3984	0.78
C1orf50	193014at40674	Chromosome 1 open reading frame 50	12	531	3.202
CAV2	193125at40674	caveolin-2	12	486	5.504
VPS25	193149at40674	Vacuolar protein sorting 25 homolog	12	477	0.087
MOCS2	193177at40674	Molybdopterin synthase catalytic subunit	12	405	2.593
STMND1	193238at40674	stathmin domain-containing protein 1	12	570	0.482
HDDC3	193312at40674	guanosine-3',5'-bis(diphosphate) 3'-pyrophosphohydrolase MESH1	12	372	1.456
KRTCAP3	193343at40674	keratinocyte-associated protein 3	12	549	0.243
IGSF6	193346at40674	immunoglobulin superfamily member 6	12	441	0
CGA	193384at40674	Glycoprotein hormones alpha chain	12	288	0
PDCD7	193416at40674	programmed cell death protein 7	8	711	1.336
TTC36	193455at40674	tetratricopeptide repeat protein 36	12	303	0
SDC2	193466at40674	Syndecan	12	549	3.279
CD83	193478at40674	CD83 antigen isoform X1	12	438	0
ARL6IP6	193493at40674	ADP-ribosylation factor-like protein 6-interacting protein 6	10	468	0.064
SYNRG	19349at40674	synergin gamma isoform X1	12	4074	0.299
CRNN	193533at40674	cornulin	12	1203	1.87
TSPO	193590at40674	translocator protein	12	504	4.448
HDGFL3	193616at40674	hepatoma-derived growth factor-related protein 3	12	450	0.426
TMEM179B	193627at40674	transmembrane protein 179B	12	483	0.017
CST7	193734at40674	cystatin-F	12	381	0
DUSP3	193849at40674	dual specificity protein phosphatase 3	12	582	1.017
TMEM252	194026at40674	transmembrane protein 252	12	510	0.539
C17orf49	194062at40674	chromatin complexes subunit BAP18 isoform X1	12	495	0.438
RNF222	194214at40674	RING finger protein 222	12	636	2.005
MDP1	194339at40674	magnesium-dependent phosphatase 1	12	405	4.321
MB	194445at40674	myoglobin	12	462	3.283
SPATA25	194609at40674	spermatogenesis-associated protein 25	12	681	0.808
MYPOP	194654at40674	myb-related transcription factor, partner of profilin	11	1053	3.315
FADS6	194720at40674	fatty acid desaturase 6	12	873	0.964
EMP2	194745at40674	epithelial membrane protein 2	12	507	1.397
CCER2	194818at40674	coiled-coil domain-containing glutamate-rich protein 2	12	612	0.722
CFAP90	194859at40674	Chromosome 5 open reading frame 49	9	297	0
C20orf85	194950at40674	Chromosome 20 open reading frame 85	12	342	1.17
CFAP276	194977at40674	Chromosome 1 open reading frame 194	12	333	0.475
EMP1	195020at40674	epithelial membrane protein 1	12	477	3.197
MRPL14	195150at40674	Mitochondrial ribosomal protein L14	12	435	0
ZNHIT1	195183at40674	Zinc finger HIT-type containing 1	12	471	0.708
TMEM95	195193at40674	Transmembrane protein 95	12	669	1.57
RITA1	195419at40674	RBPJ-interacting and tubulin-associated protein 1	12	825	0.626
C17orf98	195444at40674	Chromosome 17 open reading frame 98	12	465	1.344
PRR7	195511at40674	Proline rich 7, synaptic	11	807	4.123
NRIP1	19557at40674	nuclear receptor-interacting protein 1	12	3459	0.118
IL10	195643at40674	interleukin-10	12	465	0
CMTM6	195645at40674	CKLF-like MARVEL transmembrane domain-containing protein 6	10	411	0.073
TREML1	195695at40674	Triggering receptor expressed on myeloid cells like 1	11	570	1.005
DUSP23	195738at40674	dual specificity protein phosphatase 23	12	450	4.185
GSKIP	195836at40674	GSK3B interacting protein	12	417	0.26
CXorf65	195925at40674	Chromosome X open reading frame 65	11	432	0.4
MSC	195943at40674	musculin	12	594	5.387
CLRN3	195969at40674	clarin-3	12	675	2.012
C2orf49	195972at40674	Chromosome 2 open reading frame 49	12	555	0
TMEM119	195986at40674	transmembrane protein 119	12	843	1.542
FGF3	196047at40674	fibroblast growth factor 3	10	486	2.51
C1orf216	196091at40674	Chromosome 1 open reading frame 216	12	675	0
AHDC1	19628at40674	AT-hook DNA-binding motif-containing protein 1	12	4671	0.906
MRPL43	196450at40674	39S ribosomal protein L43, mitochondrial	11	453	5.258
DBNDD1	196451at40674	dysbindin domain-containing protein 1	12	444	0.169
CCDC124	196510at40674	coiled-coil domain-containing protein 124	12	648	2.688
ZSWIM7	196724at40674	Zinc finger SWIM-type containing 7	12	336	2.282
ZFPM2	19675at40674	Zinc finger protein, FOG family member 2	12	2922	0.06
MALL	196866at40674	MAL-like protein	12	351	1.425
PTHLH	196902at40674	parathyroid hormone-related protein	12	528	3.535
PRNP	196947at40674	Major prion protein	12	762	5.227
PARM1	196954at40674	prostate androgen-regulated mucin-like protein 1	9	732	0.137
TNFSF18	197017at40674	tumor necrosis factor ligand superfamily member 18	12	387	0.581
DNAJC24	197111at40674	dnaJ homolog subfamily C member 24	10	330	0
TMEM35A	197157at40674	Transmembrane protein 35A	11	402	3.596
COX4I2	197159at40674	cytochrome c oxidase subunit 4 isoform 2, mitochondrial	11	432	0.379
EMP3	197270at40674	epithelial membrane protein 3	10	504	4.643
EIF1AD	197275at40674	Eukaryotic translation initiation factor 1A domain containing	12	450	1.056
CFAP107	197287at40674	Chromosome 1 open reading frame 158	12	555	0.045
RABIF	197319at40674	guanine nucleotide exchange factor MSS4	12	276	0.543
ARL10	197458at40674	ADP-ribosylation factor-like protein 10	12	564	0.177
C6orf47	197517at40674	uncharacterized protein C6orf47 homolog	12	888	1.567
ISG15	197526at40674	ubiquitin-like protein ISG15	12	474	0
IL1RN	197544at40674	Interleukin-1	11	564	0.645
IFT25	197650at40674	Heat shock protein family B (small) member 11	12	405	2.14
CSF2	197652at40674	granulocyte-macrophage colony-stimulating factor	11	414	2.613
PTGES	197714at40674	prostaglandin E synthase	11	333	0.082
YBEY	197821at40674	YbeY metallopeptidase (putative)	10	498	0
RHBDD3	197877at40674	Rhomboid domain containing 3	12	807	0.196
C1orf100	197930at40674	Chromosome 1 open reading frame 100	12	288	0.434
IL21	197948at40674	Interleukin	12	318	0
RAMP2	198035at40674	receptor activity-modifying protein 2	10	354	2.797
FERD3L	198109at40674	fer3-like protein	12	477	0.314
IL12A	198136at40674	Interleukin-12 subunit alpha	12	402	0.062
VGLL1	198285at40674	Vestigial like family member 1	12	594	1.698
NPPA	198359at40674	natriuretic peptides A	12	453	0.846
NR2C2AP	198458at40674	nuclear receptor 2C2-associated protein	12	384	0.326
PXMP2	198511at40674	peroxisomal membrane protein 2	12	465	0.072
EREG	198638at40674	proepiregulin	11	363	0
MYDGF	198658at40674	myeloid-derived growth factor	11	402	0.249
LEP	198679at40674	Leptin	12	498	0.435
TRA2A	198715at40674	Transformer 2 alpha homolog	12	867	0.269
YAE1	198815at40674	yae1 domain-containing protein 1	12	549	0
PHPT1	198852at40674	14 kDa phosphohistidine phosphatase	11	363	2.404
CCDC70	198946at40674	coiled-coil domain-containing protein 70	12	633	0
CLDN23	199058at40674	claudin-23	12	828	6.26
POLR1H	199078at40674	DNA-directed RNA polymerase subunit	12	246	6.436
SSPN	199114at40674	sarcospan	12	447	0
CMTM5	199149at40674	CKLF-like MARVEL transmembrane domain-containing protein 5	12	462	2.561
IDE	19915at40674	Insulin degrading enzyme	12	2319	1.024
SYNGR4	199200at40674	Synaptogyrin	12	606	0.344
APOLD1	199203at40674	Apolipoprotein L domain containing 1	12	513	1.153
AAMDC	199455at40674	mth938 domain-containing protein	10	273	0.22
UXT	199500at40674	protein UXT	12	426	1.937
MRPS14	199575at40674	Mitochondrial ribosomal protein S14	12	384	2.279
MED31	199583at40674	mediator of RNA polymerase II transcription subunit 31	12	474	2.18
DYNLT4	199696at40674	tctex1 domain-containing protein 4	12	672	0.037
SELENOM	199742at40674	selenoprotein M	12	462	3.517
NGB	199758at40674	neuroglobin	12	471	2.389
PDCD1	199788at40674	programmed cell death protein 1	12	759	0.285
C5orf15	199793at40674	Chromosome 5 open reading frame 15	12	585	4.316
CDKN1A	199897at40674	cyclin-dependent kinase inhibitor 1	12	492	1.626
FADD	200027at40674	FAS-associated death domain protein	12	618	1.402
NDUFC2	200053at40674	NADH dehydrogenase	12	312	2.11
LIG3	20006at40674	DNA ligase	12	2883	0.951
RILPL2	200181at40674	RILP-like protein 2	10	495	0.141
LYZL4	200258at40674	lysozyme-like protein 4	8	327	0.229
SAYSD1	200278at40674	SAYSVFN motif domain containing 1	12	339	0.049
BID	200282at40674	BH3-interacting domain death agonist	12	426	0.88
OTOR	200334at40674	otoraplin	12	357	0.28
NDP	200345at40674	norrin	12	243	2.126
PDZD11	200346at40674	PDZ domain-containing protein 11	11	336	0.433
LSM8	200388at40674	LSM8 homolog, U6 small nuclear RNA associated	11	201	0.045
HES3	200411at40674	Hes family bHLH transcription factor 3	9	528	4.861
CDIP1	200655at40674	Cell death inducing p53 target 1	12	531	1.585
NPFF	200692at40674	Neuropeptide FF-amide peptide precursor	12	357	0.07
PRIMA1	200751at40674	proline-rich membrane anchor 1	11	279	0.098
PIERCE1	200787at40674	Chromosome 9 open reading frame 116	12	441	7.407
FAM180A	200795at40674	protein FAM180A	12	441	0
CXCL16	200903at40674	C-X-C motif chemokine 16	10	648	0.309
TRH	200933at40674	thyrotropin releasing hormone	12	507	0.23
ACKR1	200938at40674	atypical chemokine receptor 1	12	924	0.731
KCNE1	200983at40674	potassium voltage-gated channel subfamily E member 1	12	384	3.798
NFX1	20103at40674	Nuclear transcription factor, X-box binding 1	12	3105	0.556
RNF185	201057at40674	Zinc finger, RING-type	12	348	0
ERICH1	201089at40674	glutamate-rich protein 1	11	696	0.745
MICOS13	201197at40674	MICOS complex subunit MIC13	12	327	0
SPA17	201281at40674	sperm surface protein Sp17	12	327	0.102
PMCH	201302at40674	Pro-melanin concentrating hormone	12	447	0
CTNNBIP1	201413at40674	Catenin beta interacting protein 1	12	189	0.044
VKORC1	201538at40674	Vitamin K epoxide reductase complex subunit 1	12	435	0.23
PGF	201541at40674	Placental growth factor	12	288	2.865
GOLGA4	20157at40674	Golgin A4	12	5298	2.026
TMEM247	201594at40674	transmembrane protein 247	12	636	0
GDF15	201607at40674	growth/differentiation factor 15	12	891	3.984
NATD1	201617at40674	protein NATD1	12	234	0
FABP6	201659at40674	gastrotropin	12	246	0.61
SERTAD3	201921at40674	SERTA domain-containing protein 3	12	591	0.522
C3orf84	201928at40674	uncharacterized protein C3orf84 homolog	12	477	4.071
CCDC182	202021at40674	Coiled-coil domain containing 182	12	453	0.497
DMRTB1	202072at40674	doublesex- and mab-3-related transcription factor B1	8	630	0
SNRPD3	202098at40674	small nuclear ribonucleoprotein Sm D3	12	333	3.679
MSRB1	202182at40674	methionine-R-sulfoxide reductase B1	12	282	4.905
MIA	202222at40674	melanoma-derived growth regulatory protein	12	366	0.546
KCNE4	202421at40674	potassium voltage-gated channel subfamily E member 4	12	540	2.284
DDIT3	202423at40674	DNA damage-inducible transcript 3 protein	12	504	0
GLOD5	202424at40674	glyoxalase domain-containing protein 5	11	276	0
MCRIP2	202432at40674	protein FAM195A	12	300	1.944
NOPCHAP1	202435at40674	Chromosome 12 open reading frame 45	11	423	0.344
DDRGK1	202467at40674	DDRGK domain-containing protein 1	12	771	0.022
CCDC86	202469at40674	coiled-coil domain-containing protein 86	11	1128	13.129
PSMG3	202496at40674	proteasome assembly chaperone 3	12	366	0.023
TAX1BP3	202560at40674	tax1-binding protein 3	12	333	3.378
RP1L1	20266at40674	retinitis pigmentosa 1-like 1 protein	12	5460	0.351
DBNDD2	202679at40674	dysbindin domain-containing protein 2	12	474	0.053
TTR	202740at40674	Transthyretin	12	420	5.833
MRPL54	202833at40674	Mitochondrial ribosomal protein L54	12	411	0.061
LALBA	202845at40674	alpha-lactalbumin	12	285	0
C11orf52	203074at40674	Chromosome 11 open reading frame 52	12	258	0
KRTAP11-1	203086at40674	keratin-associated protein 11-1	8	399	7.206
SWI5	203285at40674	DNA repair protein SWI5 homolog	12	279	0
C3orf18	203333at40674	Chromosome 3 open reading frame 18	12	369	2.958
FHIT	203431at40674	bis(5'-adenosyl)-triphosphatase	12	351	0
MSGN1	203474at40674	mesogenin-1	12	576	0.116
LTO1	203570at40674	oral cancer-overexpressed protein 1	12	285	0
HSPB9	203592at40674	heat shock protein beta-9	12	426	1.545
IL26	203602at40674	interleukin-26	12	390	0.128
VAMP4	203684at40674	vesicle-associated membrane protein 4	10	279	6.022
JARID2	20381at40674	Jumonji and AT-rich interaction domain containing 2	12	3036	0.821
PNOC	203842at40674	prepronociceptin isoform X1	12	480	1.684
LITAF	203938at40674	Lipopolysaccharide induced TNF factor	12	477	0.192
SDC4	203947at40674	Syndecan	12	486	0
PDRG1	204034at40674	P53 and DNA damage regulated 1	12	417	2.458
ATOH7	204065at40674	Atonal bHLH transcription factor 7	12	267	1.873
TEX43	204193at40674	Testis expressed 43	12	327	0.688
MAL2	204214at40674	protein MAL2	12	330	0
BLOC1S2	204426at40674	biogenesis of lysosome-related organelles complex 1 subunit 2	12	342	1.535
IL9	204432at40674	interleukin-9	12	366	6.011
LSM7	204488at40674	U6 snRNA-associated Sm-like protein LSm7	8	369	5.725
CLPS	204502at40674	Colipase	12	321	17.861
AREG	204811at40674	amphiregulin	12	609	0.52
MGST2	204908at40674	Microsomal glutathione S-transferase 2	11	381	2.505
AASDH	20492at40674	Aminoadipate-semialdehyde dehydrogenase	12	3279	1.291
MORN2	204940at40674	MORN repeat-containing protein 2	12	324	4.167
OSTN	205020at40674	osteocrin	12	315	0
BORCS7	205094at40674	BLOC-1-related complex subunit 7	11	201	0.452
PIRT	205262at40674	phosphoinositide-interacting protein	12	411	0.243
SPEN	2052at40674	Spen family transcriptional repressor	12	9843	0.662
RFXAP	205343at40674	regulatory factor X-associated protein	12	672	2.889
PATE2	205750at40674	prostate and testis expressed protein 2	12	267	1.124
CHCHD1	205770at40674	coiled-coil-helix-coiled-coil-helix domain-containing protein 1	12	342	1.827
LSMEM1	205789at40674	leucine-rich single-pass membrane protein 1	12	273	2.259
TMEM18	205827at40674	Transmembrane protein 18	12	354	5.202
SST	205992at40674	somatostatin	12	213	0
BORCS8	206163at40674	BLOC-1-related complex subunit 8	12	258	0.904
MRPL34	206237at40674	39S ribosomal protein L34, mitochondrial	12	234	0
NFAM1	206348at40674	NFAT activation molecule 1	12	444	0
ADNP	20634at40674	activity-dependent neuroprotector homeobox protein	12	3309	0.013
CREBL2	206455at40674	cAMP-responsive element-binding protein-like 2	12	345	0.024
SNTN	206476at40674	sentan	11	426	3.777
SF3B5	206498at40674	splicing factor 3B subunit 5	12	258	0
TCIM	206524at40674	Transcriptional and immune response regulator	12	348	0.072
IL15	206604at40674	Interleukin	12	474	2.321
BLOC1S3	206621at40674	biogenesis of lysosome-related organelles complex 1 subunit 3	11	276	1.91
C5orf63	206644at40674	Glutaredoxin-like protein	12	279	0.299
NDUFA7	207008at40674	NADH dehydrogenase	12	282	3.901
CARTPT	207010at40674	CART prepropeptide	12	360	0.162
TMEM61	207093at40674	transmembrane protein 61	12	531	0.094
CCK	207246at40674	cholecystokinin	12	345	0.169
TIMM10	207320at40674	mitochondrial import inner membrane translocase subunit Tim10	12	201	0
GAP43	207411at40674	neuromodulin	12	609	0.123
MEIG1	207420at40674	Meiosis/spermiogenesis associated 1	12	264	0
AGRP	207517at40674	agouti-related protein	11	330	0
ZNF804B	20759at40674	zinc finger protein 804B	12	3801	0.327
TMEM265	207612at40674	transmembrane protein 265	12	327	0
GADD45GIP1	207766at40674	growth arrest and DNA damage-inducible proteins-interacting protein 1	12	645	5.672
POLE3	207868at40674	DNA polymerase epsilon subunit 3	10	372	0.753
TMIE	207872at40674	transmembrane inner ear expressed protein	12	294	1.956
TCTA	207960at40674	T-cell leukemia translocation-altered gene protein	12	225	0
ZNF654	20796at40674	Zinc finger protein 654	12	2541	0.243
GRP	208096at40674	gastrin-releasing peptide	10	297	4.613
TMEM139	208116at40674	transmembrane protein 139	12	639	0.861
TMEM263	208309at40674	transmembrane protein 263	12	285	0
CYYR1	208445at40674	cysteine and tyrosine-rich protein 1	12	288	0
C12orf43	208652at40674	Chromosome 12 open reading frame 43	12	720	3.426
TMEM125	208675at40674	transmembrane protein 125	12	657	0
ETFRF1	208700at40674	Electron transfer flavoprotein regulatory factor 1	12	219	0.152
TMEM14A	208721at40674	Transmembrane protein 14A	12	258	2.552
HOXC12	208756at40674	Homeobox C12	9	345	3.736
TIMM10B	208953at40674	mitochondrial import inner membrane translocase subunit Tim10 B	12	267	0
ABL2	20906at40674	Tyrosine-protein kinase	12	3261	1.053
TMCO2	209111at40674	transmembrane and coiled-coil domain-containing protein 2	12	546	0.397
PRR15L	209172at40674	proline-rich protein 15-like protein	12	387	2.842
GUCA2A	209196at40674	Guanylate cyclase activator 2A	12	306	1.906
TEX46	209349at40674	uncharacterized protein C1orf234 homolog	12	483	0.173
UQCC4	209423at40674	protein CCSMST1	11	372	0.049
INO80E	209617at40674	INO80 complex subunit E isoform X1	12	639	5.308
ABRACL	209669at40674	ABRA C-terminal like	12	243	0
CCL22	209839at40674	C-C motif chemokine 22	12	201	0
INIP	210055at40674	SOSS complex subunit C	11	210	1.169
SDHAF1	210072at40674	succinate dehydrogenase assembly factor 1, mitochondrial	12	312	5.369
TRARG1	210112at40674	tumor suppressor candidate 5	12	411	0.426
NPPC	210350at40674	Natriuretic peptide C	11	306	1.248
CXCL10	210400at40674	C-X-C motif chemokine 10	12	276	0.634
IBSP	210474at40674	bone sialoprotein 2	12	861	0.823
GNRH1	210508at40674	Gonadoliberin	12	258	0.258
NDUFB2	210609at40674	NADH dehydrogenase	11	231	0.354
AHSP	210765at40674	alpha-hemoglobin-stabilizing protein	9	201	0
S100A5	210921at40674	Protein S100	12	282	1.596
SAP25	211049at40674	histone deacetylase complex subunit SAP25	12	585	0.769
GNG13	211426at40674	guanine nucleotide-binding protein G(I)/G(S)/G(O) subunit gamma-13	12	201	0
UQCC5	211430at40674	small integral membrane protein 4	12	162	0.154
CST6	211494at40674	Cystatin	12	441	3.515
SMC2	21153at40674	structural maintenance of chromosomes protein 2	12	3210	2.497
SMIM13	211655at40674	small integral membrane protein 13	12	186	0
PDZK1IP1	211745at40674	PDZK1-interacting protein 1	12	207	0
TMEM100	211828at40674	transmembrane protein 100	12	402	0.041
LEAP2	211910at40674	liver-expressed antimicrobial peptide 2	12	177	0
KRTAP7-1	211927at40674	keratin-associated protein 7-1	12	261	3.48
CCL17	212065at40674	C-C motif chemokine 17	10	216	0.37
KNCN	212310at40674	kinocilin	12	324	1.569
TMEM35B	212330at40674	Transmembrane protein 35B	12	438	2.359
SMPX	212528at40674	small muscular protein	12	210	2.579
BTBD7	21260at40674	BTB domain containing 7	12	2190	1.762
RGCC	212660at40674	regulator of cell cycle RGCC	11	351	2.279
NUCKS1	212734at40674	nuclear ubiquitous casein and cyclin-dependent kinase substrate 1	10	531	0.885
UCN3	212933at40674	urocortin-3	12	504	0.645
MANBAL	213326at40674	protein MANBAL	12	150	0
LYRM2	213655at40674	LYR motif-containing protein 2	12	186	0.403
AKAIN1	213887at40674	A-kinase anchor protein inhibitor 1	12	201	0.746
BRPF3	21423at40674	Bromodomain and PHD finger containing 3	12	3357	0.871
NCAPG2	21550at40674	Non-SMC condensin II complex subunit G2	12	2433	1.641
ZNF608	21551at40674	Zinc finger protein 608	12	3393	0.513
LEPR	21553at40674	Leptin receptor	12	2982	1.188
CRYBG3	2160at40674	Crystallin beta-gamma domain containing 3	12	7563	0.305
MFHAS1	21664at40674	malignant fibrous histiocytoma-amplified sequence 1	12	3000	1.397
C10orf71	21710at40674	uncharacterized protein C10orf71 homolog	12	4194	0.558
ZDBF2	21922at40674	Zinc finger DBF-type containing 2	12	6666	0.223
PDZD8	22039at40674	PDZ domain-containing protein 8	12	2358	0.081
WASH2C	22192at40674	WASH complex subunit 2	12	2823	0.909
CCDC141	22195at40674	coiled-coil domain-containing protein 141	12	3141	1.581
RAG1	22238at40674	V(D)J recombination-activating protein 1	12	3129	0.495
GEMIN4	22560at40674	Gem nuclear organelle associated protein 4	12	3162	0.069
RECK	22575at40674	Reversion inducing cysteine rich protein with kazal motifs	12	1587	0.431
RPRD2	22859at40674	regulation of nuclear pre-mRNA domain containing 2	12	3312	0.657
ZBTB11	22884at40674	Zinc finger and BTB domain containing 11	12	3105	0.972
PLCL1	23017at40674	Phosphoinositide phospholipase C	12	2691	0.003
INPP4A	23112at40674	Inositol polyphosphate-4-phosphatase type I A	12	2718	2.532
WDR33	23150at40674	WD repeat domain 33	12	3102	1.542
PRDM2	23151at40674	PR/SET domain 2	12	4482	0.216
MMRN1	23343at40674	multimerin-1	12	3060	0.964
CENPJ	23463at40674	Centromere protein J	12	2817	0.902
UPF1	23699at40674	UPF1, RNA helicase and ATPase	12	2949	2.128
FBH1	23851at40674	F-box DNA helicase 1 isoform X1	12	2835	0.235
RC3H1	23907at40674	Ring finger and CCCH-type domains 1	12	3270	0.237
WDHD1	24022at40674	WD repeat and HMG-box DNA-binding protein 1	12	3225	2.031
SENP6	24082at40674	SUMO1/sentrin specific peptidase 6	12	2565	1.468
CECR2	24112at40674	cat eye syndrome critical region protein 2	12	3255	0.087
VPS18	24254at40674	VPS18, CORVET/HOPS core subunit	12	1593	0.094
ARHGAP39	24336at40674	rho GTPase-activating protein 39 isoform X1	12	3432	1.005
ZNF292	2444at40674	Zinc finger protein 292	12	7620	0.177
SMG8	24956at40674	protein SMG8	12	2973	0.746
URB2	25028at40674	URB2 ribosome biogenesis 2 homolog (S. cerevisiae)	12	4014	2.888
SECISBP2L	25174at40674	SECIS binding protein 2 like	12	2259	0.974
EXTL3	25323at40674	Exostosin like glycosyltransferase 3	12	2166	0.004
TSC1	25368at40674	hamartin isoform X1	12	3381	3.549
ADNP2	25579at40674	ADNP homeobox protein 2	12	3357	0.194
DIS3	25810at40674	exosome complex exonuclease RRP44 isoform X1	12	2643	2.087
KLB	25816at40674	Klotho beta	12	2310	0.339
TTLL4	25817at40674	Tubulin tyrosine ligase like 4	12	3069	0.711
COPB1	25833at40674	coatomer subunit beta	12	2541	0.213
ZNF451	25868at40674	Zinc finger protein 451	12	2610	0.348
SUPT16H	25914at40674	FACT complex subunit SPT16	12	2343	0.605
HELB	26052at40674	DNA helicase B	12	2625	1.117
PRKD3	26060at40674	Serine/threonine-protein kinase	12	2286	0.933
TECTA	2610at40674	alpha-tectorin	12	3315	0.744
HEATR6	26150at40674	HEAT repeat-containing protein 6	12	3285	2.212
TTF2	26272at40674	transcription termination factor 2	12	3018	0.801
AGO1	26425at40674	Argonaute 1, RISC catalytic component	12	2193	0.395
XIRP2	2644at40674	Xin actin binding repeat containing 2	12	9546	0.438
ATP13A4	26595at40674	Cation-transporting ATPase	12	2772	3.307
EMSY	26820at40674	EMSY, BRCA2 interacting transcriptional repressor	12	2637	0.246
NOL8	26944at40674	nucleolar protein 8 isoform X1	12	2517	0.497
LNPEP	27207at40674	leucyl-cystinyl aminopeptidase	12	2940	0.649
CEP126	27238at40674	Centrosomal protein 126	12	2928	0.638
KIF16B	27241at40674	Kinesin family member 16B	12	3549	0.225
ZBTB38	27385at40674	Zinc finger and BTB domain containing 38	12	3597	0.042
ZMYM1	27544at40674	Zinc finger MYM-type containing 1	12	3348	1.324
DHTKD1	27836at40674	probable 2-oxoglutarate dehydrogenase E1 component DHKTD1, mitochondrial	11	1746	0
JCAD	27997at40674	Junctional cadherin 5 associated	12	3741	0.136
INTS7	28025at40674	Integrator complex subunit 7	12	2721	0.162
CEP162	28054at40674	Centrosomal protein 162	12	3894	2.763
ARID4B	28121at40674	AT-rich interaction domain 4B	12	3552	1.905
BLTP1	281at40674	uncharacterized protein KIAA1109 homolog isoform X1	12	14013	0.542
BLTP1	28388at40674	SMC5-SMC6 complex localization factor 1	11	2004	0.168
SYNM	28390at40674	synemin	12	3171	2.712
ZNF462	2841at40674	Zinc finger protein 462	12	6396	0.753
AKAP12	28552at40674	A-kinase anchoring protein 12	12	4767	0.899
ZNF507	29001at40674	Zinc finger protein 507	12	2724	0.413
SYDE2	29007at40674	Synapse defective Rho GTPase homolog 2	12	3339	1.615
TTI1	29088at40674	TELO2 interacting protein 1	12	2949	0.257
CEBPZ	29173at40674	CCAAT/enhancer-binding protein zeta	12	2823	0.827
USPL1	29175at40674	Ubiquitin specific peptidase like 1	12	3138	0.608
SMG5	29195at40674	protein SMG5	12	2808	1.255
LATS2	29293at40674	Large tumor suppressor kinase 2	12	2694	0.074
PIK3C3	29527at40674	Phosphatidylinositol 3-kinase catalytic subunit type 3	12	2163	0.385
TOP3B	29542at40674	DNA topoisomerase	12	603	0.18
ICE2	29681at40674	Interactor of little elongation complex ELL subunit 2	12	2394	0.567
USP8	29685at40674	Ubiquitin specific peptidase 8	12	3138	2.491
RESF1	29694at40674	KIAA1551	12	5013	0.349
PPP1R3A	29931at40674	protein phosphatase 1 regulatory subunit 3A	12	2505	0.246
ZC3H12C	29954at40674	Zinc finger CCCH-type containing 12C	12	1881	0.195
TMEM132E	29955at40674	transmembrane protein 132E	12	2913	3.25
COG1	30007at40674	conserved oligomeric Golgi complex subunit 1	12	2946	2.034
MARS1	30159at40674	Methionyl-tRNA synthetase	12	2454	2.683
ECT2	30227at40674	Epithelial cell transforming 2	12	2124	0.687
LIG4	30242at40674	DNA ligase	12	2733	0.137
VWCE	30338at40674	von Willebrand factor C and EGF domain-containing protein	12	1830	7.081
CEP135	30457at40674	Centrosomal protein 135	12	2640	1.821
NLRC3	30488at40674	NLR family CARD domain containing 3	12	2013	0.091
ZBED6	30548at40674	zinc finger BED domain-containing protein 6	12	2937	0.003
TRERF1	30553at40674	Transcriptional regulating factor 1	12	3156	1.708
KDM7A	30636at40674	lysine-specific demethylase 7A	12	2565	0.851
DCAF5	30809at40674	DDB1- and CUL4-associated factor 5	12	1890	1.248
EIF3A	30986at40674	eukaryotic translation initiation factor 3 subunit A	12	3237	1.457
ZNF804A	30994at40674	zinc finger protein 804A	12	3462	0.662
MUSK	31013at40674	Muscle associated receptor tyrosine kinase	11	1692	0
PTCHD1	31065at40674	patched domain-containing protein 1	12	1650	3.384
ITIH5	31124at40674	Inter-alpha-trypsin inhibitor heavy chain family member 5	10	1683	0.208
EXOC1	31199at40674	Exocyst complex component 1	12	2643	0.517
LRRC8D	31309at40674	Leucine rich repeat containing 8 VRAC subunit D	12	2577	0.1
SND1	31316at40674	staphylococcal nuclease domain-containing protein 1	12	960	0
POP1	31648at40674	ribonucleases P/MRP protein subunit POP1	12	2988	1.185
TDRD5	31735at40674	Tudor domain containing 5	12	2829	0.639
GRIN3B	31762at40674	glutamate receptor ionotropic, NMDA 3B	12	2568	2.713
TMTC3	32158at40674	Transmembrane and tetratricopeptide repeat containing 3	12	2517	4.973
HPS3	32296at40674	Hermansky-Pudlak syndrome 3 protein	12	1179	0.396
PALB2	32297at40674	Partner and localizer of BRCA2	12	3525	1.775
INO80D	32328at40674	INO80 complex subunit D	12	3078	0.03
HIVEP2	3243at40674	Human immunodeficiency virus type I enhancer binding protein 2	12	7344	0.551
SMCR8	32858at40674	Smith-Magenis syndrome chromosome region, candidate 8	12	2808	0.142
LRP12	32905at40674	LDL receptor related protein 12	12	1644	0.613
EXOSC10	33037at40674	Exosome component 10	12	2319	1.301
ZC3H6	33316at40674	Zinc finger CCCH-type containing 6	12	3294	0.202
PLAA	33345at40674	Phospholipase A2 activating protein	12	1980	0.425
ZEB1	33412at40674	Zinc finger E-box binding homeobox 1	12	2601	0.535
LRRCC1	33550at40674	Leucine rich repeat and coiled-coil centrosomal protein 1	12	2853	0.832
ANKHD1	3365at40674	ankyrin repeat and KH domain-containing protein 1 isoform X1	12	5403	0.626
FAM184A	33882at40674	Family with sequence similarity 184 member A	8	3105	0.354
ASCC3	3389at40674	Activating signal cointegrator 1 complex subunit 3	12	831	0.822
BRINP1	33939at40674	BMP/retinoic acid-inducible neural-specific protein 1	12	1899	0.303
ATOSA	34090at40674	protein FAM214A isoform X1	12	3162	0.63
USO1	34117at40674	general vesicular transport factor p115 isoform X1	12	1728	0.265
INTS5	34221at40674	integrator complex subunit 5	12	2985	0.235
LPIN2	34223at40674	Lipin 2	12	2415	2.533
MPRIP	34250at40674	myosin phosphatase Rho-interacting protein isoform X1	12	5682	0.465
MORC3	34349at40674	MORC family CW-type zinc finger protein 3	12	2505	1.138
AFTPH	34620at40674	Aftiphilin	12	2730	0.223
IMPG2	34635at40674	interphotoreceptor matrix proteoglycan 2	12	2622	1.376
WDR64	34687at40674	WD repeat-containing protein 64	12	2901	2.378
MCM4	35193at40674	DNA replication licensing factor MCM4	12	1896	3.217
FILIP1	35544at40674	Filamin A interacting protein 1	12	3006	1.422
APC	3561at40674	APC, WNT signaling pathway regulator	12	7860	0.427
RTL9	35692at40674	Retrotransposon Gag like 9	12	4116	5.064
SEMA3E	35765at40674	semaphorin-3E	8	1263	0.01
LRRC8A	35841at40674	Leucine rich repeat containing 8 VRAC subunit A	12	2418	0.638
FAM83B	35881at40674	protein FAM83B	12	2592	0.91
SACS	361at40674	sacsin	12	11556	0.163
SPON1	36213at40674	spondin-1	12	1302	0.026
CTNNB1	36263at40674	Catenin beta 1	12	2265	0.471
WDR24	36422at40674	WD repeat domain 24	12	2436	0.8
MAP3K19	36701at40674	Mitogen-activated protein kinase kinase kinase 19	12	4389	2.635
FKBP15	36733at40674	FK506-binding protein 15	12	3108	0.786
NIBAN1	36972at40674	protein Niban	11	2154	0.793
ZER1	37012at40674	Zyg-11 related cell cycle regulator	12	516	1.744
ZC3H13	37125at40674	Zinc finger CCCH-type containing 13	12	3057	0.251
KIF18A	37640at40674	Kinesin-like protein	12	1860	0.273
CCP110	37707at40674	Centriolar coiled-coil protein 110	12	2934	0.932
USP35	37786at40674	ubiquitin carboxyl-terminal hydrolase 35	12	2520	2.705
ERCC4	37842at40674	ERCC excision repair 4, endonuclease catalytic subunit	12	2658	0.859
ZBTB21	37851at40674	Zinc finger and BTB domain containing 21	12	3174	0.074
RAD51AP2	37981at40674	RAD51-associated protein 2	12	2613	0.765
PRDM4	38098at40674	PR domain zinc finger protein 4	12	2250	0.052
LRRC8C	38558at40674	Leucine rich repeat containing 8 VRAC subunit C	12	2274	0.106
PPARGC1B	38687at40674	peroxisome proliferator-activated receptor gamma coactivator 1-beta isoform X1	12	2733	0.75
GSE1	39053at40674	genetic suppressor element 1 isoform X1	12	3096	0.439
ITGB8	39097at40674	Integrin beta	11	2181	1.13
HIVEP1	3909at40674	Human immunodeficiency virus type I enhancer binding protein 1	12	6354	0.321
CNNM2	39226at40674	Cyclin and CBS domain divalent metal cation transport mediator 2	9	1584	1.655
FBXO30	39240at40674	F-box only protein 30	12	2259	0.391
ZRANB1	39286at40674	Zinc finger RANBP2-type containing 1	12	870	2.797
BRAT1	39381at40674	BRCA1-associated ATM activator 1	12	1806	2.972
AGAP2	39502at40674	ArfGAP with GTPase domain, ankyrin repeat and PH domain 2	12	3336	6.252
BPTF	3953at40674	nucleosome-remodeling factor subunit BPTF	12	6189	0.669
BEND3	39695at40674	BEN domain-containing protein 3	12	2259	0.136
NPAS4	39734at40674	Neuronal PAS domain protein 4	12	2292	0.931
ALPK3	39845at40674	alpha-protein kinase 3	12	3291	1.137
ABCB6	39922at40674	ATP binding cassette subfamily B member 6 (Langereis blood group)	12	2211	1.048
PSD	39941at40674	Pleckstrin and Sec7 domain containing	12	3069	2.039
KRIT1	40123at40674	KRIT1, ankyrin repeat containing	11	1170	0.738
ZNF148	40144at40674	Zinc finger protein 148	12	1593	0.167
PAMR1	40282at40674	Peptidase domain containing associated with muscle regeneration 1	12	1308	0.038
CMTR2	40463at40674	cap-specific mRNA (nucleoside-2'-O-)-methyltransferase 2	12	2304	0.054
TRIM71	40495at40674	Tripartite motif containing 71	12	1755	0.005
SLITRK6	40606at40674	SLIT and NTRK like family member 6	12	2508	0.06
FASTKD5	40824at40674	FAST kinase domain-containing protein 5, mitochondrial	12	2451	0.037
CPSF2	40854at40674	cleavage and polyadenylation specificity factor subunit 2	12	2055	0.073
LRRD1	40953at40674	Leucine rich repeats and death domain containing 1	12	2508	0.698
COG4	41122at40674	conserved oligomeric Golgi complex subunit 4	12	2085	0.5
LRRC8E	41144at40674	Leucine rich repeat containing 8 VRAC subunit E	12	2379	0.529
SYNPO2	41166at40674	Synaptopodin 2	10	2784	5.187
EXT2	41342at40674	exostosin-2	12	1089	0.115
DTHD1	41455at40674	death domain-containing protein 1	12	1644	0
RNF111	41531at40674	E3 ubiquitin-protein ligase Arkadia isoform X1	12	2055	0.057
RIPOR3	41548at40674	protein FAM65C	12	2874	1.345
RNF20	41692at40674	E3 ubiquitin protein ligase	12	2778	0.156
SEMA4G	41694at40674	semaphorin-4G	12	2775	0.156
ESCO1	41727at40674	Establishment of sister chromatid cohesion N-acetyltransferase 1	12	2352	0.446
AHCTF1	4173at40674	protein ELYS	12	6411	0.478
RBM26	41913at40674	RNA-binding protein 26 isoform X1	12	2709	1.821
GMPS	42038at40674	GMP synthase	11	1740	0.183
G2E3	42061at40674	G2/M-phase specific E3 ubiquitin protein ligase	12	1632	0.95
SRRM2	42067at40674	serine/arginine repetitive matrix protein 2	12	7527	0.194
AMER3	42079at40674	APC membrane recruitment protein 3	12	2382	0.56
TLR8	42081at40674	toll-like receptor 8	12	3117	1.922
INTS13	42104at40674	Integrator complex subunit 13	12	1917	1.343
UBN1	42119at40674	ubinuclein-1 isoform X1	12	3063	1.513
RNF216	42125at40674	E3 ubiquitin-protein ligase RNF216 isoform X1	12	1737	0.158
ARID4A	42224at40674	AT-rich interaction domain 4A	12	2682	0.715
MMUT	42277at40674	Methylmalonyl-CoA mutase	12	2295	1.118
FAM171B	42374at40674	protein FAM171B	8	2052	1.267
STAT6	42421at40674	Signal transducer and activator of transcription	12	2367	2.855
LRRK1	4246at40674	Leucine rich repeat kinase 1	12	2262	1.993
TBK1	42529at40674	TANK binding kinase 1	12	1902	1.59
GTF3C2	42796at40674	General transcription factor IIIC subunit 2	12	2211	0.58
NEDD9	42912at40674	Neural precursor cell expressed, developmentally down-regulated 9	12	1977	0.818
SLITRK5	43519at40674	SLIT and NTRK-like protein 5	12	2883	2.622
[truncated: 517 more rows]
