# Supplementary material for: Signals of positive selection in genomes of palearctic Myotis-bats coexisting with a fungal pathogen
Source: BMC Genomics. 2024 Sep 3;25:828. doi: 10.1186/s12864-024-10722-3 (PMC11370307; doi:10.1186/s12864-024-10722-3)
Supplement: Supplementary file 23 — Supplementary Material 23 [file 12864_2024_10722_MOESM23_ESM.xlsx]

## Sheet: A) Literature Search
Gene	Protein	BUSCO Code	Reference	Alias in paper	In Phylogeny genes	In omega 1%	X = Present in dataset
ACACA	Acetyl-CoA carboxylase 1	2747at40674	Field et al 2015
ACP5	Tartrate-resistant acid phosphatase type 5	126680at40674	Harazim et al 2018		X
ADCY3	Adenylate cyclase type 3	19908at40674	Gignoux-Wolfsohn et al 2021
ALDH1A1	Aldehyde dehydrogenase 1A1	81090at40674	Davy et al 2019
ANGPTL3	Angiopoietin-related protein 3	94165at40674	Field et al 2015	ANGL3
ANK2	Ankyrin-2	7302at40674	Lilley et al 2020
ANXA1	Annexin A1	138014at40674	Harazim et al 2018; Lilley et al 2019
ANXA6	Annexin A6	49772at40674	Davy et al 2019
APOBEC3G	DNA dC->dU-editing enzyme APOBEC-3G	-	Field et al 2015	ABC3G
APOC2	Apolipoprotein C-II	211465at40674	Field et al 2015
APOC3	Apolipoprotein C-III	212759at40674	Field et al 2015
APOC4	Apolipoprotein C-IV	209997at40674	Field et al 2015
AQP3	Aquaporin-3	136195at40674	Harazim et al 2018
ARG1	Arginase-1	139318at40674	Field et al 2015	ARGI1
ATP2B1	Plasma membrane calcium-transporting ATPase 1	16618at40674	Lilley et al 2020
AZGP1	Zinc-alpha-2-glycoprotein	154712at40674	Davy et al 2019	ZAG
BCAM	Basal cell adhesion molecule	77347at40674	Harazim et al 2018
BIRC3	Baculoviral IAP repeat-containing protein 3	56370at40674	Field et al 2015
C3	Complement C3	8012at40674	Field et al 2015	CO3
CAMK2D	Calcium/calmodulin-dependent protein kinase type II subunit delta	-	Lilley et al 2020
CAMP	Cathelicidin antimicrobial peptide	206824at40674	Rapin et al 2014
CBFA2T3	Protein CBFA2T3	-	Gignoux-Wolfsohn et al 2021
CCL2	C-C motif chemokine 2	-	Lilley et al 2019; Field et al 2015; Field et al 2018
CCL20	C-C motif chemokine 20	212205at40674	Field et al 2015
CCR1	C-C chemokine receptor type 1	169281at40674	Davy et al 2019
CCR2	C-C chemokine receptor type 2	138259at40674	Field et al 2018
CCR4	C-C chemokine receptor type 4	150970at40674	Donaldson et al 2017
CD3G	T-cell surface glycoprotein CD3 gamma chain	197547at40674	Field et al 2015
CEL	Bile salt-activated lipase	61914at40674	Davy et al 2019
CEP112	Centrosomal protein of 112 kDa	34757at40674	Gignoux-Wolfsohn et al 2021
CEP290	Centrosomal protein of 290 kDa	5169at40674	Lilley et al 2020
CLDN10	Claudin-10	164744at40674	Davy et al 2019
CLEC12A	C-type lectin domain family 12 member A	180007at40674	Field et al 2018
CLEC1A	C-type lectin domain family 1 member A	165555at40674	Field et al 2015	CLC1A	X
CLEC4D	C-type lectin domain family 4 member D	167478at40674	Field et al 2015; Field et al 2018	CLC4D
CLEC4E	C-type lectin domain family 4 member E	176536at40674	Lilley et al 2019; Field et al 2018; Field et al 2015	CLC4E
CLEC5A	C-type lectin domain family 5 member A	185641at40674	Field et al 2015; Field et al 2018	CLC5A
CLEC6A	C-type lectin domain family 6 member A	-	Field et al 2015	CLC6A
CLEC7A	C-type lectin domain family 7 member A	186442at40674	Field et al 2015; Field et al 2018	CLC7A
CMIP	C-Maf-inducing protein	48186at40674	Gignoux-Wolfsohn et al 2021
CORO1A	Coronin-1A	88422at40674	Lilley et al 2019
CSF3	Granulocyte colony-stimulating factor	186089at40674	Field et al 2015; Field et al 2018		X
CSF3R	Granulocyte colony-stimulating factor receptor	49756at40674	Field et al 2015
CXCL16	C-X-C motif chemokine 16	200903at40674	Lilley et al 2019		X	X
CXCR2	C-X-C chemokine receptor type 2	148030at40674	Lilley et al 2019
CYBA	Cytochrome b-245 light chain	192707at40674	Field et al 2018		X
CYBB	Cytochrome b-245 heavy chain	68698at40674	Field et al 2018
DEFB103A	Beta-defensin 103	213741at40674	Field et al 2015	D103A
DUSP6	Dual specificity protein phosphatase 6	112910at40674	Lilley et al 2020
EPGN	Epigen	197122at40674	Field et al 2015
ERCC4	DNA repair endonuclease XPF	-	Gignoux-Wolfsohn et al 2021
EREG	Proepiregulin	198638at40674	Field et al 2015		X
FA2H	Fatty acid 2-hydroxylase	136795at40674	Gignoux-Wolfsohn et al 2021		X
FBXL17	F-box/LRR-repeat protein 17	78455at40674	Gignoux-Wolfsohn et al 2021
FFAR2	Free fatty acid receptor 2	153073at40674	Lilley et al 2019; Field et al 2015
FGA	Fibrinogen alpha chain	80762at40674	Field et al 2015	FIBA
FGB	Fibrinogen beta chain	87769at40674	Field et al 2015	FIBB	X
FGG	Fibrinogen gamma chain	111141at40674	Field et al 2015	FIBG
FGR	Tyrosine-protein kinase Fgr	70408at40674	Lilley et al 2019
FOS	Protein c-Fos	148050at40674	Field et al 2018		X
FOSB	Protein FosB	180603at40674	Field et al 2018		X
FOXP2	Forkhead box protein P2	95867at40674	Auteri & Knowles 2020
GABRB1	Gamma-aminobutyric acid receptor subunit beta-1	87519at40674	Auteri & Knowles 2020
GEMIN4	Gem-associated protein 4	22560at40674	Gignoux-Wolfsohn et al 2021		X
HCAR2	Hydroxycarboxylic acid receptor 2	149183at40674	Field et al 2015
HLA-DRA	HLA class II histocompatibility antigen, DR alpha chain	173773at40674	Donaldson et al 2017	DLA-DRA1
HLA-DRB1	HLA class II histocompatibility antigen, DRB1 beta chain	161857at40674	Donaldson et al 2017
HMOX1	Heme oxygenase 1	168566at40674	Lilley et al 2019; Field et al 2015		X
HP	Haptoglobin	115861at40674	Field et al 2015	HPT
ICAM1	Intercellular adhesion molecule 1	123589at40674	Lilley et al 2019
IFNAR1	Interferon alpha/beta receptor 1	104379at40674	Donaldson et al 2017
IL10	Interleukin-10	195643at40674	Rapin et al 2014; Davy et al 2019		X
IL12RB1	Interleukin-12 receptor subunit beta-1	107270at40674	Donaldson et al 2017
IL12RB2	Interleukin-12 receptor subunit beta-2	35442at40674	Donaldson et al 2017
IL17A	Interleukin-17A	202413at40674	Lilley et al 2017
IL17C	Interleukin-17C	200423at40674	Lilley et al 2019; Field et al 2015
IL19	Interleukin-19	171560at40674	Field et al 2015
IL1A	Interleukin-1 alpha	206014at40674	Field et al 2015
IL1B	Interleukin-1 beta	175246at40674	Lilley et al 2017; Field et al 2015; Field et al 2018; Davy et al 2019
IL1R1	Interleukin-1 receptor type 1	101337at40674	Donaldson et al 2017
IL1R2	Interleukin-1 receptor type 2	138475at40674	Field et al 2018
IL20	Interleukin-20	187128at40674	Field et al 2015
IL23A	Interleukin-23 subunit alpha	191418at40674	Rapin et al 2014; Field et al 2015; Field et al 2018		X
IL24	Interleukin-24	199520at40674	Field et al 2015
IL27	Interleukin-27 subunit alpha	192593at40674	Davy et al 2019	IL27A	X
IL27RA	Interleukin-27 receptor subunit alpha	94521at40674	Field et al 2018
IL4R	Interleukin-4 receptor subunit alpha	85884at40674	Field et al 2018
IL5	Interleukin-5	202385at40674	Donaldson et al 2017
IL6	Interleukin-6	177056at40674	Lilley et al 2017; Lilley et al 2019; Field et al 2015; Field et al 2018; Davy et al 2019
IP6K2	Inositol hexakisphosphate kinase 2	93392at40674	Field et al 2015		X
ITGAL	Integrin alpha-L	20425at40674	Lilley et al 2019
ITGAM	Integrin alpha-M	-	Donaldson et al 2017
ITGB2	Integrin beta-2	55365at40674	Lilley et al 2019
JAML	Junctional adhesion molecule-like	161337at40674	Lilley et al 2019		X
JUNB	Transcription factor JunB	-	Field et al 2018
KITLG	Kit ligand	171826at40674	Lilley et al 2020		X
KLK6	Kallikrein-6	158700at40674	Field et al 2015
KREMEN1	Kremen protein 1	86177at40674	Gignoux-Wolfsohn et al 2021
KRT17	Keratin, type I cytoskeletal 17	-	Field et al 2015	K1C17
KRT19	Keratin, type I cytoskeletal 19	150787at40674	Davy et al 2019
KRT7	Keratin, type II cytoskeletal 7	115237at40674	Davy et al 2019
LCE3C	Late cornified envelope protein 3C	-	Field et al 2015
LCP1	Plastin-2	51704at40674	Lilley et al 2019
LGALS3	Galectin-3	195825at40674	Field et al 2015	LEG3
LILRA6	Leukocyte immunoglobulin-like receptor subfamily A member 6	176225at40674	Field et al 2015	LIRA6
LRP4	Low-density lipoprotein receptor-related protein 4	4610at40674	Harazim et al 2018
MASP1	Mannan-binding lectin serine protease 1	40412at40674	Gignoux-Wolfsohn et al 2021
MGAT4C	Alpha-1,3-mannosyl-glycoprotein 4-beta-N-acetylglucosaminyltransferase C	83138at40674	Lilley et al 2020
MMP25	Matrix metalloproteinase-25	81757at40674	Lilley et al 2019; Field et al 2015
MMP3	Stromelysin-1	107832at40674	Field et al 2015
MMP9	Matrix metalloproteinase-9	61933at40674	Lilley et al 2019
MPO	Myeloperoxidase	-	Donaldson et al 2017
NCF2	Neutrophil cytosol factor 2	87696at40674	Field et al 2015
NDST4	Bifunctional heparan sulfate N-deacetylase/N-sulfotransferase 4	24443at40674	Lilley et al 2020
NELL1	Protein kinase C-binding protein NELL1	-	Gignoux-Wolfsohn et al 2021
NLRP3	NACHT, LRR and PYD domains-containing protein 3	33392at40674	Field et al 2018
NOD2	Nucleotide-binding oligomerization domain-containing protein 2	22251at40674	Lilley et al 2019; Donaldson et al 2017
NOS2	Nitric oxide synthase, inducible	24564at40674	Donaldson et al 2017
NR4A3	Nuclear receptor subfamily 4 group A member 3	109565at40674	Lilley et al 2019		X
PCDH17	Protocadherin-17	17205at40674	Gignoux-Wolfsohn et al 2021
PLA2G12A	Group XIIA secretory phospholipase A2	188609at40674	Field et al 2015	PG12A
PLA2G7	Platelet-activating factor acetylhydrolase	118139at40674	Auteri & Knowles 2020		X
PLAC8	Placenta-specific gene 8 protein	205989at40674	Field et al 2015
PNLIP	Pancreatic triacylglycerol lipase	93913at40674	Field et al 2015	LIPP
POC1B	POC1 centriolar protein homolog B	103274at40674	Lilley et al 2020
PRDX2	Peroxiredoxin-2	176702at40674	Field et al 2015
PRKG1	cyclic guanosine-3′,5′-monophosphate-dependent protein kinase 1	44039at40674	Auteri & Knowles 2020	cGMP-PK1
PTAFR	Platelet-activating factor receptor	156018at40674	Lilley et al 2019
PTCH2	Protein patched homolog 2	-	Harazim et al 2018
PTGER4	Prostaglandin E2 receptor EP4 subtype	110852at40674	Field et al 2018		X
PTGS2	Prostaglandin G/H synthase 2	62012at40674	Lilley et al 2019; Field et al 2018; Field et al 2015
PTPN22	Tyrosine-protein phosphatase non-receptor type 22	65835at40674	Lilley et al 2019
PTPRC	Receptor-type tyrosine-protein phosphatase C	35691at40674	Field et al 2015
RAPGEF1	Rap guanine nucleotide exchange factor 1	21200at40674	Gignoux-Wolfsohn et al 2021
RELB	Transcription factor RelB	93967at40674	Lilley et al 2019		X
REPS2	RalBP1-associated Eps domain-containing protein 2	102864at40674	Gignoux-Wolfsohn et al 2021
RIGI	Antiviral innate immune response receptor RIG-I	31225at40674	Donaldson et al 2017	DDX58
S100A12	Protein S100-A12	198334at40674	Field et al 2018; Field et al 2015	S10AC
S100A3	Protein S100-A3	205975at40674	Field et al 2015	S10A3
S100A8	Protein S100-A8	210831at40674	Lilley et al 2019; Field et al 2018
S100A9	Protein S100-A9	207965at40674	Lilley et al 2019; Field et al 2018
SBNO2	Protein strawberry notch homolog 2	222269at40674	Lilley et al 2019
SELE	E-selectin	71251at40674	Lilley et al 2019
SELL	L-selectin	118516at40674	Lilley et al 2019
SERPINE1	Plasminogen activator inhibitor 1	-	Lilley et al 2019
SHB	SH2 domain-containing adapter protein B	144090at40674	Lilley et al 2019
SNCG	Gamma-synuclein	211484at40674	Harazim et al 2018
SORCS3	VPS10 domain-containing receptor SorCS3	17409at40674	Gignoux-Wolfsohn et al 2021
SOX5	Transcription factor SOX-5	64083at40674	Gignoux-Wolfsohn et al 2021
SPRR1B	Cornifin-B	213108at40674	Field et al 2015	SPRR1
STEAP1	Metalloreductase STEAP1	139339at40674	Davy et al 2019		X
TBX21	T-box transcription factor TBX21	71617at40674	Donaldson et al 2017		X
TFRC	Transferrin receptor protein 1	55368at40674	Lilley et al 2019
TGFB1	Transforming growth factor beta-1 proprotein	111975at40674	Field et al 2018
THBS1	Thrombospondin-1	15394at40674	Lilley et al 2019; Field et al 2018		X
THY1	Thy-1 membrane glycoprotein	196881at40674	Lilley et al 2019
TLR1	Toll-like receptor 1	-	Donaldson et al 2017
TLR2	Toll-like receptor 2	61461at40674	Lilley et al 2019; Donaldson et al 2017; Field e t al 2018; Davy et al 2019
TLR4	Toll-like receptor 4	54571at40674	Lilley et al 2019; Field et al 2018; Davy et al 2019
TLR6	Toll-like receptor 6	57653at40674	Donaldson et al 2017
TLR7	Toll-like receptor 7	30340at40674	Lilley et al 2019
TLR8	Toll-like receptor 8	42081at40674	Lilley et al 2019; Field et al 2018		X
TLR9	Toll-like receptor 9	54573at40674	Field et al 2015; Donaldson et al 2017; Field et al 2018
TMTC3	Protein O-mannosyl-transferase TMTC3	32158at40674	Lilley et al 2020		X
TNF	Tumor necrosis factor	-	Field et al 2018; Rapin et al 2014	TNFa
TNFAIP6	Tumor necrosis factor-inducible gene 6 protein	148352at40674	Lilley et al 2019		X
TP63	Tumor protein 63	59992at40674	Field et al 2015	P63
TPO	Thyroid peroxidase	33876at40674	Field et al 2015	PERT
TRIM7	E3 ubiquitin-protein ligase TRIM7	90785at40674	Lilley et al 2020
TRPM2	Transient receptor potential cation channel subfamily M member 2	-	Lilley et al 2019
UNG	Uracil-DNA glycosylase	142486at40674	Field et al 2015
ZGRF1	ZGRF1	13809at40674	Lilley et al 2020
References:
Harazim et al 2018	Natural selection in bats with historical exposure to white-nose syndrome	https://doi.org/10.1186/s40850-018-0035-4
Lilley et al 2020	Genome-Wide Changes in Genetic Diversity in a Population of Myotis lucifugus Affected by White-Nose Syndrome	https://doi.org/10.1534/g3.119.400966
Gignoux-Wolfsohn et al 2021	Genomic signatures of selection in bats surviving white-nose syndrome	https://doi.org/10.1111/mec.15813
Donaldson et al 2017	Profiling the immunome of little brown myotis provides a yardstick for measuring the genetic response to white-nose syndrome	https://doi.org/10.1111/eva.12514
Lilley et al 2019	Resistance is futile: RNA-sequencing reveals differing responses to bat fungal pathogen in Nearctic Myotis lucifugus and Palearctic Myotis myotis	https://doi.org/10.1007/s00442-019-04499-6
Rapin et al 2014	Activation of Innate Immune-Response Genes in Little Brown Bats (Myotis lucifugus) Infected with the Fungus Pseudogymnoascus destructans	https://doi.org/10.1371/journal.pone.0112285
Field et al 2015	The White-Nose Syndrome Transcriptome: Activation of Anti-fungal Host Responses in Wing Tissue of Hibernating Little Brown Myotis	https://doi.org/10.1371/journal.ppat.1005168
Lilley et al 2017	Immune responses in hibernating little brown myotis (Myotis lucifugus) with white-nose syndrome	https://doi.org/10.1098/rspb.2016.2232
Auteri & Knowles 2020	Decimated little brown bats show potential for adaptive change	https://doi.org/10.1038/s41598-020-59797-4
Field et al 2018	Effect of torpor on host transcriptomic responses to a fungal pathogen in hibernating bats	https://doi.org/10.1111/mec.14827
Davy et al 2019	Transcriptional host–pathogen responses of Pseudogymnoascus destructans and three species of bats with white-nose syndrome	https://doi.org/10.1080/21505594.2020.1768018
Note: Davey et al 2017 (https://doi.org/10.1002/ece3.3234) was removed from the dataset due to lack of detectable WNS in the data (based on this reponse: https://onlinelibrary.wiley.com/doi/10.1002/ece3.4034)

## Sheet: B) Sweep Genes
Gene	Protein	BUSCO Code	Myomyo Analysis	Myoluc Analysis	Alias	In Phylogeny genes	In Literature Search	In omega 1%	X = Present in dataset
SYNPO2	Synaptopodin-2	41166at40674		X		X
CALB1	Calbindin	153366at40674	X			X
CSPG4	Chondroitin sulfate proteoglycan 4	7241at40674	X			X
CUNH15orf39	chromosome unknown C15orf39 homolog	70479at40674	X			X
DNAJC5	DnaJ homolog subfamily C member 5	186685at40674	X			X
EIF3A	Eukaryotic translation initiation factor 3 subunit A	30986at40674	X			X
EMC3	ER membrane protein complex subunit 3	160829at40674	X			X
HDAC11	Histone deacetylase 11	116644at40674	X			X
HPS3	BLOC-2 complex member HPS3	32296at40674	X			X
LATS2	Serine/threonine-protein kinase LATS2	29293at40674	X			X
CECR2	Chromatin remodeling regulator CECR2	24112at40674	X		LOC118651019	X
ODF3L1	Outer dense fiber protein 3-like protein 1	143248at40674	X			X
PPCDC	Phosphopantothenoylcysteine decarboxylase	186733at40674	X			X
PROSER1	Proline and serine-rich protein 1	62640at40674	X		PROSER1	X
SACS	Sacsin	361at40674	X			X
STRADA	STE20-related kinase adapter protein alpha	93586at40674	X			X
TSGA10	Testis-specific gene 10 protein	62486at40674	X			X
VAPB	Vesicle-associated membrane protein-associated protein B/C	168001at40674	X			X
LILRA6	Leukocyte immunoglobulin-like receptor subfamily A member 6	176225at40674		X	LOC118655103		X
HLA-DRB1	HLA class II histocompatibility antigen, DRB1 beta chain	161857at40674		X	LOC118679591		X
IL1A	Interleukin-1 alpha	206014at40674	X				X
ARHGEF4	Rho guanine nucleotide exchange factor 4	70659at40674	X	X
BBS7	Bardet-Biedl syndrome 7 protein	44225at40674		X
EPS8L1	Epidermal growth factor receptor kinase substrate 8-like protein 1	73626at40674		X
GPR148	Probable G-protein coupled receptor 148	198291at40674		X
PLSCR1	Phospholipid scramblase 1	-	X	X	LOC118675623
HLA-DRB5	HLA class II histocompatibility antigen, DR beta 5 chain	161857at40674		X	LOC118679500 / H2-Eb1
HLA-DQB1	HLA class II histocompatibility antigen, DQ beta 1 chain	158931at40674		X	LOC118679625
HLA-DQA1	HLA class II histocompatibility antigen, DQ alpha 1 chain	172536at40674		X	LOC118679626
PLOD2	Procollagen-lysine,2-oxoglutarate 5-dioxygenase 2	40816at40674	X	X
PPP1R12C	Protein phosphatase 1 regulatory subunit 12C	84085at40674		X
PRDM5	PR domain zinc finger protein 5	63212at40674		X
TMEM150B	Modulator of macroautophagy TMEM150B	179407at40674		X
ABCG2	Broad substrate specificity ATP-binding cassette transporter ABCG2	62675at40674	X
ABHD3	Phospholipase ABHD3	101309at40674	X
ACTR5	Actin-related protein 5	76931at40674	X
AGTR1	Type-1 angiotensin II receptor	128109at40674	X
ALG5	Dolichyl-phosphate beta-glucosyltransferase	149135at40674	X
ANKRD17	Ankyrin repeat domain-containing protein 17	4384at40674	X
ANKRD42	Ankyrin repeat domain-containing protein 42	86363at40674	X
ANKS6	Ankyrin repeat and SAM domain-containing protein 6	45489at40674	X
ARFGEF2	Brefeldin A-inhibited guanine nucleotide-exchange protein 2	-	X
ATP12A	Potassium-transporting ATPase alpha chain 2	27277at40674	X
ATR	Serine/threonine-protein kinase ATR	2247at40674	X
AUTS2	Autism susceptibility gene 2 protein	33536at40674	X
BCL2L13	Bcl-2-like protein 13	146770at40674	X
CAPNS1	Calpain small subunit 1	187397at40674	X
CBL	E3 ubiquitin-protein ligase CBL	33937at40674	X
CCDC148	Coiled-coil domain-containing protein 148	110590at40674	X
CNBD1	Cyclic nucleotide-binding domain-containing protein 1	153329at40674	X
CNTNAP4	Contactin-associated protein-like 4	44955at40674	X
CPLX3	Complexin-3	198899at40674	X
CREB5	Cyclic AMP-responsive element-binding protein 5	123581at40674	X
DHRS13	Dehydrogenase/reductase SDR family member 13	155648at40674	X
DNAH12	Dynein axonemal heavy chain 12	-	X
EDC3	Enhancer of mRNA-decapping protein 3	82245at40674	X
EEF1AKMT1	EEF1A lysine methyltransferase 1	174598at40674	X
ERAL1	GTPase Era, mitochondrial	98845at40674	X
ERF	ETS domain-containing transcription factor ERF	158850at40674	X
FAM168B	Myelin-associated neurite-outgrowth inhibitor	188938at40674	X
FARS2	Phenylalanine--tRNA ligase, mitochondrial	86284at40674	X
FBLN2	Fibulin-2	14275at40674	X
FREM2	FRAS1-related extracellular matrix protein 2	1316at40674	X
GABRA2	Gamma-aminobutyric acid receptor subunit alpha-2	94896at40674	X
GJC2	Gap junction gamma-2 protein	148963at40674	X
GON4L	GON-4-like protein	7036at40674	X
GRIK4	Glutamate receptor ionotropic, kainate 4	26245at40674	X
GRIP1	Glutamate receptor-interacting protein 1	-	X
GSK3A	Glycogen synthase kinase-3 alpha	98266at40674	X
HLTF	Helicase-like transcription factor	29604at40674	X
HMBOX1	Homeobox-containing protein 1	113849at40674	X
HMG20A	High mobility group protein 20A	132288at40674	X
HPSE2	Inactive heparanase-2	66416at40674	X
IL17D	Interleukin-17D	197891at40674	X
IQSEC1	IQ motif and SEC7 domain-containing protein 1	176149at40674	X
KCNU1	Potassium channel subfamily U member 1	25200at40674	X
ZNF737	Zinc finger protein 737	-	X		LOC118649208
FAM151A	Protein FAM151A	58923at40674	X		LOC118650539
MIPEP	Mitochondrial intermediate peptidase	50497at40674	X		LOC118650845
ABCA3	Phospholipid-transporting ATPase ABCA3	11968at40674	X		LOC118656596 / LOC118656595
ZNF14	Zinc finger protein 14	-	X		LOC118658771
ZNF512B	Zinc finger protein 512B	34890at40674	X		LOC118663633
FAM240B	Protein FAM240B	-	X		LOC118667218
AHSA2P	Putative activator of 90 kDa heat shock protein ATPase homolog 2	-	X		LOC118668966
CH2	Major allergen I polypeptide chain 2	-	X		LOC118674487
CP	Ceruloplasmin	22565at40674	X		LOC118675148 / LOC118676412
CYP1A1	Cytochrome P450 1A1	-	X		LOC118675915
CYP1A2	Cytochrome P450 1A2	-	X		LOC118675919
CLCA4	Calcium-activated chloride channel regulator 4	42582at40674	X		LOC118676537
TBCEL-TECTA	TBCEL-TECTA readthrough	-	X		LOC118678267
LRCH1	Leucine-rich repeat and calponin homology domain-containing protein 1	52118at40674	X
LRPPRC	Leucine-rich PPR motif-containing protein, mitochondrial	21375at40674	X
LRRC63	Leucine-rich repeat-containing protein 63	184461at40674	X
MAML1	Mastermind-like protein 1	-	X
MAPK1	Mitogen-activated protein kinase 1	-	X
MED4	Mediator of RNA polymerase II transcription subunit 4	169524at40674	X
METAP1	Methionine aminopeptidase 1	109040at40674	X
MICAL3	[F-actin]-monooxygenase MICAL3	9239at40674	X
MICU2	Calcium uptake protein 2, mitochondrial	113827at40674	X
N4BP2L2	NEDD4-binding protein 2-like 2	102241at40674	X
NBEA	Neurobeachin	-	X
NHLRC3	NHL repeat-containing protein 3	127742at40674	X
NUDT15	Nucleotide triphosphate diphosphatase NUDT15	199267at40674	X
OPRL1	Nociceptin receptor	141061at40674	X
OTUD4	OTU domain-containing protein 4	28700at40674	X
P4HB	Protein disulfide-isomerase	90980at40674	X
PABPC1	Polyadenylate-binding protein 1	-	X
PAPPA2	Pappalysin-2	-	X
PCF11	Pre-mRNA cleavage complex 2 protein Pcf11	11296at40674	X
PCOLCE2	Procollagen C-endopeptidase enhancer 2	114861at40674	X
PDS5B	Sister chromatid cohesion protein PDS5 homolog B	12057at40674	X
PLS1	Plastin-1	60215at40674	X
PLSCR4	Phospholipid scramblase 4	142134at40674	X
PLSCR5	Phospholipid scramblase family member 5	147922at40674	X
PPP1R16B	Protein phosphatase 1 regulatory inhibitor subunit 16B	72964at40674	X
PROK2	PROK2	208272at40674	X
PTPN9	Tyrosine-protein phosphatase non-receptor type 9	56104at40674	X
QTRT2	Queuine tRNA-ribosyltransferase accessory subunit 2	112182at40674	X
RAB22A	Ras-related protein Rab-22A	175776at40674	X
SAP18	Histone deacetylase complex subunit SAP18	188714at40674	X
SEC23A	Protein transport protein Sec23A	32240at40674	X
SETDB2	Histone-lysine N-methyltransferase SETDB2	70169at40674	X
SGCG	Gamma-sarcoglycan	-	X
SHOC2	Leucine-rich repeat protein SHOC-2	80627at40674	X
SIK3	Serine/threonine-protein kinase SIK3	16232at40674	X
SIPA1L3	Signal-induced proliferation-associated 1-like protein 3	-	X
SLC25A18	Mitochondrial glutamate carrier 2	-	X
SLC27A6	Long-chain fatty acid transport protein 6	-	X
SLC9A9	Sodium/hydrogen exchanger 9	-	X
SMAD9	Mothers against decapentaplegic homolog 9	100942at40674	X
SMG6	Telomerase-binding protein EST1A	13530at40674	X
SNX33	Sorting nexin-33	69306at40674	X
SOX6	Transcription factor SOX-6	45895at40674	X
SPOCK3	Testican-3	-	X
STX17	Syntaxin-17	173093at40674	X
TAF4	Transcription initiation factor TFIID subunit 4	-	X
TCEA2	Transcription elongation factor A protein 2	-	X
TNPO1	Transportin-1	27516at40674	X
TPD52L2	Tumor protein D54	184868at40674	X
TRPC1	Short transient receptor potential channel 1	38442at40674	X
UCKL1	Uridine-cytidine kinase-like 1	80386at40674	X
UGGT1	UDP-glucose:glycoprotein glucosyltransferase 1	-	X
USP34	Ubiquitin carboxyl-terminal hydrolase 34	1024at40674	X
XPO4	Exportin-4	17019at40674	X
XRN1	5'-3' exoribonuclease 1	7933at40674	X
ZCCHC7	Zinc finger CCHC domain-containing protein 7	91403at40674	X
ZFP82	Zinc finger protein 82 homolog	65021at40674	X
ZMYM2	Zinc finger MYM-type protein 2	11761at40674	X
ZNF169	Zinc finger protein 169	43398at40674	X
ZNF260	Zinc finger protein 260	104147at40674	X
ZNF382	Zinc finger protein 382	70458at40674	X
ZNF565	Zinc finger protein 567	74458at40674	X
ZNF567	Zinc finger protein 567	49599at40674	X
ZNF599	Zinc finger protein 599	68443at40674	X

## Sheet: C) Genes with Top Omega
BUSCO Code	Gene	Protein	M0 ω
42079at40674	AMER3	APC membrane recruitment protein 3	0.87979
81287at40674	BCLAF3	BCLAF1 and THRAP3 family member 3	1.24754
163069at40674	BTLA	B- and T-lymphocyte attenuator	1.21901
130048at40674	C16orf46	Uncharacterized protein C16orf46	0.98768
177634at40674	C8orf58	Uncharacterized protein C8orf58	1.10123
65364at40674	CAGE1	Cancer-associated gene 1 protein	0.92955
143049at40674	CCDC54	Coiled-coil domain-containing protein 54	1.04023
181299at40674	CD2	T-cell surface antigen CD2	1.62056
139098at40674	CD207	C-type lectin domain family 4 member K	0.94075
169058at40674	CD86	T-lymphocyte activation antigen CD86	1.1044
200903at40674	CXCL16	C-X-C motif chemokine 16	1.35169
195925at40674	CXorf65	Uncharacterized protein CXorf65	1.2367
112817at40674	FAM221B	Protein FAM221B	1.02153
73446at40674	GPRIN1	G protein-regulated inducer of neurite outgrowth 1	0.84198
138046at40674	LYAR	Cell growth-regulating nucleolar protein	1.20805
192864at40674	MRPL35	39S ribosomal protein L35, mitochondrial	1.51161
48966at40674	NUTM1	NUT family member 1	1.10678
156619at40674	PIH1D2	PIH1 domain-containing protein 2	0.84595
99524at40674	PRR36	Proline-rich protein 36	1.20506
93257at40674	SAMD15	Sterile alpha motif domain-containing protein 15	1.23375
186883at40674	TEX26	Testis-expressed protein 26	0.92908
189272at40674	TM4SF20	Transmembrane 4 L6 family member 20	1.45291
207612at40674	TMEM265	Transmembrane protein 265	2.04192
188443at40674	TNFSF4	Tumor necrosis factor ligand superfamily member 4	2.1228
198285at40674	VGLL1	Transcription cofactor vestigial-like protein 1	0.8749

## Sheet: Sheet1
Gene	Protein	Phylogenetic Set	Literature	Sweep Anlaysis	ꙍ 1%	M. myotis Alias	Isoform Used
IL1A	Interleukin-1 alpha		X	X			X1
HLA-DRB1	HLA class II histocompatibility antigen, DRB1 beta chain		X	X		LOC118679591
LILRA6	Leukocyte immunoglobulin-like receptor subfamily A member 6		X	X		LOC118655103
CALB1	Calbindin	X		X
CECR2	Chromatin remodeling regulator CECR2	X		X		LOC118651019
CSPG4	Chondroitin sulfate proteoglycan 4	X		X
CUNH15orf39	chromosome unknown C15orf39 homolog	X		X
DNAJC5	DnaJ homolog subfamily C member 5	X		X
EIF3A	Eukaryotic translation initiation factor 3 subunit A	X		X
EMC3	ER membrane protein complex subunit 3	X		X
HDAC11	Histone deacetylase 11	X		X
HPS3	BLOC-2 complex member HPS3	X		X
LATS2	Serine/threonine-protein kinase LATS2	X		X
ODF3L1	Outer dense fiber protein 3-like protein 1	X		X
PPCDC	Phosphopantothenoylcysteine decarboxylase	X		X
PROSER1	Proline and serine-rich protein 1	X		X		PROSER1
SACS	Sacsin	X		X
STRADA	STE20-related kinase adapter protein alpha	X		X
SYNPO2	Synaptopodin-2	X		X
TSGA10	Testis-specific gene 10 protein	X		X
VAPB	Vesicle-associated membrane protein-associated protein B/C	X		X
ABCA3	Phospholipid-transporting ATPase ABCA3			X		LOC118656596 / LOC118656595
ABCG2	Broad substrate specificity ATP-binding cassette transporter ABCG2			X			X1
ABHD3	Phospholipase ABHD3			X			X1
ACTR5	Actin-related protein 5			X			X1
AGTR1	Type-1 angiotensin II receptor			X
AHSA2P	Putative activator of 90 kDa heat shock protein ATPase homolog 2			X		LOC118668966	X1
ALG5	Dolichyl-phosphate beta-glucosyltransferase			X
ANKRD17	Ankyrin repeat domain-containing protein 17			X			X1
ANKRD42	Ankyrin repeat domain-containing protein 42			X			X1
ANKS6	Ankyrin repeat and SAM domain-containing protein 6			X
ARFGEF2	Brefeldin A-inhibited guanine nucleotide-exchange protein 2			X			X1
ARHGEF4	Rho guanine nucleotide exchange factor 4			X
ATP12A	Potassium-transporting ATPase alpha chain 2			X			X1
ATR	Serine/threonine-protein kinase ATR			X			X1
AUTS2	Autism susceptibility gene 2 protein			X			X1
BBS7	Bardet-Biedl syndrome 7 protein			X			X1
BCL2L13	Bcl-2-like protein 13			X			X1
CAPNS1	Calpain small subunit 1			X
CBL	E3 ubiquitin-protein ligase CBL			X			X1
CCDC148	Coiled-coil domain-containing protein 148			X
CH2	Major allergen I polypeptide chain 2			X		LOC118674487
CLCA4	Calcium-activated chloride channel regulator 4			X		LOC118676537
CNBD1	Cyclic nucleotide-binding domain-containing protein 1			X
CNTNAP4	Contactin-associated protein-like 4			X
CP	Ceruloplasmin			X		LOC118675148 / LOC118676412	X1
CPLX3	Complexin-3			X
CREB5	Cyclic AMP-responsive element-binding protein 5			X			X1
CYP1A1	Cytochrome P450 1A1			X		LOC118675915
CYP1A2	Cytochrome P450 1A2			X		LOC118675919
DHRS13	Dehydrogenase/reductase SDR family member 13			X
DNAH12	Dynein axonemal heavy chain 12			X
EDC3	Enhancer of mRNA-decapping protein 3			X
EEF1AKMT1	EEF1A lysine methyltransferase 1			X			X1
EPS8L1	Epidermal growth factor receptor kinase substrate 8-like protein 1			X			X1
ERAL1	GTPase Era, mitochondrial			X			X1
ERF	ETS domain-containing transcription factor ERF			X			X1
FAM151A	Protein FAM151A			X		LOC118650539
FAM168B	Myelin-associated neurite-outgrowth inhibitor			X			X1
FAM240B	Protein FAM240B			X		LOC118667218
FARS2	Phenylalanine--tRNA ligase, mitochondrial			X			X1
FBLN2	Fibulin-2			X			X1
FREM2	FRAS1-related extracellular matrix protein 2			X
GABRA2	Gamma-aminobutyric acid receptor subunit alpha-2			X			X3
GJC2	Gap junction gamma-2 protein			X
GON4L	GON-4-like protein			X			X8
GPR148	Probable G-protein coupled receptor 148			X
GRIK4	Glutamate receptor ionotropic, kainate 4			X			X1
GRIP1	Glutamate receptor-interacting protein 1			X			X6
GSK3A	Glycogen synthase kinase-3 alpha			X
HLA-DQA1	HLA class II histocompatibility antigen, DQ alpha 1 chain			X		LOC118679626	X1
HLA-DQB1	HLA class II histocompatibility antigen, DQ beta 1 chain			X		LOC118679625
HLA-DRB5	HLA class II histocompatibility antigen, DR beta 5 chain			X		LOC118679500 / H2-Eb1
HLTF	Helicase-like transcription factor			X			X1
HMBOX1	Homeobox-containing protein 1			X			X4
HMG20A	High mobility group protein 20A			X			X1
HPSE2	Inactive heparanase-2			X
IL17D	Interleukin-17D			X			X1
IQSEC1	IQ motif and SEC7 domain-containing protein 1			X			X3
KCNU1	Potassium channel subfamily U member 1			X
LRCH1	Leucine-rich repeat and calponin homology domain-containing protein 1			X			X1
LRPPRC	Leucine-rich PPR motif-containing protein, mitochondrial			X			X1
LRRC63	Leucine-rich repeat-containing protein 63			X
MAML1	Mastermind-like protein 1			X			X1
MAPK1	Mitogen-activated protein kinase 1			X			X1
MED4	Mediator of RNA polymerase II transcription subunit 4			X			X1
METAP1	Methionine aminopeptidase 1			X			X2
MICAL3	[F-actin]-monooxygenase MICAL3			X			X1
MICU2	Calcium uptake protein 2, mitochondrial			X			X1
MIPEP	Mitochondrial intermediate peptidase			X		LOC118650845	X1
N4BP2L2	NEDD4-binding protein 2-like 2			X			X1
NBEA	Neurobeachin			X			X2
NHLRC3	NHL repeat-containing protein 3			X			X1
NUDT15	Nucleotide triphosphate diphosphatase NUDT15			X			X1
OPRL1	Nociceptin receptor			X			X1
OTUD4	OTU domain-containing protein 4			X			X1
P4HB	Protein disulfide-isomerase			X
PABPC1	Polyadenylate-binding protein 1			X			X1
PAPPA2	Pappalysin-2			X
PCF11	Pre-mRNA cleavage complex 2 protein Pcf11			X			X1
PCOLCE2	Procollagen C-endopeptidase enhancer 2			X			X1
PDS5B	Sister chromatid cohesion protein PDS5 homolog B			X			X1
PLOD2	Procollagen-lysine,2-oxoglutarate 5-dioxygenase 2			X			X1
PLS1	Plastin-1			X
PLSCR1	Phospholipid scramblase 1			X		LOC118675623	X1
PLSCR4	Phospholipid scramblase 4			X			X1
PLSCR5	Phospholipid scramblase family member 5			X
PPP1R12C	Protein phosphatase 1 regulatory subunit 12C			X
PPP1R16B	Protein phosphatase 1 regulatory inhibitor subunit 16B			X
PRDM5	PR domain zinc finger protein 5			X			X1
PROK2	PROK2			X
PTPN9	Tyrosine-protein phosphatase non-receptor type 9			X			X2
QTRT2	Queuine tRNA-ribosyltransferase accessory subunit 2			X			X1
RAB22A	Ras-related protein Rab-22A			X			X1
SAP18	Histone deacetylase complex subunit SAP18			X
SEC23A	Protein transport protein Sec23A			X			X1
SETDB2	Histone-lysine N-methyltransferase SETDB2			X			X1
SGCG	Gamma-sarcoglycan			X
SHOC2	Leucine-rich repeat protein SHOC-2			X			X1
SIK3	Serine/threonine-protein kinase SIK3			X			X1
SIPA1L3	Signal-induced proliferation-associated 1-like protein 3			X			X1
SLC25A18	Mitochondrial glutamate carrier 2			X
SLC27A6	Long-chain fatty acid transport protein 6			X			X1
SLC9A9	Sodium/hydrogen exchanger 9			X
SMAD9	Mothers against decapentaplegic homolog 9			X
SMG6	Telomerase-binding protein EST1A			X			X1
SNX33	Sorting nexin-33			X
SOX6	Transcription factor SOX-6			X			X1
SPOCK3	Testican-3			X			X1
STX17	Syntaxin-17			X			X1
TAF4	Transcription initiation factor TFIID subunit 4			X
TBCEL-TECTA	TBCEL-TECTA readthrough			X		LOC118678267	X1
TCEA2	Transcription elongation factor A protein 2			X			X1
TMEM150B	Modulator of macroautophagy TMEM150B			X
TNPO1	Transportin-1			X			X1
TPD52L2	Tumor protein D54			X			X1
TRPC1	Short transient receptor potential channel 1			X			X1
UCKL1	Uridine-cytidine kinase-like 1			X			X1
UGGT1	UDP-glucose:glycoprotein glucosyltransferase 1			X			X1
USP34	Ubiquitin carboxyl-terminal hydrolase 34			X			X1
XPO4	Exportin-4			X			X1
XRN1	5'-3' exoribonuclease 1			X			X2
ZCCHC7	Zinc finger CCHC domain-containing protein 7			X
ZFP82	Zinc finger protein 82 homolog			X			X1
ZMYM2	Zinc finger MYM-type protein 2			X			X1
ZNF14	Zinc finger protein 14			X		LOC118658771
ZNF169	Zinc finger protein 169			X			X1
ZNF260	Zinc finger protein 260			X
ZNF382	Zinc finger protein 382			X			X1
ZNF512B	Zinc finger protein 512B			X		LOC118663633	X1
ZNF565	Zinc finger protein 567			X
ZNF567	Zinc finger protein 567			X
ZNF599	Zinc finger protein 599			X
ZNF737	Zinc finger protein 737			X		LOC118649208	X1
ACACA	Acetyl-CoA carboxylase 1		X				X1
ADCY3	Adenylate cyclase type 3		X				X1
ALDH1A1	Aldehyde dehydrogenase 1A1		X
ANGPTL3	Angiopoietin-related protein 3		X
ANK2	Ankyrin-2		X				X1
ANXA1	Annexin A1		X
ANXA6	Annexin A6		X				X1
APOC3	Apolipoprotein C-III		X
AQP3	Aquaporin-3		X
ARG1	Arginase-1		X
ATP2B1	Plasma membrane calcium-transporting ATPase 1		X				X1
BCAM	Basal cell adhesion molecule		X
BIRC3	Baculoviral IAP repeat-containing protein 3		X			LOC118664472
C3	Complement C3		X
CAMK2D	Calcium/calmodulin-dependent protein kinase type II subunit delta		X				X6
CBFA2T3	Protein CBFA2T3		X				X1
CCL2	C-C motif chemokine 2		X			LOC118672334
CCL20	C-C motif chemokine 20		X				X1
CCR1	C-C chemokine receptor type 1		X			LOC118668300
CCR2	C-C chemokine receptor type 2		X
CCR4	C-C chemokine receptor type 4		X
CD3G	T-cell surface glycoprotein CD3 gamma chain		X
CEP112	Centrosomal protein of 112 kDa		X
CEP290	Centrosomal protein of 290 kDa		X				X1
CLDN10	Claudin-10		X				X1
CLEC12A	C-type lectin domain family 12 member A		X				X1
CLEC5A	C-type lectin domain family 5 member A		X				X1
CLEC7A	C-type lectin domain family 7 member A		X				X1
CMIP	C-Maf-inducing protein		X			LOC118674178	X1
CORO1A	Coronin-1A		X
CSF3R	Granulocyte colony-stimulating factor receptor		X				X1
CYBB	Cytochrome b-245 heavy chain		X			LOC118653335
DUSP6	Dual specificity protein phosphatase 6		X				X1
EPGN	Epigen		X				X1
ERCC4	DNA repair endonuclease XPF		X
FFAR2	Free fatty acid receptor 2		X
FGA	Fibrinogen alpha chain		X
FGG	Fibrinogen gamma chain		X				X1
FGR	Tyrosine-protein kinase Fgr		X
FOXP2	Forkhead box protein P2		X
GABRB1	Gamma-aminobutyric acid receptor subunit beta-1		X
HCAR2	Hydroxycarboxylic acid receptor 2		X
HLA-DRA	HLA class II histocompatibility antigen, DR alpha chain		X			LOC118679619
HP	Haptoglobin		X			LOC118674067
ICAM1	Intercellular adhesion molecule 1		X				X1
IFNAR1	Interferon alpha/beta receptor 1		X				X1
IL12RB1	Interleukin-12 receptor subunit beta-1		X				X1
IL12RB2	Interleukin-12 receptor subunit beta-2		X
IL17A	Interleukin-17A		X
IL17C	Interleukin-17C		X				X1
IL19	Interleukin-19		X
IL1B	Interleukin-1 beta		X
IL1R1	Interleukin-1 receptor type 1		X				X1
IL1R2	Interleukin-1 receptor type 2		X
IL20	Interleukin-20		X
IL24	Interleukin-24		X				X1
IL27RA	Interleukin-27 receptor subunit alpha		X
IL5	Interleukin-5		X
IL6	Interleukin-6		X
ITGAL	Integrin alpha-L		X				X1
ITGB2	Integrin beta-2		X				X1
KLK6	Kallikrein-6		X
KREMEN1	Kremen protein 1		X				X1
KRT17	Keratin, type I cytoskeletal 17		X
KRT7	Keratin, type II cytoskeletal 7		X				X1
LCP1	Plastin-2		X
LRP4	Low-density lipoprotein receptor-related protein 4		X
MASP1	Mannan-binding lectin serine protease 1		X				X2
MGAT4C	Alpha-1,3-mannosyl-glycoprotein 4-beta-N-acetylglucosaminyltransferase C		X
MMP25	Matrix metalloproteinase-25		X
MMP9	Matrix metalloproteinase-9		X
MPO	Myeloperoxidase		X
NCF2	Neutrophil cytosol factor 2		X
NDST4	Bifunctional heparan sulfate N-deacetylase/N-sulfotransferase 4		X
NELL1	Protein kinase C-binding protein NELL1		X				X1
NLRP3	NACHT, LRR and PYD domains-containing protein 3		X
NOD2	Nucleotide-binding oligomerization domain-containing protein 2		X				X1
NOS2	Nitric oxide synthase, inducible		X
PCDH17	Protocadherin-17		X				X1
PLA2G12A	Group XIIA secretory phospholipase A2		X
PLAC8	Placenta-specific gene 8 protein		X
PNLIP	Pancreatic triacylglycerol lipase		X			LOC118669710
POC1B	POC1 centriolar protein homolog B		X				X1
PRDX2	Peroxiredoxin-2		X
PRKG1	cyclic guanosine-3′,5′-monophosphate-dependent protein kinase 1		X				X1
PTAFR	Platelet-activating factor receptor		X
PTCH2	Protein patched homolog 2		X				X1
PTGS2	Prostaglandin G/H synthase 2		X
PTPN22	Tyrosine-protein phosphatase non-receptor type 22		X				X1
PTPRC	Receptor-type tyrosine-protein phosphatase C		X				X1
RAPGEF1	Rap guanine nucleotide exchange factor 1		X				X1
REPS2	RalBP1-associated Eps domain-containing protein 2		X				X1
RIGI	Antiviral innate immune response receptor RIG-I		X			DDX58	X1
S100A12	Protein S100-A12		X
S100A3	Protein S100-A3		X				X1
S100A8	Protein S100-A8		X
SBNO2	Protein strawberry notch homolog 2		X				X4
SELL	L-selectin		X
SERPINE1	Plasminogen activator inhibitor 1		X
SNCG	Gamma-synuclein		X
SORCS3	VPS10 domain-containing receptor SorCS3		X
SOX5	Transcription factor SOX-5		X				X1
TFRC	Transferrin receptor protein 1		X				X1
TLR2	Toll-like receptor 2		X
TLR4	Toll-like receptor 4		X
TLR9	Toll-like receptor 9		X			LOC118668416	X3
TP63	Tumor protein 63		X				X3
TPO	Thyroid peroxidase		X				X1
TRPM2	Transient receptor potential cation channel subfamily M member 2		X				X1
UNG	Uracil-DNA glycosylase		X
CXCL16	C-X-C motif chemokine 16	X	X		X
ACP5	Tartrate-resistant acid phosphatase type 5	X	X
CLEC1A	C-type lectin domain family 1 member A	X	X
CSF3	Granulocyte colony-stimulating factor	X	X
CYBA	Cytochrome b-245 light chain	X	X
EREG	Proepiregulin	X	X
FA2H	Fatty acid 2-hydroxylase	X	X
FGB	Fibrinogen beta chain	X	X
FOS	Protein c-Fos	X	X
FOSB	Protein FosB	X	X
GEMIN4	Gem-associated protein 4	X	X
HMOX1	Heme oxygenase 1	X	X
IL10	Interleukin-10	X	X
IL23A	Interleukin-23 subunit alpha	X	X
IL27	Interleukin-27 subunit alpha	X	X
IP6K2	Inositol hexakisphosphate kinase 2	X	X
JAML	Junctional adhesion molecule-like	X	X
KITLG	Kit ligand	X	X
NR4A3	Nuclear receptor subfamily 4 group A member 3	X	X
PLA2G7	Platelet-activating factor acetylhydrolase	X	X
PTGER4	Prostaglandin E2 receptor EP4 subtype	X	X
RELB	Transcription factor RelB	X	X
STEAP1	Metalloreductase STEAP1	X	X
TBX21	T-box transcription factor TBX21	X	X
THBS1	Thrombospondin-1	X	X
TLR8	Toll-like receptor 8	X	X
TMTC3	Protein O-mannosyl-transferase TMTC3	X	X
TNFAIP6	Tumor necrosis factor-inducible gene 6 protein	X	X
APOBEC3G	DNA dC->dU-editing enzyme APOBEC-3G		X			LOC118651910
APOC2	Apolipoprotein C-II		X
APOC4	Apolipoprotein C-IV		X
AZGP1	Zinc-alpha-2-glycoprotein		X			LOC118656493
CAMP	Cathelicidin antimicrobial peptide		X			LOC118668521
CEL	Bile salt-activated lipase		X			LOC118666921
CLEC4D	C-type lectin domain family 4 member D		X				X1
CLEC4E	C-type lectin domain family 4 member E		X				X2
CLEC6A	C-type lectin domain family 6 member A		X			LOC118651673	X1
CXCR2	C-X-C chemokine receptor type 2		X
DEFB103A	Beta-defensin 103		X
FBXL17	F-box/LRR-repeat protein 17		X				X1
IL4R	Interleukin-4 receptor subunit alpha		X			LOC118652869	X1
ITGAM	Integrin alpha-M		X
JUNB	Transcription factor JunB		X
KRT19	Keratin, type I cytoskeletal 19		X
LCE3C	Late cornified envelope protein 3C		X
LGALS3	Galectin-3		X
MMP3	Stromelysin-1		X			LOC118664459	X1
S100A9	Protein S100-A9		X
SELE	E-selectin		X				X1
SHB	SH2 domain-containing adapter protein B		X				X1
SPRR1B	Cornifin-B		X
TGFB1	Transforming growth factor beta-1 proprotein		X				X1
THY1	Thy-1 membrane glycoprotein		X
TLR1	Toll-like receptor 1		X
TLR6	Toll-like receptor 6		X
TLR7	Toll-like receptor 7		X
TNF	Tumor necrosis factor		X
TRIM7	E3 ubiquitin-protein ligase TRIM7		X				X1
ZGRF1	ZGRF1		X
AMER3	APC membrane recruitment protein 3				X
BCLAF3	BCLAF1 and THRAP3 family member 3				X
BTLA	B- and T-lymphocyte attenuator				X
C16orf46	Uncharacterized protein C16orf46				X
C8orf58	Uncharacterized protein C8orf58				X
CAGE1	Cancer-associated gene 1 protein				X
CCDC54	Coiled-coil domain-containing protein 54				X
CD2	T-cell surface antigen CD2				X
CD207	C-type lectin domain family 4 member K				X
CD86	T-lymphocyte activation antigen CD86				X
CXorf65	Uncharacterized protein CXorf65				X
FAM221B	Protein FAM221B				X
GPRIN1	G protein-regulated inducer of neurite outgrowth 1				X
LYAR	Cell growth-regulating nucleolar protein				X
MRPL35	39S ribosomal protein L35, mitochondrial				X
NUTM1	NUT family member 1				X
PIH1D2	PIH1 domain-containing protein 2				X
PRR36	Proline-rich protein 36				X
SAMD15	Sterile alpha motif domain-containing protein 15				X
TEX26	Testis-expressed protein 26				X
TM4SF20	Transmembrane 4 L6 family member 20				X
TMEM265	Transmembrane protein 265				X
TNFSF4	Tumor necrosis factor ligand superfamily member 4				X
VGLL1	Transcription cofactor vestigial-like protein 1				X
