# Supplementary material for: Signals of positive selection in genomes of palearctic Myotis-bats coexisting with a fungal pathogen
Source: BMC Genomics. 2024 Sep 3;25:828. doi: 10.1186/s12864-024-10722-3 (PMC11370307; doi:10.1186/s12864-024-10722-3)
Supplement: Supplementary file 24 — Supplementary Material 24 [file 12864_2024_10722_MOESM24_ESM.xlsx]

## Sheet: Sheet1
Gene	Protein	M. myotis Alias	Isoform Used	Alignment Statistics			Notes
				No. Taxa	Length	% Missing
ABCA3	Phospholipid-transporting ATPase ABCA3	LOC118656596 / LOC118656595		12	5109	0.258
ABHD3	Phospholipase ABHD3		X1	12	1218	0.301
ACACA	Acetyl-CoA carboxylase 1		X1	12	7149	0.322
ACP5	Tartrate-resistant acid phosphatase type 5			12	972	0.772
ADCY3	Adenylate cyclase type 3		X1	12	3354	0.263
AGTR1	Type-1 angiotensin II receptor			12	1077	0
AHSA2P	Putative activator of 90 kDa heat shock protein ATPase homolog 2	LOC118668966	X1	12	909	0.523
ALDH1A1	Aldehyde dehydrogenase 1A1			12	1503	0.011
ALG5	Dolichyl-phosphate beta-glucosyltransferase			12	984	1.736
AMER3	APC membrane recruitment protein 3			12	2382	0.56
ANGPTL3	Angiopoietin-related protein 3			12	1371	0.061
ANK2	Ankyrin-2		X1	12	11961	1.848
ANKRD17	Ankyrin repeat domain-containing protein 17		X1	12	7440	2.166
ANKRD42	Ankyrin repeat domain-containing protein 42		X1	11	2511	2.078
ANKS6	Ankyrin repeat and SAM domain-containing protein 6			12	2349	0.706
ANXA1	Annexin A1			12	1035	0.411
ANXA6	Annexin A6		X1	12	2022	0.503
APOBEC3G	DNA dC->dU-editing enzyme APOBEC-3G	LOC118651910		9	558	0.876
APOC3	Apolipoprotein C-III			12	291	2.549
AQP3	Aquaporin-3			12	876	1.065
ARFGEF2	Brefeldin A-inhibited guanine nucleotide-exchange protein 2		X1	12	5400	0.674
ARG1	Arginase-1			12	966	0.405
ATP12A	Potassium-transporting ATPase alpha chain 2		X1	12	3117	0.323
ATP2B1	Plasma membrane calcium-transporting ATPase 1		X1	12	3747	0.122
ATR	Serine/threonine-protein kinase ATR		X1	12	8025	0.664
AUTS2	Autism susceptibility gene 2 protein		X1	12	3789	2.054
BBS7	Bardet-Biedl syndrome 7 protein		X1	12	2145	0.812
BCAM	Basal cell adhesion molecule			12	1878	1.904
BCL2L13	Bcl-2-like protein 13		X1	12	1386	0.216
BCLAF3	BCLAF1 and THRAP3 family member 3		X1	11	1611	3.978
BIRC3	Baculoviral IAP repeat-containing protein 3	LOC118664472		12	1809	0.516
BTLA	B- and T-lymphocyte attenuator			11	756	0.144
C16orf46	Uncharacterized protein C16orf46			12	1206	0.104
C3	Complement C3			12	4989	0
C8orf58	Uncharacterized protein C8orf58			12	633	0.026
CAGE1	Cancer-associated gene 1 protein			11	1872	1.646
CALB1	Calbindin			12	735	3.345
CAMK2D	Calcium/calmodulin-dependent protein kinase type II subunit delta		X6	12	1470	1.723
CBFA2T3	Protein CBFA2T3		X1	12	1764	0.789
CBL	E3 ubiquitin-protein ligase CBL		X1	12	2526	0.468
CCDC148	Coiled-coil domain-containing protein 148			12	1848	0.812
CCDC54	Coiled-coil domain-containing protein 54			12	972	0.129
CCL2	C-C motif chemokine 2	LOC118672334		12	297	0.028
CCL20	C-C motif chemokine 20		X1	12	291	0
CCR1	C-C chemokine receptor type 1	LOC118668300		12	1065	0.227
CCR2	C-C chemokine receptor type 2			12	1122	1.946
CCR4	C-C chemokine receptor type 4			12	1083	0
CD2	T-cell surface antigen CD2			12	813	0.482
CD207	C-type lectin domain family 4 member K		X1	12	768	0.098
CD3G	T-cell surface glycoprotein CD3 gamma chain			12	537	0.248
CD86	T-lymphocyte activation antigen CD86		X1	12	642	0.13
CECR2	Chromatin remodeling regulator CECR2	LOC118651019		12	3255	0.087
CEP112	Centrosomal protein of 112 kDa			12	2775	0.88
CEP290	Centrosomal protein of 290 kDa		X1	12	7305	1.415
CH2	Major allergen I polypeptide chain 2	LOC118674487		12	324	0.206
CLDN10	Claudin-10		X1	12	690	1.039
CLEC12A	C-type lectin domain family 12 member A		X1	12	807	0.671
CLEC1A	C-type lectin domain family 1 member A			12	594	0
CLEC5A	C-type lectin domain family 5 member A		X1	12	576	0.101
CLEC6A	C-type lectin domain family 6 member A	LOC118651673	X1	11	639	0.014
CLEC7A	C-type lectin domain family 7 member A		X1	12	723	0.968
CMIP	C-Maf-inducing protein	LOC118674178	X1	12	2250	0.881
CNBD1	Cyclic nucleotide-binding domain-containing protein 1			12	1527	0.535
CNTNAP4	Contactin-associated protein-like 4			12	3924	0.07
CORO1A	Coronin-1A			12	1383	0.693
CP	Ceruloplasmin	LOC118675148 / LOC118676412	X1	12	3303	0.565
CPLX3	Complexin-3			12	474	0.018
CREB5	Cyclic AMP-responsive element-binding protein 5		X1	12	1506	0
CSF3	Granulocyte colony-stimulating factor			12	423	0.197
CSF3R	Granulocyte colony-stimulating factor receptor		X1	12	2526	0.251
CSPG4	Chondroitin sulfate proteoglycan 4			12	6990	0.551
CUNH15orf39	chromosome unknown C15orf39 homolog			12	2982	0.103
CXCL16	C-X-C motif chemokine 16			10	648	0.309
CXCR2	C-X-C chemokine receptor type 2			10	768	0.768
CXorf65	Uncharacterized protein CXorf65			11	432	0.4
CYBA	Cytochrome b-245 light chain			12	450	0
CYBB	Cytochrome b-245 heavy chain	LOC118653335		12	1710	2.929
CYP1A1	Cytochrome P450 1A1	LOC118675915		12	1548	3.887
CYP1A2	Cytochrome P450 1A2	LOC118675919		11	1353	0.726
DHRS13	Dehydrogenase/reductase SDR family member 13			11	1131	1.768
DNAH12	Dynein axonemal heavy chain 12			12	11880	0.629
DNAJC5	DnaJ homolog subfamily C member 5			12	489	0
DUSP6	Dual specificity protein phosphatase 6		X1	12	1143	1.064
EDC3	Enhancer of mRNA-decapping protein 3			12	1524	0
EEF1AKMT1	EEF1A lysine methyltransferase 1		X1	12	642	0.636
EIF3A	Eukaryotic translation initiation factor 3 subunit A			12	3234	1.373
EMC3	ER membrane protein complex subunit 3			12	711	0.082
EPGN	Epigen		X1	12	453	0
ERAL1	GTPase Era, mitochondrial		X1	12	1362	0.496
ERCC4	DNA repair endonuclease XPF			12	2748	0.285
EREG	Proepiregulin			11	363	0
ERF	ETS domain-containing transcription factor ERF		X1	12	1638	0.692
FA2H	Fatty acid 2-hydroxylase			12	735	0.034
FAM168B	Myelin-associated neurite-outgrowth inhibitor		X1	12	585	1.154
FAM221B	Protein FAM221B			10	1314	1.75
FARS2	Phenylalanine--tRNA ligase, mitochondrial		X1	12	1455	0.304
FBLN2	Fibulin-2		X1	12	3681	0.204
FBXL17	F-box/LRR-repeat protein 17		X1	8	1893	2.073
FFAR2	Free fatty acid receptor 2			12	987	0
FGA	Fibrinogen alpha chain			12	2217	0.226
FGB	Fibrinogen beta chain			12	1236	1.915
FGG	Fibrinogen gamma chain		X1	12	1335	0.15
FGR	Tyrosine-protein kinase Fgr			12	1545	1.17
FOS	Protein c-Fos			12	1140	0
FOSB	Protein FosB			12	1260	2.295
FOXP2	Forkhead box protein P2			12	2154	1.884
FREM2	FRAS1-related extracellular matrix protein 2			12	9600	0.109
GABRA2	Gamma-aminobutyric acid receptor subunit alpha-2		X3	12	1533	0.614
GABRB1	Gamma-aminobutyric acid receptor subunit beta-1			12	1419	0.023
GEMIN4	Gem-associated protein 4			12	3162	0.069
GJC2	Gap junction gamma-2 protein			12	1017	5.826
GON4L	GON-4-like protein		X8	12	6921	0.075
GRIK4	Glutamate receptor ionotropic, kainate 4		X1	12	2484	0.101
GRIP1	Glutamate receptor-interacting protein 1		X6	12	3600	0.222
GSK3A	Glycogen synthase kinase-3 alpha			12	1287	0.35
HCAR2	Hydroxycarboxylic acid receptor 2			12	1110	0
HDAC11	Histone deacetylase 11			12	777	1.512
HLA-DRA	HLA class II histocompatibility antigen, DR alpha chain	LOC118679619		12	762	0
HLTF	Helicase-like transcription factor		X1	12	2946	1.346
HMBOX1	Homeobox-containing protein 1		X4	12	1296	0.077
HMG20A	High mobility group protein 20A		X1	12	1041	0.32
HMOX1	Heme oxygenase 1			12	609	0.287
HP	Haptoglobin	LOC118674067		12	1041	0
HPS3	BLOC-2 complex member HPS3			12	1179	0.396
HPSE2	Inactive heparanase-2			12	1776	0.685
ICAM1	Intercellular adhesion molecule 1		X1	12	1593	0.806
IFNAR1	Interferon alpha/beta receptor 1		X1	12	1755	2.726
IL10	Interleukin-10			12	465	0
IL12RB1	Interleukin-12 receptor subunit beta-1		X1	12	2331	1.026
IL12RB2	Interleukin-12 receptor subunit beta-2			12	2577	0.042
IL17A	Interleukin-17A		X1	12	459	0
IL17C	Interleukin-17C		X1	12	747	1.372
IL19	Interleukin-19			12	531	0
IL1A	Interleukin-1 alpha		X1	12	807	0.186
IL1B	Interleukin-1 beta			12	804	0.363
IL1R1	Interleukin-1 receptor type 1		X1	12	1794	0.339
IL1R2	Interleukin-1 receptor type 2			12	1470	0.527
IL20	Interleukin-20			12	525	0.063
IL24	Interleukin-24		X1	12	549	0
IL27	Interleukin-27 subunit alpha			12	756	3.527
IL27RA	Interleukin-27 receptor subunit alpha			12	1674	0.055
IL5	Interleukin-5			12	393	0
IL6	Interleukin-6			12	624	0
IP6K2	Inositol hexakisphosphate kinase 2			12	1128	0
IQSEC1	IQ motif and SEC7 domain-containing protein 1		X3	12	3321	0.627
ITGAL	Integrin alpha-L		X1	12	3504	0.254
ITGB2	Integrin beta-2		X1	12	2478	0.72
JAML	Junctional adhesion molecule-like			10	729	1.111
KCNU1	Potassium channel subfamily U member 1			12	3033	0.209	Alignment trimmed at internal stop codon
KITLG	Kit ligand			12	573	0.16
KLK6	Kallikrein-6			12	735	1.088
KREMEN1	Kremen protein 1		X1	12	1419	0.258
KRT17	Keratin, type I cytoskeletal 17			12	1311	1.939
KRT19	Keratin, type I cytoskeletal 19			9	1041	0.267
KRT7	Keratin, type II cytoskeletal 7		X1	12	1461	1.061
LATS2	Serine/threonine-protein kinase LATS2			12	2694	0.074
LCP1	Plastin-2			12	1881	0.337
LGALS3	Galectin-3			10	639	1.189
LRCH1	Leucine-rich repeat and calponin homology domain-containing protein 1		X1	12	2277	0.465
LRP4	Low-density lipoprotein receptor-related protein 4			12	5751	0.004
LRPPRC	Leucine-rich PPR motif-containing protein, mitochondrial		X1	12	4185	1.29
LRRC63	Leucine-rich repeat-containing protein 63			12	1638	0.519
MAML1	Mastermind-like protein 1		X1	12	2775	0.817
MAPK1	Mitogen-activated protein kinase 1		X1	12	1086	0
MASP1	Mannan-binding lectin serine protease 1		X2	12	2097	0.107
MED4	Mediator of RNA polymerase II transcription subunit 4		X1	11	717	1.915
METAP1	Methionine aminopeptidase 1		X2	12	1044	0.144
MGAT4C	Alpha-1,3-mannosyl-glycoprotein 4-beta-N-acetylglucosaminyltransferase C			12	1434	0.017
MICAL3	[F-actin]-monooxygenase MICAL3		X1	12	6753	0.333
MICU2	Calcium uptake protein 2, mitochondrial		X1	12	1272	0.708
MIPEP	Mitochondrial intermediate peptidase	LOC118650845	X1	12	2169	1.402
MMP25	Matrix metalloproteinase-25			12	1620	1.538
MMP3	Stromelysin-1	LOC118664459	X1	10	1113	2.372
MMP9	Matrix metalloproteinase-9			12	2175	1.502
MPO	Myeloperoxidase			12	2157	2.546
MRPL35	39S ribosomal protein L35, mitochondrial			8	345	0
N4BP2L2	NEDD4-binding protein 2-like 2		X1	12	1740	0.273
NBEA	Neurobeachin		X2	12	8880	1.389
NCF2	Neutrophil cytosol factor 2			12	1581	0.285
NDST4	Bifunctional heparan sulfate N-deacetylase/N-sulfotransferase 4			12	2610	3.362
NELL1	Protein kinase C-binding protein NELL1		X1	12	2487	0.382
NHLRC3	NHL repeat-containing protein 3		X1	12	1020	0.294
NLRP3	NACHT, LRR and PYD domains-containing protein 3			12	3129	0.394
NOD2	Nucleotide-binding oligomerization domain-containing protein 2		X1	12	3180	0.894
NOS2	Nitric oxide synthase, inducible			12	3186	1.501
NR4A3	Nuclear receptor subfamily 4 group A member 3			12	1164	6.472
NUDT15	Nucleotide triphosphate diphosphatase NUDT15		X1	12	510	2.778
NUTM1	NUT family member 1			12	3222	0.248
ODF3L1	Outer dense fiber protein 3-like protein 1			12	813	2.747
OPRL1	Nociceptin receptor		X1	12	1101	1.287
OTUD4	OTU domain-containing protein 4		X1	12	3168	0.097
PABPC1	Polyadenylate-binding protein 1		X1	12	1908	0.943
PAPPA2	Pappalysin-2			12	5373	0.168
PCDH17	Protocadherin-17		X1	12	3642	0.22
PCOLCE2	Procollagen C-endopeptidase enhancer 2		X1	12	1239	0.955
PDS5B	Sister chromatid cohesion protein PDS5 homolog B		X1	12	4377	1.14
PIH1D2	PIH1 domain-containing protein 2			12	816	0.511
PLA2G12A	Group XIIA secretory phospholipase A2			12	567	0.206
PLA2G7	Platelet-activating factor acetylhydrolase			12	1068	0.531
PLAC8	Placenta-specific gene 8 protein			12	327	0
PLOD2	Procollagen-lysine,2-oxoglutarate 5-dioxygenase 2		X1	12	2274	0.751
PLS1	Plastin-1			12	1890	0.886
PLSCR1	Phospholipid scramblase 1	LOC118675623	X1	11	981	0.676
PLSCR4	Phospholipid scramblase 4		X1	12	1023	0.253
PLSCR5	Phospholipid scramblase family member 5			12	837	1.533
PNLIP	Pancreatic triacylglycerol lipase	LOC118669710		12	1413	0.018
POC1B	POC1 centriolar protein homolog B		X1	12	2790	0.538
PPCDC	Phosphopantothenoylcysteine decarboxylase			12	414	1.369
PPP1R16B	Protein phosphatase 1 regulatory inhibitor subunit 16B			12	1704	0.631
PRDM5	PR domain zinc finger protein 5		X1	12	2295	0.988
PRDX2	Peroxiredoxin-2			12	594	0.098
PRKG1	cyclic guanosine-3′,5′-monophosphate-dependent protein kinase 1		X1	12	2058	0.045
PROSER1	Proline and serine-rich protein 1	PROSER1		12	2043	1.526
PRR36	Proline-rich protein 36			9	1656	1.154
PTAFR	Platelet-activating factor receptor			12	1023	0.049
PTCH2	Protein patched homolog 2		X1	12	3642	0.86
PTGER4	Prostaglandin E2 receptor EP4 subtype			12	1407	2.541
PTGS2	Prostaglandin G/H synthase 2			12	1812	0.083
PTPN22	Tyrosine-protein phosphatase non-receptor type 22		X1	12	2415	0.066
PTPN9	Tyrosine-protein phosphatase non-receptor type 9		X2	12	1659	1.798
PTPRC	Receptor-type tyrosine-protein phosphatase C		X1	12	3864	3.067
QTRT2	Queuine tRNA-ribosyltransferase accessory subunit 2		X1	12	1242	0.201
RAB22A	Ras-related protein Rab-22A		X1	12	546	0.259
RAPGEF1	Rap guanine nucleotide exchange factor 1		X1	12	3927	0.55
RELB	Transcription factor RelB			12	1263	2.026
REPS2	RalBP1-associated Eps domain-containing protein 2		X1	12	1725	2.744
RIGI	Antiviral innate immune response receptor RIG-I	DDX58	X1	12	2784	0.293
S100A12	Protein S100-A12			12	273	0.305
S100A3	Protein S100-A3		X1	12	342	2.193
S100A8	Protein S100-A8			12	267	0
S100A9	Protein S100-A9			12	456	0.548
SACS	Sacsin			12	11556	0.163
SAMD15	Sterile alpha motif domain-containing protein 15			12	1977	1.012
SAP18	Histone deacetylase complex subunit SAP18			12	459	2.814
SBNO2	Protein strawberry notch homolog 2		X4	12	4077	0.11
SEC23A	Protein transport protein Sec23A		X1	12	2295	1.442
SELE	E-selectin		X1	11	1821	2.701
SELL	L-selectin			12	1104	0.513
SERPINE1	Plasminogen activator inhibitor 1			12	1206	0.477
SETDB2	Histone-lysine N-methyltransferase SETDB2		X1	12	2115	0.307
SGCG	Gamma-sarcoglycan			12	873	1.346
SHB	SH2 domain-containing adapter protein B		X1	8	1524	0.861
SHOC2	Leucine-rich repeat protein SHOC-2		X1	12	1746	1.222
SIK3	Serine/threonine-protein kinase SIK3		X1	12	3807	0.112
SIPA1L3	Signal-induced proliferation-associated 1-like protein 3		X1	12	5358	0.112
SLC25A18	Mitochondrial glutamate carrier 2			12	939	0.009
SLC27A6	Long-chain fatty acid transport protein 6		X1	12	1857	0.112
SLC9A9	Sodium/hydrogen exchanger 9			11	1263	2.814
SMAD9	Mothers against decapentaplegic homolog 9			12	1290	0.181
SMG6	Telomerase-binding protein EST1A		X1	12	4239	0.839
SNCG	Gamma-synuclein			12	375	0
SNX33	Sorting nexin-33			12	1719	0.097
SORCS3	VPS10 domain-containing receptor SorCS3			12	3591	1.731
SOX5	Transcription factor SOX-5		X1	12	2289	0.251
SOX6	Transcription factor SOX-6		X1	12	2727	0.584
SPOCK3	Testican-3		X1	12	1227	1.399
STEAP1	Metalloreductase STEAP1			12	930	0
STRADA	STE20-related kinase adapter protein alpha			12	1206	2.501
STX17	Syntaxin-17		X1	12	906	0.515
TBCEL-TECTA	TBCEL-TECTA readthrough	LOC118678267	X1	12	7407	0.514
TBX21	T-box transcription factor TBX21			12	951	0.386
TCEA2	Transcription elongation factor A protein 2		X1	12	909	0.935
TEX26	Testis-expressed protein 26			10	651	0.369
TFRC	Transferrin receptor protein 1		X1	12	2292	0.818
TGFB1	Transforming growth factor beta-1 proprotein		X1	11	1158	1.884
THBS1	Thrombospondin-1			12	2850	1.939
TLR2	Toll-like receptor 2			12	2349	0.025
TLR4	Toll-like receptor 4			12	2517	0
TLR8	Toll-like receptor 8			12	3117	1.922
TLR9	Toll-like receptor 9	LOC118668416	X3	12	3972	1.905
TM4SF20	Transmembrane 4 L6 family member 20			12	669	3.376
TMEM150B	Modulator of macroautophagy TMEM150B			11	723	3.646
TMEM265	Transmembrane protein 265			12	327	0
TMTC3	Protein O-mannosyl-transferase TMTC3			12	2517	4.973
TNFAIP6	Tumor necrosis factor-inducible gene 6 protein			12	831	0.511
TNFSF4	Tumor necrosis factor ligand superfamily member 4			11	342	0
TNPO1	Transportin-1		X1	12	2679	0.56
TP63	Tumor protein 63		X3	12	1758	0.066
TPD52L2	Tumor protein D54		X1	12	687	0.4
TPO	Thyroid peroxidase		X1	12	2724	4.791
TRPC1	Short transient receptor potential channel 1		X1	12	2085	1.399
TRPM2	Transient receptor potential cation channel subfamily M member 2		X1	12	4509	0.946
UCKL1	Uridine-cytidine kinase-like 1		X1	12	1794	2.764
UGGT1	UDP-glucose:glycoprotein glucosyltransferase 1		X1	12	4584	0.456
UNG	Uracil-DNA glycosylase			12	939	2.094
USP34	Ubiquitin carboxyl-terminal hydrolase 34		X1	12	10743	0.646
VAPB	Vesicle-associated membrane protein-associated protein B/C			12	441	0
VGLL1	Transcription cofactor vestigial-like protein 1			12	594	1.698
XPO4	Exportin-4		X1	12	3396	2.233
XRN1	5'-3' exoribonuclease 1		X2	12	5187	0.406
ZCCHC7	Zinc finger CCHC domain-containing protein 7			12	1638	0.682
ZFP82	Zinc finger protein 82 homolog		X1	12	1584	1.163
ZMYM2	Zinc finger MYM-type protein 2		X1	12	4239	0.556
ZNF169	Zinc finger protein 169		X1	12	1782	0.917
ZNF260	Zinc finger protein 260			12	1236	0.007
ZNF382	Zinc finger protein 382		X1	12	1716	0.539
ZNF512B	Zinc finger protein 512B	LOC118663633	X1	12	3183	1.165
ZNF565	Zinc finger protein 567			12	1500	0.928
ZNF567	Zinc finger protein 567			12	1941	0.069
ZNF599	Zinc finger protein 599			10	2229	1.279
