# Supplementary material for: Signals of positive selection in genomes of palearctic Myotis-bats coexisting with a fungal pathogen
Source: BMC Genomics. 2024 Sep 3;25:828. doi: 10.1186/s12864-024-10722-3 (PMC11370307; doi:10.1186/s12864-024-10722-3)
Supplement: Supplementary file 25 — Supplementary Material 25 [file 12864_2024_10722_MOESM25_ESM.xlsx]

## Sheet: Sheet1
Code	Species	From	SRA Accession	No. Raw Paired Reads	Raw bases (Gbp)	Raw Coverage (X)	No. Clean Read Pairs	No. Clean Foward Reads	No. Clean Reverse Reads	Overall Mapping Rate	% Properly paired	% Duplication	Mean Genome Depth (X)	Mean Genome Coverage (%)
Myopeq_43	Myotis pequinius	This study	SRR27216504	129531424	38.8594	19.4297	113503342	7002502	4553718	98.59	96.7	24.6789	13.7934	92.3785
Myofra_50	Myotis frater	This study	SRR27216503	117284823	35.1854	17.5927	102303044	5679793	4984271	96.26	95.46	23.9882	17.2791	90.9979
Myopet_65	Myotis petax	This study	SRR27216494	109918473	32.9755	16.4878	91144414	9816103	3853362	96.38	92.45	18.2683	17.3472	91.2232
Myomyo_12	Myotis myotis	This study	SRR27216493	118186509	33.746	16.873	-	-	-	98.5	74.49	12.7762	17.6804	95.801
Myoluc_04	Myotis lucifugus	This study	SRR27216492	305386684	80.0545	40.0272	-	-	-	94.32	83.4	17.1474	37.0372	92.1443
Myomyst_02	Myotis mystacinus	This study	SRR27216491	342636594	86.5749	43.2875	-	-	-	94.05	90.98	14.7497	37.853	93.0129
Myodau_06	Myotis daubentonii	This study	SRR27216490	258408117	66.2677	33.1338	-	-	-	96.16	90.46	17.2062	33.481	94.3237
Myomyo04	Myotis myotis	This study	SRR27216489	400181367	99.8594	49.9297	-	-	-	98.62	95.45	14.4598	53.1091	96.5436
Myomyo06	Myotis myotis	This study	SRR27216488	135250728	38.7917	19.3958	-	-	-	98.71	76.51	12.2735	19.9486	96.2613
Myomyo03	Myotis myotis	This study	SRR27216487	108405702	30.8375	15.4187	-	-	-	98.89	89.82	11.4023	16.8504	95.9958
Myomyo05	Myotis myotis	This study	SRR27216502	104432414	29.7341	14.8671	-	-	-	98.89	84.55	13.2781	15.5631	95.7115
Myomyo07	Myotis myotis	This study	SRR27216501	103905734	29.6477	14.8238	-	-	-	98.35	78.64	10.9168	15.3023	95.6812
Myomyo09	Myotis myotis	This study	SRR27216500	104467102	29.4362	14.7181	-	-	-	96.63	81.01	12.8498	15.2973	95.5367
Myoluc92	Myotis lucifugus	Lilley et al 2020	SRR11515219	65092941	18.124	9.06201	-	-	-	95.89	94.67	12.8634	9.48538	87.3826
Myoluc49	Myotis lucifugus	Lilley et al 2020	SRR11515220	51565346	14.266	7.13302	-	-	-	95.82	92.69	11.2212	7.49837	86.4228
Myoluc8	Myotis lucifugus	Lilley et al 2020	SRR11515221	50883101	14.1423	7.07115	-	-	-	85.16	92.95	9.8903	6.31728	85.1239
Myoluc6	Myotis lucifugus	Lilley et al 2020	SRR11515222	46734728	13.0443	6.52214	-	-	-	86.21	93.88	9.5692	6.19187	84.4168
Myoluc4	Myotis lucifugus	Lilley et al 2020	SRR11515217	46498701	12.931	6.46548	-	-	-	95.74	91.18	8.8589	6.71822	85.9035
Myoluc3	Myotis lucifugus	Lilley et al 2020	SRR11515218	45618079	12.6658	6.33288	-	-	-	95.58	90.64	8.974	6.67632	85.7378
Myobra_002	Myotis brandtii	This study	SRR27216499	119888590	35.9666	17.9833	99254279	8629131	5912711	96.75	95.69	18.25	14.637	89.1372
Myoiko_02	Myotis ikonnikovi	This study	SRR27216498	177638215	53.6467	26.8234	116533504	43588041	5403844	96.5	96.05	22.8171	15.9191	88.3026
Myonat_25	Myotis natterei	This study	SRR27216497	158445731	47.8506	23.9253	98693455	42042851	5173263	98.39	96.38	19.9461	15.9798	92.0821
Myobec_L16	Myotis bechsteinii	This study	SRR27216496	203446474	61.4408	30.7204	132995722	49464190	7119375	98.18	97.43	22.7954	19.0824	90.606
Myodas_19	Myotis dasycneme	This study	SRR27216495	176725171	53.371	26.6855	94801584	59240854	5019386	96.06	94.56	21.2011	13.4336	87.5461
