# Supplementary material for: Signals of positive selection in genomes of palearctic Myotis-bats coexisting with a fungal pathogen
Source: BMC Genomics. 2024 Sep 3;25:828. doi: 10.1186/s12864-024-10722-3 (PMC11370307; doi:10.1186/s12864-024-10722-3)
Supplement: Supplementary file 26 — Supplementary Material 26 [file 12864_2024_10722_MOESM26_ESM.xlsx]

## Sheet: Genes
Code	Gene Code	No. species	Description
100137at40674	CRBN	12	protein cereblon
100296at40674	UMPS	12	uridine 5'-monophosphate synthase
100353at40674	SIX5	11	homeobox protein SIX5
10035at40674	GAPVD1	12	GTPase activating protein and VPS9 domains 1
100408at40674	BCKDHA	12	2-oxoisovalerate dehydrogenase subunit alpha
100440at40674	NOP58	12	NOP58 ribonucleoprotein
100471at40674	PGAP4	12	transmembrane protein 246
100518at40674	FGL2	11	Fibrinogen like 2
100553at40674	MSS51	12	MSS51 mitochondrial translational activator
100602at40674	TENT4A	12	Poly(A) RNA polymerase D7, non-canonical
100708at40674	PCYOX1	12	prenylcysteine oxidase 1
100745at40674	P2RX1	12	P2X purinoceptor 1
100860at40674	FBXL16	12	F-box/LRR-repeat protein 16
100869at40674	HMGCS2	12	3-hydroxy-3-methylglutaryl-CoA synthase 2
100938at40674	SLC35G2	12	solute carrier family 35 member G2
100985at40674	PKDCC	12	Protein kinase domain containing, cytoplasmic
101004at40674	PPP1R18	12	Protein phosphatase 1 regulatory subunit 18
101088at40674	GOPC	12	Golgi associated PDZ and coiled-coil motif containing
101195at40674	CEP63	12	centrosomal protein of 63 kDa isoform X1
10120at40674	TMEM131L	12	transmembrane protein 131-like
101386at40674	TMEM130	12	transmembrane protein 130 isoform X1
101449at40674	KASH5	12	Coiled-coil domain containing 155
101455at40674	FAM149B1	12	Family with sequence similarity 149 member B1
101656at40674	UGCG	12	ceramide glucosyltransferase
10173at40674	CEMIP2	12	transmembrane protein 2
102005at40674	POLG2	12	DNA polymerase gamma 2, accessory subunit
10217at40674	NIN	12	ninein isoform X1
102191at40674	DNAJA3	12	DnaJ heat shock protein family (Hsp40) member A3
102221at40674	BAG5	12	BAG family molecular chaperone regulator 5
102228at40674	GPRIN2	12	G protein-regulated inducer of neurite outgrowth 2
102258at40674	FBXO22	12	F-box only protein 22
102318at40674	SUV39H1	12	Histone-lysine N-methyltransferase
102379at40674	P2RX3	12	P2X purinoceptor 3
102475at40674	RMND1	12	required for meiotic nuclear division protein 1 homolog
102667at40674	CSRNP1	12	cysteine/serine-rich nuclear protein 1
102792at40674	FKBP4	12	peptidyl-prolyl cis-trans isomerase FKBP4
102837at40674	ACP7	12	Purple acid phosphatase
102905at40674	DCP2	12	Decapping mRNA 2
102965at40674	RTKN	12	rhotekin isoform X1
103000at40674	BHMT	11	Betaine--homocysteine S-methyltransferase
103113at40674	MAP10	12	microtubule-associated protein 10
10326at40674	ANKRD50	12	Ankyrin repeat domain 50
103271at40674	ERP44	12	endoplasmic reticulum resident protein 44
103303at40674	TRIM13	12	Tripartite motif containing 13
103324at40674	SPATA48	9	Spermatogenesis associated 48
103345at40674	MCRS1	12	Microspherule protein 1
103366at40674	ANKRD34A	11	Ankyrin repeat domain 34A
103487at40674	MFSD5	12	molybdate-anion transporter
103522at40674	ZBTB25	12	Zinc finger and BTB domain containing 25
103616at40674	ENDOD1	12	endonuclease domain-containing 1 protein
103628at40674	SAMD7	12	sterile alpha motif domain-containing protein 7
103676at40674	NUP54	12	Nucleoporin 54
103709at40674	B4GALT6	11	Beta-1,4-galactosyltransferase 6
103712at40674	OLFM2	12	Olfactomedin 2
103792at40674	ERRFI1	12	ERBB receptor feedback inhibitor 1
10381at40674	PIK3R4	12	Phosphoinositide-3-kinase regulatory subunit 4
10393at40674	ICE1	12	little elongation complex subunit 1
104014at40674	TBCEL	12	tubulin-specific chaperone cofactor E-like protein
104044at40674	EDAR	12	tumor necrosis factor receptor superfamily member EDAR
104104at40674	COIL	12	coilin
104291at40674	ACAD8	12	Acyl-CoA dehydrogenase family member 8
104485at40674	TCTE1	12	T-complex-associated-testis-expressed 1
104522at40674	AAR2	11	protein AAR2 homolog
104639at40674	CASP2	12	Caspase 2
104692at40674	TXLNB	12	Taxilin beta
104954at40674	SCG3	12	secretogranin-3
104980at40674	PWP1	12	periodic tryptophan protein 1 homolog
104996at40674	LMOD3	12	leiomodin-3
105010at40674	ST8SIA5	12	ST8 alpha-N-acetyl-neuraminide alpha-2,8-sialyltransferase 5
105094at40674	TMEM200A	12	transmembrane protein 200A
105379at40674	CMPK2	8	UMP-CMP kinase 2, mitochondrial
105421at40674	SLC22A17	12	Solute carrier family 22 member 17
105433at40674	ZC3H12D	8	Zinc finger CCCH-type containing 12D
105676at40674	NDUFAF7	12	Protein arginine methyltransferase NDUFAF7
105831at40674	GPR180	12	G protein-coupled receptor 180
105871at40674	CFAP97	12	Cilia and flagella associated protein 97
105953at40674	LDB1	12	LIM domain binding 1
106439at40674	CEP44	12	Centrosomal protein 44
106732at40674	SYT12	12	synaptotagmin-12
106785at40674	DDN	11	dendrin
106810at40674	MYLIP	12	Myosin regulatory light chain interacting protein
107068at40674	USH1G	12	USH1 protein network component sans
107077at40674	ACOD1	12	cis-aconitate decarboxylase
107254at40674	NEPRO	12	Nucleolus and neural progenitor protein
107382at40674	CDT1	12	DNA replication factor Cdt1
107537at40674	PPIL4	12	Peptidylprolyl isomerase like 4
107597at40674	KCTD9	8	Potassium channel tetramerization domain containing 9
107673at40674	RNFT2	12	Ring finger protein, transmembrane 2
107683at40674	SETD7	12	Histone-lysine N-methyltransferase SETD7
107693at40674	NFYC	12	Nuclear transcription factor Y subunit gamma
107696at40674	SLC22A7	11	Solute carrier family 22 member 7
107699at40674	YTHDF3	12	YTH N6-methyladenosine RNA binding protein 3
107959at40674	C7orf25	12	Chromosome 7 open reading frame 25
108016at40674	DMRTA1	12	doublesex- and mab-3-related transcription factor A1
108113at40674	RUFY4	12	RUN and FYVE domain-containing protein 4
108114at40674	TRMO	12	tRNA (adenine(37)-N6)-methyltransferase isoform X1
108119at40674	MGAT1	12	alpha-1,3-mannosyl-glycoprotein 2-beta-N-acetylglucosaminyltransferase
10828at40674	CHD1	12	chromodomain-helicase-DNA-binding protein 1
108307at40674	CYP39A1	10	Cytochrome P450 family 39 subfamily A member 1
108362at40674	NUP43	12	nucleoporin Nup43
108411at40674	SYT11	12	Synaptotagmin 11
108582at40674	ZSWIM1	12	zinc finger SWIM domain-containing protein 1
108692at40674	UHMK1	12	serine/threonine-protein kinase Kist
108700at40674	KCTD18	12	Potassium channel tetramerization domain containing 18
108817at40674	SERPINI1	12	Serpin family I member 1
108921at40674	SOCS7	10	Suppressor of cytokine signaling 7
108925at40674	DAXX	12	Death domain associated protein
109114at40674	RNFT1	12	Ring finger protein, transmembrane 1
109146at40674	ABHD15	12	Abhydrolase domain containing 15
109230at40674	TSC22D2	12	TSC22 domain family member 2
109241at40674	CCPG1	12	Cell cycle progression 1
109272at40674	TADA3	12	Transcriptional adaptor 3
109274at40674	ARRDC1	12	arrestin domain-containing protein 1
109278at40674	ZDHHC23	12	Palmitoyltransferase
109309at40674	PDHX	12	pyruvate dehydrogenase complex component X
109318at40674	RAI2	12	retinoic acid-induced protein 2
109385at40674	DSCC1	12	sister chromatid cohesion protein DCC1
109415at40674	ALG2	12	alpha-1,3/1,6-mannosyltransferase ALG2
109462at40674	CTSC	12	Cathepsin C
109565at40674	NR4A3	12	Nuclear receptor subfamily 4 group A member 3
10957at40674	CCDC180	12	coiled-coil domain containing 180
10960at40674	SETBP1	12	SET-binding protein
109620at40674	ATP6V1C2	11	V-type proton ATPase subunit C
109766at40674	IRAK4	12	interleukin-1 receptor-associated kinase 4
109905at40674	YARS2	12	Tyrosine--tRNA ligase
109920at40674	SGO1	12	Shugoshin 1
109927at40674	PATL2	12	protein PAT1 homolog 2
110096at40674	THUMPD2	12	THUMP domain containing 2
110237at40674	BCS1L	12	BCS1 homolog, ubiquinol-cytochrome c reductase complex chaperone
110263at40674	PM20D2	12	peptidase M20 domain-containing protein 2
110270at40674	WASF3	12	WAS protein family member 3
110273at40674	TRMT6	12	tRNA (adenine(58)-N(1))-methyltransferase non-catalytic subunit TRM6
110303at40674	RAE1	12	mRNA export factor
110392at40674	OXSM	12	3-oxoacyl-
110417at40674	TSC22D1	12	TSC22 domain family member 1
110438at40674	RPP40	12	Ribonuclease P/MRP subunit p40
110489at40674	ZNF365	12	protein ZNF365
110497at40674	CTNS	12	Cystinosin, lysosomal cystine transporter
11055at40674	PLCH1	12	Phosphoinositide phospholipase C
110564at40674	APMAP	12	adipocyte plasma membrane-associated protein
110572at40674	MEF2A	12	Myocyte enhancer factor 2A
110614at40674	ST8SIA3	12	sia-alpha-2,3-Gal-beta-1,4-GlcNAc-R:alpha 2,8-sialyltransferase
110650at40674	BHLHE40	12	Basic helix-loop-helix family member e40
110709at40674	CHGB	12	Chromogranin B
110810at40674	CBLIF	12	gastric intrinsic factor
110814at40674	MRPL37	12	Mitochondrial ribosomal protein L37
110852at40674	PTGER4	12	prostaglandin E2 receptor EP4 subtype
110874at40674	SNPH	12	syntaphilin isoform X1
110899at40674	PHYHIPL	12	Phytanoyl-CoA 2-hydroxylase interacting protein like
111077at40674	B4GALT5	12	beta-1,4-galactosyltransferase 5
111082at40674	PSMD6	12	Proteasome 26S subunit, non-ATPase 6
111153at40674	CADM1	12	cell adhesion molecule 1 isoform X1
111192at40674	CANT1	12	Calcium activated nucleotidase 1
111264at40674	ACADSB	12	Acyl-CoA dehydrogenase short/branched chain
111369at40674	BRS3	12	bombesin receptor subtype-3
111532at40674	ATP6V1C1	12	V-type proton ATPase subunit C
111543at40674	DPF2	12	Double PHD fingers 2
111669at40674	STING1	12	stimulator of interferon genes protein
111762at40674	LZTS1	12	Leucine zipper tumor suppressor 1
111800at40674	GNMT	12	Glycine N-methyltransferase
111968at40674	POFUT1	12	Protein O-fucosyltransferase 1
112047at40674	PAX6	12	Paired box 6
112077at40674	GPATCH3	12	G patch domain-containing protein 3
112080at40674	ATOSB	12	Family with sequence similarity 214 member B
112237at40674	CADM4	12	cell adhesion molecule 4
112335at40674	MTRF1	12	Mitochondrial translation release factor 1
112457at40674	ARC	12	activity-regulated cytoskeleton-associated protein
112536at40674	WASF1	12	WAS protein family member 1
112542at40674	LMOD1	12	leiomodin-1
112817at40674	FAM221B	10	protein FAM221B
113071at40674	MRS2	12	magnesium transporter MRS2 homolog, mitochondrial
113176at40674	SERPINI2	11	serpin I2
113220at40674	SLC24A5	12	Solute carrier family 24 member 5
113527at40674	CBY2	12	Spermatid associated
113664at40674	PLEKHA1	12	Pleckstrin homology domain containing A1
113691at40674	OMD	12	osteomodulin
113835at40674	GPR22	12	probable G-protein coupled receptor 22
113858at40674	CLUL1	12	clusterin-like protein 1
113863at40674	HRH1	12	histamine H1 receptor
114031at40674	C5orf22	12	Chromosome 5 open reading frame 22
114125at40674	EIPR1	12	protein TSSC1
11415at40674	TEX15	12	testis-expressed sequence 15 protein
114620at40674	ARFIP1	12	arfaptin-1 isoform X1
114709at40674	TMPRSS11A	12	transmembrane protease serine 11A
114862at40674	STARD7	12	StAR related lipid transfer domain containing 7
114877at40674	SPAG4	10	sperm-associated antigen 4 protein
114900at40674	SAAL1	12	protein SAAL1
114925at40674	PODXL2	12	podocalyxin-like protein 2
115246at40674	CYP8B1	12	Cytochrome P450 family 8 subfamily B member 1
115281at40674	ELAC1	12	ElaC ribonuclease Z 1
11538at40674	RIC1	12	RIC1 homolog, RAB6A GEF complex partner 1
115457at40674	PTGIR	12	prostacyclin receptor
115518at40674	DMRT3	12	doublesex- and mab-3-related transcription factor 3
115523at40674	ATF7	12	cyclic AMP-dependent transcription factor ATF-7 isoform X1
115564at40674	DENND10	12	protein FAM45A
115641at40674	B4GAT1	12	beta-1,4-glucuronyltransferase 1
115660at40674	SLC38A2	12	Solute carrier family 38 member 2
115755at40674	NSUN4	12	NOP2/Sun RNA methyltransferase family member 4
115801at40674	OMG	12	oligodendrocyte-myelin glycoprotein
115886at40674	POLDIP2	12	polymerase delta-interacting protein 2
115962at40674	NAPEPLD	12	N-acyl phosphatidylethanolamine phospholipase D
116050at40674	ZFTRAF1	12	Cysteine and histidine rich 1
116136at40674	SUPT7L	12	STAGA complex 65 subunit gamma
116149at40674	SYT13	12	synaptotagmin-13
116337at40674	BAG3	12	BCL2 associated athanogene 3
116424at40674	STYXL1	12	Serine/threonine/tyrosine interacting like 1
116442at40674	INPP1	11	inositol polyphosphate 1-phosphatase
116476at40674	GJA8	12	Gap junction protein
116514at40674	NCOA5	12	Nuclear receptor coactivator 5
116562at40674	ZDHHC16	12	Palmitoyltransferase
116644at40674	HDAC11	12	Histone deacetylase 11
116664at40674	OTULINL	11	inactive ubiquitin thioesterase FAM105A
11666at40674	NUP160	12	nuclear pore complex protein Nup160
116785at40674	EGR1	9	early growth response protein 1
116789at40674	FAM114A2	12	Family with sequence similarity 114 member A2
116887at40674	GPR151	12	probable G-protein coupled receptor 151
116920at40674	CFAP45	12	Cilia and flagella associated protein 45
117140at40674	MPHOSPH10	12	U3 small nucleolar ribonucleoprotein protein MPP10
117141at40674	NFE2L3	11	nuclear factor erythroid 2-related factor 3
117216at40674	KLF5	12	Krueppel-like factor 5
117221at40674	LRRC28	12	Leucine rich repeat containing 28
11726at40674	MAP2	12	Microtubule-associated protein
117440at40674	SLC35B2	12	Solute carrier family 35 member B2
117444at40674	PIGM	12	Phosphatidylinositol glycan anchor biosynthesis class M
117540at40674	TMEM129	12	Transmembrane protein 129
117580at40674	NPY2R	12	neuropeptide Y receptor type 2
117589at40674	ALKBH5	8	AlkB homolog 5, RNA demethylase
117640at40674	MRPS30	11	Mitochondrial ribosomal protein S30
117665at40674	CEP57	12	Centrosomal protein 57
117951at40674	SLC22A3	10	solute carrier family 22 member 3
117966at40674	PREB	11	prolactin regulatory element-binding protein
117973at40674	ABHD8	12	Abhydrolase domain containing 8
11810at40674	SPHKAP	12	SPHK1 interactor, AKAP domain containing
118139at40674	PLA2G7	12	Platelet-activating factor acetylhydrolase
118330at40674	PKMYT1	12	Protein kinase, membrane associated tyrosine/threonine 1
118355at40674	ARMC6	12	armadillo repeat-containing protein 6
118359at40674	LRRC71	11	Leucine rich repeat containing 71
118552at40674	DAO	12	D-amino-acid oxidase
118565at40674	DNASE2	12	deoxyribonuclease-2-alpha
118582at40674	SLC2A8	12	solute carrier family 2, facilitated glucose transporter member 8 isoform X1
118591at40674	A4GALT	12	Alpha 1,4-galactosyltransferase (P blood group)
118642at40674	QRFPR	9	pyroglutamylated RFamide peptide receptor
118711at40674	FAM83F	11	protein FAM83F
118767at40674	FAM131B	12	protein FAM131B
118819at40674	KLHDC9	11	kelch domain-containing protein 9
118838at40674	FAM187A	12	Ig-like V-type domain-containing protein FAM187A
118886at40674	POLR1C	12	RNA polymerase I subunit C
118888at40674	HIF1AN	12	hypoxia-inducible factor 1-alpha inhibitor
11898at40674	CFAP65	12	Cilia and flagella associated protein 65
119051at40674	EME1	12	Essential meiotic structure-specific endonuclease 1
119142at40674	NGFR	12	Nerve growth factor receptor
119356at40674	LBP	12	Lipopolysaccharide binding protein
119417at40674	SDF4	12	Stromal cell derived factor 4
119479at40674	MBOAT4	12	Membrane bound O-acyltransferase domain containing 4
119529at40674	DENND11	12	protein LCHN
119597at40674	SUN5	12	SUN domain-containing protein 5
119625at40674	FOXJ1	12	forkhead box protein J1
119743at40674	ABHD12B	12	Abhydrolase domain containing 12B
119802at40674	BMT2	12	probable methyltransferase BTM2 homolog
119920at40674	SLC35C1	10	Solute carrier family 35 member C1
119973at40674	ASTL	12	astacin-like metalloendopeptidase
119993at40674	ICA1L	12	islet cell autoantigen 1-like protein
120038at40674	C14orf28	12	Chromosome 14 open reading frame 28
120105at40674	UROD	12	Uroporphyrinogen decarboxylase
120196at40674	CLEC14A	12	C-type lectin domain family 14 member A
120311at40674	RILPL1	12	RILP-like protein 1
120330at40674	GDPGP1	12	GDP-D-glucose phosphorylase 1
120368at40674	MAT2B	12	Methionine adenosyltransferase 2 subunit beta
120409at40674	CCN6	12	WNT1-inducible-signaling pathway protein 3
120479at40674	LAYN	12	layilin isoform X1
120498at40674	SLC35E1	11	solute carrier family 35 member E1
120538at40674	SLC46A2	12	Solute carrier family 46 member 2
120582at40674	RABGGTB	12	geranylgeranyl transferase type-2 subunit beta
120680at40674	LOX	11	Lysyl oxidase
120846at40674	CDC37	12	hsp90 co-chaperone Cdc37
120973at40674	GET3	12	ATPase ASNA1
120978at40674	HARBI1	12	Harbinger transposase derived 1
121050at40674	CDCA7	12	Cell division cycle associated 7
121214at40674	TEFM	12	transcription elongation factor, mitochondrial
121426at40674	METTL14	12	Methyltransferase like 14
121433at40674	TRMT61B	11	tRNA (adenine(58)-N(1))-methyltransferase, mitochondrial
121573at40674	RNF133	12	E3 ubiquitin-protein ligase RNF133
121602at40674	HENMT1	12	small RNA 2'-O-methyltransferase
121606at40674	EGLN1	10	Egl-9 family hypoxia inducible factor 1
121611at40674	VSIG2	12	V-set and immunoglobulin domain containing 2
121689at40674	OSGEP	12	probable tRNA N6-adenosine threonylcarbamoyltransferase
121715at40674	SPATA22	12	Spermatogenesis associated 22
121767at40674	KIAA0513	12	KIAA0513
121794at40674	KRT39	12	Keratin 39
122287at40674	PAK1IP1	12	PAK1 interacting protein 1
122330at40674	SH3BP5	12	SH3 domain-binding protein 5
122371at40674	ADCK2	11	AarF domain containing kinase 2
122542at40674	CDCA7L	12	Cell division cycle associated 7 like
122543at40674	PAX4	12	paired box 4
122580at40674	ILDR1	12	Immunoglobulin like domain containing receptor 1
122616at40674	ADPRM	12	ADP-ribose/CDP-alcohol diphosphatase, manganese dependent
122886at40674	KCNN4	12	Potassium calcium-activated channel subfamily N member 4
123013at40674	IL13RA2	12	Interleukin 13 receptor subunit alpha 2
123062at40674	TCHHL1	12	trichohyalin-like protein 1
123076at40674	ALX1	10	ALX homeobox protein 1
12310at40674	ZNF318	12	zinc finger protein 318
123155at40674	PPM1K	12	Protein phosphatase, Mg2+/Mn2+ dependent 1K
123185at40674	MVD	12	diphosphomevalonate decarboxylase
123342at40674	PHYHIP	12	phytanoyl-CoA hydroxylase-interacting protein
123388at40674	PUS1	12	tRNA pseudouridine synthase
123392at40674	INPP5K	12	inositol polyphosphate 5-phosphatase K isoform X1
123544at40674	ABRA	12	actin-binding Rho-activating protein
12363at40674	NCKAP5	12	nck-associated protein 5
123689at40674	FOXH1	12	forkhead box protein H1
123754at40674	ZPBP2	12	zona pellucida-binding protein 2
12380at40674	TTC21B	12	Tetratricopeptide repeat domain 21B
123810at40674	PTER	12	phosphotriesterase-related protein
123863at40674	PAQR9	12	progestin and adipoQ receptor family member 9
123879at40674	RGP1	12	RGP1 homolog, RAB6A GEF complex partner 1
123906at40674	GAL3ST3	12	galactose-3-O-sulfotransferase 3
123908at40674	TXNDC5	11	thioredoxin domain-containing protein 5
123913at40674	PLVAP	12	plasmalemma vesicle-associated protein
123986at40674	PAQR8	12	Progestin and adipoQ receptor family member 8
124009at40674	CNTFR	12	Ciliary neurotrophic factor receptor
124017at40674	VASH2	12	Vasohibin 2
12402at40674	USP47	12	Ubiquitin specific peptidase 47
124073at40674	PGLYRP2	12	N-acetylmuramoyl-L-alanine amidase
12408at40674	PLCG2	12	1-phosphatidylinositol 4,5-bisphosphate phosphodiesterase gamma-2
124138at40674	DMC1	12	DNA meiotic recombinase 1
124196at40674	SLC35F6	12	Solute carrier family 35 member F6
124350at40674	PJVK	12	Pejvakin
124354at40674	FIBP	12	acidic fibroblast growth factor intracellular-binding protein
124402at40674	PSTPIP1	12	proline-serine-threonine phosphatase-interacting protein 1
124537at40674	QPCT	12	Glutaminyl-peptide cyclotransferase
124586at40674	BLZF1	12	Basic leucine zipper nuclear factor 1
124655at40674	KLF10	12	Kruppel like factor 10
124830at40674	ASB7	12	ankyrin repeat and SOCS box protein 7
124835at40674	PLCXD3	12	Phosphatidylinositol specific phospholipase C X domain containing 3
124961at40674	BSPRY	12	B box and SPRY domain-containing protein
124982at40674	SERPINH1	12	Serpin family H member 1
125005at40674	APLF	12	aprataxin and PNK-like factor
125103at40674	PLEK2	12	pleckstrin-2
125160at40674	CCNG2	12	cyclin-G2
125179at40674	NHLRC1	12	NHL repeat containing E3 ubiquitin protein ligase 1
125181at40674	MTG2	12	mitochondrial ribosome-associated GTPase 2
125202at40674	FAM83A	12	protein FAM83A
125216at40674	CBLL1	12	Cbl proto-oncogene like 1
125252at40674	HSDL1	12	Hydroxysteroid dehydrogenase like 1
125387at40674	PLPPR1	10	Phospholipid phosphatase related 1
125425at40674	HOXC10	12	Homeobox C10
125432at40674	TBC1D21	12	TBC1 domain family member 21
125474at40674	CNR2	12	cannabinoid receptor 2
125537at40674	ZC3H10	12	Zinc finger CCCH-type containing 10
125559at40674	FAM83E	12	protein FAM83E
125594at40674	PEX2	12	peroxisome biogenesis factor 2
125709at40674	ING3	12	Inhibitor of growth protein
125719at40674	IL7R	12	Interleukin 7 receptor
125876at40674	FAM185A	8	protein FAM185A
125906at40674	RBM48	12	RNA-binding protein 48
126039at40674	BVES	12	blood vessel epicardial substance
126077at40674	MTERF3	12	transcription termination factor 3, mitochondrial
126254at40674	IL13RA1	9	Interleukin 13 receptor subunit alpha 1
12626at40674	KIF20B	12	Kinesin family member 20B
126282at40674	FAM43A	12	protein FAM43A
126289at40674	PPP1R36	12	Protein phosphatase 1 regulatory subunit 36
126330at40674	FAM161A	12	protein FAM161A
12638at40674	CEP170	12	centrosomal protein of 170 kDa isoform X1
126534at40674	MUL1	12	Mitochondrial E3 ubiquitin protein ligase 1
126537at40674	DDO	12	D-aspartate oxidase
126592at40674	SLC35A5	12	Solute carrier family 35 member A5
126680at40674	ACP5	12	Tartrate-resistant acid phosphatase type 5
12677at40674	LMTK2	12	Lemur tyrosine kinase 2
126813at40674	MAVS	12	Mitochondrial antiviral signaling protein
126814at40674	TMEM266	11	Transmembrane protein 266
126820at40674	ARMCX2	12	armadillo repeat-containing X-linked protein 2
127015at40674	HEMGN	12	hemogen
127115at40674	CCNJ	12	Cyclin J
127297at40674	GPR84	12	G-protein coupled receptor 84
127307at40674	NFIL3	12	nuclear factor interleukin-3-regulated protein
12731at40674	DCDC1	12	doublecortin domain-containing protein 5
127338at40674	MAP7D1	12	MAP7 domain containing 1
12749at40674	SF3B3	12	splicing factor 3B subunit 3
127659at40674	PIGV	12	GPI mannosyltransferase 2
127665at40674	CDKN2AIP	12	CDKN2A interacting protein
127723at40674	TECTB	12	Tectorin beta
127745at40674	GRTP1	11	growth hormone-regulated TBC protein 1
127879at40674	ELOVL4	12	elongation of very long chain fatty acids protein 4
127932at40674	VEGFD	12	vascular endothelial growth factor D
128046at40674	DHDDS	12	dehydrodolichyl diphosphate synthase complex subunit DHDDS isoform X1
128083at40674	PLCXD2	12	PI-PLC X domain-containing protein 2
128087at40674	RHO	12	rhodopsin
128138at40674	STX12	12	Protein phosphatase 1 regulatory subunit 8
128181at40674	LAMP2	12	lysosome-associated membrane glycoprotein 2 isoform X1
128329at40674	AJAP1	12	adherens junction-associated protein 1
128333at40674	TOR4A	12	torsin-4A
128432at40674	GPER1	12	G-protein coupled estrogen receptor 1
128563at40674	GJD4	12	Gap junction protein
128652at40674	UOX	12	uricase
128657at40674	DCAF7	12	DDB1- and CUL4-associated factor 7
128680at40674	NUP35	12	Nucleoporin NUP53
128684at40674	DOK4	12	Docking protein 4
128707at40674	ALAD	12	Delta-aminolevulinic acid dehydratase
128791at40674	ANKRD16	12	Ankyrin repeat domain 16
128929at40674	ZMYND12	12	Zinc finger MYND-type containing 12
128939at40674	MTERF1	12	Mitochondrial transcription termination factor 1
128967at40674	TOX2	11	TOX high mobility group box family member 2 isoform X1
128998at40674	ANKRA2	12	Ankyrin repeat family A member 2
129030at40674	CRHBP	12	corticotropin-releasing factor-binding protein
129099at40674	PEX12	12	peroxisome assembly protein 12
129101at40674	RP2	12	protein XRP2
129135at40674	EGLN2	12	Egl-9 family hypoxia inducible factor 2
129178at40674	C14orf39	12	Chromosome 14 open reading frame 39
129184at40674	GOLIM4	12	Golgi integral membrane protein 4
129288at40674	WDR89	12	WD repeat domain 89
129311at40674	DCSTAMP	12	dendritic cell-specific transmembrane protein
129432at40674	MGME1	12	Mitochondrial genome maintenance exonuclease 1
129490at40674	LMAN2L	12	Lectin, mannose binding 2 like
129559at40674	CCDC181	12	Coiled-coil domain containing 181
129691at40674	NEIL1	12	Nei like DNA glycosylase 1
129702at40674	ALG3	12	dol-P-Man:Man(5)GlcNAc(2)-PP-Dol alpha-1,3-mannosyltransferase
129707at40674	SLC46A3	12	Solute carrier family 46 member 3
129842at40674	LMAN2	12	Lectin, mannose binding 2
129893at40674	PHAX	12	phosphorylated adapter RNA export protein
130048at40674	C16orf46	12	Chromosome 16 open reading frame 46
130073at40674	PLEKHO2	12	pleckstrin homology domain-containing family O member 2
130135at40674	ZDHHC2	12	Palmitoyltransferase
130179at40674	HOXD10	12	Homeobox D10
130216at40674	PHF6	11	PHD finger protein 6 isoform X1
130254at40674	VPS37A	12	VPS37A, ESCRT-I subunit
130289at40674	KCNK18	12	potassium channel subfamily K member 18
130303at40674	CEP68	12	Centrosomal protein 68
13037at40674	FNDC1	9	fibronectin type III domain-containing protein 1
130433at40674	TMEM68	12	Transmembrane protein 68
130438at40674	CNMD	12	leukocyte cell-derived chemotaxin 1 isoform X1
130488at40674	LAMP3	12	Lysosomal associated membrane protein 3
130503at40674	SMAP2	12	Small ArfGAP2
130510at40674	NSUN5	12	NOP2/Sun RNA methyltransferase family member 5
130532at40674	GEMIN4	11	glyoxalase domain-containing protein 4
130585at40674	SPON2	12	spondin-2
130724at40674	WDR83	12	WD repeat domain 83
130835at40674	PCMTD1	12	Protein-L-isoaspartate (D-aspartate) O-methyltransferase domain containing 1
130916at40674	CDHR5	10	cadherin-related family member 5
131026at40674	LRPAP1	12	alpha-2-macroglobulin receptor-associated protein
131043at40674	CCNJL	12	cyclin-J-like protein
13108at40674	TECPR2	12	Tectonin beta-propeller repeat containing 2
131230at40674	BNIPL	12	bcl-2/adenovirus E1B 19 kDa-interacting protein 2-like protein
131250at40674	C11orf54	12	Chromosome 11 open reading frame 54
131294at40674	RNF8	12	E3 ubiquitin-protein ligase RNF8
131375at40674	CENPL	11	centromere protein L
131437at40674	AGFG2	12	ArfGAP with FG repeats 2
131486at40674	LGALS8	12	Galectin
131644at40674	CFAP210	11	coiled-coil domain-containing protein 173
131739at40674	GPANK1	12	G-patch domain and ankyrin repeats 1
131762at40674	FBXO5	12	F-box only protein 5
131977at40674	E2F1	12	transcription factor E2F1
132003at40674	CAPZA3	12	F-actin-capping protein subunit alpha-3
132028at40674	RTCA	12	RNA 3'-terminal phosphate cyclase
132044at40674	GFUS	12	Tissue specific transplantation antigen P35B
132101at40674	RETREG1	12	Reticulophagy regulator 1
132133at40674	DSN1	12	DSN1 homolog, MIS12 kinetochore complex component
132188at40674	CRYM	11	ketimine reductase mu-crystallin
132237at40674	IL12B	12	Interleukin-12 subunit beta
132279at40674	TTPAL	12	Alpha tocopherol transfer protein like
132353at40674	IRGQ	12	Immunity related GTPase Q
132366at40674	MNS1	12	meiosis-specific nuclear structural protein 1
132735at40674	FAM124B	12	protein FAM124B
132890at40674	IL17R	12	interleukin-17 receptor B
13289at40674	ZNF106	12	Zinc finger protein 106
132941at40674	BPNT1	12	3'(2'),5'-bisphosphate nucleotidase 1 isoform X1
133045at40674	ABHD13	12	Abhydrolase domain containing 13
133104at40674	SLC30A8	12	Solute carrier family 30 member 8
133131at40674	PEX13	12	peroxisome biogenesis factor 13
133314at40674	SLC35A1	12	Solute carrier family 35 member A1
133379at40674	CAVIN4	12	Caveolae associated protein 4
133384at40674	FEN1	12	flap endonuclease 1
133407at40674	GPR137C	12	integral membrane protein GPR137C
13350at40674	IBTK	12	Inhibitor of Bruton tyrosine kinase
133557at40674	TEX45	8	uncharacterized protein C19orf45 homolog
133586at40674	GORASP2	12	Golgi reassembly-stacking protein 2
133796at40674	SLC10A1	12	Solute carrier family 10 member 1
133824at40674	C19orf67	12	Chromosome 19 open reading frame 67
133835at40674	TARDBP	12	TAR DNA binding protein
133884at40674	SFRP2	12	secreted frizzled-related protein 2
133908at40674	SPG21	11	maspardin
134016at40674	YJU2B	12	coiled-coil domain-containing protein 130
134018at40674	PDLIM4	12	PDZ and LIM domain protein 4
134208at40674	CGRRF1	12	cell growth regulator with RING finger domain protein 1
134273at40674	MCIDAS	9	multicilin
134647at40674	COQ5	12	2-methoxy-6-polyprenyl-1,4-benzoquinol methylase, mitochondrial
134717at40674	GPR142	12	probable G-protein coupled receptor 142
134764at40674	IRF7	12	Interferon regulatory factor 7
13479at40674	SOGA1	12	protein SOGA1
134858at40674	ARRDC5	12	arrestin domain-containing protein 5
135123at40674	PAQR7	12	Progestin and adipoQ receptor family member 7
135132at40674	L3HYPDH	11	Trans-L-3-hydroxyproline dehydratase
135210at40674	TXNL1	12	thioredoxin-like protein 1
135281at40674	EPM2A	12	laforin
135314at40674	SLC35B1	12	Solute carrier family 35 member B1
135409at40674	MRPL45	12	39S ribosomal protein L45, mitochondrial
135531at40674	NODAL	12	Nodal growth differentiation factor
135600at40674	SLC29A3	12	Solute carrier family 29 member 3
135607at40674	CYP7B1	12	Cytochrome P450 family 7 subfamily B member 1
13563at40674	DISP1	12	Dispatched RND transporter family member 1
135784at40674	CAMK4	12	Calcium/calmodulin dependent protein kinase IV
135994at40674	SLC22A18	8	Solute carrier family 22 member 18
136141at40674	FBLIM1	12	filamin-binding LIM protein 1
136147at40674	RNF13	12	Ring finger protein 13
136158at40674	MFAP3L	12	Microfibril associated protein 3 like
136257at40674	GTF2B	12	transcription initiation factor IIB
136276at40674	GJD2	12	Gap junction protein
136366at40674	BARHL2	12	BarH like homeobox 2
136400at40674	RNF26	12	RING finger protein 26
136410at40674	VTN	12	vitronectin
136436at40674	SULT4A1	12	sulfotransferase 4A1
13652at40674	NWD1	11	NACHT and WD repeat domain containing 1
136612at40674	TMEM79	12	transmembrane protein 79
136647at40674	MOCS3	12	adenylyltransferase and sulfurtransferase MOCS3
136795at40674	FA2H	12	fatty acid 2-hydroxylase
136867at40674	DCUN1D3	12	DCN1-like protein
136913at40674	TYW5	12	tRNA-yW synthesizing protein 5
13691at40674	TASOR	12	protein TASOR isoform X1
136959at40674	MANSC4	11	MANSC domain-containing protein 4
137008at40674	A4GNT	12	alpha-1,4-N-acetylglucosaminyltransferase
137038at40674	SLAIN1	12	SLAIN motif family member 1
137048at40674	TRMT10C	12	tRNA methyltransferase 10C, mitochondrial RNase P subunit
137372at40674	DCPS	12	Decapping enzyme, scavenger
137403at40674	NIT1	12	Nitrilase 1
137433at40674	MTFMT	12	methionyl-tRNA formyltransferase, mitochondrial
137571at40674	METAP1D	12	Methionine aminopeptidase
137609at40674	FEZ2	8	Fasciculation and elongation protein zeta 2
137611at40674	TNIP2	12	TNFAIP3-interacting protein 2
137665at40674	KHK	11	Ketohexokinase
137742at40674	SGCB	12	beta-sarcoglycan
137827at40674	NUDT19	8	nucleoside diphosphate-linked moiety X motif 19
137838at40674	TMEM26	12	transmembrane protein 26
137843at40674	MRI1	12	methylthioribose-1-phosphate isomerase
137866at40674	FAM181B	11	protein FAM181B
137970at40674	GRAP2	12	GRB2-related adaptor protein 2
138039at40674	PTGES2	11	prostaglandin E synthase 2
138046at40674	LYAR	12	cell growth-regulating nucleolar protein
138182at40674	CYB5RL	12	NADH-cytochrome b5 reductase
138328at40674	DNTTIP2	12	deoxynucleotidyltransferase terminal-interacting protein 2
138420at40674	HOGA1	12	4-hydroxy-2-oxoglutarate aldolase 1
138453at40674	MRPS22	12	Mitochondrial ribosomal protein S22
138462at40674	FNDC11	12	Fibronectin type III domain containing 11
138486at40674	HLX	12	H2.0-like homeobox protein
138551at40674	SUMF2	11	sulfatase-modifying factor 2
13857at40674	UACA	12	Uveal autoantigen with coiled-coil domains and ankyrin repeats
138618at40674	ZNF330	12	zinc finger protein 330
13863at40674	DSEL	12	dermatan-sulfate epimerase-like protein
138687at40674	ZNF830	12	zinc finger protein 830
138766at40674	EXOSC7	12	Exosome component 7
138911at40674	FFAR4	11	free fatty acid receptor 4
139098at40674	CD207	12	C-type lectin domain family 4 member K
139128at40674	FAM181A	12	protein FAM181A
139186at40674	PNMA8A	12	PNMA family member 8A
139339at40674	STEAP1	12	metalloreductase STEAP1
139352at40674	DCDC2B	12	doublecortin domain-containing protein 2B
139483at40674	SIRT5	11	NAD-dependent protein deacylase sirtuin-5, mitochondrial
139621at40674	OTULIN	12	ubiquitin thioesterase otulin
139642at40674	CRTAM	9	cytotoxic and regulatory T-cell molecule
139658at40674	KDF1	12	keratinocyte differentiation factor 1
139898at40674	ARFIP2	12	arfaptin-2 isoform X1
139973at40674	LEXM	12	lymphocyte expansion molecule
13997at40674	PLEKHG1	12	Pleckstrin homology and RhoGEF domain containing G1
139995at40674	CLN5	12	ceroid-lipofuscinosis neuronal protein 5
140164at40674	MNT	12	MAX network transcriptional repressor
140477at40674	ATP1B1	12	sodium/potassium-transporting ATPase subunit beta-1
140635at40674	PSMB8	12	Proteasome subunit beta type
140660at40674	FBXO16	12	F-box only protein 16 isoform X1
140675at40674	TMEM169	12	transmembrane protein 169
140775at40674	EPYC	12	epiphycan
140810at40674	GPR160	12	probable G-protein coupled receptor 160
140913at40674	ASB8	12	ankyrin repeat and SOCS box protein 8
141009at40674	BRMS1L	11	Breast cancer metastasis-suppressor 1 like
141033at40674	CENPN	12	Centromere protein N
141044at40674	OGFOD2	12	2-oxoglutarate and iron dependent oxygenase domain containing 2
141075at40674	THPO	12	Thrombopoietin
141080at40674	EMC9	10	ER membrane protein complex subunit 9
141221at40674	KDSR	11	3-ketodihydrosphingosine reductase
141269at40674	FKBPL	12	FK506-binding protein-like
141492at40674	LRP2BP	12	LRP2-binding protein
141559at40674	MBLAC2	12	Metallo-beta-lactamase domain containing 2
14163at40674	JAK2	12	Tyrosine-protein kinase
141692at40674	RNF148	12	RING finger protein 148
141724at40674	MCU	9	calcium uniporter protein, mitochondrial
141772at40674	TTC23	12	Tetratricopeptide repeat domain 23
141921at40674	SNX16	12	Sorting nexin 16
141967at40674	SLC29A2	12	Solute carrier family 29 member 2
142023at40674	OXNAD1	12	Oxidoreductase NAD binding domain containing 1
142193at40674	MLC1	9	Megalencephalic leukoencephalopathy with subcortical cysts 1
142206at40674	MTERF2	12	transcription termination factor 2, mitochondrial
142226at40674	TMEM25	12	Transmembrane protein 25
142235at40674	SFPQ	10	splicing factor, proline- and glutamine-rich
142368at40674	POMK	12	protein O-mannose kinase
142396at40674	HERPUD1	12	Homocysteine inducible ER protein with ubiquitin like domain 1
142534at40674	KAZALD1	11	Kazal type serine peptidase inhibitor domain 1
142604at40674	CD2BP2	12	CD2 cytoplasmic tail binding protein 2
142626at40674	MFAP3	12	Microfibril associated protein 3
142674at40674	TADA1	12	transcriptional adapter 1
142718at40674	ZMAT3	12	Zinc finger matrin-type 3
142723at40674	ELMOD2	10	ELMO domain-containing protein 2
142736at40674	THG1L	12	tRNA(His) guanylyltransferase
142842at40674	SERTAD4	12	SERTA domain-containing protein 4
143049at40674	CCDC54	12	coiled-coil domain-containing protein 54
143159at40674	RNF115	12	Ring finger protein 115
14316at40674	BLTP3B	12	UHRF1-binding protein 1-like
143248at40674	ODF3L1	12	outer dense fiber protein 3-like protein 1
143383at40674	XCR1	11	X-C motif chemokine receptor 1
14338at40674	APAF1	12	Apoptotic protease-activating factor 1
143433at40674	PRRT4	12	proline-rich transmembrane protein 4
143625at40674	DNAJC28	12	dnaJ homolog subfamily C member 28
143639at40674	CFAP157	12	cilia- and flagella-associated protein 157
143724at40674	ECHDC3	12	Enoyl-CoA hydratase domain containing 3
143853at40674	B4GALT7	12	Beta-1,4-galactosyltransferase 7
143876at40674	E2F3	12	E2F transcription factor 3
14389at40674	ASXL1	12	Additional sex combs like 1, transcriptional regulator
143931at40674	GFRA3	12	GDNF family receptor alpha-3
143951at40674	SYNC	12	syncoilin
143997at40674	SETD9	11	SET domain containing 9
144419at40674	RNF32	12	RING finger protein 32
144444at40674	CIPC	12	CLOCK-interacting pacemaker
144469at40674	PNISR	12	arginine/serine-rich protein PNISR isoform X1
144569at40674	TNMD	12	tenomodulin
144659at40674	NUCB1	12	nucleobindin-1
144693at40674	METTL9	12	methyltransferase like 9
144831at40674	GPR171	12	G protein-coupled receptor 171
144900at40674	ANKRD40	12	Ankyrin repeat domain 40
14533at40674	JAK1	12	Tyrosine-protein kinase
145534at40674	TMEM19	12	Transmembrane protein 19
145553at40674	SLFNL1	11	schlafen-like protein 1
14566at40674	RFX7	12	Regulatory factor X7
1456at40674	ZNF469	12	zinc finger protein 469
145850at40674	DKK2	12	Dickkopf WNT signaling pathway inhibitor 2
145916at40674	SUSD6	12	Sushi domain containing 6
14600at40674	TNN	8	tenascin-N
146021at40674	SYNE4	10	Spectrin repeat containing nuclear envelope family member 4
146036at40674	SLC16A4	12	Solute carrier family 16 member 4
146065at40674	METTL6	12	Methyltransferase-like protein
146112at40674	DIO2	12	type II iodothyronine deiodinase
146405at40674	MEDAG	12	mesenteric estrogen-dependent adipogenesis protein
146459at40674	PCMTD2	12	Protein-L-isoaspartate (D-aspartate) O-methyltransferase domain containing 2
146469at40674	KLF15	12	Kruppel like factor 15
146472at40674	PEX16	12	peroxisomal biogenesis factor 16 isoform X1
146489at40674	FAM98B	12	protein FAM98B
146586at40674	ABHD10	12	Abhydrolase domain containing 10
146613at40674	ABHD11	12	Abhydrolase domain containing 11
146635at40674	CALHM5	12	Calcium homeostasis modulator family member 5
146671at40674	TMEM59	12	Transmembrane protein 59
146704at40674	STX16	11	syntaxin-16 isoform X1
146722at40674	ARMC12	12	Armadillo repeat containing 12
146777at40674	MBD6	12	methyl-CpG-binding domain protein 6
146779at40674	CBX2	12	Chromobox 2
146795at40674	RCHY1	12	ring finger and CHY zinc finger domain containing 1
146844at40674	ASB17	12	ankyrin repeat and SOCS box protein 17
146895at40674	SLC35E3	12	Solute carrier family 35 member E3
147031at40674	RRP8	12	Ribosomal RNA processing 8
147059at40674	RAD1	12	cell cycle checkpoint protein RAD1
147234at40674	CH25H	12	cholesterol 25-hydroxylase
147271at40674	STC2	12	stanniocalcin-2
147406at40674	SLC10A2	12	Solute carrier family 10 member 2
147441at40674	POPDC2	12	Popeye domain containing 2
147444at40674	SLC39A9	12	Solute carrier family 39 member 9
147514at40674	ALKBH4	12	alpha-ketoglutarate-dependent dioxygenase alkB homolog 4
147689at40674	CD74	12	HLA class II histocompatibility antigen gamma chain isoform X1
147831at40674	NDUFAF1	12	NADH:ubiquinone oxidoreductase complex assembly factor 1
14784at40674	TAF2	12	transcription initiation factor TFIID subunit 2
147877at40674	SLC39A13	12	Solute carrier family 39 member 13
14790at40674	BLTP3A	12	UHRF1-binding protein 1
147912at40674	CA8	12	Carbonic anhydrase 8
14792at40674	ZFYVE16	12	Zinc finger FYVE-type containing 16
148050at40674	FOS	12	Fos proto-oncogene, AP-1 transcription factor subunit
148054at40674	FAM199X	11	Family with sequence similarity 199, X-linked
148063at40674	CCDC83	12	Coiled-coil domain containing 83
148318at40674	OTUD1	8	OTU domain-containing protein 1
148331at40674	NR0B2	12	nuclear receptor subfamily 0 group B member 2
148352at40674	TNFAIP6	12	tumor necrosis factor-inducible gene 6 protein
148479at40674	CD276	12	CD276 antigen
148489at40674	NUDCD3	12	nudC domain-containing protein 3
148507at40674	MCAT	12	Malonyl-CoA-acyl carrier protein transacylase
148514at40674	ENKD1	12	Enkurin domain containing 1
148577at40674	TMEM41B	12	transmembrane protein 41B
148731at40674	PSTPIP2	12	proline-serine-threonine phosphatase-interacting protein 2
148736at40674	MTG1	12	mitochondrial ribosome-associated GTPase 1
148782at40674	C8orf76	12	uncharacterized protein C8orf76 homolog
148797at40674	CCDC125	12	Coiled-coil domain containing 125
148954at40674	CBX8	12	Chromobox 8
148969at40674	ELF5	12	E74 like ETS transcription factor 5
149089at40674	CCDC42	12	Coiled-coil domain containing 42
149133at40674	UBE2Z	12	ubiquitin-conjugating enzyme E2 Z
149145at40674	SNRNP48	10	Small nuclear ribonucleoprotein U11/U12 subunit 48
149381at40674	PRELP	12	prolargin
14948at40674	KIAA0232	12	KIAA0232
149544at40674	CIAPIN1	12	anamorsin
149638at40674	NDUFA10	12	NADH dehydrogenase
149668at40674	MECP2	12	methyl-CpG-binding protein 2
149670at40674	LUC7L3	11	LUC7 like 3 pre-mRNA splicing factor
149676at40674	CALD1	10	caldesmon 1
149722at40674	PSMG1	12	Proteasome assembly chaperone 1
149749at40674	SGTB	12	Small glutamine rich tetratricopeptide repeat containing beta
149886at40674	PSMB4	12	Proteasome subunit beta
149930at40674	ROGDI	12	protein rogdi homolog
150037at40674	SNX20	12	Sorting nexin 20
15005at40674	KDM3A	12	lysine-specific demethylase 3A
150085at40674	CCDC71	12	coiled-coil domain-containing protein 71
150327at40674	MRPL44	12	Mitochondrial ribosomal protein L44
150345at40674	KLF3	12	Kruppel like factor 3
150358at40674	TXNDC15	12	thioredoxin domain-containing protein 15
150380at40674	NPHS2	12	podocin
150429at40674	RWDD2A	12	RWD domain containing 2A
150430at40674	IYD	11	Iodotyrosine deiodinase
15043at40674	ZNF644	12	Zinc finger protein 644
150444at40674	LRRC30	12	Leucine rich repeat containing 30
150597at40674	AGPAT1	12	1-acyl-sn-glycerol-3-phosphate acyltransferase
150620at40674	ISOC1	12	isochorismatase domain-containing protein 1
150705at40674	RBKS	9	Ribokinase
150722at40674	SLC25A19	12	Solute carrier family 25 member 19
150807at40674	CIART	12	Circadian associated repressor of transcription
150812at40674	TICAM1	12	TIR domain-containing adapter molecule 1
150839at40674	HCCS	12	Cytochrome c heme lyase
150961at40674	ZNF488	12	zinc finger protein 488
151107at40674	JAM3	12	junctional adhesion molecule 3
151317at40674	MMACHC	12	Methylmalonic aciduria (cobalamin deficiency) cblC type, with homocystinuria
15131at40674	USP54	12	Ubiquitin specific peptidase 54
151323at40674	TRMT61A	12	tRNA (adenine(58)-N(1))-methyltransferase catalytic subunit TRMT61A
151329at40674	SLC66A1	11	PQ loop repeat containing 2
151432at40674	SLC35A2	12	Solute carrier family 35 member A2
151528at40674	POPDC3	12	Popeye domain containing 3
151601at40674	DUSP12	12	dual specificity protein phosphatase 12
151609at40674	EIF2S1	12	eukaryotic translation initiation factor 2 subunit 1
151653at40674	PTGR1	12	prostaglandin reductase 1
151700at40674	ELK1	12	ELK1, ETS transcription factor
151906at40674	KCTD11	12	Potassium channel tetramerization domain containing 11
151912at40674	PMM1	12	phosphomannomutase 1
151932at40674	TAFAZZIN	12	tafazzin isoform X1
151940at40674	NEURL2	12	Neuralized E3 ubiquitin protein ligase 2
151942at40674	GPN3	12	GPN-loop GTPase 3
152076at40674	TMEM115	12	transmembrane protein 115
152089at40674	ANKRD63	12	Ankyrin repeat domain 63
152097at40674	ZNHIT2	11	zinc finger HIT domain-containing protein 2
152111at40674	WASF2	12	wiskott-Aldrich syndrome protein family member 2
152113at40674	SRF	11	serum response factor
152194at40674	LYSMD3	12	LysM domain containing 3
15220at40674	EHBP1L1	12	EH domain-binding protein 1-like protein 1
152235at40674	CA4	12	carbonic anhydrase 4
152239at40674	CCDC160	12	coiled-coil domain-containing protein 160
152401at40674	SPRY4	12	protein sprouty homolog 4
15245at40674	ZNF518A	12	zinc finger protein 518A
152482at40674	MYOD1	12	myoblast determination protein 1
152537at40674	TCN2	12	transcobalamin-2
152543at40674	SLC46A1	12	Solute carrier family 46 member 1
152545at40674	BSCL2	12	BSCL2, seipin lipid droplet biogenesis associated
152567at40674	GMNC	12	Geminin coiled-coil domain containing
152577at40674	ZGLP1	11	Zinc finger, GATA-like protein 1
152611at40674	SPRY3	12	Sprouty RTK signaling antagonist 3
152685at40674	ZC2HC1A	12	Zinc finger C2HC-type containing 1A
15269at40674	STIL	12	SCL-interrupting locus protein
152868at40674	PPIL6	12	Peptidylprolyl isomerase like 6
152940at40674	TOB1	12	protein Tob1
152966at40674	NTF3	12	Neurotrophin-3
152993at40674	CCDC112	12	Coiled-coil domain containing 112
153167at40674	STX11	12	syntaxin-11
153295at40674	TRIB3	12	Tribbles pseudokinase 3
153299at40674	RIC3	12	RIC3 acetylcholine receptor chaperone
153311at40674	PRR30	12	proline-rich protein 30
153314at40674	ELK3	12	ELK3, ETS transcription factor
153366at40674	CALB1	12	calbindin
153414at40674	CLN8	12	protein CLN8
153421at40674	VGLL4	10	Vestigial like family member 4
153424at40674	STARD10	12	StAR related lipid transfer domain containing 10
153430at40674	RWDD2B	12	RWD domain-containing protein 2B
153563at40674	MTERF4	12	transcription termination factor 4, mitochondrial
153592at40674	C11orf16	12	uncharacterized protein C11orf16 homolog
153627at40674	PNMT	11	phenylethanolamine N-methyltransferase
153803at40674	CER1	12	Cerberus 1, DAN family BMP antagonist
153808at40674	MAD2L1BP	8	MAD2L1-binding protein
15394at40674	THBS1	12	thrombospondin-1
153988at40674	TPBG	9	trophoblast glycoprotein
154002at40674	PERM1	12	PPARGC1 and ESRR induced regulator, muscle 1
154083at40674	UBFD1	12	ubiquitin domain-containing protein UBFD1
154158at40674	CCDC166	12	coiled-coil domain-containing protein 166
154160at40674	EVI2B	12	protein EVI2B
154212at40674	METTL1	12	tRNA (guanine-N(7)-)-methyltransferase
154282at40674	TASL	12	Chromosome X open reading frame 21
15430at40674	NCOA1	12	Nuclear receptor coactivator
154369at40674	ATXN7L3	12	Ataxin-7-like protein 3
154416at40674	PHF23	12	PHD finger protein 23 isoform X1
154566at40674	KMT5A	12	Histone-lysine N-methyltransferase
154581at40674	PRRT2	12	proline-rich transmembrane protein 2
154743at40674	STAP1	12	Signal transducing adaptor family member 1
154773at40674	PGAP3	12	Post-GPI attachment to proteins 3
154779at40674	COQ3	12	Ubiquinone biosynthesis O-methyltransferase, mitochondrial
154780at40674	HSPBP1	12	hsp70-binding protein 1
154826at40674	UTP3	12	UTP3, small subunit processome component
154854at40674	DCK	11	deoxycytidine kinase
154926at40674	C17orf80	12	Chromosome 17 open reading frame 80
154928at40674	DAZL	11	deleted in azoospermia-like
154947at40674	HMOX2	12	heme oxygenase 2
154961at40674	VGLL3	12	Vestigial like family member 3
154996at40674	SH3BP5L	12	SH3 binding domain protein 5 like
155004at40674	SAMD14	12	Sterile alpha motif domain containing 14
155075at40674	CCNB1IP1	12	Cyclin B1 interacting protein 1
155086at40674	PIH1D1	11	PIH1 domain-containing protein 1
15523at40674	PPRC1	12	Peroxisome proliferator-activated receptor gamma, coactivator-related 1
155299at40674	PCGF1	11	polycomb group RING finger protein 1
155312at40674	CHODL	12	Chondrolectin
155335at40674	PRDM8	9	PR domain zinc finger protein 8
155339at40674	STIMATE	12	store-operated calcium entry regulator STIMATE
155425at40674	CXADR	12	CXADR, Ig-like cell adhesion molecule
155535at40674	TNFSF10	12	Tumor necrosis factor ligand superfamily member
155659at40674	LAX1	12	lymphocyte transmembrane adapter 1
155781at40674	DHRS7B	12	dehydrogenase/reductase SDR family member 7B isoform X1
155821at40674	GGT6	12	Gamma-glutamyltransferase 6
156127at40674	RMDN1	12	regulator of microtubule dynamics protein 1
156139at40674	USF1	12	upstream stimulatory factor 1 isoform X1
156213at40674	APIP	12	Methylthioribulose-1-phosphate dehydratase
15621at40674	YLPM1	11	YLP motif containing 1
156266at40674	RASL12	12	RAS like family 12
156274at40674	CUTC	12	CutC copper transporter
156280at40674	TMEM106B	12	transmembrane protein 106B
156284at40674	PLPBP	12	proline synthase co-transcribed bacterial homolog protein
156431at40674	MANSC1	12	MANSC domain-containing protein 1
156484at40674	CYB5D2	12	Cytochrome b5 domain containing 2
156486at40674	PGAP2	12	post-GPI attachment to proteins 2
156509at40674	XRCC2	12	X-ray repair cross complementing 2
156539at40674	KRT222	12	keratin-like protein KRT222
156568at40674	THAP7	12	THAP domain containing 7
156589at40674	LRRC73	12	Leucine rich repeat containing 73
156619at40674	PIH1D2	12	PIH1 domain-containing protein 2
156623at40674	CNTD1	11	cyclin N-terminal domain-containing protein 1
156627at40674	INHA	12	inhibin alpha chain
156635at40674	XKR9	12	XK-related protein 9
156636at40674	TFG	12	protein TFG isoform X1
156644at40674	GUCD1	12	Guanylyl cyclase domain containing 1
156650at40674	TNFSF11	12	tumor necrosis factor ligand superfamily member 11
156803at40674	BAMBI	12	BMP and activin membrane-bound inhibitor homolog
156955at40674	TMEM53	12	Transmembrane protein 53
157052at40674	ARL14EP	12	ARL14 effector protein
15707at40674	TRAPPC11	12	trafficking protein particle complex subunit 11
157141at40674	SLC35C2	12	Solute carrier family 35 member C2
157158at40674	TMEM255A	12	Transmembrane protein 255A
157279at40674	F3	12	tissue factor
157352at40674	CLEC11A	8	C-type lectin domain containing 11A
157403at40674	CLDN12	12	claudin-12
157446at40674	CPLANE2	12	REM2 and RAB like small GTPase 1
157525at40674	TADA2B	12	transcriptional adapter 2-beta
157652at40674	ADPRS	11	poly(ADP-ribose) glycohydrolase ARH3
157876at40674	TLCD5	12	Transmembrane protein 136
157911at40674	KHDRBS1	12	KH RNA binding domain containing, signal transduction associated 1
157915at40674	TMEM237	12	transmembrane protein 237 isoform X1
157976at40674	MBLAC1	12	metallo-beta-lactamase domain-containing protein 1
1579at40674	NF1	12	neurofibromin
158009at40674	SCO1	12	SCO1, cytochrome c oxidase assembly protein
158072at40674	TMED8	12	protein TMED8
15808at40674	BAZ1B	12	Bromodomain adjacent to zinc finger domain 1B
15810at40674	BAZ1A	12	bromodomain adjacent to zinc finger domain protein 1A
158111at40674	APOA4	11	apolipoprotein A-IV
158118at40674	CCER1	12	coiled-coil domain-containing glutamate-rich protein 1
158163at40674	KCTD4	12	Potassium channel tetramerization domain containing 4
158196at40674	LAMP5	10	Lysosomal associated membrane protein family member 5
158251at40674	PTF1A	12	Pancreas specific transcription factor, 1a
158277at40674	RHBDD2	12	Rhomboid domain containing 2
158328at40674	BDNF	12	Brain-derived neurotrophic factor
158368at40674	LYL1	12	LYL1, basic helix-loop-helix family member
158479at40674	SHBG	12	Sex hormone binding globulin
158483at40674	TAF7	12	transcription initiation factor TFIID subunit 7
158493at40674	PEX14	10	Peroxisomal biogenesis factor 14
158539at40674	RSPO1	12	R-spondin-1
158565at40674	TMEM38B	10	trimeric intracellular cation channel type B
158627at40674	LRRC23	12	Leucine rich repeat containing 23
158628at40674	DNAJC22	12	dnaJ homolog subfamily C member 22
158770at40674	MRPL15	12	Mitochondrial ribosomal protein L15
158775at40674	JAM2	12	Junctional adhesion molecule 2
158868at40674	C1QTNF4	11	complement C1q tumor necrosis factor-related protein 4
158873at40674	CCNO	11	cyclin-O
158925at40674	EFNA3	12	ephrin-A3
158934at40674	OAF	11	out at first protein homolog
159020at40674	FKBP6	12	inactive peptidyl-prolyl cis-trans isomerase FKBP6
159216at40674	MRPS35	12	Mitochondrial ribosomal protein S35
159312at40674	ODF3L2	12	outer dense fiber protein 3-like protein 2
159319at40674	CCDC3	9	coiled-coil domain-containing protein 3
159395at40674	RDH8	12	retinol dehydrogenase 8
159428at40674	GPR82	12	probable G-protein coupled receptor 82
159507at40674	USB1	12	U6 snRNA phosphodiesterase
159534at40674	NIPA1	12	magnesium transporter NIPA1
159545at40674	PSMB11	12	Proteasome subunit beta type
159627at40674	EIF6	12	Eukaryotic translation initiation factor 6
159684at40674	ZFAND1	12	Zinc finger AN1-type containing 1
159693at40674	LRRC10	12	leucine-rich repeat-containing protein 10
159723at40674	CYBRD1	12	Cytochrome b reductase 1
159759at40674	MLF2	12	myeloid leukemia factor 2
15975at40674	WDR6	12	WD repeat domain 6
159806at40674	MAGIX	12	PDZ domain-containing protein MAGIX
15993at40674	HIPK3	8	Homeodomain interacting protein kinase 3
159986at40674	EBP	12	3-beta-hydroxysteroid-Delta(8), Delta(7)-isomerase
159998at40674	TMEM222	12	Transmembrane protein 222
160084at40674	C9orf78	11	Chromosome 9 open reading frame 78
160191at40674	FAM8A1	9	protein FAM8A1
160192at40674	ANKS4B	12	Ankyrin repeat and sterile alpha motif domain containing 4B
160220at40674	PMM2	12	Phosphomannomutase
160345at40674	RBM43	12	RNA-binding protein 43
160347at40674	FAM217B	12	protein FAM217B
160348at40674	CREB3	12	cyclic AMP-responsive element-binding protein 3
160384at40674	GRXCR2	12	glutaredoxin domain-containing cysteine-rich protein 2
16039at40674	KANK1	12	KN motif and ankyrin repeat domain-containing protein 1 isoform X1
160500at40674	SLBP	12	histone RNA hairpin-binding protein
160561at40674	HEYL	12	Hes related family bHLH transcription factor with YRPW motif-like
160633at40674	METTL27	12	LOW QUALITY PROTEIN: Williams-Beuren syndrome chromosomal region 27 protein
160638at40674	PCGF5	10	Polycomb group ring finger 5
160668at40674	ZCCHC9	12	Zinc finger CCHC-type containing 9
160761at40674	GTF2F1	12	General transcription factor IIF subunit 1
160774at40674	COA7	12	cytochrome c oxidase assembly factor 7
160798at40674	VPS28	12	Vacuolar protein sorting-associated protein 28 homolog
160829at40674	EMC3	12	ER membrane protein complex subunit 3
160955at40674	SARAF	12	store-operated calcium entry-associated regulatory factor
160995at40674	MORN3	12	MORN repeat-containing protein 3
161105at40674	FANCF	12	Fanconi anemia group F protein
161164at40674	RSAD2	12	Radical S-adenosyl methionine domain containing 2
161191at40674	ENKUR	12	enkurin
161228at40674	AQP11	12	Aquaporin
161261at40674	MLEC	11	malectin
161332at40674	PI16	12	Peptidase inhibitor 16
161337at40674	JAML	10	Junction adhesion molecule like
161384at40674	IGFBP4	12	insulin-like growth factor-binding protein 4
161425at40674	LRRC3C	12	leucine-rich repeat-containing protein 3C
161448at40674	HSD17B8	12	estradiol 17-beta-dehydrogenase 8
161454at40674	GOLPH3	11	Golgi phosphoprotein 3
161638at40674	MTIF3	12	Mitochondrial translational initiation factor 3
161645at40674	TPGS1	12	tubulin polyglutamylase complex subunit 1
161716at40674	WBP4	12	WW domain-binding protein 4
161734at40674	TMEM121B	12	cat eye syndrome critical region protein 6
161807at40674	ZNF346	12	Zinc finger protein 346
16186at40674	USP42	12	Ubiquitin specific peptidase 42
161875at40674	FAM131A	12	Family with sequence similarity 131 member A
162110at40674	LRRC19	12	leucine-rich repeat-containing protein 19
162113at40674	PHF13	12	PHD finger protein 13
162179at40674	IRAK1BP1	11	interleukin-1 receptor-associated kinase 1-binding protein 1
162182at40674	TMIGD1	12	Transmembrane and immunoglobulin domain containing 1
162185at40674	PDCD1LG2	12	Programmed cell death 1 ligand 2
162190at40674	USE1	12	vesicle transport protein USE1
162228at40674	C2orf73	11	uncharacterized protein C2orf73 homolog
162234at40674	PUSL1	12	tRNA pseudouridine synthase-like 1
162265at40674	CCDC97	11	coiled-coil domain-containing protein 97
162279at40674	BHLHE41	8	Basic helix-loop-helix family member e41
162301at40674	VGF	12	neurosecretory protein VGF
16231at40674	NPHP3	12	nephrocystin-3
162320at40674	KCTD6	12	Potassium channel tetramerization domain containing 6
162387at40674	MRPL2	12	Mitochondrial ribosomal protein L2
162427at40674	FBXL8	12	F-box/LRR-repeat protein 8
162537at40674	ORAI3	12	protein orai-3
162594at40674	NKX2-3	12	homeobox protein Nkx-2.3
162892at40674	EBNA1BP2	12	probable rRNA-processing protein EBP2
162961at40674	SOSTDC1	12	Sclerostin domain containing 1
162968at40674	FNDC4	11	fibronectin type III domain-containing protein 4
162990at40674	C21orf140	12	uncharacterized protein C21orf140 homolog
163017at40674	TTC33	12	tetratricopeptide repeat protein 33
16303at40674	VCPIP1	12	deubiquitinating protein VCIP135
16305at40674	POLR1B	12	DNA-directed RNA polymerase I subunit RPA2
163060at40674	TIGIT	12	T-cell immunoreceptor with Ig and ITIM domains
163069at40674	BTLA	11	B and T lymphocyte associated
163170at40674	OTUB2	12	ubiquitin thioesterase OTUB2
163224at40674	BCDIN3D	12	pre-miRNA 5'-monophosphate methyltransferase
163233at40674	MLF1	12	Myeloid leukemia factor 1
163395at40674	CRK	12	adapter molecule crk isoform X1
163668at40674	CLCF1	10	cardiotrophin-like cytokine factor 1
163821at40674	NHEJ1	11	non-homologous end-joining factor 1
163823at40674	MSANTD4	12	myb/SANT-like DNA-binding domain-containing protein 4
163999at40674	MRPS2	12	Mitochondrial ribosomal protein S2
164013at40674	TSGA13	12	testis-specific gene 13 protein
164028at40674	TMUB2	12	Transmembrane and ubiquitin like domain containing 2
164044at40674	TAL1	8	TAL bHLH transcription factor 1, erythroid differentiation factor
164071at40674	IQCD	12	IQ motif containing D
164124at40674	FSTL1	12	Follistatin like 1
164162at40674	SLA2	12	src-like-adapter 2
164171at40674	CENPO	12	centromere protein O
164214at40674	IFNGR1	12	Interferon gamma receptor 1
164284at40674	C3orf70	12	Chromosome 3 open reading frame 70
164323at40674	TPRG1L	12	Tumor protein p63 regulated 1 like
164397at40674	ZDHHC4	10	Palmitoyltransferase
164410at40674	ATOH1	12	Atonal bHLH transcription factor 1
164463at40674	LIN28B	10	protein lin-28 homolog B
164529at40674	LYPD3	12	ly6/PLAUR domain-containing protein 3
164620at40674	ZDHHC22	12	Palmitoyltransferase
164621at40674	NXPH2	11	Neurexophilin
164648at40674	GP1BA	12	platelet glycoprotein Ib alpha chain
164739at40674	TEX30	10	Testis expressed 30
164793at40674	MLX	11	MLX, MAX dimerization protein
164798at40674	HDHD3	12	Haloacid dehalogenase like hydrolase domain containing 3
164843at40674	NKX2-2	12	NK2 homeobox 2
164898at40674	SURF4	12	surfeit locus protein 4
164926at40674	DRAXIN	12	draxin
164938at40674	TRIM44	12	tripartite motif-containing protein 44
165128at40674	TTPA	11	alpha-tocopherol transfer protein
165184at40674	FGFR1OP2	12	FGFR1 oncogene partner 2 isoform X1
165201at40674	TMEM106A	9	Transmembrane protein 106A
165233at40674	MTFR1L	12	mitochondrial fission regulator 1-like
165368at40674	KCTD21	12	Potassium channel tetramerization domain containing 21
165552at40674	SPI1	12	Spi-1 proto-oncogene
165555at40674	CLEC1A	12	C-type lectin domain family 1 member A
165625at40674	B3GALT6	10	beta-1,3-galactosyltransferase 6
165645at40674	GINM1	12	glycoprotein integral membrane protein 1
165755at40674	OSER1	12	Oxidative stress responsive serine rich 1
165787at40674	DBX1	12	Developing brain homeobox 1
165850at40674	RABL3	12	RAB, member of RAS oncogene family like 3
165880at40674	C11orf68	12	Chromosome 11 open reading frame 68
166063at40674	CD81	12	CD81 antigen
16610at40674	PHLPP2	12	PH domain leucine-rich repeat-containing protein phosphatase 2
166143at40674	TMEM59L	12	transmembrane protein 59-like
166242at40674	NXPH3	12	neurexophilin-3
166332at40674	ECI1	12	enoyl-CoA delta isomerase 1, mitochondrial
166337at40674	TMEM165	12	Transmembrane protein 165
166352at40674	GPR101	12	probable G-protein coupled receptor 101
166353at40674	CATSPER3	12	Cation channel sperm associated 3
166361at40674	NUP58	12	Nucleoporin 58
166379at40674	MKRN2OS	12	MKRN2 opposite strand protein
166383at40674	LXN	12	latexin
166409at40674	METTL26	12	Methyltransferase like 26
166416at40674	PDC	12	phosducin
166590at40674	CTHRC1	11	Collagen triple helix repeat containing 1
166627at40674	DKK1	12	Dickkopf WNT signaling pathway inhibitor 1
166723at40674	COL26A1	12	Collagen type XXVI alpha 1 chain
166751at40674	C6orf62	12	Chromosome 6 open reading frame 62
166753at40674	CLDN16	12	Claudin
166820at40674	TSPAN3	12	Tetraspanin
166842at40674	CD84	12	CD84 molecule
166937at40674	C3orf33	12	Chromosome 3 open reading frame 33
166947at40674	C4orf33	12	Chromosome 4 open reading frame 33
166974at40674	ASPRV1	12	retroviral-like aspartic protease 1
166988at40674	KCNRG	12	Potassium channel regulator
166989at40674	HOXD12	12	Homeobox D12
167035at40674	MPZ	10	myelin protein P0
167076at40674	LTB4R	12	leukotriene B4 receptor 1
16708at40674	RRP12	12	Ribosomal RNA processing 12 homolog
167110at40674	TWSG1	12	Twisted gastrulation BMP signaling modulator 1
167194at40674	BSND	12	Barttin CLCNK type accessory beta subunit
167253at40674	EBI3	12	interleukin-27 subunit beta
167311at40674	TMEM72	12	transmembrane protein 72
167567at40674	TMEM38A	12	trimeric intracellular cation channel type A
167570at40674	ZNF414	12	zinc finger protein 414
167573at40674	GPR141	12	probable G-protein coupled receptor 141
167603at40674	TNFRSF1A	12	tumor necrosis factor receptor superfamily member 1A
167730at40674	STX19	12	syntaxin-19
167757at40674	TEPP	11	testis, prostate and placenta-expressed protein
167885at40674	UBXN10	12	UBX domain-containing protein 10
167887at40674	NDUFS3	12	NADH dehydrogenase
167930at40674	TOB2	12	protein Tob2
167at40674	MDN1	12	midasin
168001at40674	VAPB	12	VAMP associated protein B and C
168017at40674	SLC66A2	12	PQ loop repeat containing 1
168054at40674	CCDC74A	12	coiled-coil domain-containing protein 74B
168117at40674	FKBP7	12	peptidyl-prolyl cis-trans isomerase FKBP7 isoform X1
168161at40674	ALKBH6	12	alpha-ketoglutarate-dependent dioxygenase alkB homolog 6 isoform X1
168163at40674	MRTO4	12	Ribosome assembly factor mrt4
168211at40674	LRRC18	12	leucine-rich repeat-containing protein 18
168216at40674	PENK	12	proenkephalin-A
168269at40674	SLC35E4	12	solute carrier family 35 member E4
168299at40674	SRFBP1	12	serum response factor-binding protein 1
168335at40674	TP53INP1	11	Tumor protein p53 inducible nuclear protein 1
168542at40674	VCPKMT	12	Valosin containing protein lysine methyltransferase
168558at40674	TMX1	12	thioredoxin-related transmembrane protein 1
168566at40674	HMOX1	12	heme oxygenase 1
168601at40674	HMX3	9	homeobox protein HMX3
168632at40674	FAIM	12	fas apoptotic inhibitory molecule 1 isoform X1
168688at40674	PTGR3	12	Zinc binding alcohol dehydrogenase domain containing 2
168693at40674	MRPL10	12	Mitochondrial ribosomal protein L10
168823at40674	TIMM21	12	mitochondrial import inner membrane translocase subunit Tim21
168828at40674	TMEM174	12	transmembrane protein 174
16882at40674	WASHC5	12	WASH complex subunit 5
168831at40674	ALKBH2	12	AlkB homolog 2, alpha-ketoglutarate dependent dioxygenase
168857at40674	AMN1	12	Antagonist of mitotic exit network 1 homolog
168866at40674	FITM2	12	fat storage-inducing transmembrane protein 2
168904at40674	PEX26	12	Peroxisomal biogenesis factor 26
169000at40674	ANKRD60	11	ankyrin repeat domain-containing protein 60
169026at40674	TMEM41A	12	transmembrane protein 41A
169046at40674	STX12	12	syntaxin-12
169058at40674	CD86	12	T-lymphocyte activation antigen CD86 isoform X1
169256at40674	IL20RB	12	interleukin-20 receptor subunit beta
169268at40674	TSR3	12	ribosome biogenesis protein TSR3 homolog
169275at40674	TMEM268	12	Transmembrane protein 268
169313at40674	FIBIN	12	fin bud initiation factor homolog
169350at40674	TLCD4	12	transmembrane protein 56
169457at40674	NPC2	10	NPC intracellular cholesterol transporter 2
169560at40674	LSM11	12	U7 snRNA-associated Sm-like protein LSm11
169607at40674	TMEM215	12	transmembrane protein 215
169872at40674	TFAP4	12	Transcription factor AP-4
169947at40674	RNF141	12	RING finger protein 141
170081at40674	NTAQ1	12	protein N-terminal glutamine amidohydrolase
170086at40674	NME5	12	nucleoside diphosphate kinase homolog 5
170091at40674	SENP8	12	SUMO/sentrin peptidase family member, NEDD8 specific
170197at40674	WIPF2	12	WAS/WASL-interacting protein family member 2
170314at40674	PDYN	12	proenkephalin-B
170391at40674	GGN	12	gametogenetin
170399at40674	VPS29	12	Vacuolar protein sorting-associated protein 29
17040at40674	ADGRF5	12	Adhesion G protein-coupled receptor F5
170468at40674	ETFB	11	electron transfer flavoprotein subunit beta
170469at40674	LRRN4CL	9	LRRN4 C-terminal-like protein
170520at40674	PHLDA1	12	pleckstrin homology-like domain family A member 1
17056at40674	DHX9	12	DExH-box helicase 9
170587at40674	IL22RA2	12	Interleukin 22 receptor subunit alpha 2
17059at40674	ZEB2	12	zinc finger E-box-binding homeobox 2
170604at40674	NFU1	12	NFU1 iron-sulfur cluster scaffold homolog, mitochondrial isoform X1
170635at40674	TMEM81	12	transmembrane protein 81
170680at40674	MYOZ1	12	myozenin-1
170710at40674	TOLLIP	11	toll-interacting protein
170723at40674	SLC39A7	12	Solute carrier family 39 member 7
170934at40674	PMEPA1	11	Prostate transmembrane protein, androgen induced 1
170936at40674	NGF	12	Nerve growth factor
170965at40674	TMEM269	12	Transmembrane protein 269
170971at40674	UTP23	12	UTP23, small subunit processome component
170993at40674	RNF186	12	RING finger protein 186
17100at40674	RBBP6	12	RB binding protein 6, ubiquitin ligase
171073at40674	GINS3	12	GINS complex subunit 3
171095at40674	GID8	12	GID complex subunit 8 homolog
171136at40674	AQP8	10	aquaporin-8
171182at40674	COL8A2	12	Collagen type VIII alpha 2 chain
171196at40674	CCDC177	12	coiled-coil domain-containing protein 177
171222at40674	FGF6	12	fibroblast growth factor 6
171297at40674	REXO2	12	RNA exonuclease 2
171349at40674	HLA-DMA	12	Major histocompatibility complex, class II, DM alpha
171358at40674	TIGAR	12	fructose-2,6-bisphosphatase TIGAR
171362at40674	RWDD3	12	RWD domain containing 3
171376at40674	TEF	12	thyrotroph embryonic factor isoform X1
171395at40674	HAUS1	12	HAUS augmin-like complex subunit 1
17140at40674	KIF24	12	Kinesin family member 24
171462at40674	TNF	12	tumor necrosis factor
171603at40674	FKBP3	12	peptidyl-prolyl cis-trans isomerase FKBP3
171715at40674	TMEM171	12	Transmembrane protein 171
171719at40674	HEY2	12	Hes related family bHLH transcription factor with YRPW motif 2
171785at40674	TMEM179	12	transmembrane protein 179
171826at40674	KITLG	12	Kit ligand
171833at40674	INKA2	12	protein FAM212B
171874at40674	C6orf118	11	uncharacterized protein C6orf118 homolog
171875at40674	SPAG8	12	sperm-associated antigen 8
171947at40674	FAAP24	12	Fanconi anemia core complex associated protein 24
172019at40674	CCDC28A	12	Coiled-coil domain containing 28A
172059at40674	BCL2L14	12	apoptosis facilitator Bcl-2-like protein 14
172171at40674	CCDC127	12	coiled-coil domain-containing protein 127
172203at40674	BCCIP	12	BRCA2 and CDKN1A-interacting protein
172204at40674	NAIF1	12	nuclear apoptosis-inducing factor 1
172205at40674	R3HDM4	12	R3H domain-containing protein 4
172315at40674	VSTM2A	12	V-set and transmembrane domain containing 2A
172409at40674	B9D2	12	B9 domain-containing protein 2
172427at40674	MACIR	12	Chromosome 5 open reading frame 30
172504at40674	TMED6	12	transmembrane emp24 domain-containing protein 6
172513at40674	HELT	12	Helt bHLH transcription factor
172538at40674	PITHD1	9	PITH domain-containing protein 1
172663at40674	HEBP2	12	heme-binding protein 2
172749at40674	AVEN	12	cell death regulator Aven
172824at40674	GID4	12	glucose-induced degradation protein 4 homolog
172917at40674	SCO2	12	protein SCO2 homolog, mitochondrial
172931at40674	YIPF2	12	protein YIPF2
173056at40674	TMEM150C	11	transmembrane protein 150C
173107at40674	ARL4C	12	ADP-ribosylation factor-like protein 4C
173189at40674	CD79A	12	B-cell antigen receptor complex-associated protein alpha chain
173211at40674	DCAKD	12	Dephospho-CoA kinase domain containing
173214at40674	TSN	12	Translin
173311at40674	CXXC5	12	CXXC-type zinc finger protein 5
173512at40674	PXMP4	12	Peroxisomal membrane protein 4
173606at40674	FAM210A	11	protein FAM210A
173620at40674	CNPY3	12	Canopy FGF signaling regulator 3
173631at40674	ABT1	12	activator of basal transcription 1
173667at40674	HPGDS	12	hematopoietic prostaglandin D synthase
173793at40674	IL17B	12	interleukin-17B
173808at40674	MUC15	12	Mucin 15, cell surface associated
17381at40674	WASHC4	12	WASH complex subunit 4
173904at40674	GRPEL2	12	grpE protein homolog 2, mitochondrial
173975at40674	SNX11	12	sorting nexin-11
174012at40674	TMEM200C	10	transmembrane protein 200C
174074at40674	TP53I13	12	Tumor protein p53 inducible protein 13
174082at40674	SPINDOC	12	Spindlin interactor and repressor of chromatin binding
174239at40674	CTDNEP1	12	CTD nuclear envelope phosphatase 1
174255at40674	RPAIN	12	RPA interacting protein
174488at40674	MSANTD1	10	myb/SANT-like DNA-binding domain-containing protein 1
174491at40674	RSPO3	12	R-spondin-3
174563at40674	EDARADD	12	EDAR associated death domain
174626at40674	RNF151	12	RING finger protein 151
174688at40674	MAIP1	10	Matrix AAA peptidase interacting protein 1
174721at40674	KTI12	12	protein KTI12 homolog
174845at40674	ZC4H2	11	Zinc finger C4H2-type containing
174851at40674	PRRG1	12	Proline rich and Gla domain 1
174852at40674	PHETA2	12	sesquipedalian-2
175011at40674	C9orf152	12	Chromosome 9 open reading frame 152
17507at40674	NFAT5	12	Nuclear factor of activated T cells 5
175094at40674	RER1	12	protein RER1
175209at40674	NUDT7	12	Nudix hydrolase 7
175224at40674	CITED2	12	cbp/p300-interacting transactivator 2
175254at40674	FASLG	12	tumor necrosis factor ligand superfamily member 6
175320at40674	NAT9	12	N-acetyltransferase 9 isoform X1
175336at40674	STARD5	12	stAR-related lipid transfer protein 5
175376at40674	ORC6	12	Origin recognition complex subunit 6
175379at40674	CYB561	12	cytochrome b561
175384at40674	SNAP29	12	Synaptosome associated protein 29
175403at40674	CTLA4	12	Cytotoxic T-lymphocyte associated protein 4
175447at40674	NMRK1	12	Nicotinamide riboside kinase 1
175460at40674	DMAC2L	12	ATP synthase, H+ transporting, mitochondrial Fo complex subunit s (factor B)
175509at40674	LHFPL2	12	lipoma HMGIC fusion partner-like 2 protein
175614at40674	TMEM74	12	transmembrane protein 74
175620at40674	NRSN2	10	neurensin-2
175653at40674	SNAP25	12	Synaptosomal-associated protein
175715at40674	SMNDC1	12	Survival motor neuron domain containing 1
175814at40674	METTL5	12	Methyltransferase like 5
175922at40674	SLAMF8	10	SLAM family member 8
175934at40674	INSIG1	8	insulin-induced gene 1 protein
175947at40674	PPP1R42	12	protein phosphatase 1 regulatory subunit 42
175987at40674	MED18	12	mediator of RNA polymerase II transcription subunit 18
176042at40674	TNFSF8	12	tumor necrosis factor ligand superfamily member 8
176059at40674	SYNDIG1	12	Synapse differentiation inducing 1
176175at40674	BOK	11	bcl-2-related ovarian killer protein
176246at40674	CCDC117	12	Coiled-coil domain containing 117
176270at40674	UBXN8	12	UBX domain protein 8
176282at40674	PIGX	11	phosphatidylinositol-glycan biosynthesis class X protein
17635at40674	SIN3A	12	paired amphipathic helix protein Sin3a
17636at40674	PIK3CG	12	Phosphatidylinositol-4,5-bisphosphate 3-kinase catalytic subunit gamma
176403at40674	MPZL3	12	Myelin protein zero like 3
176428at40674	COLEC11	11	Collectin subfamily member 11
176525at40674	DTYMK	12	thymidylate kinase
176669at40674	NKX3-2	9	homeobox protein Nkx-3.2
176824at40674	OAZ3	12	ornithine decarboxylase antizyme 3
176850at40674	EFNA1	12	ephrin-A1
177063at40674	TM2D2	12	TM2 domain-containing protein 2
177071at40674	MYMK	12	protein myomaker
177105at40674	PEX11A	12	Peroxisomal biogenesis factor 11 alpha
177145at40674	LRG1	12	Leucine rich alpha-2-glycoprotein 1
177194at40674	CNTF	12	ciliary neurotrophic factor
177262at40674	LRAT	12	lecithin retinol acyltransferase
177317at40674	UBXN1	12	UBX domain protein 1
177492at40674	CD69	12	early activation antigen CD69
177505at40674	MFSD11	12	methyltransferase-like protein 23
177634at40674	C8orf58	12	uncharacterized protein C8orf58 homolog
177705at40674	CDKN1B	12	cyclin-dependent kinase inhibitor 1B
177967at40674	CD79B	12	B-cell antigen receptor complex-associated protein beta chain isoform X1
177976at40674	DLX6	11	Distal-less homeobox 6
177980at40674	TREM2	10	Triggering receptor expressed on myeloid cells 2
177992at40674	RNF182	12	Ring finger protein 182
177999at40674	NRM	12	Nurim
178019at40674	RSPH1	8	Radial spoke head 1 homolog
178141at40674	GINS4	12	DNA replication complex GINS protein SLD5
178149at40674	BNIP1	10	BCL2 interacting protein 1
178222at40674	CCDC122	12	coiled-coil domain-containing protein 122
17834at40674	RUSC2	10	RUN and SH3 domain containing 2
178473at40674	ITM2C	12	integral membrane protein 2C
178506at40674	AKIP1	11	A-kinase-interacting protein 1
178552at40674	LIN37	12	Lin-37 DREAM MuvB core complex component
178559at40674	STK19	12	serine/threonine-protein kinase 19
178562at40674	PEX11B	12	Peroxisomal biogenesis factor 11 beta
178683at40674	EVI2A	12	protein EVI2A
178693at40674	GSTZ1	12	Glutathione S-transferase zeta 1
178711at40674	FAM168A	12	Family with sequence similarity 168 member A
178821at40674	HSPB1	12	heat shock protein beta-1
178905at40674	EMD	12	emerin
178925at40674	LBX1	12	transcription factor LBX1
178941at40674	LRRC46	10	leucine-rich repeat-containing protein 46
179015at40674	EDN1	12	endothelin-1
179029at40674	SCN3B	12	Sodium voltage-gated channel beta subunit 3
179058at40674	LURAP1	12	leucine rich adaptor protein 1
179077at40674	CABP4	12	calcium-binding protein 4
179205at40674	SEC22B	12	vesicle-trafficking protein SEC22b
179274at40674	APOF	12	apolipoprotein F
179281at40674	SHFL	12	Chromosome 19 open reading frame 66
179401at40674	SPACA9	12	Sperm acrosome associated 9
179413at40674	OCSTAMP	12	osteoclast stimulatory transmembrane protein
179435at40674	XPA	11	XPA, DNA damage recognition and repair factor
179569at40674	DESI2	12	desumoylating isopeptidase 2
179572at40674	MRPL24	11	Mitochondrial ribosomal protein L24
179609at40674	SLC25A17	12	Solute carrier family 25 member 17
179614at40674	FNDC5	12	Fibronectin type III domain containing 5
179619at40674	MYF6	12	myogenic factor 6
179620at40674	IFI30	12	gamma-interferon-inducible lysosomal thiol reductase
17967at40674	TDRD1	12	tudor domain-containing protein 1
179714at40674	APOA5	12	Apolipoprotein A5
179927at40674	PLEKHB1	11	Pleckstrin homology domain containing B1
179935at40674	TMEM186	12	transmembrane protein 186
179994at40674	SPATA9	12	Spermatogenesis associated 9
180030at40674	SERTAD2	12	SERTA domain-containing protein 2
180036at40674	BORCS6	12	BLOC-1-related complex subunit 6
180045at40674	RBM42	12	RNA binding motif protein 42
180147at40674	SOD3	11	Superoxide dismutase
180168at40674	TMEM192	12	Transmembrane protein 192
180332at40674	PAGR1	11	PAXIP1-associated glutamate-rich protein 1
180347at40674	CHCT1	12	uncharacterized protein C17orf64 homolog
180562at40674	PROCR	12	Protein C receptor
180583at40674	PIANP	12	PILR alpha-associated neural protein
180591at40674	TNFSF13B	11	tumor necrosis factor ligand superfamily member 13B
180600at40674	SLC35A4	12	Solute carrier family 35 member A4
180603at40674	FOSB	12	FosB proto-oncogene, AP-1 transcription factor subunit
180618at40674	DMP1	12	Dentin matrix acidic phosphoprotein 1
180673at40674	NRIP3	12	nuclear receptor-interacting protein 3
180804at40674	HEBP1	12	heme-binding protein 1
180961at40674	SPATA2L	12	spermatogenesis-associated protein 2-like protein
181024at40674	MINAR2	12	KIAA1024 like
181032at40674	SDF2L1	12	stromal cell-derived factor 2-like protein 1
181073at40674	STBD1	12	starch-binding domain-containing protein 1
181141at40674	TIFA	11	TRAF-interacting protein with FHA domain-containing protein A
181178at40674	LIF	12	leukemia inhibitory factor
181299at40674	CD2	12	T-cell surface antigen CD2
181379at40674	ALG14	9	ALG14, UDP-N-acetylglucosaminyltransferase subunit
181402at40674	CBR4	12	Carbonyl reductase 4
181412at40674	GPATCH11	12	G patch domain-containing protein 11
181563at40674	RGS9BP	12	regulator of G-protein signaling 9-binding protein
181569at40674	FGF23	12	fibroblast growth factor 23
181575at40674	DIABLO	12	diablo homolog, mitochondrial
181582at40674	SKA1	12	Spindle and kinetochore associated complex subunit 1
181629at40674	CCDC89	12	coiled-coil domain-containing protein 89
181638at40674	NUP42	12	nucleoporin-like protein 2
181645at40674	LIM2	12	lens fiber membrane intrinsic protein
181762at40674	TMEM240	12	transmembrane protein 240
181764at40674	TMEM200B	9	transmembrane protein 200B
181765at40674	PDZD9	9	PDZ domain-containing protein 9
181863at40674	GUK1	12	guanylate kinase
181966at40674	GLTPD2	11	glycolipid transfer protein domain-containing protein 2
181970at40674	APOE	12	apolipoprotein E
182074at40674	CDC42EP2	12	cdc42 effector protein 2
182126at40674	CUEDC2	12	CUE domain containing 2
182133at40674	SPP1	12	Secreted phosphoprotein 1
182230at40674	TIMP1	12	metalloproteinase inhibitor 1
182309at40674	RRP7A	12	ribosomal RNA-processing protein 7 homolog A
182313at40674	MS4A1	12	Membrane spanning 4-domains A1
182418at40674	SNRNP70	12	Small nuclear ribonucleoprotein U1 subunit 70
182432at40674	IDNK	12	Gluconokinase
182465at40674	PRR16	12	Proline rich 16
182499at40674	NAA50	12	N(alpha)-acetyltransferase 50, NatE catalytic subunit
182632at40674	ERP29	12	endoplasmic reticulum resident protein 29
18266at40674	STAG3	12	cohesin subunit SA-3
18267at40674	FNIP1	12	Folliculin interacting protein 1
182743at40674	CREG1	10	protein CREG1
182753at40674	CLRN2	12	clarin-2
182868at40674	TSPAN13	11	tetraspanin-13
182945at40674	CD274	12	programmed cell death 1 ligand 1
182947at40674	SNRNP35	12	Small nuclear ribonucleoprotein U11/U12 subunit 35
182974at40674	COL8A1	12	Collagen type VIII alpha 1 chain
183047at40674	DNAJC5B	12	dnaJ homolog subfamily C member 5B
183091at40674	DLEU7	12	Deleted in lymphocytic leukemia, 7
183129at40674	ZDHHC12	12	Palmitoyltransferase
183259at40674	CACNG1	12	voltage-dependent calcium channel gamma-1 subunit
183319at40674	CDC42EP4	12	cdc42 effector protein 4
183475at40674	INKA1	12	protein FAM212A
183531at40674	RABAC1	12	prenylated Rab acceptor protein 1
183563at40674	PMVK	12	Phosphomevalonate kinase
18358at40674	ZNF609	12	Zinc finger protein 609
183612at40674	C8orf74	12	Chromosome 8 open reading frame 74
183875at40674	PLA2G2F	12	group IIF secretory phospholipase A2
183928at40674	BHLHA9	9	Basic helix-loop-helix family member a9
183999at40674	GGCT	12	gamma-glutamylcyclotransferase
184092at40674	NOG	12	noggin
184119at40674	PEF1	12	Penta-EF-hand domain containing 1
184121at40674	BATF2	12	Basic leucine zipper ATF-like transcription factor 2
184130at40674	ZFAND2B	12	Zinc finger AN1-type containing 2B
184212at40674	TMEM54	12	Transmembrane protein 54
184223at40674	MYOG	12	myogenin
184227at40674	SYNDIG1L	12	Synapse differentiation inducing 1 like
184246at40674	TMEM156	12	Transmembrane protein 156
184275at40674	POLR2G	12	DNA-directed RNA polymerase II subunit RPB7
184380at40674	EBPL	12	emopamil-binding protein-like
184421at40674	SYNGR3	12	synaptogyrin-3
184426at40674	TMEM74B	12	transmembrane protein 74B
184439at40674	SBSN	12	suprabasin
184450at40674	GBX2	12	Gastrulation brain homeobox 2
184523at40674	APOD	12	Apolipoprotein D
184535at40674	MRPS10	12	Mitochondrial ribosomal protein S10
184568at40674	MIS12	12	protein MIS12 homolog
184661at40674	ANKRD22	12	Ankyrin repeat domain 22
184683at40674	FAM237A	12	Family with sequence similarity 237 member A
184711at40674	COQ7	11	5-demethoxyubiquinone hydroxylase, mitochondrial
184719at40674	LGALSL	12	galectin-related protein
184738at40674	TSPAN1	12	Tetraspanin
184776at40674	CFAP119	12	Coiled-coil domain containing 189
184823at40674	MZB1	12	marginal zone B- and B1-cell-specific protein
184863at40674	PRRG4	11	Proline rich and Gla domain 4
184949at40674	ESM1	9	endothelial cell-specific molecule 1
184980at40674	CDO1	12	cysteine dioxygenase type 1
185286at40674	CYGB	12	cytoglobin
185288at40674	GM2A	9	ganglioside GM2 activator
185369at40674	TLCD2	12	TLC domain-containing protein 2
185513at40674	SIKE1	12	Suppressor of IKBKE 1
185700at40674	SSMEM1	12	serine-rich single-pass membrane protein 1
185714at40674	VSTM2B	11	V-set and transmembrane domain containing 2B
185723at40674	KRTAP16-1	12	keratin-associated protein 16-1
185762at40674	CAV1	12	Caveolin
185773at40674	C16orf90	12	Chromosome 16 open reading frame 90
185805at40674	MRPL32	12	Mitochondrial ribosomal protein L32
185817at40674	GKN2	9	gastrokine-2
185820at40674	FGF21	11	Fibroblast growth factor
185851at40674	RCAN3	12	calcipressin-3
185853at40674	C17orf50	8	uncharacterized protein C17orf50 homolog
186089at40674	CSF3	12	granulocyte colony-stimulating factor
186141at40674	REP15	12	rab15 effector protein
186174at40674	THAP11	12	THAP domain-containing protein 11
186247at40674	ICOS	12	inducible T-cell costimulator
186284at40674	MTRES1	12	Chromosome 6 open reading frame 203
186406at40674	GDNF	12	Glial cell derived neurotrophic factor
186455at40674	VPS37D	12	vacuolar protein sorting-associated protein 37D
186478at40674	CFAP97D1	12	CFAP97 domain containing 1
186556at40674	FAM3D	12	protein FAM3D
186557at40674	CACFD1	12	Calcium channel flower domain containing 1
186623at40674	LYPD6B	12	ly6/PLAUR domain-containing protein 6B
186633at40674	ASCL3	12	achaete-scute homolog 3
186676at40674	CCDC184	12	Coiled-coil domain containing 184
186677at40674	NRSN1	12	neurensin-1
186679at40674	HSPB8	12	heat shock protein beta-8
186685at40674	DNAJC5	12	dnaJ homolog subfamily C member 5
186733at40674	PPCDC	12	Phosphopantothenoylcysteine decarboxylase
186790at40674	RFESD	12	Rieske domain-containing protein
186843at40674	SMCO1	12	single-pass membrane and coiled-coil domain-containing protein 1
186879at40674	TMEM51	12	transmembrane protein 51
186882at40674	CCDC196	12	uncharacterized protein C14orf53 homolog
186883at40674	TEX26	10	Testis expressed 26
186965at40674	CYBC1	12	Chromosome 17 open reading frame 62
186980at40674	CNPY2	11	protein canopy homolog 2
187016at40674	FAM219A	12	protein FAM219A isoform X1
187032at40674	CD28	10	T-cell-specific surface glycoprotein CD28
187068at40674	GSC	8	homeobox protein goosecoid
187071at40674	TMEM176B	10	Transmembrane protein 176B
187072at40674	B9D1	8	B9 domain-containing protein 1
18716at40674	PEX1	12	Peroxisomal biogenesis factor 1
187172at40674	C21orf62	8	uncharacterized protein C21orf62 homolog
187198at40674	PINLYP	12	phospholipase A2 inhibitor and Ly6/PLAUR domain-containing protein
187278at40674	ADM	12	ADM
187385at40674	OMP	12	olfactory marker protein
187583at40674	CCDC32	12	Coiled-coil domain containing 32
187611at40674	TRAPPC5	12	trafficking protein particle complex subunit 5
187617at40674	TIFAB	12	TRAF-interacting protein with FHA domain-containing protein B
187637at40674	NDUFA8	12	NADH dehydrogenase
187666at40674	TMBIM6	12	bax inhibitor 1
187751at40674	GEMIN6	12	Gem nuclear organelle associated protein 6
187763at40674	KCNMB3	11	Potassium calcium-activated channel subfamily M regulatory beta subunit 3
187797at40674	ARL6IP5	12	PRA1 family protein
188032at40674	Tex28	12	testis-specific protein TEX28
188109at40674	PRND	12	prion-like protein doppel
188115at40674	HOXA5	12	homeobox protein Hox-A5
188193at40674	FNDC9	12	fibronectin type III domain-containing protein 9
188211at40674	SWSAP1	12	ATPase SWSAP1
188276at40674	RBBP9	12	putative hydrolase RBBP9
188409at40674	MRPS25	12	Mitochondrial ribosomal protein S25
188443at40674	TNFSF4	11	tumor necrosis factor ligand superfamily member 4
188481at40674	VSTM5	12	V-set and transmembrane domain containing 5
188518at40674	TSPAN18	12	Tetraspanin
188538at40674	ICOSLG	12	ICOS ligand
188777at40674	SAMD10	12	Sterile alpha motif domain containing 10
188782at40674	CMTM4	12	CKLF-like MARVEL transmembrane domain-containing protein 4
188807at40674	MYCT1	12	myc target protein 1
189045at40674	NTS	12	neurotensin/neuromedin N
189066at40674	EMC4	12	ER membrane protein complex subunit 4
189092at40674	THEM6	11	protein THEM6
189095at40674	ZNRD2	12	Sjogren syndrome/scleroderma autoantigen 1
189226at40674	SIT1	12	signaling threshold-regulating transmembrane adapter 1
189272at40674	TM4SF20	12	Transmembrane 4 L six family member 20
189292at40674	LRRC72	12	leucine-rich repeat-containing protein 72
189322at40674	REG4	10	Regenerating family member 4
189376at40674	TMEM52B	12	transmembrane protein 52B
189456at40674	AANAT	12	Aralkylamine N-acetyltransferase
189526at40674	TMEM208	12	transmembrane protein 208
189566at40674	C3orf52	12	TPA-induced transmembrane protein
189568at40674	MRPS34	12	Mitochondrial ribosomal protein S34
189721at40674	NDFIP1	12	NEDD4 family-interacting protein 1
189745at40674	PSME3IP1	12	protein FAM192A
189758at40674	TIRAP	11	TIR domain containing adaptor protein
189949at40674	TSEN15	12	tRNA splicing endonuclease subunit 15
190132at40674	C6orf163	12	Chromosome 6 open reading frame 163
190174at40674	CLDN11	12	claudin-11
190205at40674	DNAJC25	12	dnaJ homolog subfamily C member 25
190328at40674	SCN2B	12	Sodium voltage-gated channel beta subunit 2
190449at40674	TNFRSF17	12	tumor necrosis factor receptor superfamily member 17
190461at40674	CMTM3	8	CKLF-like MARVEL transmembrane domain-containing protein 3
190535at40674	FAM166C	12	Chromosome 2 open reading frame 70
19053at40674	ATP10B	12	Phospholipid-transporting ATPase
190572at40674	IL36RN	11	interleukin-36 receptor antagonist protein
190593at40674	POP5	12	Ribonuclease P/MRP protein subunit POP5
190736at40674	ARL14EPL	12	ADP ribosylation factor like GTPase 14 effector protein like
190752at40674	C15orf61	12	Chromosome 15 open reading frame 61
190874at40674	CD200	12	OX-2 membrane glycoprotein isoform X1
190887at40674	NFYA	12	Nuclear transcription factor Y subunit alpha
190909at40674	IL1F10	12	interleukin-1 family member 10
190983at40674	EMC7	12	ER membrane protein complex subunit 7
190988at40674	BCL10	12	B-cell lymphoma/leukemia 10
191046at40674	PPP1R17	12	protein phosphatase 1 regulatory subunit 17
191188at40674	PRRT1	9	proline-rich transmembrane protein 1
191203at40674	SDC3	12	syndecan-3
191220at40674	OARD1	12	O-acetyl-ADP-ribose deacetylase 1
191269at40674	DBP	10	D-box binding PAR bZIP transcription factor
191299at40674	KPLCE	11	skin-specific protein 32
191310at40674	ERMN	12	ermin
191325at40674	TRAPPC1	12	Trafficking protein particle complex 1
191411at40674	SNX22	12	Sorting nexin 22
191418at40674	IL23A	12	interleukin-23 subunit alpha
191443at40674	MORN5	12	MORN repeat containing 5
191457at40674	MPV17L2	9	MPV17 mitochondrial inner membrane protein like 2
191552at40674	SSR4	12	Signal sequence receptor subunit 4
191586at40674	MFSD3	12	major facilitator superfamily domain containing 3
191595at40674	AIRIM	12	Chromosome 1 open reading frame 109
191650at40674	CAV3	12	caveolin-3
191750at40674	FAM107A	12	Family with sequence similarity 107 member A
191764at40674	SNX10	12	Sorting nexin 10
191769at40674	TMA16	12	translation machinery-associated protein 16
191786at40674	SHLD1	12	Chromosome 20 open reading frame 196
191895at40674	TCAP	12	Titin-cap
191907at40674	C6orf120	12	Chromosome 6 open reading frame 120
191937at40674	RNASE10	12	inactive ribonuclease-like protein 10
192059at40674	JPT2	12	Jupiter microtubule associated homolog 2
192111at40674	SHISAL1	12	Shisa like 1
192240at40674	CLEC3B	12	C-type lectin domain family 3 member B
19229at40674	ADGRG6	12	Adhesion G protein-coupled receptor G6
19231at40674	ZNF831	12	zinc finger protein 831
192339at40674	CIAO2B	10	mitotic spindle-associated MMXD complex subunit MIP18
192439at40674	FOSL1	12	FOS like 1, AP-1 transcription factor subunit
192552at40674	AP5S1	12	adaptor related protein complex 5 sigma 1 subunit
192593at40674	IL27	12	interleukin-27 subunit alpha
192674at40674	TMEM128	12	transmembrane protein 128
192692at40674	MED30	10	Mediator complex subunit 30
192707at40674	CYBA	12	Cytochrome b-245 light chain
192731at40674	DNAJC30	12	dnaJ homolog subfamily C member 30
192749at40674	RRP15	12	Ribosomal RNA processing 15 homolog
192754at40674	TEX33	12	Testis expressed 33
192864at40674	MRPL35	8	Mitochondrial ribosomal protein L35
19293at40674	RTL1	12	retrotransposon-like protein 1
193014at40674	C1orf50	12	Chromosome 1 open reading frame 50
193125at40674	CAV2	12	caveolin-2
193149at40674	VPS25	12	Vacuolar protein sorting 25 homolog
193177at40674	MOCS2	12	Molybdopterin synthase catalytic subunit
193238at40674	STMND1	12	stathmin domain-containing protein 1
193312at40674	HDDC3	12	guanosine-3',5'-bis(diphosphate) 3'-pyrophosphohydrolase MESH1
193343at40674	KRTCAP3	12	keratinocyte-associated protein 3
193346at40674	IGSF6	12	immunoglobulin superfamily member 6
193384at40674	CGA	12	Glycoprotein hormones alpha chain
193416at40674	PDCD7	8	programmed cell death protein 7
193455at40674	TTC36	12	tetratricopeptide repeat protein 36
193466at40674	SDC2	12	Syndecan
193478at40674	CD83	12	CD83 antigen isoform X1
193493at40674	ARL6IP6	10	ADP-ribosylation factor-like protein 6-interacting protein 6
19349at40674	SYNRG	12	synergin gamma isoform X1
193533at40674	CRNN	12	cornulin
193590at40674	TSPO	12	translocator protein
193616at40674	HDGFL3	12	hepatoma-derived growth factor-related protein 3
193627at40674	TMEM179B	12	transmembrane protein 179B
193734at40674	CST7	12	cystatin-F
193849at40674	DUSP3	12	dual specificity protein phosphatase 3
194026at40674	TMEM252	12	transmembrane protein 252
194062at40674	C17orf49	12	chromatin complexes subunit BAP18 isoform X1
194214at40674	RNF222	12	RING finger protein 222
194339at40674	MDP1	12	magnesium-dependent phosphatase 1
194445at40674	MB	12	myoglobin
194609at40674	SPATA25	12	spermatogenesis-associated protein 25
194654at40674	MYPOP	11	myb-related transcription factor, partner of profilin
194720at40674	FADS6	12	fatty acid desaturase 6
194745at40674	EMP2	12	epithelial membrane protein 2
194818at40674	CCER2	12	coiled-coil domain-containing glutamate-rich protein 2
194859at40674	CFAP90	9	Chromosome 5 open reading frame 49
194950at40674	C20orf85	12	Chromosome 20 open reading frame 85
194977at40674	CFAP276	12	Chromosome 1 open reading frame 194
195020at40674	EMP1	12	epithelial membrane protein 1
195150at40674	MRPL14	12	Mitochondrial ribosomal protein L14
195183at40674	ZNHIT1	12	Zinc finger HIT-type containing 1
195193at40674	TMEM95	12	Transmembrane protein 95
195419at40674	RITA1	12	RBPJ-interacting and tubulin-associated protein 1
195444at40674	C17orf98	12	Chromosome 17 open reading frame 98
195511at40674	PRR7	11	Proline rich 7, synaptic
19557at40674	NRIP1	12	nuclear receptor-interacting protein 1
195643at40674	IL10	12	interleukin-10
195645at40674	CMTM6	10	CKLF-like MARVEL transmembrane domain-containing protein 6
195695at40674	TREML1	11	Triggering receptor expressed on myeloid cells like 1
195738at40674	DUSP23	12	dual specificity protein phosphatase 23
195836at40674	GSKIP	12	GSK3B interacting protein
195925at40674	CXorf65	11	Chromosome X open reading frame 65
195943at40674	MSC	12	musculin
195969at40674	CLRN3	12	clarin-3
195972at40674	C2orf49	12	Chromosome 2 open reading frame 49
195986at40674	TMEM119	12	transmembrane protein 119
196047at40674	FGF3	10	fibroblast growth factor 3
196091at40674	C1orf216	12	Chromosome 1 open reading frame 216
19628at40674	AHDC1	12	AT-hook DNA-binding motif-containing protein 1
196450at40674	MRPL43	11	39S ribosomal protein L43, mitochondrial
196451at40674	DBNDD1	12	dysbindin domain-containing protein 1
196510at40674	CCDC124	12	coiled-coil domain-containing protein 124
196724at40674	ZSWIM7	12	Zinc finger SWIM-type containing 7
19675at40674	ZFPM2	12	Zinc finger protein, FOG family member 2
196866at40674	MALL	12	MAL-like protein
196902at40674	PTHLH	12	parathyroid hormone-related protein
196947at40674	PRNP	12	Major prion protein
196954at40674	PARM1	9	prostate androgen-regulated mucin-like protein 1
197017at40674	TNFSF18	12	tumor necrosis factor ligand superfamily member 18
197111at40674	DNAJC24	10	dnaJ homolog subfamily C member 24
197157at40674	TMEM35A	11	Transmembrane protein 35A
197159at40674	COX4I2	11	cytochrome c oxidase subunit 4 isoform 2, mitochondrial
197270at40674	EMP3	10	epithelial membrane protein 3
197275at40674	EIF1AD	12	Eukaryotic translation initiation factor 1A domain containing
197287at40674	CFAP107	12	Chromosome 1 open reading frame 158
197319at40674	RABIF	12	guanine nucleotide exchange factor MSS4
197458at40674	ARL10	12	ADP-ribosylation factor-like protein 10
197517at40674	C6orf47	12	uncharacterized protein C6orf47 homolog
197526at40674	ISG15	12	ubiquitin-like protein ISG15
197544at40674	IL1RN	11	Interleukin-1
197650at40674	IFT25	12	Heat shock protein family B (small) member 11
197652at40674	CSF2	11	granulocyte-macrophage colony-stimulating factor
197714at40674	PTGES	11	prostaglandin E synthase
197821at40674	YBEY	10	YbeY metallopeptidase (putative)
197877at40674	RHBDD3	12	Rhomboid domain containing 3
197930at40674	C1orf100	12	Chromosome 1 open reading frame 100
197948at40674	IL21	12	Interleukin
198035at40674	RAMP2	10	receptor activity-modifying protein 2
198109at40674	FERD3L	12	fer3-like protein
198136at40674	IL12A	12	Interleukin-12 subunit alpha
198285at40674	VGLL1	12	Vestigial like family member 1
198359at40674	NPPA	12	natriuretic peptides A
198458at40674	NR2C2AP	12	nuclear receptor 2C2-associated protein
198511at40674	PXMP2	12	peroxisomal membrane protein 2
198638at40674	EREG	11	proepiregulin
198658at40674	MYDGF	11	myeloid-derived growth factor
198679at40674	LEP	12	Leptin
198715at40674	TRA2A	12	Transformer 2 alpha homolog
198815at40674	YAE1	12	yae1 domain-containing protein 1
198852at40674	PHPT1	11	14 kDa phosphohistidine phosphatase
198946at40674	CCDC70	12	coiled-coil domain-containing protein 70
199058at40674	CLDN23	12	claudin-23
199078at40674	POLR1H	12	DNA-directed RNA polymerase subunit
199114at40674	SSPN	12	sarcospan
199149at40674	CMTM5	12	CKLF-like MARVEL transmembrane domain-containing protein 5
19915at40674	IDE	12	Insulin degrading enzyme
199200at40674	SYNGR4	12	Synaptogyrin
199203at40674	APOLD1	12	Apolipoprotein L domain containing 1
199455at40674	AAMDC	10	mth938 domain-containing protein
199500at40674	UXT	12	protein UXT
199575at40674	MRPS14	12	Mitochondrial ribosomal protein S14
199583at40674	MED31	12	mediator of RNA polymerase II transcription subunit 31
199696at40674	DYNLT4	12	tctex1 domain-containing protein 4
199742at40674	SELENOM	12	selenoprotein M
199758at40674	NGB	12	neuroglobin
199788at40674	PDCD1	12	programmed cell death protein 1
199793at40674	C5orf15	12	Chromosome 5 open reading frame 15
199897at40674	CDKN1A	12	cyclin-dependent kinase inhibitor 1
200027at40674	FADD	12	FAS-associated death domain protein
200053at40674	NDUFC2	12	NADH dehydrogenase
20006at40674	LIG3	12	DNA ligase
200181at40674	RILPL2	10	RILP-like protein 2
200258at40674	LYZL4	8	lysozyme-like protein 4
200278at40674	SAYSD1	12	SAYSVFN motif domain containing 1
200282at40674	BID	12	BH3-interacting domain death agonist
200334at40674	OTOR	12	otoraplin
200345at40674	NDP	12	norrin
200346at40674	PDZD11	11	PDZ domain-containing protein 11
200388at40674	LSM8	11	LSM8 homolog, U6 small nuclear RNA associated
200411at40674	HES3	9	Hes family bHLH transcription factor 3
200655at40674	CDIP1	12	Cell death inducing p53 target 1
200692at40674	NPFF	12	Neuropeptide FF-amide peptide precursor
200751at40674	PRIMA1	11	proline-rich membrane anchor 1
200787at40674	PIERCE1	12	Chromosome 9 open reading frame 116
200795at40674	FAM180A	12	protein FAM180A
200903at40674	CXCL16	10	C-X-C motif chemokine 16
200933at40674	TRH	12	thyrotropin releasing hormone
200938at40674	ACKR1	12	atypical chemokine receptor 1
200983at40674	KCNE1	12	potassium voltage-gated channel subfamily E member 1
20103at40674	NFX1	12	Nuclear transcription factor, X-box binding 1
201057at40674	RNF185	12	Zinc finger, RING-type
201089at40674	ERICH1	11	glutamate-rich protein 1
201197at40674	MICOS13	12	MICOS complex subunit MIC13
201281at40674	SPA17	12	sperm surface protein Sp17
201302at40674	PMCH	12	Pro-melanin concentrating hormone
201413at40674	CTNNBIP1	12	Catenin beta interacting protein 1
201538at40674	VKORC1	12	Vitamin K epoxide reductase complex subunit 1
201541at40674	PGF	12	Placental growth factor
20157at40674	GOLGA4	12	Golgin A4
201594at40674	TMEM247	12	transmembrane protein 247
201607at40674	GDF15	12	growth/differentiation factor 15
201617at40674	NATD1	12	protein NATD1
201659at40674	FABP6	12	gastrotropin
201921at40674	SERTAD3	12	SERTA domain-containing protein 3
201928at40674	C3orf84	12	uncharacterized protein C3orf84 homolog
202021at40674	CCDC182	12	Coiled-coil domain containing 182
202072at40674	DMRTB1	8	doublesex- and mab-3-related transcription factor B1
202098at40674	SNRPD3	12	small nuclear ribonucleoprotein Sm D3
202182at40674	MSRB1	12	methionine-R-sulfoxide reductase B1
202222at40674	MIA	12	melanoma-derived growth regulatory protein
202421at40674	KCNE4	12	potassium voltage-gated channel subfamily E member 4
202423at40674	DDIT3	12	DNA damage-inducible transcript 3 protein
202424at40674	GLOD5	11	glyoxalase domain-containing protein 5
202432at40674	MCRIP2	12	protein FAM195A
202435at40674	NOPCHAP1	11	Chromosome 12 open reading frame 45
202467at40674	DDRGK1	12	DDRGK domain-containing protein 1
202469at40674	CCDC86	11	coiled-coil domain-containing protein 86
202496at40674	PSMG3	12	proteasome assembly chaperone 3
202560at40674	TAX1BP3	12	tax1-binding protein 3
20266at40674	RP1L1	12	retinitis pigmentosa 1-like 1 protein
202679at40674	DBNDD2	12	dysbindin domain-containing protein 2
202740at40674	TTR	12	Transthyretin
202833at40674	MRPL54	12	Mitochondrial ribosomal protein L54
202845at40674	LALBA	12	alpha-lactalbumin
203074at40674	C11orf52	12	Chromosome 11 open reading frame 52
203086at40674	KRTAP11-1	8	keratin-associated protein 11-1
203285at40674	SWI5	12	DNA repair protein SWI5 homolog
203333at40674	C3orf18	12	Chromosome 3 open reading frame 18
203431at40674	FHIT	12	bis(5'-adenosyl)-triphosphatase
203474at40674	MSGN1	12	mesogenin-1
203570at40674	LTO1	12	oral cancer-overexpressed protein 1
203592at40674	HSPB9	12	heat shock protein beta-9
203602at40674	IL26	12	interleukin-26
203684at40674	VAMP4	10	vesicle-associated membrane protein 4
20381at40674	JARID2	12	Jumonji and AT-rich interaction domain containing 2
203842at40674	PNOC	12	prepronociceptin isoform X1
203938at40674	LITAF	12	Lipopolysaccharide induced TNF factor
203947at40674	SDC4	12	Syndecan
204034at40674	PDRG1	12	P53 and DNA damage regulated 1
204065at40674	ATOH7	12	Atonal bHLH transcription factor 7
204193at40674	TEX43	12	Testis expressed 43
204214at40674	MAL2	12	protein MAL2
204426at40674	BLOC1S2	12	biogenesis of lysosome-related organelles complex 1 subunit 2
204432at40674	IL9	12	interleukin-9
204488at40674	LSM7	8	U6 snRNA-associated Sm-like protein LSm7
204502at40674	CLPS	12	Colipase
204811at40674	AREG	12	amphiregulin
204908at40674	MGST2	11	Microsomal glutathione S-transferase 2
20492at40674	AASDH	12	Aminoadipate-semialdehyde dehydrogenase
204940at40674	MORN2	12	MORN repeat-containing protein 2
205020at40674	OSTN	12	osteocrin
205094at40674	BORCS7	11	BLOC-1-related complex subunit 7
205262at40674	PIRT	12	phosphoinositide-interacting protein
2052at40674	SPEN	12	Spen family transcriptional repressor
205343at40674	RFXAP	12	regulatory factor X-associated protein
205750at40674	PATE2	12	prostate and testis expressed protein 2
205770at40674	CHCHD1	12	coiled-coil-helix-coiled-coil-helix domain-containing protein 1
205789at40674	LSMEM1	12	leucine-rich single-pass membrane protein 1
205827at40674	TMEM18	12	Transmembrane protein 18
205992at40674	SST	12	somatostatin
206163at40674	BORCS8	12	BLOC-1-related complex subunit 8
206237at40674	MRPL34	12	39S ribosomal protein L34, mitochondrial
206348at40674	NFAM1	12	NFAT activation molecule 1
20634at40674	ADNP	12	activity-dependent neuroprotector homeobox protein
206455at40674	CREBL2	12	cAMP-responsive element-binding protein-like 2
206476at40674	SNTN	11	sentan
206498at40674	SF3B5	12	splicing factor 3B subunit 5
206524at40674	TCIM	12	Transcriptional and immune response regulator
206604at40674	IL15	12	Interleukin
206621at40674	BLOC1S3	11	biogenesis of lysosome-related organelles complex 1 subunit 3
206644at40674	C5orf63	12	Glutaredoxin-like protein
207008at40674	NDUFA7	12	NADH dehydrogenase
207010at40674	CARTPT	12	CART prepropeptide
207093at40674	TMEM61	12	transmembrane protein 61
207246at40674	CCK	12	cholecystokinin
207320at40674	TIMM10	12	mitochondrial import inner membrane translocase subunit Tim10
207411at40674	GAP43	12	neuromodulin
207420at40674	MEIG1	12	Meiosis/spermiogenesis associated 1
207517at40674	AGRP	11	agouti-related protein
20759at40674	ZNF804B	12	zinc finger protein 804B
207612at40674	TMEM265	12	transmembrane protein 265
207766at40674	GADD45GIP1	12	growth arrest and DNA damage-inducible proteins-interacting protein 1
207868at40674	POLE3	10	DNA polymerase epsilon subunit 3
207872at40674	TMIE	12	transmembrane inner ear expressed protein
207960at40674	TCTA	12	T-cell leukemia translocation-altered gene protein
20796at40674	ZNF654	12	Zinc finger protein 654
208096at40674	GRP	10	gastrin-releasing peptide
208116at40674	TMEM139	12	transmembrane protein 139
208309at40674	TMEM263	12	transmembrane protein 263
208445at40674	CYYR1	12	cysteine and tyrosine-rich protein 1
208652at40674	C12orf43	12	Chromosome 12 open reading frame 43
208675at40674	TMEM125	12	transmembrane protein 125
208700at40674	ETFRF1	12	Electron transfer flavoprotein regulatory factor 1
208721at40674	TMEM14A	12	Transmembrane protein 14A
208756at40674	HOXC12	9	Homeobox C12
208953at40674	TIMM10B	12	mitochondrial import inner membrane translocase subunit Tim10 B
20906at40674	ABL2	12	Tyrosine-protein kinase
209111at40674	TMCO2	12	transmembrane and coiled-coil domain-containing protein 2
209172at40674	PRR15L	12	proline-rich protein 15-like protein
209196at40674	GUCA2A	12	Guanylate cyclase activator 2A
209349at40674	TEX46	12	uncharacterized protein C1orf234 homolog
209423at40674	UQCC4	11	protein CCSMST1
209617at40674	INO80E	12	INO80 complex subunit E isoform X1
209669at40674	ABRACL	12	ABRA C-terminal like
209839at40674	CCL22	12	C-C motif chemokine 22
210055at40674	INIP	11	SOSS complex subunit C
210072at40674	SDHAF1	12	succinate dehydrogenase assembly factor 1, mitochondrial
210112at40674	TRARG1	12	tumor suppressor candidate 5
210350at40674	NPPC	11	Natriuretic peptide C
210400at40674	CXCL10	12	C-X-C motif chemokine 10
210474at40674	IBSP	12	bone sialoprotein 2
210508at40674	GNRH1	12	Gonadoliberin
210609at40674	NDUFB2	11	NADH dehydrogenase
210765at40674	AHSP	9	alpha-hemoglobin-stabilizing protein
210921at40674	S100A5	12	Protein S100
211049at40674	SAP25	12	histone deacetylase complex subunit SAP25
211426at40674	GNG13	12	guanine nucleotide-binding protein G(I)/G(S)/G(O) subunit gamma-13
211430at40674	UQCC5	12	small integral membrane protein 4
211494at40674	CST6	12	Cystatin
21153at40674	SMC2	12	structural maintenance of chromosomes protein 2
211655at40674	SMIM13	12	small integral membrane protein 13
211745at40674	PDZK1IP1	12	PDZK1-interacting protein 1
211828at40674	TMEM100	12	transmembrane protein 100
211910at40674	LEAP2	12	liver-expressed antimicrobial peptide 2
211927at40674	KRTAP7-1	12	keratin-associated protein 7-1
212065at40674	CCL17	10	C-C motif chemokine 17
212310at40674	KNCN	12	kinocilin
212330at40674	TMEM35B	12	Transmembrane protein 35B
212528at40674	SMPX	12	small muscular protein
21260at40674	BTBD7	12	BTB domain containing 7
212660at40674	RGCC	11	regulator of cell cycle RGCC
212734at40674	NUCKS1	10	nuclear ubiquitous casein and cyclin-dependent kinase substrate 1
212933at40674	UCN3	12	urocortin-3
213326at40674	MANBAL	12	protein MANBAL
213655at40674	LYRM2	12	LYR motif-containing protein 2
213887at40674	AKAIN1	12	A-kinase anchor protein inhibitor 1
21423at40674	BRPF3	12	Bromodomain and PHD finger containing 3
21550at40674	NCAPG2	12	Non-SMC condensin II complex subunit G2
21551at40674	ZNF608	12	Zinc finger protein 608
21553at40674	LEPR	12	Leptin receptor
2160at40674	CRYBG3	12	Crystallin beta-gamma domain containing 3
21664at40674	MFHAS1	12	malignant fibrous histiocytoma-amplified sequence 1
21710at40674	C10orf71	12	uncharacterized protein C10orf71 homolog
21922at40674	ZDBF2	12	Zinc finger DBF-type containing 2
22039at40674	PDZD8	12	PDZ domain-containing protein 8
22192at40674	WASH2C	12	WASH complex subunit 2
22195at40674	CCDC141	12	coiled-coil domain-containing protein 141
22238at40674	RAG1	12	V(D)J recombination-activating protein 1
22560at40674	GEMIN4	12	Gem nuclear organelle associated protein 4
22575at40674	RECK	12	Reversion inducing cysteine rich protein with kazal motifs
22859at40674	RPRD2	12	regulation of nuclear pre-mRNA domain containing 2
22884at40674	ZBTB11	12	Zinc finger and BTB domain containing 11
23017at40674	PLCL1	12	Phosphoinositide phospholipase C
23112at40674	INPP4A	12	Inositol polyphosphate-4-phosphatase type I A
23150at40674	WDR33	12	WD repeat domain 33
23151at40674	PRDM2	12	PR/SET domain 2
23343at40674	MMRN1	12	multimerin-1
23463at40674	CENPJ	12	Centromere protein J
23699at40674	UPF1	12	UPF1, RNA helicase and ATPase
23851at40674	FBH1	12	F-box DNA helicase 1 isoform X1
23907at40674	RC3H1	12	Ring finger and CCCH-type domains 1
24022at40674	WDHD1	12	WD repeat and HMG-box DNA-binding protein 1
24082at40674	SENP6	12	SUMO1/sentrin specific peptidase 6
24112at40674	CECR2	12	cat eye syndrome critical region protein 2
24254at40674	VPS18	12	VPS18, CORVET/HOPS core subunit
24336at40674	ARHGAP39	12	rho GTPase-activating protein 39 isoform X1
2444at40674	ZNF292	12	Zinc finger protein 292
24956at40674	SMG8	12	protein SMG8
25028at40674	URB2	12	URB2 ribosome biogenesis 2 homolog (S. cerevisiae)
25174at40674	SECISBP2L	12	SECIS binding protein 2 like
25323at40674	EXTL3	12	Exostosin like glycosyltransferase 3
25368at40674	TSC1	12	hamartin isoform X1
25579at40674	ADNP2	12	ADNP homeobox protein 2
25810at40674	DIS3	12	exosome complex exonuclease RRP44 isoform X1
25816at40674	KLB	12	Klotho beta
25817at40674	TTLL4	12	Tubulin tyrosine ligase like 4
25833at40674	COPB1	12	coatomer subunit beta
25868at40674	ZNF451	12	Zinc finger protein 451
25914at40674	SUPT16H	12	FACT complex subunit SPT16
26052at40674	HELB	12	DNA helicase B
26060at40674	PRKD3	12	Serine/threonine-protein kinase
2610at40674	TECTA	12	alpha-tectorin
26150at40674	HEATR6	12	HEAT repeat-containing protein 6
26272at40674	TTF2	12	transcription termination factor 2
26425at40674	AGO1	12	Argonaute 1, RISC catalytic component
2644at40674	XIRP2	12	Xin actin binding repeat containing 2
26595at40674	ATP13A4	12	Cation-transporting ATPase
26820at40674	EMSY	12	EMSY, BRCA2 interacting transcriptional repressor
26944at40674	NOL8	12	nucleolar protein 8 isoform X1
27207at40674	LNPEP	12	leucyl-cystinyl aminopeptidase
27238at40674	CEP126	12	Centrosomal protein 126
27241at40674	KIF16B	12	Kinesin family member 16B
27385at40674	ZBTB38	12	Zinc finger and BTB domain containing 38
27544at40674	ZMYM1	12	Zinc finger MYM-type containing 1
27836at40674	DHTKD1	11	probable 2-oxoglutarate dehydrogenase E1 component DHKTD1, mitochondrial
27997at40674	JCAD	12	Junctional cadherin 5 associated
28025at40674	INTS7	12	Integrator complex subunit 7
28054at40674	CEP162	12	Centrosomal protein 162
28121at40674	ARID4B	12	AT-rich interaction domain 4B
281at40674	BLTP1	12	uncharacterized protein KIAA1109 homolog isoform X1
28388at40674	BLTP1	11	SMC5-SMC6 complex localization factor 1
28390at40674	SYNM	12	synemin
2841at40674	ZNF462	12	Zinc finger protein 462
28552at40674	AKAP12	12	A-kinase anchoring protein 12
29001at40674	ZNF507	12	Zinc finger protein 507
29007at40674	SYDE2	12	Synapse defective Rho GTPase homolog 2
29088at40674	TTI1	12	TELO2 interacting protein 1
29173at40674	CEBPZ	12	CCAAT/enhancer-binding protein zeta
29175at40674	USPL1	12	Ubiquitin specific peptidase like 1
29195at40674	SMG5	12	protein SMG5
29293at40674	LATS2	12	Large tumor suppressor kinase 2
29527at40674	PIK3C3	12	Phosphatidylinositol 3-kinase catalytic subunit type 3
29542at40674	TOP3B	12	DNA topoisomerase
29681at40674	ICE2	12	Interactor of little elongation complex ELL subunit 2
29685at40674	USP8	12	Ubiquitin specific peptidase 8
29694at40674	RESF1	12	KIAA1551
29931at40674	PPP1R3A	12	protein phosphatase 1 regulatory subunit 3A
29954at40674	ZC3H12C	12	Zinc finger CCCH-type containing 12C
29955at40674	TMEM132E	12	transmembrane protein 132E
30007at40674	COG1	12	conserved oligomeric Golgi complex subunit 1
30159at40674	MARS1	12	Methionyl-tRNA synthetase
30227at40674	ECT2	12	Epithelial cell transforming 2
30242at40674	LIG4	12	DNA ligase
30338at40674	VWCE	12	von Willebrand factor C and EGF domain-containing protein
30457at40674	CEP135	12	Centrosomal protein 135
30488at40674	NLRC3	12	NLR family CARD domain containing 3
30548at40674	ZBED6	12	zinc finger BED domain-containing protein 6
30553at40674	TRERF1	12	Transcriptional regulating factor 1
30636at40674	KDM7A	12	lysine-specific demethylase 7A
30809at40674	DCAF5	12	DDB1- and CUL4-associated factor 5
30986at40674	EIF3A	12	eukaryotic translation initiation factor 3 subunit A
30994at40674	ZNF804A	12	zinc finger protein 804A
31013at40674	MUSK	11	Muscle associated receptor tyrosine kinase
31065at40674	PTCHD1	12	patched domain-containing protein 1
31124at40674	ITIH5	10	Inter-alpha-trypsin inhibitor heavy chain family member 5
31199at40674	EXOC1	12	Exocyst complex component 1
31309at40674	LRRC8D	12	Leucine rich repeat containing 8 VRAC subunit D
31316at40674	SND1	12	staphylococcal nuclease domain-containing protein 1
31648at40674	POP1	12	ribonucleases P/MRP protein subunit POP1
31735at40674	TDRD5	12	Tudor domain containing 5
31762at40674	GRIN3B	12	glutamate receptor ionotropic, NMDA 3B
32158at40674	TMTC3	12	Transmembrane and tetratricopeptide repeat containing 3
32296at40674	HPS3	12	Hermansky-Pudlak syndrome 3 protein
32297at40674	PALB2	12	Partner and localizer of BRCA2
32328at40674	INO80D	12	INO80 complex subunit D
3243at40674	HIVEP2	12	Human immunodeficiency virus type I enhancer binding protein 2
32858at40674	SMCR8	12	Smith-Magenis syndrome chromosome region, candidate 8
32905at40674	LRP12	12	LDL receptor related protein 12
33037at40674	EXOSC10	12	Exosome component 10
33316at40674	ZC3H6	12	Zinc finger CCCH-type containing 6
33345at40674	PLAA	12	Phospholipase A2 activating protein
33412at40674	ZEB1	12	Zinc finger E-box binding homeobox 1
33550at40674	LRRCC1	12	Leucine rich repeat and coiled-coil centrosomal protein 1
3365at40674	ANKHD1	12	ankyrin repeat and KH domain-containing protein 1 isoform X1
33882at40674	FAM184A	8	Family with sequence similarity 184 member A
3389at40674	ASCC3	12	Activating signal cointegrator 1 complex subunit 3
33939at40674	BRINP1	12	BMP/retinoic acid-inducible neural-specific protein 1
34090at40674	ATOSA	12	protein FAM214A isoform X1
34117at40674	USO1	12	general vesicular transport factor p115 isoform X1
34221at40674	INTS5	12	integrator complex subunit 5
34223at40674	LPIN2	12	Lipin 2
34250at40674	MPRIP	12	myosin phosphatase Rho-interacting protein isoform X1
34349at40674	MORC3	12	MORC family CW-type zinc finger protein 3
34620at40674	AFTPH	12	Aftiphilin
34635at40674	IMPG2	12	interphotoreceptor matrix proteoglycan 2
34687at40674	WDR64	12	WD repeat-containing protein 64
35193at40674	MCM4	12	DNA replication licensing factor MCM4
35544at40674	FILIP1	12	Filamin A interacting protein 1
3561at40674	APC	12	APC, WNT signaling pathway regulator
35692at40674	RTL9	12	Retrotransposon Gag like 9
35765at40674	SEMA3E	8	semaphorin-3E
35841at40674	LRRC8A	12	Leucine rich repeat containing 8 VRAC subunit A
35881at40674	FAM83B	12	protein FAM83B
361at40674	SACS	12	sacsin
36213at40674	SPON1	12	spondin-1
36263at40674	CTNNB1	12	Catenin beta 1
36422at40674	WDR24	12	WD repeat domain 24
36701at40674	MAP3K19	12	Mitogen-activated protein kinase kinase kinase 19
36733at40674	FKBP15	12	FK506-binding protein 15
36972at40674	NIBAN1	11	protein Niban
37012at40674	ZER1	12	Zyg-11 related cell cycle regulator
37125at40674	ZC3H13	12	Zinc finger CCCH-type containing 13
37640at40674	KIF18A	12	Kinesin-like protein
37707at40674	CCP110	12	Centriolar coiled-coil protein 110
37786at40674	USP35	12	ubiquitin carboxyl-terminal hydrolase 35
37842at40674	ERCC4	12	ERCC excision repair 4, endonuclease catalytic subunit
37851at40674	ZBTB21	12	Zinc finger and BTB domain containing 21
37981at40674	RAD51AP2	12	RAD51-associated protein 2
38098at40674	PRDM4	12	PR domain zinc finger protein 4
38558at40674	LRRC8C	12	Leucine rich repeat containing 8 VRAC subunit C
38687at40674	PPARGC1B	12	peroxisome proliferator-activated receptor gamma coactivator 1-beta isoform X1
39053at40674	GSE1	12	genetic suppressor element 1 isoform X1
39097at40674	ITGB8	11	Integrin beta
3909at40674	HIVEP1	12	Human immunodeficiency virus type I enhancer binding protein 1
39226at40674	CNNM2	9	Cyclin and CBS domain divalent metal cation transport mediator 2
39240at40674	FBXO30	12	F-box only protein 30
39286at40674	ZRANB1	12	Zinc finger RANBP2-type containing 1
39381at40674	BRAT1	12	BRCA1-associated ATM activator 1
39502at40674	AGAP2	12	ArfGAP with GTPase domain, ankyrin repeat and PH domain 2
3953at40674	BPTF	12	nucleosome-remodeling factor subunit BPTF
39695at40674	BEND3	12	BEN domain-containing protein 3
39734at40674	NPAS4	12	Neuronal PAS domain protein 4
39845at40674	ALPK3	12	alpha-protein kinase 3
39922at40674	ABCB6	12	ATP binding cassette subfamily B member 6 (Langereis blood group)
39941at40674	PSD	12	Pleckstrin and Sec7 domain containing
40123at40674	KRIT1	11	KRIT1, ankyrin repeat containing
40144at40674	ZNF148	12	Zinc finger protein 148
40282at40674	PAMR1	12	Peptidase domain containing associated with muscle regeneration 1
40463at40674	CMTR2	12	cap-specific mRNA (nucleoside-2'-O-)-methyltransferase 2
40495at40674	TRIM71	12	Tripartite motif containing 71
40606at40674	SLITRK6	12	SLIT and NTRK like family member 6
40824at40674	FASTKD5	12	FAST kinase domain-containing protein 5, mitochondrial
40854at40674	CPSF2	12	cleavage and polyadenylation specificity factor subunit 2
40953at40674	LRRD1	12	Leucine rich repeats and death domain containing 1
41122at40674	COG4	12	conserved oligomeric Golgi complex subunit 4
41144at40674	LRRC8E	12	Leucine rich repeat containing 8 VRAC subunit E
41166at40674	SYNPO2	10	Synaptopodin 2
41342at40674	EXT2	12	exostosin-2
41455at40674	DTHD1	12	death domain-containing protein 1
41531at40674	RNF111	12	E3 ubiquitin-protein ligase Arkadia isoform X1
41548at40674	RIPOR3	12	protein FAM65C
41692at40674	RNF20	12	E3 ubiquitin protein ligase
41694at40674	SEMA4G	12	semaphorin-4G
41727at40674	ESCO1	12	Establishment of sister chromatid cohesion N-acetyltransferase 1
4173at40674	AHCTF1	12	protein ELYS
41913at40674	RBM26	12	RNA-binding protein 26 isoform X1
42038at40674	GMPS	11	GMP synthase
42061at40674	G2E3	12	G2/M-phase specific E3 ubiquitin protein ligase
42067at40674	SRRM2	12	serine/arginine repetitive matrix protein 2
42079at40674	AMER3	12	APC membrane recruitment protein 3
42081at40674	TLR8	12	toll-like receptor 8
42104at40674	INTS13	12	Integrator complex subunit 13
42119at40674	UBN1	12	ubinuclein-1 isoform X1
42125at40674	RNF216	12	E3 ubiquitin-protein ligase RNF216 isoform X1
42224at40674	ARID4A	12	AT-rich interaction domain 4A
42277at40674	MMUT	12	Methylmalonyl-CoA mutase
42374at40674	FAM171B	8	protein FAM171B
42421at40674	STAT6	12	Signal transducer and activator of transcription
4246at40674	LRRK1	12	Leucine rich repeat kinase 1
42529at40674	TBK1	12	TANK binding kinase 1
42796at40674	GTF3C2	12	General transcription factor IIIC subunit 2
42912at40674	NEDD9	12	Neural precursor cell expressed, developmentally down-regulated 9
43519at40674	SLITRK5	12	SLIT and NTRK-like protein 5
43567at40674	RAB11FIP1	12	RAB11 family interacting protein 1
[truncated: 516 more rows]

## Sheet: ω>1
Code	Description	M0 ω
84312at40674	Dynactin subunit 4	2.1228
53320at40674	Protein O-linked mannose N-acetylglucosaminyltransferase 1 (beta 1,2-)	2.04192
213326at40674	protein MANBAL	1.62056
212734at40674	nuclear ubiquitous casein and cyclin-dependent kinase substrate 1	1.51161
211910at40674	liver-expressed antimicrobial peptide 2	1.45291
211430at40674	small integral membrane protein 4	1.35169
208756at40674	Homeobox C12	1.24754
208309at40674	transmembrane protein 263	1.2367
204488at40674	U6 snRNA-associated Sm-like protein LSm7	1.23375
204426at40674	biogenesis of lysosome-related organelles complex 1 subunit 2	1.21901
204065at40674	Atonal bHLH transcription factor 7	1.20805
201057at40674	Zinc finger, RING-type	1.20506
197157at40674	Transmembrane protein 35A	1.10678
190887at40674	Nuclear transcription factor Y subunit alpha	1.1044
189092at40674	protein THEM6	1.10123
189066at40674	ER membrane protein complex subunit 4	1.04023
188481at40674	V-set and transmembrane domain containing 5	1.02153

## Sheet: Summary M. myo
Code	Description	M0 lnL	Branch lnL	LRT	p-value	corrected p-value	M0 ω	Background ω	Foreground ω
84312at40674	Dynactin subunit 4	-776.563	-776.289	0.5471	0.459505	1	2.1228	2.0206	999
53320at40674	Protein O-linked mannose N-acetylglucosaminyltransferase 1 (beta 1,2-)	-664.628	-664.628	3e-05	0.99563	1	2.04192	2.04192	0.0001
213326at40674	protein MANBAL	-2016.83	-2016.81	0.031982	0.858067	1	1.62056	1.60891	1.95871
212734at40674	nuclear ubiquitous casein and cyclin-dependent kinase substrate 1	-653.675	-653.383	0.584404	0.444591	1	1.51161	1.43935	999
211910at40674	liver-expressed antimicrobial peptide 2	-874.467	-871.407	6.11896	0.0133739	1	1.45291	1.7777	0.0001
211430at40674	small integral membrane protein 4	-1732.06	-1732.06	0.002546	0.959757	1	1.35169	1.34841	1.4133
208756at40674	Homeobox C12	-2642.22	-2642.19	0.05357	0.816964	1	1.24754	1.23839	1.59227
208309at40674	transmembrane protein 263	-753.594	-753.594	8e-06	0.997743	1	1.2367	1.23669	37.4322
204488at40674	U6 snRNA-associated Sm-like protein LSm7	-3860.01	-3859.79	0.4425	0.505918	1	1.23375	1.26337	0.82059
204426at40674	biogenesis of lysosome-related organelles complex 1 subunit 2	-1820.27	-1820.27	0.001678	0.967325	1	1.21901	1.22091	1.16321
204065at40674	Atonal bHLH transcription factor 7	-814.256	-813.695	1.12229	0.289425	1	1.20805	1.32065	0.42311
201057at40674	Zinc finger, RING-type	-2720.39	-2720.39	0.000328	0.98555	1	1.20506	1.20417	1.22455
197157at40674	Transmembrane protein 35A	-6991.24	-6991.08	0.318026	0.572796	1	1.10678	1.12084	0.81695
190887at40674	Nuclear transcription factor Y subunit alpha	-1241.23	-1241.23	1.4e-05	0.997015	1	1.1044	1.1044	0.46979
189092at40674	protein THEM6	-1358.67	-1358.38	0.579636	0.446455	1	1.10123	1.13999	0.37133
189066at40674	ER membrane protein complex subunit 4	-1824.49	-1823.57	1.83083	0.17603	1	1.04023	1.15528	0.35125
188481at40674	V-set and transmembrane domain containing 5	-2007.64	-2007.56	0.164084	0.685424	1	1.02153	1.05522	0.72649
186980at40674	protein canopy homolog 2	-2358.27	-2355.76	5.02491	0.0249853	1	0.98768	1.05393	0.0001
185286at40674	cytoglobin	-1829.03	-1828.89	0.29531	0.586838	1	0.94075	0.92114	1.65847
184719at40674	galectin-related protein	-2888.74	-2888.19	1.10628	0.292892	1	0.92955	0.86737	1.83834
181762at40674	transmembrane protein 240	-1319.2	-1319.04	0.307198	0.579405	1	0.92908	0.89671	1.64376
179205at40674	vesicle-trafficking protein SEC22b	-4368.31	-4368.27	0.081196	0.775683	1	0.87979	0.89067	0.75377
178925at40674	transcription factor LBX1	-956.039	-955.298	1.4819	0.223477	1	0.8749	0.82287	999
174239at40674	CTD nuclear envelope phosphatase 1	-1364.36	-1363.57	1.5871	0.207742	1	0.84595	0.79586	999
170399at40674	Vacuolar protein sorting-associated protein 29	-3949.15	-3949.13	0.040944	0.839646	1	0.84198	0.83718	0.95015
167035at40674	myelin protein P0	-4295.73	-4295.49	0.490446	0.483728	1	0.82442	0.84281	0.58509
166383at40674	latexin	-2233.13	-2233.11	0.038722	0.844	1	0.79456	0.8015	0.70432
164739at40674	Testis expressed 30	-1145.58	-1145.58	1e-05	0.997477	1	0.77876	0.77877	36.1484
163395at40674	adapter molecule crk isoform X1	-2313.33	-2311.94	2.79119	0.0947836	1	0.77739	0.83847	0.13843
159627at40674	Eukaryotic translation initiation factor 6	-589.772	-589.772	0.000412	0.983806	1	0.77608	0.77612	0.0001
158072at40674	protein TMED8	-790.208	-790.208	2.6e-05	0.995932	1	0.76569	0.76573	29.6818
147912at40674	Carbonic anhydrase 8	-3255.11	-3255.1	0.02927	0.864157	1	0.76099	0.75623	0.84442
136257at40674	transcription initiation factor IIB	-1082.1	-1082.1	0.001778	0.966366	1	0.75746	0.76099	0.73658
129842at40674	Lectin, mannose binding 2	-1193.5	-1193.5	1.2e-05	0.997236	1	0.73413	0.73413	0.0001
128657at40674	DDB1- and CUL4-associated factor 7	-949.907	-949.907	6e-06	0.998046	1	0.73046	0.73046	0.68948
12749at40674	splicing factor 3B subunit 3	-1084.29	-1083.3	1.99109	0.158227	1	0.72015	0.68072	999
124835at40674	Phosphatidylinositol specific phospholipase C X domain containing 3	-2224.38	-2224.19	0.386436	0.534179	1	0.70506	0.68117	1.04901
124830at40674	ankyrin repeat and SOCS box protein 7	-914.361	-913.627	1.46844	0.225591	1	0.7033	0.67281	999
123986at40674	Progestin and adipoQ receptor family member 8	-758.817	-758.481	0.673196	0.41194	1	0.69302	0.63958	999
120973at40674	ATPase ASNA1	-6103.41	-6101.42	3.97658	0.0461373	1	0.69219	0.72751	0.29869
117589at40674	AlkB homolog 5, RNA demethylase	-5051.01	-5050.73	0.55331	0.456968	1	0.68769	0.67932	1.48465
112047at40674	Paired box 6	-787.361	-787.361	3.6e-05	0.995213	1	0.68478	0.68478	0.70598
158493at40674	Peroxisomal biogenesis factor 14	-1305.76	-1304.68	2.17512	0.140258	1	0.68194	0.71307	0.0001
184450at40674	Gastrulation brain homeobox 2	-5308.91	-5308.49	0.83609	0.360517	1	0.67626	0.69172	0.41044
146112at40674	type II iodothyronine deiodinase	-1273.59	-1271.38	4.43338	0.0352427	1	0.67577	0.77743	0.0001
191750at40674	Family with sequence similarity 107 member A	-2587.84	-2587.75	0.175212	0.675521	1	0.67247	0.69253	0.46245
179029at40674	Sodium voltage-gated channel beta subunit 3	-6720.69	-6719	3.39762	0.0652905	1	0.67091	0.71628	0.39316
171376at40674	thyrotroph embryonic factor isoform X1	-1234.86	-1233.83	2.06989	0.150232	1	0.66822	0.62468	999
212310at40674	kinocilin	-6876.96	-6876.96	0.000428	0.983494	1	0.66074	0.6611	0.65472
206621at40674	biogenesis of lysosome-related organelles complex 1 subunit 3	-2221.48	-2221.14	0.66887	0.413446	1	0.65754	0.63226	1.10842
164898at40674	surfeit locus protein 4	-1897.12	-1897.11	0.012172	0.91215	1	0.65515	0.65971	0.58858
80890at40674	YTH N6-methyladenosine RNA binding protein 2	-902.94	-902.94	8e-06	0.997743	1	0.65035	0.65035	0.15377
187797at40674	PRA1 family protein	-465.217	-465.217	2e-06	0.998872	1	0.64981	0.64981	0.0001
199078at40674	DNA-directed RNA polymerase subunit	-5439.15	-5438.4	1.51435	0.218476	1	0.64913	0.62016	1.33894
158873at40674	cyclin-O	-547.594	-546.501	2.18503	0.139359	1	0.64655	0.80794	0.0001
92902at40674	DDB1- and CUL4-associated factor 10	-2389.48	-2387.99	2.97199	0.0847178	1	0.64457	0.68459	0.12099
195511at40674	Proline rich 7, synaptic	-5447.62	-5447.07	1.10727	0.292677	1	0.64126	0.62782	1.40283
193312at40674	guanosine-3',5'-bis(diphosphate) 3'-pyrophosphohydrolase MESH1	-880.289	-878.54	3.49878	0.0614141	1	0.63902	0.43389	2.93129
206163at40674	BLOC-1-related complex subunit 8	-4203.05	-4201.82	2.46021	0.116763	1	0.63779	0.59083	2.23112
54964at40674	TGF-beta activated kinase 1/MAP3K7 binding protein 2	-1015.21	-1015.21	0	1	1	0.63344	0.63343	0.0001
50148at40674	NTPase KAP family P-loop domain-containing protein 1	-514.064	-513.299	1.53007	0.216102	1	0.62543	0.7378	0.17956
191325at40674	Trafficking protein particle complex 1	-986.22	-985.438	1.56404	0.211074	1	0.62337	0.5554	999
193590at40674	translocator protein	-2288.03	-2287.38	1.29034	0.255985	1	0.62044	0.63452	0.0001
157911at40674	KH RNA binding domain containing, signal transduction associated 1	-1982.49	-1982.22	0.530404	0.466437	1	0.61843	0.59193	1.29555
172409at40674	B9 domain-containing protein 2	-763.993	-763.965	0.054986	0.814604	1	0.61829	0.60523	0.81293
207960at40674	T-cell leukemia translocation-altered gene protein	-1945.92	-1945.83	0.19578	0.658149	1	0.61782	0.63213	0.33211
50326at40674	ATP binding cassette subfamily B member 7	-1026.45	-1025.85	1.1848	0.276381	1	0.61725	0.5975	999
165184at40674	FGFR1 oncogene partner 2 isoform X1	-579.531	-579.531	1.2e-05	0.997236	1	0.6159	0.61593	0.00711
183047at40674	dnaJ homolog subfamily C member 5B	-913.868	-913.214	1.30636	0.253055	1	0.61406	0.59141	999
41913at40674	RNA-binding protein 26 isoform X1	-405.488	-405.488	2.8e-05	0.995778	1	0.61257	0.61258	0.0001
142674at40674	transcriptional adapter 1	-774.186	-773.747	0.879286	0.348397	1	0.61217	0.57106	999
167567at40674	trimeric intracellular cation channel type A	-1937.66	-1937.56	0.212192	0.645055	1	0.6113	0.62152	0.38772
179619at40674	myogenic factor 6	-2717.06	-2716.71	0.707548	0.400259	1	0.61084	0.62611	0.28323
175934at40674	insulin-induced gene 1 protein	-6886.22	-6886.18	0.085398	0.770111	1	0.60992	0.6046	0.67522
179614at40674	Fibronectin type III domain containing 5	-3375.52	-3375.49	0.07209	0.788318	1	0.60974	0.61456	0.49601
155004at40674	Sterile alpha motif domain containing 14	-1168.84	-1168.84	1.4e-05	0.997015	1	0.60792	0.60793	49.5801
98053at40674	protein phosphatase 1G	-15346	-15345.2	1.52553	0.216785	1	0.60755	0.59643	0.95661
97836at40674	Histone acetyltransferase type B catalytic subunit	-5479.69	-5479.48	0.420384	0.516745	1	0.60497	0.5936	0.83363
165128at40674	alpha-tocopherol transfer protein	-3544.42	-3544.39	0.057776	0.810046	1	0.60425	0.60016	0.72116
111532at40674	V-type proton ATPase subunit C	-1793.07	-1793.05	0.039266	0.842923	1	0.60207	0.59773	0.76283
110263at40674	peptidase M20 domain-containing protein 2	-1998.35	-1997.68	1.33842	0.247313	1	0.60114	0.56946	1.81851
175715at40674	Survival motor neuron domain containing 1	-889.96	-889.955	0.009242	0.923413	1	0.5994	0.58985	0.64806
142534at40674	Kazal type serine peptidase inhibitor domain 1	-1787.7	-1787.5	0.399772	0.527207	1	0.59921	0.62201	0.31438
164323at40674	Tumor protein p63 regulated 1 like	-4966.8	-4966.28	1.05618	0.304089	1	0.59903	0.58088	1.09446
45496at40674	Ring finger and WD repeat domain 3	-1032.72	-1032.23	0.97485	0.323474	1	0.59845	0.5794	999
181569at40674	fibroblast growth factor 23	-4267.05	-4267.04	0.018708	0.891207	1	0.59825	0.5958	0.67179
200787at40674	Chromosome 9 open reading frame 116	-924.869	-924.367	1.00371	0.316413	1	0.59768	0.57036	999
205789at40674	leucine-rich single-pass membrane protein 1	-2246.08	-2245.73	0.700012	0.40278	1	0.59727	0.62573	0.34875
201928at40674	uncharacterized protein C3orf84 homolog	-630.396	-630.358	0.075138	0.783998	1	0.59617	0.6194	0.41132
202833at40674	Mitochondrial ribosomal protein L54	-2112.79	-2112.77	0.030446	0.861482	1	0.59541	0.58985	0.67313
165233at40674	mitochondrial fission regulator 1-like	-1872.13	-1871.99	0.297508	0.585449	1	0.59426	0.61214	0.33459
184275at40674	DNA-directed RNA polymerase II subunit RPB7	-3481.01	-3480.98	0.059152	0.807841	1	0.59317	0.59811	0.51228
140913at40674	ankyrin repeat and SOCS box protein 8	-3065.56	-3063.65	3.82137	0.0506028	1	0.58733	0.56949	999
120498at40674	solute carrier family 35 member E1	-547.862	-547.862	4e-06	0.998404	1	0.58271	0.58271	15.5186
152111at40674	wiskott-Aldrich syndrome protein family member 2	-1740.81	-1737.87	5.88559	0.0152653	1	0.58258	0.64788	0.0001
109385at40674	sister chromatid cohesion protein DCC1	-13334.6	-13333.6	1.99812	0.157494	1	0.58227	0.59612	0.40365
166751at40674	Chromosome 6 open reading frame 62	-917.358	-917.015	0.686496	0.407359	1	0.58062	0.55149	999
202432at40674	protein FAM195A	-4079.36	-4079.35	0.029098	0.864553	1	0.57948	0.57694	0.66541
66498at40674	MRE11 homolog, double strand break repair nuclease	-1732.27	-1730.69	3.17201	0.0749101	1	0.5782	0.60131	0.0001
183563at40674	Phosphomevalonate kinase	-22896.6	-22896.3	0.602688	0.437554	1	0.57793	0.57128	0.68674
42529at40674	TANK binding kinase 1	-2716.11	-2716.03	0.164354	0.685179	1	0.57758	0.58904	0.47147
191443at40674	MORN repeat containing 5	-567.093	-567.093	5.6e-05	0.994029	1	0.57674	0.57674	0.0001
207420at40674	Meiosis/spermiogenesis associated 1	-1987.93	-1986.59	2.68037	0.101592	1	0.57352	0.5241	2.41992
173667at40674	hematopoietic prostaglandin D synthase	-559.898	-559.036	1.72308	0.189297	1	0.57287	0.62117	0.0001
199455at40674	mth938 domain-containing protein	-2136.01	-2135.95	0.122014	0.72686	1	0.57233	0.57711	0.34905
187637at40674	NADH dehydrogenase	-2152.92	-2151.89	2.06903	0.150317	1	0.57137	0.64005	0.21509
122543at40674	paired box 4	-2434.24	-2434.24	0.002728	0.958345	1	0.57098	0.56974	0.59823
185805at40674	Mitochondrial ribosomal protein L32	-2386.86	-2386.76	0.203272	0.652093	1	0.57023	0.56257	0.83192
202424at40674	glyoxalase domain-containing protein 5	-2512.71	-2512.16	1.09228	0.295967	1	0.56894	0.5615	999
154743at40674	Signal transducing adaptor family member 1	-5346.69	-5346.66	0.07718	0.781156	1	0.56792	0.57611	0.47958
153808at40674	MAD2L1-binding protein	-2413.3	-2413.04	0.518184	0.471617	1	0.56731	0.58641	0.35277
105676at40674	Protein arginine methyltransferase NDUFAF7	-1512.33	-1511.24	2.17058	0.140673	1	0.56712	0.6342	0.12595
166361at40674	Nucleoporin 58	-1991.73	-1991.45	0.555294	0.456163	1	0.566	0.58435	0.27256
158925at40674	ephrin-A3	-972.584	-972.438	0.292602	0.588558	1	0.56337	0.58889	0.33339
199742at40674	selenoprotein M	-15668.1	-15668	0.110438	0.739646	1	0.56075	0.56375	0.49463
181402at40674	Carbonyl reductase 4	-2288.55	-2288.03	1.03886	0.308086	1	0.55513	0.53051	1.38245
111369at40674	bombesin receptor subtype-3	-1405.5	-1402.9	5.18618	0.0227672	1	0.55457	0.63403	0.0001
184863at40674	Proline rich and Gla domain 4	-5411.96	-5411.77	0.383356	0.535813	1	0.55443	0.53799	0.71396
208721at40674	Transmembrane protein 14A	-1620.43	-1620.43	0.002154	0.962983	1	0.5524	0.55134	0.57581
204502at40674	Colipase	-727.955	-727.351	1.20913	0.271504	1	0.55155	0.51457	999
193238at40674	stathmin domain-containing protein 1	-1157.39	-1157.35	0.06797	0.794316	1	0.55085	0.55894	0.38316
51008at40674	LON peptidase N-terminal domain and ring finger 3	-1641.29	-1641.29	0.008508	0.926508	1	0.55029	0.55205	0.48359
206644at40674	Glutaredoxin-like protein	-1078.06	-1077.67	0.78587	0.375352	1	0.54783	0.53323	999
194818at40674	coiled-coil domain-containing glutamate-rich protein 2	-2593.87	-2593.59	0.5642	0.452573	1	0.54703	0.52636	0.82291
170091at40674	SUMO/sentrin peptidase family member, NEDD8 specific	-1080.78	-1079.28	2.98979	0.0837908	1	0.54454	0.59717	0.0001
162320at40674	Potassium channel tetramerization domain containing 6	-654.519	-653.738	1.56173	0.211412	1	0.54452	0.60991	0.13135
131294at40674	E3 ubiquitin-protein ligase RNF8	-718.23	-718.23	8e-06	0.997743	1	0.54364	0.54364	2.70952
71415at40674	IQ motif containing B1	-5121.43	-5119.73	3.40283	0.0650847	1	0.54357	0.51503	1.63867
164843at40674	NK2 homeobox 2	-723.22	-722.891	0.659136	0.416865	1	0.5412	0.6004	0.21728
211655at40674	small integral membrane protein 13	-1581.35	-1580.93	0.837262	0.360181	1	0.54052	0.50215	0.96841
152611at40674	Sprouty RTK signaling antagonist 3	-4213.12	-4212.49	1.2595	0.261746	1	0.54048	0.56554	0.30832
166753at40674	Claudin	-1930.1	-1930.01	0.184084	0.667887	1	0.53908	0.55518	0.42047
156955at40674	Transmembrane protein 53	-909.609	-907.988	3.24182	0.071781	1	0.53814	0.59121	0.0001
212660at40674	regulator of cell cycle RGCC	-8945.79	-8945.67	0.226532	0.634107	1	0.53677	0.54001	0.41878
192707at40674	Cytochrome b-245 light chain	-827.573	-827.573	0.000102	0.991942	1	0.53493	0.53493	319.686
199149at40674	CKLF-like MARVEL transmembrane domain-containing protein 5	-1254.17	-1254.13	0.079072	0.778559	1	0.53473	0.54052	0.35918
152685at40674	Zinc finger C2HC-type containing 1A	-10642.3	-10641.9	0.807368	0.3689	1	0.53317	0.52404	0.8125
212528at40674	small muscular protein	-1234.75	-1234.75	4.4e-05	0.994707	1	0.53031	0.53	0.53335
180030at40674	SERTA domain-containing protein 2	-2856.04	-2856.01	0.055994	0.812943	1	0.53005	0.5259	0.6547
206455at40674	cAMP-responsive element-binding protein-like 2	-1005.57	-1005.41	0.322594	0.570053	1	0.52982	0.50753	1.02126
202222at40674	melanoma-derived growth regulatory protein	-7376.58	-7376.56	0.03844	0.844562	1	0.52716	0.52413	0.58984
210508at40674	Gonadoliberin	-8972.41	-8971.41	2.01175	0.156085	1	0.52679	0.51616	0.94429
210055at40674	SOSS complex subunit C	-1624.84	-1623.96	1.75259	0.185552	1	0.52609	0.54909	0.0001
211927at40674	keratin-associated protein 7-1	-2537.87	-2536.91	1.91703	0.166185	1	0.52501	0.58418	0.27912
107693at40674	Nuclear transcription factor Y subunit gamma	-2272.7	-2272.69	0.008602	0.926105	1	0.52374	0.52603	0.4963
138486at40674	H2.0-like homeobox protein	-2538.65	-2537.73	1.84563	0.174293	1	0.52273	0.54365	0.0001
138039at40674	prostaglandin E synthase 2	-2708.73	-2707.04	3.38273	0.0658828	1	0.52141	0.49819	999
86603at40674	KDEL motif-containing protein 2	-1376.73	-1376.69	0.086038	0.769276	1	0.52076	0.51411	0.71285
119529at40674	protein LCHN	-1150.7	-1149.99	1.42078	0.233275	1	0.51952	0.56691	0.19865
35881at40674	protein FAM83B	-1620.05	-1619.29	1.51772	0.217964	1	0.51929	0.53169	0.0001
160798at40674	Vacuolar protein sorting-associated protein 28 homolog	-2993.06	-2993.05	0.012726	0.910182	1	0.51839	0.5214	0.46865
37012at40674	Zyg-11 related cell cycle regulator	-3361.13	-3360.63	0.99973	0.317376	1	0.51826	0.50895	999
139898at40674	arfaptin-2 isoform X1	-910.562	-909.852	1.41907	0.233556	1	0.51817	0.39225	1.17745
207246at40674	cholecystokinin	-6847.63	-6847.62	0.017112	0.895923	1	0.51741	0.51938	0.48036
130724at40674	WD repeat domain 83	-10408.4	-10407.4	2.02321	0.154911	1	0.51606	0.52801	0.27391
170936at40674	Nerve growth factor	-1969.15	-1968.87	0.579086	0.446671	1	0.51497	0.5024	1.16953
175336at40674	stAR-related lipid transfer protein 5	-5633.81	-5633.45	0.726142	0.394137	1	0.51403	0.5278	0.34388
124009at40674	Ciliary neurotrophic factor receptor	-4167.67	-4167.51	0.316386	0.573788	1	0.51355	0.5064	0.9494
200795at40674	protein FAM180A	-1412.77	-1412.55	0.432814	0.510611	1	0.51159	0.53674	0.30647
189568at40674	Mitochondrial ribosomal protein S34	-897.496	-896.912	1.16869	0.27967	1	0.51084	0.54987	0.17235
163170at40674	ubiquitin thioesterase OTUB2	-7945.06	-7942.1	5.91108	0.015046	1	0.51082	0.47482	1.73538
169457at40674	NPC intracellular cholesterol transporter 2	-1212.47	-1212.27	0.408086	0.522943	1	0.50824	0.46472	0.81561
149133at40674	ubiquitin-conjugating enzyme E2 Z	-3947.55	-3947.5	0.103804	0.747312	1	0.50671	0.51187	0.39078
189721at40674	NEDD4 family-interacting protein 1	-755.013	-754.404	1.21715	0.269921	1	0.50648	0.47628	999
67323at40674	Angel homolog 2	-2189.85	-2189.55	0.61665	0.432295	1	0.50322	0.52257	0.27872
197458at40674	ADP-ribosylation factor-like protein 10	-2094.01	-2093.88	0.256284	0.612685	1	0.50255	0.49532	0.91342
162113at40674	PHD finger protein 13	-3146.36	-3146.28	0.150962	0.697618	1	0.50157	0.50978	0.3949
182432at40674	Gluconokinase	-2896.15	-2894.74	2.81613	0.093321	1	0.49815	0.54019	0.13823
184439at40674	suprabasin	-6254.63	-6253.54	2.18898	0.139001	1	0.4971	0.48317	1.18211
174488at40674	myb/SANT-like DNA-binding domain-containing protein 1	-478.956	-477.146	3.6199	0.0570924	1	0.4966	0.6378	0.0001
141921at40674	Sorting nexin 16	-2425.23	-2425.2	0.062762	0.802183	1	0.49377	0.48667	0.58823
202469at40674	coiled-coil domain-containing protein 86	-3203.79	-3203.77	0.04934	0.824216	1	0.49317	0.49016	0.57096
155335at40674	PR domain zinc finger protein 8	-1674.29	-1673.65	1.26783	0.260173	1	0.49302	0.47337	999
142226at40674	Transmembrane protein 25	-870.531	-869.233	2.59621	0.10712	1	0.4927	0.45308	999
205094at40674	BLOC-1-related complex subunit 7	-4750.39	-4750.26	0.26666	0.605581	1	0.49256	0.49967	0.40191
187198at40674	phospholipase A2 inhibitor and Ly6/PLAUR domain-containing protein	-3642.2	-3641.74	0.922972	0.336696	1	0.4923	0.47965	1.37218
142723at40674	ELMO domain-containing protein 2	-8856.45	-8855.72	1.45511	0.22771	1	0.49222	0.48036	0.77111
200388at40674	LSM8 homolog, U6 small nuclear RNA associated	-1901.57	-1901.42	0.307536	0.579196	1	0.4878	0.47653	0.77615
166332at40674	enoyl-CoA delta isomerase 1, mitochondrial	-789.331	-788.993	0.677042	0.410607	1	0.48532	0.45753	1.15936
180804at40674	heme-binding protein 1	-2304.63	-2303.12	3.02072	0.0822069	1	0.48515	0.44986	2.30256
184661at40674	Ankyrin repeat domain 22	-1861.42	-1861.41	0.014096	0.905492	1	0.4849	0.48765	0.41101
208700at40674	Electron transfer flavoprotein regulatory factor 1	-1762.29	-1762.29	0.003844	0.950563	1	0.48482	0.48566	0.44445
183531at40674	prenylated Rab acceptor protein 1	-5844.11	-5844.11	0.007512	0.930932	1	0.48398	0.48508	0.46784
193384at40674	Glycoprotein hormones alpha chain	-758.797	-758.797	1.2e-05	0.997236	1	0.48374	0.48374	0.0001
179435at40674	XPA, DNA damage recognition and repair factor	-2481.18	-2481.15	0.06735	0.795235	1	0.48369	0.49004	0.41088
210765at40674	alpha-hemoglobin-stabilizing protein	-1242.47	-1242.06	0.820376	0.36507	1	0.48268	0.51975	0.25038
198035at40674	receptor activity-modifying protein 2	-919.453	-918.742	1.42154	0.23315	1	0.48119	0.45684	999
174851at40674	Proline rich and Gla domain 1	-826.554	-824.847	3.41431	0.0646334	1	0.47778	0.6697	0.0001
203431at40674	bis(5'-adenosyl)-triphosphatase	-2698.01	-2697.95	0.136838	0.711445	1	0.47731	0.47206	0.66352
194859at40674	Chromosome 5 open reading frame 49	-2270.61	-2270.6	0.015708	0.900261	1	0.47514	0.47845	0.43299
189566at40674	TPA-induced transmembrane protein	-741.826	-740	3.65107	0.0560333	1	0.47298	0.39487	999
170971at40674	UTP23, small subunit processome component	-1322.52	-1322.52	4e-06	0.998404	1	0.47283	0.47283	0.95627
126592at40674	Solute carrier family 35 member A5	-946.901	-945.987	1.82869	0.176282	1	0.47251	0.49876	0.0001
191188at40674	proline-rich transmembrane protein 1	-1677.37	-1677.31	0.136918	0.711364	1	0.47205	0.47663	0.2798
165552at40674	Spi-1 proto-oncogene	-7805.79	-7805.79	0.001316	0.971062	1	0.47104	0.4705	0.47867
187611at40674	trafficking protein particle complex subunit 5	-2848.83	-2848.81	0.04325	0.835255	1	0.47004	0.46743	0.60344
119625at40674	forkhead box protein J1	-1721.62	-1720.47	2.30237	0.129176	1	0.46979	0.44955	999
183259at40674	voltage-dependent calcium channel gamma-1 subunit	-1603.09	-1602.39	1.38772	0.238791	1	0.46961	0.45267	999
156213at40674	Methylthioribulose-1-phosphate dehydratase	-990.816	-990.241	1.14898	0.283763	1	0.4689	0.45004	999
189949at40674	tRNA splicing endonuclease subunit 15	-630.539	-630.539	1.4e-05	0.997015	1	0.46861	0.46861	103.521
164284at40674	Chromosome 3 open reading frame 70	-1151.73	-1151.03	1.40463	0.23595	1	0.46751	0.44615	999
156636at40674	protein TFG isoform X1	-1403.55	-1402.94	1.2233	0.268715	1	0.46644	0.41975	999
127115at40674	Cyclin J	-997.966	-997.848	0.23573	0.627307	1	0.46601	0.48341	0.29072
148054at40674	Family with sequence similarity 199, X-linked	-1110.69	-1109.87	1.63483	0.201037	1	0.46586	0.47821	0.0001
137838at40674	transmembrane protein 26	-3552.61	-3551.92	1.37726	0.240568	1	0.46432	0.48099	0.21078
170635at40674	transmembrane protein 81	-3450.6	-3450.59	0.023032	0.879374	1	0.46352	0.45991	0.51342
194609at40674	spermatogenesis-associated protein 25	-1786.41	-1786.18	0.461822	0.496774	1	0.46346	0.48331	0.25606
198136at40674	Interleukin-12 subunit alpha	-1068.61	-1068.56	0.103164	0.748065	1	0.46288	0.47008	0.29397
154212at40674	tRNA (guanine-N(7)-)-methyltransferase	-1151.97	-1149.93	4.09384	0.0430399	1	0.46272	0.56017	0.0001
195925at40674	Chromosome X open reading frame 65	-2286.77	-2285.25	3.04514	0.0809792	1	0.46166	0.48776	0.08519
192240at40674	C-type lectin domain family 3 member B	-2147.52	-2145.23	4.56623	0.0326082	1	0.4609	0.49603	0.0001
206237at40674	39S ribosomal protein L34, mitochondrial	-5160.26	-5159.53	1.47397	0.22472	1	0.45933	0.44505	1.47628
193734at40674	cystatin-F	-4389.66	-4388.04	3.23893	0.0719077	1	0.45925	0.43792	999
115518at40674	doublesex- and mab-3-related transcription factor 3	-1309.05	-1309.05	0.001262	0.971661	1	0.45851	0.45997	0.44314
137403at40674	Nitrilase 1	-1185.77	-1185.07	1.41413	0.234372	1	0.45818	0.47294	0.0001
148577at40674	transmembrane protein 41B	-1659.68	-1659.53	0.303772	0.581527	1	0.45804	0.47015	0.26602
191269at40674	D-box binding PAR bZIP transcription factor	-3107.12	-3107.01	0.235194	0.627699	1	0.4556	0.44598	0.64166
188409at40674	Mitochondrial ribosomal protein S25	-910.366	-909.817	1.09881	0.294527	1	0.45522	0.44124	999
175509at40674	lipoma HMGIC fusion partner-like 2 protein	-968.064	-967.203	1.72233	0.189393	1	0.45365	0.48614	0.0001
158009at40674	SCO1, cytochrome c oxidase assembly protein	-2512.69	-2511.17	3.02957	0.0817599	1	0.4528	0.48963	0.08454
201281at40674	sperm surface protein Sp17	-1011.28	-1010.42	1.71312	0.190581	1	0.4522	0.42924	999
194745at40674	epithelial membrane protein 2	-9077.89	-9077.73	0.32449	0.568922	1	0.45153	0.44362	0.60885
212065at40674	C-C motif chemokine 17	-1957.05	-1956.94	0.21497	0.6429	1	0.44836	0.44177	0.77503
174688at40674	Matrix AAA peptidase interacting protein 1	-2771.46	-2771.45	0.004596	0.94595	1	0.44766	0.44905	0.40733
175384at40674	Synaptosome associated protein 29	-1073.98	-1073.98	0.000118	0.991333	1	0.44756	0.44722	0.45437
191046at40674	protein phosphatase 1 regulatory subunit 17	-950.647	-950.647	0	1	1	0.44696	0.44696	0.44209
97650at40674	F-box only protein 3	-2295.97	-2293.73	4.48377	0.0342182	1	0.44346	0.41756	2.76673
133314at40674	Solute carrier family 35 member A1	-3420.52	-3419.6	1.84295	0.174606	1	0.44313	0.45354	0.0001
98233at40674	uncharacterized protein C11orf95 homolog	-2433.72	-2432.39	2.66497	0.10258	1	0.44268	0.47599	0.15653
152577at40674	Zinc finger, GATA-like protein 1	-1662.91	-1661.98	1.84786	0.174032	1	0.44243	0.41298	1.59571
201413at40674	Catenin beta interacting protein 1	-1061.84	-1061.84	2.4e-05	0.996091	1	0.44151	0.44151	0.44065
79002at40674	Ankyrin repeat domain 13C	-1282.41	-1281.34	2.14791	0.142764	1	0.44142	0.47118	0.0001
110237at40674	BCS1 homolog, ubiquinol-cytochrome c reductase complex chaperone	-1467.4	-1467.34	0.127236	0.721315	1	0.44099	0.45499	0.33411
142718at40674	Zinc finger matrin-type 3	-741.382	-740.124	2.51615	0.112685	1	0.43971	0.39824	999
93184at40674	phenylalanine-4-hydroxylase	-2389.14	-2389.13	0.02032	0.886647	1	0.4395	0.44301	0.4101
160220at40674	Phosphomannomutase	-2353.15	-2351.51	3.27883	0.0701788	1	0.43949	0.50147	0.11976
194026at40674	transmembrane protein 252	-4594.49	-4593.95	1.08787	0.296943	1	0.43854	0.42143	0.78095
170723at40674	Solute carrier family 39 member 7	-1270.87	-1270.71	0.300306	0.583691	1	0.43838	0.45278	0.23154
154928at40674	deleted in azoospermia-like	-751.741	-751.727	0.028952	0.86489	1	0.43648	0.44154	0.34474
203074at40674	Chromosome 11 open reading frame 52	-2148.66	-2147.97	1.37588	0.240805	1	0.43615	0.46752	0.19429
204811at40674	amphiregulin	-2770.73	-2770.62	0.229226	0.632098	1	0.43604	0.44727	0.33689
167110at40674	Twisted gastrulation BMP signaling modulator 1	-1387.1	-1385.63	2.93471	0.0866943	1	0.43534	0.47506	0.0001
174074at40674	Tumor protein p53 inducible protein 13	-1985.56	-1985.42	0.27539	0.599739	1	0.43526	0.42285	0.6905
184092at40674	noggin	-3966.45	-3966.42	0.059086	0.807946	1	0.4349	0.43031	0.55209
209669at40674	ABRA C-terminal like	-1697.56	-1697.38	0.361172	0.547856	1	0.43351	0.42057	0.8731
202679at40674	dysbindin domain-containing protein 2	-2725.76	-2724.98	1.55936	0.211759	1	0.43294	0.42302	999
199058at40674	claudin-23	-1792.88	-1792.8	0.158386	0.690647	1	0.4309	0.42215	0.5826
180591at40674	tumor necrosis factor ligand superfamily member 13B	-12576	-12574.1	3.80415	0.0511257	1	0.43071	0.44508	0.11342
209196at40674	Guanylate cyclase activator 2A	-1370.37	-1369.09	2.55923	0.109652	1	0.43069	0.4007	999
202182at40674	methionine-R-sulfoxide reductase B1	-236.757	-236.757	2e-06	0.998872	1	0.4294	0.4294	0.0001
129101at40674	protein XRP2	-5359.58	-5358.86	1.43925	0.230261	1	0.4292	0.41282	0.93236
203842at40674	prepronociceptin isoform X1	-11247.3	-11246.7	1.33509	0.247902	1	0.42915	0.41913	0.63166
202740at40674	Transthyretin	-1438.83	-1437.44	2.78011	0.0954417	1	0.42818	0.4047	999
195738at40674	dual specificity protein phosphatase 23	-1793.4	-1792.03	2.7555	0.0969203	1	0.42813	0.46235	0.0001
14600at40674	tenascin-N	-1717.18	-1716.24	1.88641	0.169607	1	0.42705	0.38158	0.96783
169058at40674	T-lymphocyte activation antigen CD86 isoform X1	-2460.35	-2460.34	0.01052	0.918307	1	0.42698	0.42551	0.47738
110614at40674	sia-alpha-2,3-Gal-beta-1,4-GlcNAc-R:alpha 2,8-sialyltransferase	-1882.31	-1882.12	0.371854	0.541995	1	0.42583	0.43823	0.20852
186557at40674	Calcium channel flower domain containing 1	-2044.63	-2044.17	0.93701	0.333048	1	0.42463	0.44716	0.21709
197275at40674	Eukaryotic translation initiation factor 1A domain containing	-1536.96	-1536.21	1.50037	0.220615	1	0.42458	0.44523	0.0001
192731at40674	dnaJ homolog subfamily C member 30	-1105.42	-1105.42	0.014258	0.904953	1	0.42374	0.43006	0.36039
159759at40674	myeloid leukemia factor 2	-1476.14	-1475.57	1.14163	0.285309	1	0.42262	0.41305	999
158775at40674	Junctional adhesion molecule 2	-2699.79	-2699.78	0.038446	0.84455	1	0.42196	0.41849	0.51065
106439at40674	Centrosomal protein 44	-4489.12	-4487.75	2.74527	0.0975425	1	0.42041	0.42978	0.0001
192111at40674	Shisa like 1	-1510.61	-1510.29	0.643144	0.422575	1	0.42013	0.44209	0.20866
136366at40674	BarH like homeobox 2	-394.876	-394.876	0	1	1	0.41957	0.41957	0.0001
197650at40674	Heat shock protein family B (small) member 11	-7219.39	-7218.73	1.31103	0.252208	1	0.41816	0.40918	0.72292
172538at40674	PITH domain-containing protein 1	-4920.88	-4920.81	0.141016	0.707273	1	0.41659	0.41275	0.55129
128138at40674	Protein phosphatase 1 regulatory subunit 8	-1587.67	-1587.53	0.290378	0.589978	1	0.41639	0.41005	0.78783
149886at40674	Proteasome subunit beta	-1670.62	-1670.62	0	1	1	0.41471	0.41471	0.55328
196947at40674	Major prion protein	-1587.28	-1585.17	4.22361	0.0398653	1	0.41339	0.36604	999
184426at40674	transmembrane protein 74B	-748.608	-748.59	0.036856	0.847759	1	0.41305	0.41852	0.31642
208953at40674	mitochondrial import inner membrane translocase subunit Tim10 B	-460.762	-460.141	1.24375	0.26475	1	0.41218	0.3805	999
62373at40674	Fragile X mental retardation 1	-5708.19	-5707.71	0.961814	0.32673	1	0.4101	0.39757	0.63492
160638at40674	Polycomb group ring finger 5	-1067.88	-1067.88	5.6e-05	0.994029	1	0.40986	0.40986	120.373
79690at40674	E3 ubiquitin-protein ligase ARIH1	-1362.61	-1360.49	4.23121	0.0396872	1	0.40949	0.36683	999
73397at40674	2',5'-phosphodiesterase 12	-6236.06	-6234.69	2.74671	0.0974545	1	0.40861	0.42848	0.18047
76226at40674	solute carrier family 2, facilitated glucose transporter member 12	-935.773	-935.773	3.2e-05	0.995487	1	0.40856	0.40855	60.3743
201594at40674	transmembrane protein 247	-2679.26	-2679.26	0.002076	0.963658	1	0.40835	0.40755	0.42295
140775at40674	epiphycan	-1024.52	-1024.52	0.01113	0.91598	1	0.40826	0.40533	0.47244
179620at40674	gamma-interferon-inducible lysosomal thiol reductase	-2523.6	-2523.32	0.546476	0.459761	1	0.40786	0.42159	0.30334
187016at40674	protein FAM219A isoform X1	-872.92	-872.164	1.51261	0.218742	1	0.40763	0.36701	999
197159at40674	cytochrome c oxidase subunit 4 isoform 2, mitochondrial	-1369.58	-1368.32	2.53337	0.111462	1	0.40753	0.38207	999
181966at40674	glycolipid transfer protein domain-containing protein 2	-3315.37	-3315.21	0.324582	0.568867	1	0.40713	0.41538	0.27296
188032at40674	testis-specific protein TEX28	-11675.7	-11675.6	0.236768	0.62655	1	0.40518	0.40803	0.33162
177317at40674	UBX domain protein 1	-2478.76	-2476.09	5.33986	0.0208432	1	0.40478	0.43775	0.0001
171715at40674	Transmembrane protein 171	-3234.89	-3231.17	7.4314	0.00640953	1	0.40286	0.37995	999
199583at40674	mediator of RNA polymerase II transcription subunit 31	-565.073	-564.342	1.46207	0.226601	1	0.40279	0.47028	0.0001
120105at40674	Uroporphyrinogen decarboxylase	-3549.79	-3546.8	5.98597	0.0144201	1	0.40277	0.43081	0.0001
192059at40674	Jupiter microtubule associated homolog 2	-1018.02	-1017.84	0.371434	0.542224	1	0.40118	0.42991	0.20042
186882at40674	uncharacterized protein C14orf53 homolog	-3992.56	-3992.56	0.002296	0.961783	1	0.40113	0.40057	0.41277
182418at40674	Small nuclear ribonucleoprotein U1 subunit 70	-958.957	-958.889	0.136924	0.711358	1	0.40084	0.39171	0.61896
176403at40674	Myelin protein zero like 3	-7252.5	-7252.49	0.009882	0.920814	1	0.40012	0.40107	0.3838
182945at40674	programmed cell death 1 ligand 1	-1083.5	-1083.5	0	1	1	0.40002	0.40002	3.88318
173975at40674	sorting nexin-11	-2.57196	-2.57196	0	1	1	0.4	0.46244	0.37019
126254at40674	Interleukin 13 receptor subunit alpha 1	-4477.41	-4477.39	0.054176	0.81595	1	0.39794	0.40021	0.33967
170587at40674	Interleukin 22 receptor subunit alpha 2	-980.303	-979.629	1.34872	0.245502	1	0.39683	0.42177	0.0001
184980at40674	cysteine dioxygenase type 1	-677.379	-677.379	1.4e-05	0.997015	1	0.39669	0.39669	0.0001
170086at40674	nucleoside diphosphate kinase homolog 5	-5199.08	-5198.3	1.5665	0.210716	1	0.39565	0.41253	0.19258
151528at40674	Popeye domain containing 3	-1158.97	-1158.24	1.4759	0.224418	1	0.39556	0.42197	0.0001
205020at40674	osteocrin	-10560.3	-10559.6	1.40976	0.235097	1	0.3941	0.40262	0.27817
152089at40674	Ankyrin repeat domain 63	-911.691	-909.818	3.74521	0.052959	1	0.39361	0.31845	999
46997at40674	WD and tetratricopeptide repeats protein 1	-2109.91	-2109.23	1.36125	0.243321	1	0.39349	0.40863	0.0001
213887at40674	A-kinase anchor protein inhibitor 1	-892.803	-892.803	2.6e-05	0.995932	1	0.39288	0.39288	0.0001
175814at40674	Methyltransferase like 5	-6844.31	-6844.11	0.40877	0.522594	1	0.39274	0.38305	0.54446
13997at40674	Pleckstrin homology and RhoGEF domain containing G1	-7751.74	-7751.63	0.205726	0.650138	1	0.39213	0.39571	0.31082
191769at40674	translation machinery-associated protein 16	-2410.18	-2408.57	3.21816	0.0728255	1	0.39213	0.41163	0.0001
40123at40674	KRIT1, ankyrin repeat containing	-3597.55	-3597.55	0.004164	0.948549	1	0.39084	0.39171	0.37115
202560at40674	tax1-binding protein 3	-328.494	-328.494	0	1	1	0.39008	0.39009	0.3538
195943at40674	musculin	-5789.7	-5789.57	0.250456	0.616754	1	0.39007	0.39452	0.28059
178711at40674	Family with sequence similarity 168 member A	-5908.1	-5908.08	0.03802	0.845403	1	0.38976	0.38722	0.44766
213655at40674	LYR motif-containing protein 2	-2175.83	-2175.81	0.0332	0.855419	1	0.38922	0.38748	0.47331
197270at40674	epithelial membrane protein 3	-1939.69	-1939.07	1.22584	0.268218	1	0.38871	0.42805	0.16111
203285at40674	DNA repair protein SWI5 homolog	-2166.33	-2166.18	0.30541	0.580511	1	0.38857	0.37916	0.63294
207612at40674	transmembrane protein 265	-9703.52	-9703.51	0.010158	0.91972	1	0.38761	0.38845	0.36762
207872at40674	transmembrane inner ear expressed protein	-18461.9	-18459.5	4.8115	0.0282704	1	0.38734	0.37141	0.65152
200345at40674	norrin	-6498.95	-6494.38	9.1544	0.00248121	1	0.387	0.40979	0.0001
171395at40674	HAUS augmin-like complex subunit 1	-711.223	-711.223	2e-05	0.996432	1	0.38652	0.38652	68.772
105010at40674	ST8 alpha-N-acetyl-neuraminide alpha-2,8-sialyltransferase 5	-568.77	-568.77	2e-06	0.998872	1	0.3865	0.3865	0.47779
191907at40674	Chromosome 6 open reading frame 120	-2637.34	-2633.88	6.91907	0.00852812	1	0.38599	0.34785	999
146895at40674	Solute carrier family 35 member E3	-9520.83	-9520.79	0.080586	0.776505	1	0.38484	0.38223	0.42769
119802at40674	probable methyltransferase BTM2 homolog	-873.641	-873.641	0	1	1	0.3839	0.3839	0.29539
171603at40674	peptidyl-prolyl cis-trans isomerase FKBP3	-1077.2	-1077.2	8e-06	0.997743	1	0.38372	0.38372	0.0001
109318at40674	retinoic acid-induced protein 2	-1364.8	-1364.16	1.27451	0.258923	1	0.38324	0.36717	999
183612at40674	Chromosome 8 open reading frame 74	-3741.11	-3741.1	0.01715	0.895809	1	0.38259	0.38045	0.42999
187751at40674	Gem nuclear organelle associated protein 6	-2686.2	-2684.03	4.34133	0.0371978	1	0.38233	0.40855	0.0001
174255at40674	RPA interacting protein	-1902.54	-1902.53	0.03153	0.859063	1	0.38225	0.38516	0.31667
168601at40674	homeobox protein HMX3	-4960.07	-4960.02	0.096316	0.756296	1	0.38167	0.3848	0.32069
200053at40674	NADH dehydrogenase	-1412.08	-1411.82	0.51578	0.472647	1	0.38161	0.36123	0.87067
170604at40674	NFU1 iron-sulfur cluster scaffold homolog, mitochondrial isoform X1	-5661.57	-5661.12	0.903196	0.341926	1	0.38124	0.38721	0.1932
81965at40674	Transcription factor CP2	-2041.33	-2041.21	0.24254	0.622378	1	0.38121	0.38804	0.2136
93409at40674	Ajuba LIM protein	-491.905	-491.905	6e-06	0.998046	1	0.38086	0.38086	0.35363
200655at40674	Cell death inducing p53 target 1	-742.056	-742.056	8e-06	0.997743	1	0.37963	0.37963	0.90749
206604at40674	Interleukin	-8614.72	-8613.78	1.87071	0.171394	1	0.37927	0.39543	0.21004
206498at40674	splicing factor 3B subunit 5	-1155.02	-1155.02	5e-05	0.994358	1	0.37866	0.37866	0.0001
193455at40674	tetratricopeptide repeat protein 36	-2984.37	-2984.36	0.023858	0.877247	1	0.3781	0.38014	0.31787
147271at40674	stanniocalcin-2	-1339.5	-1339.39	0.22703	0.633735	1	0.37801	0.37103	0.6624
130179at40674	Homeobox D10	-1477.28	-1476.5	1.56378	0.211112	1	0.37798	0.35333	1.29157
186965at40674	Chromosome 17 open reading frame 62	-1251.69	-1250.98	1.4182	0.2337	1	0.37782	0.3555	999
185762at40674	Caveolin	-867.161	-865.933	2.45618	0.117063	1	0.37719	0.4403	0.0001
103676at40674	Nucleoporin 54	-599.401	-599.401	2.8e-05	0.995778	1	0.3766	0.37661	0.0869
149930at40674	protein rogdi homolog	-703.852	-703.852	1e-05	0.997477	1	0.37575	0.37575	0.0001
196047at40674	fibroblast growth factor 3	-1951.32	-1951.32	0.002218	0.962437	1	0.37529	0.37433	0.39291
127932at40674	vascular endothelial growth factor D	-1385.19	-1380.22	9.94643	0.00161162	1	0.37505	0.43518	0.0001
75376at40674	PCNA-interacting partner	-1922.07	-1922.07	0.014056	0.905626	1	0.37455	0.37671	0.33355
149668at40674	methyl-CpG-binding protein 2	-4678.2	-4678.2	0.003684	0.951601	1	0.37453	0.37524	0.36233
107068at40674	USH1 protein network component sans	-1027.83	-1026.8	2.04397	0.15281	1	0.37359	0.30395	0.75841
99688at40674	Leucine rich repeat protein 1	-5594.1	-5593.27	1.67167	0.196034	1	0.37228	0.3856	0.15927
189456at40674	Aralkylamine N-acetyltransferase	-2003.56	-2002.14	2.84386	0.0917236	1	0.37205	0.38993	0.0001
133045at40674	Abhydrolase domain containing 13	-605.079	-600.857	8.44332	0.00366387	1	0.37188	0.24213	999
168823at40674	mitochondrial import inner membrane translocase subunit Tim21	-1279.18	-1278.83	0.702208	0.402043	1	0.3713	0.39067	0.14126
158368at40674	LYL1, basic helix-loop-helix family member	-584.585	-583.79	1.59078	0.207215	1	0.37065	0.43218	0.0001
175947at40674	protein phosphatase 1 regulatory subunit 42	-5091.44	-5091.44	0.00245	0.960523	1	0.37041	0.36996	0.38165
123013at40674	Interleukin 13 receptor subunit alpha 2	-4920.99	-4920.94	0.10455	0.746436	1	0.37013	0.37376	0.30486
190593at40674	Ribonuclease P/MRP protein subunit POP5	-609.18	-609.18	4.8e-05	0.994472	1	0.36962	0.36962	0.0001
123908at40674	thioredoxin domain-containing protein 5	-5919.16	-5917.51	3.29747	0.0693866	1	0.36955	0.38221	0.0684
124138at40674	DNA meiotic recombinase 1	-8089.99	-8089.31	1.35575	0.244276	1	0.36917	0.37656	0.19993
133884at40674	secreted frizzled-related protein 2	-1571.59	-1569.4	4.36314	0.0367245	1	0.36837	0.38975	0.0001
148969at40674	E74 like ETS transcription factor 5	-1648.5	-1646.51	3.97742	0.0461141	1	0.36835	0.41451	0.0001
186406at40674	Glial cell derived neurotrophic factor	-2198.83	-2198.83	0.00066	0.979504	1	0.36804	0.36775	0.38155
184119at40674	Penta-EF-hand domain containing 1	-5541.41	-5540.43	1.95346	0.162214	1	0.36776	0.34946	0.70876
90202at40674	BTB/POZ domain-containing protein 17	-8400.29	-8400.18	0.209008	0.647546	1	0.36775	0.37094	0.31225
163821at40674	non-homologous end-joining factor 1	-899.693	-898.926	1.53577	0.215249	1	0.36703	0.39559	0.0001
185773at40674	Chromosome 16 open reading frame 90	-3413.29	-3413.08	0.415164	0.51936	1	0.36698	0.35743	0.59149
173214at40674	Translin	-2134.41	-2134.27	0.284734	0.593615	1	0.3662	0.37464	0.19592
165625at40674	beta-1,3-galactosyltransferase 6	-527.543	-526.82	1.44697	0.229014	1	0.36583	0.41184	0.0001
168211at40674	leucine-rich repeat-containing protein 18	-938.419	-937.153	2.5315	0.111594	1	0.36524	0.41435	0.0001
168866at40674	fat storage-inducing transmembrane protein 2	-1892	-1890.65	2.71666	0.0993055	1	0.36496	0.35045	999
133908at40674	maspardin	-2884.77	-2884.77	0.00014	0.99056	1	0.36417	0.36417	0.0001
209617at40674	INO80 complex subunit E isoform X1	-1178.48	-1177.6	1.77115	0.18324	1	0.36351	0.30047	0.83233
180347at40674	uncharacterized protein C17orf64 homolog	-575.153	-575.153	7e-05	0.993324	1	0.36299	0.36298	627.571
212330at40674	Transmembrane protein 35B	-6318.12	-6317.95	0.3245	0.568916	1	0.36233	0.36764	0.27857
156589at40674	Leucine rich repeat containing 73	-779.309	-779.309	6.8e-05	0.993421	1	0.36066	0.36066	1.03783
129691at40674	Nei like DNA glycosylase 1	-3786.8	-3786.79	0.026834	0.86988	1	0.36058	0.35919	0.42419
193343at40674	keratinocyte-associated protein 3	-2487.23	-2485.6	3.2578	0.0710844	1	0.35997	0.38928	0.13657
178149at40674	BCL2 interacting protein 1	-7194.72	-7194.29	0.878856	0.348515	1	0.35979	0.36621	0.20718
22039at40674	PDZ domain-containing protein 8	-2650.64	-2650.61	0.059346	0.807533	1	0.35849	0.36088	0.28168
207868at40674	DNA polymerase epsilon subunit 3	-5661.3	-5661.13	0.32867	0.566443	1	0.35811	0.36289	0.24563
62392at40674	cilia- and flagella-associated protein 206	-10378.3	-10377.7	1.07129	0.300655	1	0.3578	0.34862	0.50453
50481at40674	NADPH--cytochrome P450 reductase	-1914.13	-1913.62	1.01351	0.314062	1	0.35652	0.3456	999
159312at40674	outer dense fiber protein 3-like protein 2	-3409.41	-3409.35	0.125032	0.72364	1	0.35649	0.3522	0.43907
68695at40674	CCR4-NOT transcription complex subunit 2	-1861.72	-1861.62	0.201248	0.653715	1	0.3561	0.3681	0.21155
186478at40674	CFAP97 domain containing 1	-11405.5	-11404.9	1.15915	0.281643	1	0.35605	0.3465	0.52375
144469at40674	arginine/serine-rich protein PNISR isoform X1	-2095.93	-2095.08	1.69839	0.192499	1	0.3557	0.33953	999
190174at40674	claudin-11	-5604.22	-5603.58	1.28751	0.256507	1	0.35569	0.34288	0.66043
186455at40674	vacuolar protein sorting-associated protein 37D	-1729.56	-1729.56	4.2e-05	0.994829	1	0.35563	0.35563	4.44439
193478at40674	CD83 antigen isoform X1	-1606.71	-1606.14	1.15072	0.283398	1	0.35517	0.37579	0.11546
179401at40674	Sperm acrosome associated 9	-1822.59	-1822.41	0.370718	0.542613	1	0.3548	0.3627	0.17341
102905at40674	Decapping mRNA 2	-3165.71	-3165.64	0.137062	0.711219	1	0.35474	0.34737	0.47568
39097at40674	Integrin beta	-1748.22	-1748.11	0.22784	0.63313	1	0.35456	0.34721	0.6209
143383at40674	X-C motif chemokine receptor 1	-1198.34	-1197.39	1.8817	0.170142	1	0.35429	0.42805	0.0981
186843at40674	single-pass membrane and coiled-coil domain-containing protein 1	-2048.79	-2047.71	2.16382	0.141293	1	0.35373	0.4574	0.13033
137665at40674	Ketohexokinase	-2450.11	-2449.36	1.49681	0.221163	1	0.35353	0.33356	0.91004
156280at40674	transmembrane protein 106B	-5526.32	-5525.75	1.1439	0.284831	1	0.35289	0.34329	0.74101
5171at40674	centrosomal protein 192	-1134.22	-1133.52	1.39481	0.237595	1	0.3524	0.36837	0.0001
70919at40674	SKI/DACH domain-containing protein 1	-1778.49	-1777.9	1.17448	0.278483	1	0.35239	0.35818	0.0001
61825at40674	mitochondrial ribonuclease P protein 3 isoform X1	-3018.51	-3018.49	0.038848	0.84375	1	0.35219	0.35018	0.4279
61517at40674	Nuclear receptor subfamily 2 group C member 1	-1021.99	-1021.98	0.032496	0.856943	1	0.35126	0.34101	0.40826
159534at40674	magnesium transporter NIPA1	-2145.75	-2144.81	1.87178	0.171271	1	0.35011	0.32484	0.9982
97317at40674	Acidic residue methyltransferase 1	-3088.44	-3088.44	0.001562	0.968474	1	0.3493	0.34976	0.33837
177071at40674	protein myomaker	-6815.63	-6815.62	0.008066	0.928437	1	0.34909	0.35006	0.33106
81055at40674	F-box/LRR-repeat protein 7	-2546.86	-2546.69	0.33327	0.56374	1	0.34895	0.33613	0.51985
82285at40674	serine/threonine-protein kinase RIO2	-4282.37	-4282.03	0.691446	0.405673	1	0.34893	0.33349	0.55362
82039at40674	kinesin-like protein KIF2B	-4597.59	-4596.31	2.56309	0.109385	1	0.34854	0.36946	0.10538
191650at40674	caveolin-3	-5629.59	-5626.93	5.30866	0.0212196	1	0.34815	0.33054	1.3601
119356at40674	Lipopolysaccharide binding protein	-2311.52	-2311.52	0.004382	0.947221	1	0.34797	0.34892	0.32607
99524at40674	proline-rich protein 36	-639.806	-639.622	0.367462	0.544391	1	0.34789	0.34766	0.34927
39734at40674	Neuronal PAS domain protein 4	-1712	-1711.24	1.51825	0.217885	1	0.34744	0.33495	999
162387at40674	Mitochondrial ribosomal protein L2	-2164	-2163.87	0.255078	0.613522	1	0.34689	0.35509	0.22222
197652at40674	granulocyte-macrophage colony-stimulating factor	-1822.09	-1821.95	0.278106	0.597945	1	0.34677	0.33749	0.6472
44963at40674	mediator of DNA damage checkpoint protein 1	-3003.06	-3002.33	1.46831	0.225613	1	0.34578	0.36016	0.1366
164028at40674	Transmembrane and ubiquitin like domain containing 2	-1655.76	-1653.81	3.90636	0.0481037	1	0.34517	0.368	0.0001
95395at40674	ADAMTS-like protein 5	-4798.56	-4796.83	3.45964	0.062884	1	0.34511	0.3693	0.06247
82888at40674	putative glycerol kinase 5	-1557.34	-1556.6	1.47506	0.224549	1	0.34475	0.36634	0.0001
186677at40674	neurensin-1	-2768.01	-2767.9	0.223444	0.636428	1	0.34438	0.34957	0.22583
51101at40674	Enoyl-CoA hydratase and 3-hydroxyacyl CoA dehydrogenase	-1934.81	-1931.48	6.6586	0.00986786	1	0.34438	0.38779	0.0001
98018at40674	Integrin alpha FG-GAP repeat containing 2	-8905.35	-8905.34	0.018852	0.890792	1	0.3443	0.34246	0.37485
135994at40674	Solute carrier family 22 member 18	-1754.39	-1752.91	2.94556	0.0861138	1	0.34346	0.36641	0.0001
149145at40674	Small nuclear ribonucleoprotein U11/U12 subunit 48	-923.964	-922.409	3.10858	0.0778807	1	0.34332	0.41194	0.0001
154581at40674	proline-rich transmembrane protein 2	-5783.83	-5783.63	0.39505	0.529657	1	0.34308	0.33852	0.60212
74609at40674	Deuterosome assembly protein 1	-2148.58	-2148.57	0.007028	0.933189	1	0.34271	0.3416	0.37232
115246at40674	Cytochrome P450 family 8 subfamily B member 1	-5566.36	-5566.1	0.50604	0.476858	1	0.34202	0.33377	0.49985
144831at40674	G protein-coupled receptor 171	-891.424	-891.424	0	1	1	0.34151	0.34151	0.3917
15394at40674	thrombospondin-1	-1336.35	-1335.6	1.51731	0.218028	1	0.33998	0.32685	999
83696at40674	Gasdermin E	-1852.84	-1852.67	0.325262	0.568462	1	0.33988	0.32741	0.48919
174012at40674	transmembrane protein 200C	-2301.89	-2301.83	0.110864	0.739163	1	0.33939	0.3472	0.24567
176525at40674	thymidylate kinase	-5371.97	-5371.7	0.54592	0.45999	1	0.33914	0.33268	0.53746
126820at40674	armadillo repeat-containing X-linked protein 2	-5687.03	-5683.5	7.05509	0.00790404	1	0.33888	0.35976	0.0001
120196at40674	C-type lectin domain family 14 member A	-1402.61	-1401.19	2.84246	0.0918035	1	0.33881	0.37848	0.11316
20157at40674	Golgin A4	-1232.89	-1232.07	1.63932	0.200419	1	0.33756	0.32684	999
162234at40674	tRNA pseudouridine synthase-like 1	-750.394	-750.394	4.8e-05	0.994472	1	0.33717	0.33717	56.4832
199500at40674	protein UXT	-4336.5	-4334.87	3.26034	0.0709745	1	0.33636	0.31635	1.77932
160774at40674	cytochrome c oxidase assembly factor 7	-2818.06	-2815.74	4.65102	0.031035	1	0.33576	0.35254	0.0001
202496at40674	proteasome assembly chaperone 3	-1863.11	-1862.63	0.949792	0.329772	1	0.33572	0.31945	0.93783
74883at40674	Glial cells missing homolog 2	-476.624	-476.624	1.8e-05	0.996615	1	0.33568	0.33568	0.0001
10957at40674	coiled-coil domain containing 180	-1162	-1161.41	1.17272	0.278843	1	0.33548	0.35079	0.0001
163069at40674	B and T lymphocyte associated	-4763.39	-4763.1	0.584898	0.444399	1	0.33537	0.32694	0.61809
186247at40674	inducible T-cell costimulator	-1982.74	-1982.07	1.34132	0.246801	1	0.33506	0.34976	0.13577
130433at40674	Transmembrane protein 68	-1260.67	-1259.5	2.33458	0.126529	1	0.33428	0.35827	0.0001
93126at40674	olfactomedin-4	-562.849	-562.849	4e-06	0.998404	1	0.33421	0.33421	0.83445
166842at40674	CD84 molecule	-1791.01	-1790.87	0.288156	0.591405	1	0.33384	0.34738	0.21567
30227at40674	Epithelial cell transforming 2	-1524.99	-1524.37	1.24695	0.264137	1	0.33348	0.35338	0.12582
181638at40674	nucleoporin-like protein 2	-3080.86	-3080.85	0.020926	0.884981	1	0.33342	0.33174	0.37453
110709at40674	Chromogranin B	-1290.38	-1290.38	0.007574	0.930649	1	0.33335	0.33219	0.37712
26052at40674	DNA helicase B	-2707.07	-2705.02	4.11311	0.042552	1	0.33316	0.35208	0.0001
18716at40674	Peroxisomal biogenesis factor 1	-1215.65	-1213.57	4.17069	0.0411291	1	0.33309	0.27819	1.26467
200903at40674	C-X-C motif chemokine 16	-951.186	-950.99	0.3927	0.530884	1	0.33232	0.35524	0.1627
47982at40674	MACC1, MET transcriptional regulator	-1956.87	-1956.87	0.000924	0.97575	1	0.33216	0.33182	0.34246
103271at40674	endoplasmic reticulum resident protein 44	-1113.54	-1112.42	2.24545	0.134008	1	0.3318	0.35268	0.0001
126813at40674	Mitochondrial antiviral signaling protein	-854.52	-854.52	1e-05	0.997477	1	0.33153	0.33152	23.967
83173at40674	G protein-coupled receptor 176	-1471.93	-1471.33	1.19635	0.274052	1	0.33151	0.34022	0.0001
84869at40674	Trypsin domain containing 1	-1050.27	-1050.18	0.176386	0.674498	1	0.33099	0.34084	0.2029
42224at40674	AT-rich interaction domain 4A	-2475.78	-2475.35	0.850966	0.356279	1	0.33064	0.34186	0.12338
181412at40674	G patch domain-containing protein 11	-5335.21	-5335.03	0.367036	0.544624	1	0.33047	0.3242	0.51811
17056at40674	DExH-box helicase 9	-352.57	-351.819	1.50376	0.220094	1	0.32983	0.2636	999
69843at40674	G protein-regulated inducer of neurite outgrowth 3	-543.398	-542.705	1.3871	0.238895	1	0.32922	0.30667	999
152567at40674	Geminin coiled-coil domain containing	-2067.57	-2067.54	0.066132	0.797054	1	0.3292	0.32584	0.42388
196866at40674	MAL-like protein	-931.142	-930.411	1.46273	0.226496	1	0.32884	0.26112	1.07257
22560at40674	Gem nuclear organelle associated protein 4	-2197.58	-2196.95	1.25544	0.262516	1	0.32869	0.33758	0.0001
124586at40674	Basic leucine zipper nuclear factor 1	-6159.09	-6158.56	1.05391	0.304608	1	0.32851	0.31652	0.65289
30986at40674	eukaryotic translation initiation factor 3 subunit A	-3028.91	-3028.85	0.117986	0.731229	1	0.32849	0.3328	0.21845
97939at40674	N-acetylglutamate synthase	-3402.45	-3402.35	0.200458	0.654351	1	0.32803	0.32376	0.47441
167885at40674	UBX domain-containing protein 10	-1564.81	-1564.79	0.03534	0.850885	1	0.32678	0.31886	0.37672
100553at40674	MSS51 mitochondrial translational activator	-1754.82	-1754.81	0.02369	0.877676	1	0.32651	0.3309	0.30152
66243at40674	Zinc finger SWIM-type containing 3	-1215.24	-1214.48	1.52785	0.216436	1	0.32644	0.33694	0.0001
30007at40674	conserved oligomeric Golgi complex subunit 1	-576.402	-575.583	1.63712	0.200721	1	0.32641	0.29361	999
106732at40674	synaptotagmin-12	-1103.98	-1103.98	0.006292	0.936776	1	0.32624	0.32752	0.29593
110096at40674	THUMP domain containing 2	-1258.04	-1257.77	0.538404	0.463095	1	0.32583	0.34024	0.13943
62640at40674	Proline and serine rich 1	-5249.08	-5247.02	4.10589	0.0427341	1	0.32542	0.34331	0.05401
200181at40674	RILP-like protein 2	-1134.01	-1133.78	0.474396	0.490972	1	0.32239	0.3101	0.71687
172917at40674	protein SCO2 homolog, mitochondrial	-829.486	-828.703	1.56646	0.210722	1	0.32195	0.30023	999
195972at40674	Chromosome 2 open reading frame 49	-1262.26	-1261.66	1.21267	0.270804	1	0.32163	0.33313	0.0001
171462at40674	tumor necrosis factor	-2256.13	-2256.13	0.001312	0.971106	1	0.32111	0.32081	0.33799
200334at40674	otoraplin	-778.334	-776.7	3.26863	0.0706167	1	0.32096	0.22714	1.83997
37125at40674	Zinc finger CCCH-type containing 13	-1018.67	-1018.66	0.01977	0.888181	1	0.32048	0.31664	0.36688
96206at40674	Thyroid hormone receptor interactor 13	-2576.6	-2576.21	0.784634	0.375728	1	0.3202	0.33293	0.1251
44833at40674	Apical junction component 1 homolog	-1609.89	-1608.75	2.2804	0.131018	1	0.32019	0.33459	0.0001
86582at40674	Mitogen-activated protein kinase kinase kinase 8	-5421.73	-5421.56	0.334368	0.563098	1	0.31973	0.31345	0.54014
197526at40674	ubiquitin-like protein ISG15	-1495.64	-1495.64	2e-06	0.998872	1	0.31882	0.31882	0.23111
122287at40674	PAK1 interacting protein 1	-11021.8	-11021.6	0.476728	0.489908	1	0.31853	0.32197	0.25128
52021at40674	threonine synthase-like 1	-1197.03	-1197.02	0.020926	0.884981	1	0.3185	0.32273	0.28465
198946at40674	coiled-coil domain-containing protein 70	-339.293	-339.293	2.8e-05	0.995778	1	0.31839	0.31838	106.653
59549at40674	SPOC domain-containing protein 1	-714.463	-714.463	0	1	1	0.31807	0.31807	1.25864
173211at40674	Dephospho-CoA kinase domain containing	-1272.07	-1270.19	3.7467	0.052912	1	0.31763	0.35429	0.0001
205262at40674	phosphoinositide-interacting protein	-1154.32	-1153.04	2.56211	0.109453	1	0.31738	0.34668	0.0001
103113at40674	microtubule-associated protein 10	-1376.32	-1376.32	0.00011	0.991632	1	0.31725	0.31725	0.0001
160348at40674	cyclic AMP-responsive element-binding protein 3	-5064.13	-5063.7	0.871968	0.350411	1	0.31721	0.30397	0.47994
32158at40674	Transmembrane and tetratricopeptide repeat containing 3	-1473.95	-1472.4	3.09691	0.078441	1	0.31719	0.34678	0.0001
116476at40674	Gap junction protein	-610.957	-610.957	0	1	1	0.31699	0.31699	0.40841
62906at40674	KIAA1522	-9426.02	-9426.02	0.000134	0.990764	1	0.31685	0.31676	0.31848
41692at40674	E3 ubiquitin protein ligase	-1344.73	-1344.36	0.742748	0.388782	1	0.31655	0.29931	0.85347
198458at40674	nuclear receptor 2C2-associated protein	-9288.53	-9287.92	1.22718	0.267956	1	0.31589	0.32711	0.16879
12310at40674	zinc finger protein 318	-397.842	-397.842	3.4e-05	0.995348	1	0.31529	0.31529	0.0001
13691at40674	protein TASOR isoform X1	-1509.45	-1509.41	0.08452	0.771263	1	0.31506	0.32131	0.22407
181073at40674	starch-binding domain-containing protein 1	-2436.71	-2436.69	0.0375	0.846451	1	0.31415	0.31104	0.35676
150961at40674	zinc finger protein 488	-1104.34	-1104.33	0.035634	0.850273	1	0.31332	0.30896	0.3761
99628at40674	Checkpoint kinase 2	-2003.5	-2003.5	0.000162	0.989845	1	0.31272	0.31311	0.31083
192593at40674	interleukin-27 subunit alpha	-3602.2	-3602.15	0.10303	0.748223	1	0.31239	0.3088	0.37838
20634at40674	activity-dependent neuroprotector homeobox protein	-7230.82	-7230.41	0.819462	0.365338	1	0.31197	0.30275	0.45629
177980at40674	Triggering receptor expressed on myeloid cells 2	-3078.35	-3077.43	1.82566	0.176641	1	0.31109	0.29283	0.76198
159395at40674	retinol dehydrogenase 8	-2065.38	-2065.12	0.534142	0.464871	1	0.3104	0.30149	0.73002
16186at40674	Ubiquitin specific peptidase 42	-2348.3	-2348.3	0.000224	0.988059	1	0.31034	0.31058	0.30667
166143at40674	transmembrane protein 59-like	-2499.74	-2498.97	1.5339	0.215528	1	0.31017	0.30437	999
150722at40674	Solute carrier family 25 member 19	-998.633	-997.915	1.43544	0.230879	1	0.30911	0.27815	999
10393at40674	little elongation complex subunit 1	-2041.47	-2041.46	0.024774	0.874932	1	0.30867	0.3121	0.27484
1579at40674	neurofibromin	-1269.29	-1269.27	0.03836	0.844722	1	0.30811	0.31186	0.24446
46937at40674	Zinc finger and BTB domain containing 1	-1617.4	-1616.77	1.24879	0.263783	1	0.30795	0.32415	0.0001
177105at40674	Peroxisomal biogenesis factor 11 alpha	-1881.94	-1881.93	0.023232	0.878855	1	0.30701	0.30422	0.37942
133557at40674	uncharacterized protein C19orf45 homolog	-2368.44	-2365.99	4.89498	0.0269349	1	0.30655	0.27671	999
195695at40674	Triggering receptor expressed on myeloid cells like 1	-527.129	-526.651	0.957078	0.327924	1	0.30502	0.29375	999
128707at40674	Delta-aminolevulinic acid dehydratase	-2429.05	-2428.94	0.213812	0.643796	1	0.30499	0.29923	0.45908
11055at40674	Phosphoinositide phospholipase C	-2903.01	-2903.01	0.004162	0.948561	1	0.30464	0.30395	0.31975
148731at40674	proline-serine-threonine phosphatase-interacting protein 2	-1920.56	-1920.54	0.033386	0.855019	1	0.30359	0.29961	0.33202
51619at40674	Ankyrin repeat and EF-hand domain containing 1	-2013.84	-2013.53	0.617126	0.432117	1	0.30238	0.31709	0.13146
167253at40674	interleukin-27 subunit beta	-3969.25	-3969.08	0.338298	0.560813	1	0.30199	0.29869	0.50854
108362at40674	nucleoporin Nup43	-2904.84	-2904.65	0.376614	0.539421	1	0.30181	0.31067	0.19985
169350at40674	transmembrane protein 56	-1452.11	-1452.02	0.170722	0.679471	1	0.30153	0.29415	0.45627
109230at40674	TSC22 domain family member 2	-2471.11	-2469.79	2.63913	0.104261	1	0.30132	0.2886	999
178821at40674	heat shock protein beta-1	-2450.13	-2448.36	3.54167	0.0598451	1	0.3007	0.28143	1.70154
166723at40674	Collagen type XXVI alpha 1 chain	-2122.35	-2122.25	0.197154	0.657028	1	0.30069	0.3054	0.20751
177262at40674	lecithin retinol acyltransferase	-2140.78	-2140.78	0.000238	0.987691	1	0.30009	0.29983	0.3031
17636at40674	Phosphatidylinositol-4,5-bisphosphate 3-kinase catalytic subunit gamma	-1740.64	-1740.12	1.0412	0.307543	1	0.29999	0.30581	0.0001
80748at40674	recQ-mediated genome instability protein 1	-2380.16	-2380.08	0.178504	0.672662	1	0.29996	0.30524	0.22048
57738at40674	leucine-rich repeat neuronal protein 2	-2425.98	-2424.3	3.35876	0.0668483	1	0.29969	0.34643	0.05759
10960at40674	SET-binding protein	-1337.61	-1337.55	0.11316	0.736575	1	0.29957	0.30475	0.20121
162110at40674	leucine-rich repeat-containing protein 19	-1316.93	-1316.93	1.8e-05	0.996615	1	0.2992	0.2992	0.40652
91242at40674	Erythropoietin receptor	-1205.53	-1204.73	1.59353	0.206823	1	0.2992	0.28487	999
166988at40674	Potassium channel regulator	-13070.3	-13069.9	0.899374	0.34295	1	0.29908	0.3028	0.18926
32858at40674	Smith-Magenis syndrome chromosome region, candidate 8	-1091.14	-1091.14	0	1	1	0.29879	0.29878	0.36182
17040at40674	Adhesion G protein-coupled receptor F5	-830.354	-828.301	4.10492	0.0427586	1	0.29842	0.16433	1.65841
127015at40674	hemogen	-2003.43	-2003.43	0	1	1	0.29837	0.29836	0.37016
153314at40674	ELK3, ETS transcription factor	-842.527	-842.527	1e-05	0.997477	1	0.29819	0.29819	0.65172
68830at40674	KIAA0895	-1499.97	-1499.18	1.59111	0.207168	1	0.2979	0.28425	999
42796at40674	General transcription factor IIIC subunit 2	-1673.78	-1673.67	0.211054	0.645943	1	0.29772	0.30873	0.23132
147689at40674	HLA class II histocompatibility antigen gamma chain isoform X1	-1476	-1475.66	0.682162	0.408843	1	0.29766	0.27561	0.60483
109905at40674	Tyrosine--tRNA ligase	-1167.28	-1166.41	1.73197	0.18816	1	0.29761	0.28592	999
27997at40674	Junctional cadherin 5 associated	-2349.13	-2348.94	0.385826	0.534502	1	0.29741	0.31245	0.20724
41727at40674	Establishment of sister chromatid cohesion N-acetyltransferase 1	-2581.59	-2580.89	1.41333	0.234504	1	0.29722	0.30961	0.09112
183129at40674	Palmitoyltransferase	-761.039	-760.48	1.11637	0.290701	1	0.29704	0.27298	0.99762
135281at40674	laforin	-1144.41	-1141.91	5.00157	0.0253243	1	0.29689	0.25743	999
47664at40674	mannosyl-oligosaccharide glucosidase	-1415.33	-1414.53	1.59847	0.20612	1	0.29665	0.28667	999
117140at40674	U3 small nucleolar ribonucleoprotein protein MPP10	-858.849	-857.244	3.20993	0.0731924	1	0.29637	0.40693	0.0001
40953at40674	Leucine rich repeats and death domain containing 1	-1460.37	-1459.13	2.47454	0.115703	1	0.29629	0.31748	0.0001
5111at40674	MAX gene-associated protein isoform X1	-1791.28	-1790.69	1.18038	0.277279	1	0.29578	0.30235	0.0001
116920at40674	Cilia and flagella associated protein 45	-858.809	-858.795	0.027948	0.867231	1	0.29514	0.29193	0.37216
178941at40674	leucine-rich repeat-containing protein 46	-1010.41	-1009.5	1.83174	0.175922	1	0.29423	0.32086	0.07261
46208at40674	Spermatogenesis associated 5 like 1	-3073.64	-3070.7	5.87193	0.0153842	1	0.29421	0.27171	2.39442
15043at40674	Zinc finger protein 644	-1362.57	-1362.08	0.977862	0.322727	1	0.29395	0.27754	999
148050at40674	Fos proto-oncogene, AP-1 transcription factor subunit	-1111.12	-1110.4	1.45692	0.227421	1	0.2939	0.31111	0.0001
113858at40674	clusterin-like protein 1	-901.812	-901.798	0.027656	0.86792	1	0.2938	0.29004	0.36964
155312at40674	Chondrolectin	-2179.64	-2179.64	4e-05	0.994954	1	0.29368	0.29373	0.29103
201541at40674	Placental growth factor	-1432.62	-1429.76	5.72367	0.0167377	1	0.29343	0.31975	0.0001
119743at40674	Abhydrolase domain containing 12B	-8949.36	-8949.35	0.023318	0.878633	1	0.29268	0.29178	0.30794
179935at40674	transmembrane protein 186	-13066.5	-13066.4	0.134208	0.714108	1	0.29261	0.29431	0.25636
91675at40674	Family with sequence similarity 196 member B	-1304.56	-1304.52	0.086482	0.768698	1	0.29242	0.28884	0.44311
55264at40674	leucine-rich repeat transmembrane protein FLRT3	-4276.04	-4276.01	0.05148	0.820508	1	0.29227	0.29469	0.25775
150597at40674	1-acyl-sn-glycerol-3-phosphate acyltransferase	-771.814	-771.315	0.998818	0.317597	1	0.29216	0.26466	0.91694
194445at40674	myoglobin	-8060.02	-8059.71	0.614018	0.433279	1	0.292	0.28591	0.41376
164529at40674	ly6/PLAUR domain-containing protein 3	-4103.59	-4102.93	1.31052	0.2523	1	0.29199	0.30035	0.12248
105379at40674	UMP-CMP kinase 2, mitochondrial	-5611.13	-5610.93	0.391682	0.531417	1	0.29198	0.28484	0.46432
30553at40674	Transcriptional regulating factor 1	-2080.14	-2077.73	4.82318	0.0280795	1	0.29196	0.31112	0.0001
35765at40674	semaphorin-3E	-1432.72	-1431.94	1.56065	0.211571	1	0.29176	0.2603	1.04645
131230at40674	bcl-2/adenovirus E1B 19 kDa-interacting protein 2-like protein	-736.6	-735.625	1.94963	0.162627	1	0.29142	0.27491	999
138328at40674	deoxynucleotidyltransferase terminal-interacting protein 2	-1447.71	-1447.71	6e-06	0.998046	1	0.29075	0.29405	0.0001
90741at40674	Methyltransferase like 4	-929.582	-927.879	3.40528	0.0649882	1	0.29051	0.28149	999
100938at40674	solute carrier family 35 member G2	-1759.3	-1759.28	0.044296	0.833304	1	0.29047	0.28412	0.33216
69739at40674	DDB1 and CUL4 associated factor 17	-4512.67	-4512.2	0.928298	0.335306	1	0.28931	0.27876	0.59101
21710at40674	uncharacterized protein C10orf71 homolog	-2768.31	-2768.19	0.239898	0.62428	1	0.28883	0.28262	0.46859
157352at40674	C-type lectin domain containing 11A	-1136.24	-1135.67	1.1342	0.286881	1	0.28837	0.29867	0.0001
167757at40674	testis, prostate and placenta-expressed protein	-2414.27	-2413.53	1.48125	0.223579	1	0.28833	0.30044	0.08709
149544at40674	anamorsin	-874.683	-872.769	3.8278	0.0504092	1	0.28753	0.24292	999
104692at40674	Taxilin beta	-1590.03	-1589.49	1.08112	0.298446	1	0.28746	0.27457	0.87923
100296at40674	uridine 5'-monophosphate synthase	-5335.69	-5335.46	0.464842	0.49537	1	0.28725	0.28086	0.37424
77173at40674	Parathyroid hormone 2 receptor	-407.395	-407.35	0.09128	0.762556	1	0.28721	0.28721	25.3851
60605at40674	Leucine carboxyl methyltransferase 2	-1269.08	-1268.48	1.20702	0.271923	1	0.28699	0.24609	0.5245
157446at40674	REM2 and RAB like small GTPase 1	-7272.37	-7272.31	0.118068	0.731139	1	0.28667	0.28378	0.35115
166379at40674	MKRN2 opposite strand protein	-1275.84	-1275.59	0.498112	0.480331	1	0.28651	0.27512	0.64973
42277at40674	Methylmalonyl-CoA mutase	-7479.57	-7479.15	0.844668	0.358065	1	0.28646	0.27857	0.44693
189745at40674	protein FAM192A	-1942.68	-1942.66	0.048716	0.825313	1	0.28586	0.2828	0.35476
178506at40674	A-kinase-interacting protein 1	-4765.92	-4765.9	0.035976	0.849565	1	0.28585	0.28501	0.32465
12731at40674	doublecortin domain-containing protein 5	-536.161	-536.127	0.067258	0.795372	1	0.28548	0.27535	0.40593
160668at40674	Zinc finger CCHC-type containing 9	-1211.64	-1210.94	1.41745	0.233824	1	0.28539	0.29938	0.0001
98638at40674	uncharacterized protein C19orf57 homolog	-847.804	-847.071	1.46469	0.226185	1	0.28493	0.33262	0.0001
102965at40674	rhotekin isoform X1	-11961.2	-11960.6	1.28697	0.256607	1	0.28482	0.29185	0.17207
108113at40674	RUN and FYVE domain-containing protein 4	-1631.07	-1630.78	0.574798	0.448359	1	0.28466	0.29127	0.11701
166627at40674	Dickkopf WNT signaling pathway inhibitor 1	-1724.15	-1721.33	5.65347	0.0174208	1	0.28464	0.32494	0.0001
91854at40674	T-complex 11 like 2	-656.372	-656.372	6e-06	0.998046	1	0.28445	0.28445	25.3649
181299at40674	T-cell surface antigen CD2	-4744.53	-4744.53	0.008072	0.928411	1	0.284	0.28309	0.31025
100985at40674	Protein kinase domain containing, cytoplasmic	-2501.17	-2500.83	0.689492	0.406337	1	0.28398	0.294	0.11707
96020at40674	Acyl-CoA dehydrogenase long chain	-5071.71	-5071.67	0.07402	0.785571	1	0.2839	0.28684	0.23371
166937at40674	Chromosome 3 open reading frame 33	-2142.05	-2141.82	0.474534	0.490909	1	0.28388	0.27626	0.49746
137609at40674	Fasciculation and elongation protein zeta 2	-4647.27	-4647.2	0.143468	0.704857	1	0.28368	0.2803	0.41262
136612at40674	transmembrane protein 79	-1117.05	-1117.02	0.071396	0.789315	1	0.28359	0.27557	0.35199
139186at40674	PNMA family member 8A	-1227.17	-1225.9	2.53877	0.111081	1	0.28343	0.30624	0.0001
5773at40674	Helicase with zinc finger	-6837.92	-6837.44	0.95894	0.327454	1	0.2832	0.2913	0.15989
174082at40674	Spindlin interactor and repressor of chromatin binding	-757.483	-757.455	0.057188	0.810997	1	0.28313	0.28931	0.2028
99291at40674	docking protein 3	-2211.49	-2210.69	1.59478	0.206645	1	0.28274	0.29932	0.08508
149638at40674	NADH dehydrogenase	-682.397	-681.147	2.49922	0.113903	1	0.28255	0.25438	999
108925at40674	Death domain associated protein	-1415.92	-1415.88	0.080394	0.776764	1	0.28252	0.27521	0.37082
6586at40674	protein NYNRIN	-507.314	-507.267	0.094928	0.758003	1	0.28235	0.26921	0.42792
92677at40674	Solute carrier family 17 member 5	-3549.13	-3549.13	8.2e-05	0.992775	1	0.28123	0.28115	0.28325
85613at40674	A-kinase anchor protein 8	-2307.11	-2307.05	0.116114	0.733288	1	0.28111	0.27606	0.36847
176246at40674	Coiled-coil domain containing 117	-2475.92	-2474.65	2.54651	0.110538	1	0.28103	0.30049	0.06365
86542at40674	Mitotic spindle positioning	-3297.36	-3297.24	0.240074	0.624153	1	0.28056	0.27611	0.3809
209423at40674	protein CCSMST1	-1178.39	-1178.23	0.320438	0.571345	1	0.28049	0.29789	0.15451
25810at40674	exosome complex exonuclease RRP44 isoform X1	-1516.09	-1515.41	1.36266	0.243078	1	0.2804	0.28802	0.0001
155821at40674	Gamma-glutamyltransferase 6	-4878.44	-4878.18	0.508294	0.475878	1	0.27963	0.2725	0.47114
93003at40674	Nuclear receptor binding protein 1	-1907.19	-1907.19	0	1	1	0.27951	0.27951	1.1683
92096at40674	Zinc finger protein 410	-618.024	-617.26	1.52869	0.21631	1	0.2795	0.30798	0.0001
15245at40674	zinc finger protein 518A	-2291.02	-2290.74	0.562322	0.453326	1	0.27948	0.27085	0.47464
52198at40674	Enhancer of polycomb homolog	-2487.81	-2487.81	0.000478	0.982557	1	0.27942	0.27923	0.28552
175209at40674	Nudix hydrolase 7	-1723.02	-1722.61	0.821996	0.364597	1	0.27922	0.26741	0.80874
14389at40674	Additional sex combs like 1, transcriptional regulator	-645.004	-644.956	0.094888	0.758053	1	0.2792	0.2617	0.41959
63457at40674	Mdm1 nuclear protein	-1963.09	-1963.02	0.127046	0.721515	1	0.27906	0.27424	0.39671
155659at40674	lymphocyte transmembrane adapter 1	-2494.97	-2494.95	0.040554	0.840401	1	0.27901	0.28094	0.21913
97162at40674	protein asteroid homolog 1	-1641.33	-1637.89	6.87767	0.00872793	1	0.27894	0.32265	0.0001
111669at40674	stimulator of interferon genes protein	-862.19	-862.19	0	1	1	0.27891	0.27891	0.90494
186556at40674	protein FAM3D	-906.902	-906.846	0.112166	0.737692	1	0.27868	0.26962	0.44161
119973at40674	astacin-like metalloendopeptidase	-9608.85	-9608.68	0.332636	0.564111	1	0.2781	0.28101	0.20295
54545at40674	EF-hand domain containing 1	-1029.91	-1029.66	0.51839	0.471529	1	0.2779	0.26365	0.63651
155299at40674	polycomb group RING finger protein 1	-1087.27	-1086.66	1.21643	0.270063	1	0.27767	0.28971	0.0001
75322at40674	transcription factor SOX-30	-5309.27	-5308.83	0.874786	0.349634	1	0.2774	0.26898	0.50891
159507at40674	U6 snRNA phosphodiesterase	-1285.87	-1285.33	1.09383	0.295623	1	0.27719	0.29123	0.0001
73446at40674	G protein-regulated inducer of neurite outgrowth 1	-1034.22	-1033.67	1.09658	0.295017	1	0.27713	0.28392	0.0001
152537at40674	transcobalamin-2	-3452.7	-3452.41	0.561594	0.453619	1	0.27691	0.26904	0.41053
175320at40674	N-acetyltransferase 9 isoform X1	-1374.91	-1374.91	0.011622	0.91415	1	0.27685	0.27424	0.30702
49757at40674	FH2 domain-containing protein 1	-2690.77	-2690.69	0.162134	0.687199	1	0.27608	0.27186	0.48707
46443at40674	PR/SET domain 1	-883.377	-882.356	2.04176	0.153032	1	0.27548	0.24472	999
154826at40674	UTP3, small subunit processome component	-1256.91	-1256.9	0.009906	0.920718	1	0.27497	0.27415	0.31711
53608at40674	Follicle-stimulating hormone receptor	-6216.77	-6216.72	0.09038	0.763695	1	0.27495	0.27731	0.22756
136410at40674	vitronectin	-2155.89	-2155.55	0.671922	0.412382	1	0.27466	0.28971	0.17149
39053at40674	genetic suppressor element 1 isoform X1	-2929.79	-2929.29	1.00643	0.315759	1	0.27413	0.28635	0.10028
131977at40674	transcription factor E2F1	-2353.48	-2352.38	2.20691	0.137394	1	0.27374	0.28725	0.06363
197714at40674	prostaglandin E synthase	-866.102	-866.102	0	1	1	0.27348	0.27348	0.20525
109272at40674	Transcriptional adaptor 3	-526.782	-526.274	1.01473	0.313772	1	0.27331	0.31238	0.0001
96277at40674	Taxilin alpha	-654.389	-651.998	4.78307	0.0287409	1	0.27286	0.16371	999
166590at40674	Collagen triple helix repeat containing 1	-577.123	-574.956	4.33363	0.0373665	1	0.27249	0.13058	1.20175
199200at40674	Synaptogyrin	-2961.19	-2961	0.37567	0.53993	1	0.27242	0.27973	0.14063
139128at40674	protein FAM181A	-1481.82	-1481.44	0.763798	0.382143	1	0.2724	0.25533	0.58126
162182at40674	Transmembrane and immunoglobulin domain containing 1	-1228.28	-1227.65	1.26496	0.260714	1	0.27204	0.26508	999
150839at40674	Cytochrome c heme lyase	-970.856	-970.218	1.27655	0.258541	1	0.27196	0.22403	0.69871
193616at40674	hepatoma-derived growth factor-related protein 3	-2974.03	-2973.15	1.76038	0.184577	1	0.27183	0.25702	0.53074
16231at40674	nephrocystin-3	-2172.95	-2172.34	1.23604	0.266236	1	0.27047	0.27875	0.0001
120409at40674	WNT1-inducible-signaling pathway protein 3	-1264.05	-1262.65	2.80074	0.0942206	1	0.27035	0.40603	0.0001
96447at40674	nuclear respiratory factor 1 isoform X1	-1145.81	-1144.31	2.99413	0.0835669	1	0.27034	0.31425	0.0001
164926at40674	draxin	-2314.17	-2314.01	0.314572	0.574888	1	0.2703	0.26637	0.53007
75619at40674	Transmembrane and coiled-coil domains 3	-1252.83	-1251.5	2.6621	0.102765	1	0.2703	0.25375	999
101449at40674	Coiled-coil domain containing 155	-4044.54	-4044.27	0.534022	0.464921	1	0.27029	0.263	0.44899
71753at40674	Zinc finger with UFM1 specific peptidase domain	-1396.73	-1395.67	2.11735	0.145638	1	0.27024	0.28891	0.0001
123810at40674	phosphotriesterase-related protein	-257.578	-257.578	6e-06	0.998046	1	0.27014	0.27014	0.0001
115641at40674	beta-1,4-glucuronyltransferase 1	-672.441	-671.976	0.93074	0.334671	1	0.26996	0.30397	0.0001
50358at40674	Epithelial splicing regulatory protein 1	-1512.23	-1511.96	0.529536	0.466802	1	0.26986	0.25415	0.44119
38098at40674	PR domain zinc finger protein 4	-1097.77	-1096.58	2.37984	0.12291	1	0.26985	0.30392	0.0001
151932at40674	tafazzin isoform X1	-759.088	-757.939	2.29709	0.129617	1	0.26968	0.29719	0.0001
21550at40674	Non-SMC condensin II complex subunit G2	-1771.13	-1770.01	2.23125	0.135244	1	0.26934	0.28145	0.0001
29955at40674	transmembrane protein 132E	-1406.27	-1406.21	0.127082	0.721477	1	0.2692	0.26233	0.4416
37842at40674	ERCC excision repair 4, endonuclease catalytic subunit	-1283.17	-1283.12	0.107318	0.743218	1	0.26833	0.26367	0.42384
128046at40674	dehydrodolichyl diphosphate synthase complex subunit DHDDS isoform X1	-2619.09	-2618.99	0.19982	0.654866	1	0.26831	0.2639	0.38434
81287at40674	BCLAF1 and THRAP3 family member 3	-25657.7	-25656.8	1.80972	0.178542	1	0.2681	0.27381	0.17917
130916at40674	cadherin-related family member 5	-3358.99	-3358.98	0.017858	0.893692	1	0.26747	0.2658	0.30144
66514at40674	Bardet-Biedl syndrome 10 protein	-342.959	-342.959	1.4e-05	0.997015	1	0.26735	0.26735	0.0001
191418at40674	interleukin-23 subunit alpha	-3558.09	-3558.07	0.03545	0.850656	1	0.2672	0.26567	0.30793
168688at40674	Zinc binding alcohol dehydrogenase domain containing 2	-2444.68	-2443.82	1.70929	0.191078	1	0.26672	0.25978	999
126537at40674	D-aspartate oxidase	-531.184	-530.381	1.60606	0.205047	1	0.26653	0.31122	0.0001
74657at40674	protein APCDD1	-4266.29	-4266.29	0.002622	0.959162	1	0.26645	0.26712	0.25949
18358at40674	Zinc finger protein 609	-3821.38	-3820.38	1.98906	0.158439	1	0.2663	0.27694	0.0001
94599at40674	Motile sperm domain containing 2	-1218.94	-1218.68	0.518954	0.471288	1	0.26597	0.24833	0.60461
70798at40674	Leucine rich repeat, Ig-like and transmembrane domains 3	-2380.8	-2380.78	0.040394	0.840712	1	0.26595	0.2681	0.20928
150380at40674	podocin	-1717.07	-1716.71	0.72868	0.393311	1	0.26587	0.23363	0.5402
26150at40674	HEAT repeat-containing protein 6	-6991.85	-6991.84	0.01086	0.917002	1	0.26568	0.26655	0.25464
88991at40674	NEDD8-activating enzyme E1 regulatory subunit	-887.858	-887.193	1.3314	0.248556	1	0.26535	0.2553	999
99269at40674	rRNA methyltransferase 3, mitochondrial	-2059.32	-2058.62	1.4131	0.234542	1	0.26522	0.28733	0.12148
186089at40674	granulocyte colony-stimulating factor	-1688	-1686.38	3.25298	0.0712938	1	0.26502	0.28511	0.0001
164648at40674	platelet glycoprotein Ib alpha chain	-1972.61	-1972.61	1.2e-05	0.997236	1	0.26463	0.26463	0.75083
181629at40674	coiled-coil domain-containing protein 89	-2030.85	-2030.08	1.53235	0.215761	1	0.26444	0.29398	0.07989
164793at40674	MLX, MAX dimerization protein	-2413.71	-2413.67	0.091082	0.762806	1	0.26438	0.26193	0.3317
146777at40674	methyl-CpG-binding domain protein 6	-5652.61	-5652.5	0.218	0.640568	1	0.26416	0.26027	0.33817
79153at40674	Holliday junction recognition protein	-547.504	-546.842	1.32518	0.249665	1	0.26344	0.28972	0.0001
120538at40674	Solute carrier family 46 member 2	-2543.73	-2543.41	0.63706	0.424777	1	0.26316	0.2695	0.11101
50267at40674	Leucine rich repeat and fibronectin type III domain containing 2	-2755.35	-2754.95	0.793962	0.372905	1	0.26303	0.27132	0.1335
25868at40674	Zinc finger protein 451	-796.124	-795.573	1.10237	0.293747	1	0.26299	0.28317	0.0001
131043at40674	cyclin-J-like protein	-788.415	-787.869	1.09197	0.296035	1	0.2623	0.27877	0.0001
137433at40674	methionyl-tRNA formyltransferase, mitochondrial	-9046.15	-9046.04	0.22223	0.637346	1	0.26222	0.26479	0.21139
154160at40674	protein EVI2B	-2935.22	-2933.29	3.85979	0.0494565	1	0.26213	0.23455	1.08468
16610at40674	PH domain leucine-rich repeat-containing protein phosphatase 2	-1194.12	-1193.09	2.06115	0.151096	1	0.26198	0.28259	0.0001
103616at40674	endonuclease domain-containing 1 protein	-8381.88	-8381.81	0.135478	0.712819	1	0.26152	0.26398	0.22264
86443at40674	2-phosphoxylose phosphatase 1	-2458.49	-2457.96	1.07341	0.300176	1	0.26147	0.26632	0.0001
134764at40674	Interferon regulatory factor 7	-914.065	-914.065	1.2e-05	0.997236	1	0.26143	0.26143	0.03854
131739at40674	G-patch domain and ankyrin repeats 1	-1927.24	-1926.69	1.09731	0.294857	1	0.26085	0.26711	0.0001
208445at40674	cysteine and tyrosine-rich protein 1	-582.725	-582.725	1.4e-05	0.997015	1	0.26063	0.26063	0.34265
118711at40674	protein FAM83F	-2208.18	-2208.18	2e-06	0.998872	1	0.26044	0.26045	0.26011
83957at40674	Ring finger protein 180	-1946.21	-1945.41	1.58695	0.207763	1	0.26019	0.27959	0.0787
58666at40674	NF-kappa-B-repressing factor	-1977.45	-1976.38	2.14921	0.142643	1	0.26018	0.27431	0.0001
159986at40674	3-beta-hydroxysteroid-Delta(8), Delta(7)-isomerase	-1113.21	-1113.21	0.00062	0.980135	1	0.25969	0.25913	0.26874
93675at40674	Ring finger protein 38	-5613.49	-5613.34	0.292436	0.588664	1	0.25949	0.25358	0.34746
19675at40674	Zinc finger protein, FOG family member 2	-2956.6	-2955.77	1.66437	0.197014	1	0.25943	0.27179	0.07935
202072at40674	doublesex- and mab-3-related transcription factor B1	-1653.71	-1653.62	0.17112	0.679118	1	0.25928	0.25135	0.35908
154926at40674	Chromosome 17 open reading frame 80	-1472.93	-1472.09	1.67236	0.195943	1	0.25921	0.23976	0.67378
162427at40674	F-box/LRR-repeat protein 8	-1694.19	-1692.25	3.88217	0.0488014	1	0.25885	0.29505	0.0001
12408at40674	1-phosphatidylinositol 4,5-bisphosphate phosphodiesterase gamma-2	-1055.41	-1055.41	0.010828	0.917124	1	0.25874	0.25753	0.29922
132003at40674	F-actin-capping protein subunit alpha-3	-4729.87	-4729.06	1.62419	0.202509	1	0.25869	0.26827	0.07646
19349at40674	synergin gamma isoform X1	-1313.66	-1313.66	3.2e-05	0.995487	1	0.2586	0.2586	0.93083
20103at40674	Nuclear transcription factor, X-box binding 1	-2223.7	-2221.53	4.34225	0.0371777	1	0.25832	0.28549	0.0001
93586at40674	STE20-related kinase adapter protein alpha isoform X1	-3804.41	-3804.4	0.01786	0.893686	1	0.25802	0.25717	0.27824
137008at40674	alpha-1,4-N-acetylglucosaminyltransferase	-835.856	-835.757	0.198278	0.656114	1	0.25794	0.25057	0.4805
197017at40674	tumor necrosis factor ligand superfamily member 18	-3293.88	-3293.81	0.13175	0.716624	1	0.25754	0.25392	0.42906
39695at40674	BEN domain-containing protein 3	-1344.66	-1343.53	2.26836	0.132039	1	0.25741	0.27366	0.0001
141080at40674	ER membrane protein complex subunit 9	-1724.89	-1723.57	2.63693	0.104405	1	0.25729	0.27267	0.0001
24112at40674	cat eye syndrome critical region protein 2	-6908.77	-6908.77	0.001642	0.967677	1	0.25728	0.25753	0.25236
128083at40674	PI-PLC X domain-containing protein 2	-954.647	-953.746	1.80359	0.17928	1	0.25704	0.21403	999
4246at40674	Leucine rich repeat kinase 1	-2230.45	-2229.96	0.98795	0.320244	1	0.25698	0.26324	0.0001
139995at40674	ceroid-lipofuscinosis neuronal protein 5	-1868.16	-1865.39	5.52287	0.0187695	1	0.25665	0.28769	0.0001
53019at40674	F-box only protein 40	-15942.3	-15941.8	1.11207	0.291633	1	0.25653	0.26238	0.16508
195193at40674	Transmembrane protein 95	-2331	-2330.86	0.289638	0.590453	1	0.2564	0.26154	0.08573
116664at40674	inactive ubiquitin thioesterase FAM105A	-500.693	-500.693	0	1	1	0.25553	0.25553	0.70083
58867at40674	ectoderm-neural cortex protein 1	-1923.28	-1923.03	0.495602	0.481439	1	0.25546	0.26606	0.12216
11810at40674	SPHK1 interactor, AKAP domain containing	-2131.49	-2130.98	1.02458	0.311434	1	0.25518	0.25991	0.0001
13563at40674	Dispatched RND transporter family member 1	-1192.33	-1191.46	1.74632	0.186341	1	0.25516	0.23911	999
42079at40674	APC membrane recruitment protein 3	-1154.34	-1154.28	0.127888	0.720632	1	0.25446	0.249	0.41893
72086at40674	Solute carrier family 39 member 6	-3907.84	-3907.12	1.43211	0.231421	1	0.25425	0.24458	0.47693
143876at40674	E2F transcription factor 3	-1164.87	-1163.6	2.54212	0.110846	1	0.25421	0.27568	0.0001
29001at40674	Zinc finger protein 507	-1199.05	-1198.31	1.48265	0.223361	1	0.2541	0.2422	999
151317at40674	Methylmalonic aciduria (cobalamin deficiency) cblC type, with homocystinuria	-3315.03	-3314.33	1.40534	0.235832	1	0.25395	0.26339	0.07839
36701at40674	Mitogen-activated protein kinase kinase kinase 19	-990.361	-989.762	1.19913	0.273496	1	0.2537	0.22418	0.86826
162228at40674	uncharacterized protein C2orf73 homolog	-999.127	-999.078	0.097192	0.755226	1	0.25318	0.24469	0.38812
172749at40674	cell death regulator Aven	-1608.86	-1608.81	0.115854	0.733575	1	0.25309	0.24914	0.4075
174563at40674	EDAR associated death domain	-623.754	-623.754	0	1	1	0.25294	0.25294	0.37543
88460at40674	Serpin family D member 1	-1568.4	-1568.37	0.049806	0.823401	1	0.25286	0.25585	0.2051
30809at40674	DDB1- and CUL4-associated factor 5	-1743.19	-1743.18	0.037856	0.845733	1	0.25282	0.25588	0.20094
52709at40674	D-glucuronyl C5-epimerase	-1658.3	-1657.97	0.66498	0.414807	1	0.25282	0.23921	0.5138
123863at40674	progestin and adipoQ receptor family member 9	-1342.25	-1342.24	0.005068	0.943247	1	0.25258	0.25323	0.22864
54717at40674	Methyltransferase like 13	-3382.83	-3382.67	0.329432	0.565994	1	0.25242	0.2593	0.12911
78301at40674	Gypsy retrotransposon integrase 1	-1712.63	-1712.62	0.004136	0.948722	1	0.25185	0.25281	0.24163
15269at40674	SCL-interrupting locus protein	-660.368	-659.7	1.33671	0.247616	1	0.25154	0.22592	0.8443
30242at40674	DNA ligase	-1160.5	-1159.74	1.51583	0.218252	1	0.2508	0.2218	0.91422
97431at40674	major facilitator superfamily domain-containing protein 6-like	-5872.53	-5872.35	0.358784	0.549182	1	0.24979	0.24643	0.40593
137866at40674	protein FAM181B	-2875.39	-2875.36	0.050322	0.822504	1	0.24957	0.25228	0.20457
87124at40674	protein FAM196A	-1045.59	-1044.52	2.14248	0.14327	1	0.24932	0.26305	0.0001
39381at40674	BRCA1-associated ATM activator 1	-1603.41	-1601.39	4.04353	0.044341	1	0.24895	0.23107	999
139483at40674	NAD-dependent protein deacylase sirtuin-5, mitochondrial	-1513.61	-1513.6	0.017424	0.894984	1	0.24894	0.25102	0.21894
170468at40674	electron transfer flavoprotein subunit beta	-2038.64	-2037.77	1.73192	0.188166	1	0.24891	0.23929	999
100860at40674	F-box/LRR-repeat protein 16	-2972.9	-2972.67	0.455352	0.499804	1	0.24858	0.25687	0.12053
191203at40674	syndecan-3	-1395.69	-1395.65	0.09197	0.761687	1	0.24844	0.25297	0.17392
33345at40674	Phospholipase A2 activating protein	-4993.6	-4993.44	0.32529	0.568446	1	0.24816	0.25507	0.16614
168161at40674	alpha-ketoglutarate-dependent dioxygenase alkB homolog 6 isoform X1	-1035.52	-1031.88	7.28311	0.00696061	1	0.2481	0.18939	999
95583at40674	Lactamase beta	-1346.51	-1346.51	8e-06	0.997743	1	0.24802	0.24802	0.68463
202845at40674	alpha-lactalbumin	-1845.05	-1843.29	3.52162	0.0605732	1	0.24801	0.22081	1.03624
148489at40674	nudC domain-containing protein 3	-1077.16	-1076.69	0.92698	0.335649	1	0.24796	0.21629	0.72327
89390at40674	Differentially expressed in FDCP 8 homolog	-3207.67	-3207.02	1.29213	0.255655	1	0.24795	0.22752	0.53751
119993at40674	islet cell autoantigen 1-like protein	-1314.72	-1313.12	3.20788	0.0732845	1	0.24779	0.26763	0.0001
42081at40674	toll-like receptor 8	-1635.05	-1635.05	0.00044	0.983265	1	0.2475	0.2475	12.6531
161164at40674	Radical S-adenosyl methionine domain containing 2	-450.746	-450.746	4e-06	0.998404	1	0.24704	0.24703	32.9461
196902at40674	parathyroid hormone-related protein	-1926.81	-1926.36	0.889162	0.345704	1	0.24704	0.25409	0.0001
56973at40674	putative RNA-binding protein 15B	-2520.39	-2520.3	0.177156	0.673829	1	0.24703	0.25254	0.19951
165645at40674	glycoprotein integral membrane protein 1	-4059.8	-4059.77	0.059664	0.807028	1	0.24655	0.24481	0.34739
173056at40674	transmembrane protein 150C	-1937.4	-1937.35	0.107546	0.742955	1	0.24631	0.24139	0.38869
150327at40674	Mitochondrial ribosomal protein L44	-2308.3	-2308.29	0.019778	0.888159	1	0.24599	0.24375	0.27157
142193at40674	Megalencephalic leukoencephalopathy with subcortical cysts 1	-1913.86	-1913.76	0.209646	0.647045	1	0.24596	0.25375	0.14446
42374at40674	protein FAM171B	-5959.35	-5958.72	1.26382	0.260929	1	0.2458	0.25249	0.15203
57964at40674	Cyclic nucleotide gated channel alpha 3	-1579.08	-1578.97	0.218144	0.640458	1	0.24542	0.25304	0.16962
31762at40674	glutamate receptor ionotropic, NMDA 3B	-2030.38	-2029.57	1.6215	0.202882	1	0.24501	0.23847	999
88517at40674	complement component C1q receptor	-638.955	-637.632	2.64737	0.103721	1	0.24468	0.27995	0.0001
34223at40674	Lipin 2	-5679.26	-5679.19	0.150554	0.698006	1	0.24452	0.24216	0.30126
179077at40674	calcium-binding protein 4	-519.269	-518.778	0.981154	0.321914	1	0.24443	0.30849	0.11782
195020at40674	epithelial membrane protein 1	-2048.56	-2047.67	1.77459	0.182815	1	0.24442	0.23375	0.98889
35692at40674	Retrotransposon Gag like 9	-2462.53	-2462.44	0.173754	0.676797	1	0.24417	0.24137	0.44166
44334at40674	regulator of G protein signaling like 1	-5305.94	-5305.87	0.14623	0.702164	1	0.24399	0.24129	0.29051
188109at40674	prion-like protein doppel	-886.362	-886.274	0.175536	0.675238	1	0.24393	0.23559	0.36558
5848at40674	microtubule-associated protein 1B	-1560.72	-1560.72	0.006952	0.93355	1	0.24384	0.24228	0.26242
167570at40674	zinc finger protein 414	-1531.79	-1531.69	0.200598	0.654239	1	0.24383	0.2315	0.37319
78578at40674	Forkhead box J3	-921.747	-921.645	0.203212	0.652141	1	0.24321	0.32594	0.16094
49742at40674	ataxin-1	-894.713	-894.713	2.6e-05	0.995932	1	0.24294	0.24294	0.19545
11415at40674	testis-expressed sequence 15 protein	-1487.62	-1486.67	1.9032	0.167721	1	0.24287	0.25905	0.0001
86279at40674	ESF1 homolog	-5574.84	-5574.82	0.041314	0.838933	1	0.24263	0.24425	0.22017
195183at40674	Zinc finger HIT-type containing 1	-929.349	-927.835	3.02806	0.0818356	1	0.24262	0.22327	999
184227at40674	Synapse differentiation inducing 1 like	-1387.65	-1387.65	0	1	1	0.24224	0.24223	0.81349
184823at40674	marginal zone B- and B1-cell-specific protein	-2329.87	-2329.75	0.240734	0.623676	1	0.24192	0.23767	0.3594
152545at40674	BSCL2, seipin lipid droplet biogenesis associated	-2486.26	-2483.45	5.63302	0.0176252	1	0.24149	0.21502	2.00976
195643at40674	interleukin-10	-1852.02	-1850.86	2.31848	0.127845	1	0.24145	0.25588	0.0001
195444at40674	Chromosome 17 open reading frame 98	-3308.95	-3308.18	1.54234	0.21427	1	0.24138	0.22888	0.66448
199696at40674	tctex1 domain-containing protein 4	-1440.53	-1438.21	4.62712	0.0314703	1	0.24099	0.22361	999
83616at40674	alpha-1,6-mannosyl-glycoprotein 2-beta-N-acetylglucosaminyltransferase	-1339.18	-1338.13	2.10017	0.147283	1	0.24096	0.22229	999
111153at40674	cell adhesion molecule 1 isoform X1	-6182.59	-6182.22	0.75639	0.384461	1	0.24092	0.24617	0.12918
45378at40674	Kelch like family member 11	-998.84	-998.839	0.00345	0.953162	1	0.24091	0.23991	0.26128
55892at40674	AlkB homolog 8, tRNA methyltransferase	-1898.53	-1898.5	0.050198	0.822719	1	0.24088	0.24418	0.20596
202021at40674	Coiled-coil domain containing 182	-1369.72	-1369.66	0.117932	0.731288	1	0.24079	0.24618	0.16109
203938at40674	Lipopolysaccharide induced TNF factor	-1139.6	-1138.63	1.94013	0.163654	1	0.24034	0.2611	0.0001
134208at40674	cell growth regulator with RING finger domain protein 1	-823.745	-822.738	2.01346	0.155909	1	0.24001	0.22484	999
47957at40674	Transforming acidic coiled-coil containing protein 1	-2127.27	-2126.71	1.11403	0.291208	1	0.2398	0.22109	0.68796
14792at40674	Zinc finger FYVE-type containing 16	-2247.35	-2247.06	0.589202	0.442728	1	0.23972	0.24745	0.10544
101088at40674	Golgi associated PDZ and coiled-coil motif containing	-461.917	-461.139	1.55523	0.212366	1	0.23948	0.21525	999
118888at40674	hypoxia-inducible factor 1-alpha inhibitor	-766.41	-766.39	0.03949	0.842481	1	0.23845	0.24268	0.19667
62486at40674	Testis specific 10	-935.475	-934.517	1.91638	0.166256	1	0.23844	0.24996	0.0001
38687at40674	peroxisome proliferator-activated receptor gamma coactivator 1-beta isoform X1	-598.712	-598.66	0.103328	0.747872	1	0.23825	0.23001	0.37032
146613at40674	Abhydrolase domain containing 11	-672.724	-670.416	4.61524	0.0316891	1	0.23812	0.18997	999
82423at40674	protein phosphatase 1 regulatory subunit 15B	-1399.6	-1398.99	1.22318	0.268737	1	0.23801	0.24707	0.0001
179609at40674	Solute carrier family 25 member 17	-6891.36	-6890.95	0.82536	0.363618	1	0.23776	0.23317	0.42113
190328at40674	Sodium voltage-gated channel beta subunit 2	-1468.45	-1467.79	1.32801	0.249159	1	0.23744	0.23371	999
110438at40674	Ribonuclease P/MRP subunit p40	-4483.81	-4483.28	1.07452	0.299928	1	0.23629	0.22726	0.35705
129432at40674	Mitochondrial genome maintenance exonuclease 1	-556.6	-555.405	2.38867	0.122217	1	0.23604	0.27136	0.0001
182313at40674	Membrane spanning 4-domains A1	-1680.91	-1679.92	1.99234	0.158097	1	0.2359	0.25327	0.0001
186284at40674	Chromosome 6 open reading frame 203	-8808.51	-8808.22	0.576982	0.447498	1	0.23529	0.23126	0.34291
134016at40674	coiled-coil domain-containing protein 130	-1312.78	-1312.78	0.002694	0.958605	1	0.23509	0.23368	0.25226
162265at40674	coiled-coil domain-containing protein 97	-4158.98	-4157.37	3.21577	0.0729317	1	0.23494	0.26079	0.04816
187068at40674	homeobox protein goosecoid	-997.624	-996.681	1.88653	0.169594	1	0.23474	0.2685	0.0001
116442at40674	inositol polyphosphate 1-phosphatase	-1103.41	-1103.4	0.029254	0.864194	1	0.23469	0.23122	0.29692
52892at40674	ataxin-1-like	-3646.02	-3645.81	0.414366	0.519762	1	0.23456	0.24189	0.11748
13479at40674	protein SOGA1	-1504.66	-1504.64	0.034316	0.853036	1	0.23434	0.23687	0.18815
74527at40674	Pre-mRNA processing factor 4	-1249.04	-1248.4	1.26599	0.26052	1	0.2343	0.24362	0.0001
107597at40674	Potassium channel tetramerization domain containing 9	-1748.77	-1746.58	4.39657	0.0360113	1	0.23407	0.2577	0.0001
165368at40674	Potassium channel tetramerization domain containing 21	-1430.6	-1430.05	1.09823	0.294654	1	0.23395	0.24203	0.0001
105421at40674	Solute carrier family 22 member 17	-2168.87	-2168.84	0.05695	0.811383	1	0.2336	0.232	0.32659
4173at40674	protein ELYS	-533.079	-533.079	3e-05	0.99563	1	0.23358	0.23358	1.1711
104996at40674	leiomodin-3	-2458.52	-2457.76	1.5322	0.215783	1	0.23347	0.24331	0.06371
75699at40674	probable RNA-binding protein 46 isoform X1	-1170.28	-1170.1	0.351428	0.553306	1	0.23317	0.2148	0.40779
76854at40674	transcription factor Sp1	-1612.3	-1612.3	0.00094	0.975541	1	0.23279	0.2325	0.24309
11898at40674	Cilia and flagella associated protein 65	-302.405	-301.893	1.02421	0.311523	1	0.23267	0.26622	0.0001
14316at40674	UHRF1-binding protein 1-like	-1348.5	-1347.53	1.95113	0.162465	1	0.23256	0.24413	0.0001
108114at40674	tRNA (adenine(37)-N6)-methyltransferase isoform X1	-4457.91	-4457.46	0.893216	0.344607	1	0.23156	0.23924	0.08916
85092at40674	glucosylceramidase	-524.691	-523.952	1.4771	0.224228	1	0.23152	0.21685	999
81086at40674	nicotinamide phosphoribosyltransferase	-1863.44	-1863.4	0.074296	0.785182	1	0.23137	0.22865	0.33869
193346at40674	immunoglobulin superfamily member 6	-1171.39	-1171.39	0	1	1	0.231	0.231	0.60753
35544at40674	Filamin A interacting protein 1	-2665.81	-2665.8	0.019652	0.888513	1	0.23068	0.22944	0.25823
101195at40674	centrosomal protein of 63 kDa isoform X1	-4795.7	-4792.65	6.09793	0.013534	1	0.23061	0.23765	0.0001
39226at40674	Cyclin and CBS domain divalent metal cation transport mediator 2	-1801.16	-1800.64	1.02724	0.310808	1	0.23001	0.2128	0.73187
146671at40674	Transmembrane protein 59	-4191.43	-4191.33	0.218164	0.640442	1	0.22988	0.23243	0.13615
110650at40674	Basic helix-loop-helix family member e40	-1661.25	-1660.03	2.45616	0.117065	1	0.22976	0.20805	0.58758
22192at40674	WASH complex subunit 2	-2723.77	-2722.71	2.11187	0.14616	1	0.22949	0.25082	0.06171
29007at40674	Synapse defective Rho GTPase homolog 2	-563.937	-563.937	3.6e-05	0.995213	1	0.22942	0.22941	97.8994
110417at40674	TSC22 domain family member 1	-818.044	-816.624	2.83939	0.0919792	1	0.22883	0.28695	0.0001
17834at40674	RUN and SH3 domain containing 2	-6259.11	-6259.1	0.01531	0.901526	1	0.22873	0.22802	0.24612
181141at40674	TRAF-interacting protein with FHA domain-containing protein A	-2036.55	-2036.55	0.000582	0.980753	1	0.22805	0.22806	0.0001
90606at40674	Glycine receptor beta	-3313.65	-3313.4	0.498018	0.480372	1	0.22794	0.23501	0.12751
41548at40674	protein FAM65C	-4220.14	-4220.04	0.206068	0.649867	1	0.22759	0.23105	0.16705
210112at40674	tumor suppressor candidate 5	-3707.85	-3706.84	2.02712	0.154514	1	0.22717	0.23777	0.0001
13652at40674	NACHT and WD repeat domain containing 1	-903.034	-902.991	0.086686	0.768433	1	0.22708	0.22185	0.3226
99076at40674	interleukin-20 receptor subunit alpha	-1638.6	-1638.51	0.188978	0.663769	1	0.22686	0.23076	0.13581
167573at40674	probable G-protein coupled receptor 141	-3271.22	-3271.18	0.081484	0.775296	1	0.22674	0.22433	0.33833
3365at40674	ankyrin repeat and KH domain-containing protein 1 isoform X1	-1298.28	-1297.69	1.16758	0.279899	1	0.22661	0.23134	0.0001
93967at40674	transcription factor RelB	-1792.01	-1791.53	0.95731	0.327866	1	0.2266	0.21529	0.70185
173606at40674	protein FAM210A	-4690.76	-4690.76	3e-05	0.99563	1	0.22649	0.22654	0.22594
129030at40674	corticotropin-releasing factor-binding protein	-782.343	-782.287	0.113132	0.736606	1	0.22641	0.2334	0.15326
122330at40674	SH3 domain-binding protein 5	-2397.95	-2397.91	0.089866	0.764348	1	0.22598	0.22935	0.15864
133835at40674	TAR DNA binding protein	-2209.64	-2209.5	0.27723	0.598523	1	0.22598	0.2221	0.38134
125537at40674	Zinc finger CCCH-type containing 10	-3878.82	-3878.81	0.01114	0.915942	1	0.22591	0.22529	0.25613
47194at40674	Tripartite motif containing 42	-2308.58	-2308.55	0.064424	0.799636	1	0.22551	0.22233	0.27231
69345at40674	Metal regulatory transcription factor 1	-725.514	-725.514	2.8e-05	0.995778	1	0.22525	0.22525	123.31
112817at40674	protein FAM221B	-461	-461	0	1	1	0.22493	0.22493	0.24681
146036at40674	Solute carrier family 16 member 4	-925.662	-925.662	7.6e-05	0.993044	1	0.22486	0.22486	48.7955
172824at40674	glucose-induced degradation protein 4 homolog	-2303.18	-2303.16	0.033588	0.854586	1	0.22485	0.22649	0.18069
191220at40674	O-acetyl-ADP-ribose deacetylase 1	-4808.92	-4808.61	0.612432	0.433874	1	0.22474	0.22821	0.12829
123388at40674	tRNA pseudouridine synthase	-1128.2	-1127.29	1.81517	0.177889	1	0.22472	0.23443	0.0001
12638at40674	centrosomal protein of 170 kDa isoform X1	-1307.34	-1306.86	0.959292	0.327365	1	0.22447	0.23163	0.0001
188782at40674	CKLF-like MARVEL transmembrane domain-containing protein 4	-581.94	-581.009	1.86211	0.172382	1	0.2243	0.25033	0.0001
150444at40674	Leucine rich repeat containing 30	-5807.85	-5806.45	2.80664	0.0938749	1	0.2243	0.21081	0.54469
102837at40674	Purple acid phosphatase	-3109.73	-3109.57	0.326948	0.567462	1	0.22428	0.21821	0.39404
157915at40674	transmembrane protein 237 isoform X1	-1401.35	-1400.77	1.17482	0.278413	1	0.22427	0.24332	0.07731
158627at40674	Leucine rich repeat containing 23	-1591.96	-1591.96	2.8e-05	0.995778	1	0.22424	0.22424	0.0001
203684at40674	vesicle-associated membrane protein 4	-4729.69	-4729.68	0.007802	0.929615	1	0.22387	0.22459	0.21263
90547at40674	tetratricopeptide repeat protein 25	-3308.25	-3308.07	0.359794	0.548621	1	0.2238	0.22075	0.52746
40144at40674	Zinc finger protein 148	-5238.74	-5238.74	0.002452	0.960507	1	0.22277	0.2222	0.22828
29681at40674	Interactor of little elongation complex ELL subunit 2	-1049.67	-1049.65	0.041188	0.839175	1	0.22274	0.21943	0.27139
107077at40674	cis-aconitate decarboxylase	-517.611	-517.611	6e-06	0.998046	1	0.22273	0.22273	0.0001
149722at40674	Proteasome assembly chaperone 1	-5023.3	-5020.89	4.82953	0.0279763	1	0.22249	0.22933	0.0001
151700at40674	ELK1, ETS transcription factor	-1577.69	-1577.18	1.00018	0.317266	1	0.22189	0.24041	0.0784
71787at40674	coiled-coil domain-containing protein 73	-1573.3	-1572.41	1.79302	0.180559	1	0.2215	0.24169	0.0001
182465at40674	Proline rich 16	-1980.91	-1980.02	1.77972	0.182183	1	0.22116	0.25068	0.08898
159684at40674	Zinc finger AN1-type containing 1	-1610.84	-1608.29	5.08819	0.0240893	1	0.221	0.24376	0.0001
101386at40674	transmembrane protein 130 isoform X1	-2010.1	-2008.48	3.24031	0.0718472	1	0.22073	0.23276	0.0001
84858at40674	TELO2-interacting protein 2	-968.343	-968.036	0.613624	0.433427	1	0.22037	0.20386	0.51939
183875at40674	group IIF secretory phospholipase A2	-510.272	-509.663	1.21675	0.269999	1	0.2201	0.23441	0.0001
103366at40674	Ankyrin repeat domain 34A	-2190.42	-2190.11	0.633372	0.426121	1	0.22006	0.22927	0.09811
186733at40674	Phosphopantothenoylcysteine decarboxylase	-1366.32	-1365.46	1.72424	0.189148	1	0.21967	0.2334	0.0001
40854at40674	cleavage and polyadenylation specificity factor subunit 2	-2854.03	-2853.9	0.257356	0.611942	1	0.21962	0.21503	0.4493
135600at40674	Solute carrier family 29 member 3	-850.086	-849.522	1.12809	0.288184	1	0.21958	0.2282	0.0001
25174at40674	SECIS binding protein 2 like	-993.967	-993.257	1.42091	0.233253	1	0.21956	0.22971	0.0001
198109at40674	fer3-like protein	-4933.1	-4931.35	3.49779	0.0614506	1	0.21939	0.19319	0.42734
161454at40674	Golgi phosphoprotein 3	-2215.64	-2215.63	0.024092	0.876651	1	0.21904	0.21674	0.24063
140635at40674	Proteasome subunit beta type	-1446.25	-1446.22	0.04614	0.829922	1	0.2188	0.21646	0.29542
125005at40674	aprataxin and PNK-like factor	-604.726	-604.726	3e-05	0.99563	1	0.21849	0.21849	83.2549
175987at40674	mediator of RNA polymerase II transcription subunit 18	-763.798	-763.797	0.001174	0.972667	1	0.21843	0.21755	0.22753
127307at40674	nuclear factor interleukin-3-regulated protein	-605.306	-602.067	6.47791	0.0109223	1	0.21825	0.04532	1.32272
141044at40674	2-oxoglutarate and iron dependent oxygenase domain containing 2	-4049.95	-4049.39	1.12395	0.28907	1	0.21822	0.22434	0.09943
98183at40674	ADP dependent glucokinase	-2381.1	-2381	0.214316	0.643405	1	0.21817	0.22701	0.18357
73828at40674	Nuclear receptor subfamily 4 group A member 1	-667.232	-667.232	2e-05	0.996432	1	0.21808	0.21807	47.5814
167076at40674	leukotriene B4 receptor 1	-5880	-5879.97	0.056104	0.812763	1	0.21783	0.21648	0.25887
14566at40674	Regulatory factor X7	-7421.1	-7420.08	2.04652	0.152555	1	0.21745	0.22352	0.07972
129099at40674	peroxisome assembly protein 12	-823.078	-823.078	0	1	1	0.21739	0.21739	1.81132
93239at40674	malonyl-CoA decarboxylase, mitochondrial	-2425.68	-2424.99	1.37814	0.240418	1	0.21714	0.2063	0.49474
50339at40674	Bromo adjacent homology domain containing 1	-2866.55	-2865.57	1.95791	0.161737	1	0.21711	0.20516	0.57578
163668at40674	cardiotrophin-like cytokine factor 1	-6943.36	-6943.29	0.144656	0.703696	1	0.21707	0.22034	0.18164
66241at40674	Male germ cell associated kinase	-640.485	-640.483	0.003852	0.950511	1	0.21704	0.21609	0.23652
209172at40674	proline-rich protein 15-like protein	-6183.3	-6183.23	0.136794	0.711489	1	0.21701	0.21385	0.26115
158328at40674	Brain-derived neurotrophic factor	-425.373	-425.373	0	1	1	0.21651	0.21651	0.30776
155339at40674	store-operated calcium entry regulator STIMATE	-1064.06	-1063.76	0.600852	0.438253	1	0.21648	0.20307	0.52644
128939at40674	Mitochondrial transcription termination factor 1	-597.547	-596.881	1.33176	0.248492	1	0.21605	0.20647	999
85791at40674	SPRY domain-containing protein 3	-766.034	-766.034	0	1	1	0.21601	0.21601	0.35944
154002at40674	PPARGC1 and ESRR induced regulator, muscle 1	-1227.29	-1227.21	0.159962	0.689192	1	0.21597	0.21157	0.37804
164397at40674	Palmitoyltransferase	-2110.64	-2107.81	5.64549	0.0175003	1	0.21582	0.24326	0.0001
24336at40674	rho GTPase-activating protein 39 isoform X1	-3754.91	-3754.6	0.634744	0.425621	1	0.21543	0.22153	0.09544
202098at40674	small nuclear ribonucleoprotein Sm D3	-3927.39	-3927.2	0.38331	0.535837	1	0.21532	0.20903	0.33564
179413at40674	osteoclast stimulatory transmembrane protein	-819.108	-819.07	0.07578	0.7831	1	0.21514	0.20707	0.31224
98333at40674	leucine-rich repeat neuronal protein 4	-1102.65	-1102.19	0.920206	0.337421	1	0.21513	0.22078	0.0001
95643at40674	Ankyrin repeat and MYND domain containing 2	-2902.55	-2900.64	3.81957	0.0506573	1	0.21435	0.17701	0.67231
189526at40674	transmembrane protein 208	-1963.1	-1962.29	1.61789	0.203387	1	0.21395	0.22277	0.0001
53580at40674	Plastin 3	-2232.06	-2231.35	1.42058	0.233308	1	0.21389	0.19876	0.48316
84020at40674	multiple inositol polyphosphate phosphatase 1	-2505.94	-2505.51	0.859998	0.353739	1	0.21367	0.22169	0.10011
45731at40674	coiled-coil domain-containing protein 80	-1840.65	-1839.54	2.22429	0.135855	1	0.21362	0.19837	719.145
170081at40674	protein N-terminal glutamine amidohydrolase	-2576.09	-2576.09	0	1	1	0.21316	0.21315	0.90658
22884at40674	Zinc finger and BTB domain containing 11	-3348.08	-3346.68	2.79066	0.0948151	1	0.21308	0.22148	0.0001
162279at40674	Basic helix-loop-helix family member e41	-952.41	-952.41	3.2e-05	0.995487	1	0.21295	0.21295	0.0001
153592at40674	uncharacterized protein C11orf16 homolog	-879.335	-879.202	0.265478	0.606381	1	0.21265	0.22418	0.0776
150705at40674	Ribokinase	-5640.87	-5640.67	0.399456	0.52737	1	0.21239	0.2087	0.35495
171095at40674	GID complex subunit 8 homolog	-1034.44	-1034.44	0.000508	0.982018	1	0.2113	0.21171	0.20574
20759at40674	zinc finger protein 804B	-2173.57	-2173.57	0.00019	0.989002	1	0.21096	0.21071	0.21292
25816at40674	Klotho beta	-307.4	-307.39	0.0206	0.885874	1	0.21086	0.20018	0.25254
100471at40674	transmembrane protein 246	-680.415	-680.044	0.741788	0.389089	1	0.21073	0.19504	0.56625
30636at40674	lysine-specific demethylase 7A	-868.244	-867.178	2.13119	0.144328	1	0.2102	0.18911	999
85251at40674	clathrin interactor 1 isoform X1	-5111.35	-5111.31	0.090934	0.762993	1	0.20959	0.20804	0.27656
19231at40674	zinc finger protein 831	-3365.17	-3365.11	0.134504	0.713807	1	0.20923	0.2066	0.26654
86731at40674	adaptor related protein complex 5 mu 1 subunit	-1927.43	-1926.84	1.18691	0.275954	1	0.20918	0.21753	0.0729
139642at40674	cytotoxic and regulatory T-cell molecule	-5708.69	-5707.32	2.72713	0.0986562	1	0.20889	0.20196	0.49558
200938at40674	atypical chemokine receptor 1	-621.823	-620.332	2.98072	0.0842619	1	0.20881	0.23069	0.0001
115886at40674	polymerase delta-interacting protein 2	-4411.75	-4411.26	0.994226	0.318712	1	0.2086	0.20116	0.38868
65810at40674	nitric oxide-associated protein 1	-714.424	-714.305	0.237986	0.625665	1	0.20856	0.21895	0.10598
143625at40674	dnaJ homolog subfamily C member 28	-898.125	-898.125	3.2e-05	0.995487	1	0.20843	0.2083	0.20985
145850at40674	Dickkopf WNT signaling pathway inhibitor 2	-3603.57	-3603.51	0.10176	0.749728	1	0.20814	0.21054	0.17372
193533at40674	cornulin	-1339.74	-1339.24	0.992876	0.31904	1	0.20807	0.21672	0.0001
161105at40674	Fanconi anemia group F protein	-6880.97	-6880.93	0.073412	0.786432	1	0.20806	0.20672	0.26589
2610at40674	alpha-tectorin	-2321.42	-2320.35	2.15283	0.142307	1	0.20771	0.19166	0.66182
34090at40674	protein FAM214A isoform X1	-7935.22	-7935.21	0.03321	0.855397	1	0.20769	0.20668	0.24496
154158at40674	coiled-coil domain-containing protein 166	-2961.43	-2961.06	0.732544	0.39206	1	0.20751	0.21579	0.11032
26595at40674	Cation-transporting ATPase	-1465.22	-1464.98	0.480574	0.488162	1	0.20734	0.21256	0.0001
131250at40674	Chromosome 11 open reading frame 54	-992.197	-992.192	0.009866	0.920878	1	0.20731	0.20905	0.1844
170710at40674	toll-interacting protein	-1082.78	-1082.22	1.11201	0.291646	1	0.20723	0.23052	0.0001
146469at40674	Kruppel like factor 15	-4874.57	-4872.64	3.85379	0.0496338	1	0.20721	0.18742	0.50037
61875at40674	Xin actin binding repeat containing 1	-1218.97	-1218.54	0.857612	0.354408	1	0.20686	0.21832	0.0001
132735at40674	protein FAM124B	-1746.23	-1745.78	0.899136	0.343013	1	0.2066	0.2103	0.0001
172203at40674	BRCA2 and CDKN1A-interacting protein	-2140.41	-2140.24	0.35424	0.551723	1	0.20626	0.1949	0.36605
179569at40674	desumoylating isopeptidase 2	-679.387	-678.96	0.85448	0.355288	1	0.20625	0.19711	999
100869at40674	3-hydroxy-3-methylglutaryl-CoA synthase 2	-4112.25	-4111.96	0.595112	0.440449	1	0.2057	0.19556	0.31423
169560at40674	U7 snRNA-associated Sm-like protein LSm11	-4941.77	-4941.59	0.360934	0.547988	1	0.20569	0.19911	0.31022
44156at40674	uncharacterized protein KIAA1683 homolog	-1586.17	-1585.99	0.354126	0.551787	1	0.20532	0.19965	0.37119
208652at40674	Chromosome 12 open reading frame 43	-1388.79	-1388.65	0.28434	0.593871	1	0.2053	0.1979	0.29705
9664at40674	Adhesion G protein-coupled receptor L2	-930.049	-929.628	0.842402	0.358711	1	0.20511	0.21527	0.0001
138687at40674	zinc finger protein 830	-1272.38	-1271.82	1.12218	0.289449	1	0.20456	0.21594	0.0001
146704at40674	syntaxin-16 isoform X1	-1882.9	-1881.93	1.93955	0.163717	1	0.20442	0.21695	0.0001
9941at40674	DNA topoisomerase 2-beta	-3660.18	-3659.27	1.83067	0.176049	1	0.2043	0.21461	0.05767
93006at40674	macrophage colony-stimulating factor 1 isoform X1	-598.299	-598.299	2e-06	0.998872	1	0.20418	0.20418	0.37097
108119at40674	alpha-1,3-mannosyl-glycoprotein 2-beta-N-acetylglucosaminyltransferase	-10582.4	-10581.9	1.03622	0.308703	1	0.20362	0.19513	0.30222
67871at40674	Ferredoxin-fold anticodon binding domain containing 1	-2597.58	-2597.21	0.74326	0.388619	1	0.20348	0.19674	0.48201
194339at40674	magnesium-dependent phosphatase 1	-1134.67	-1134.41	0.507412	0.476261	1	0.20343	0.18594	0.33404
209349at40674	uncharacterized protein C1orf234 homolog	-2646.79	-2646.76	0.05394	0.816344	1	0.20338	0.20514	0.17343
10217at40674	ninein isoform X1	-1215.13	-1215.13	0.005016	0.943538	1	0.20329	0.20207	0.21355
176850at40674	ephrin-A1	-1195.56	-1194.55	2.01874	0.155368	1	0.20329	0.22213	0.0001
125709at40674	Inhibitor of growth protein	-1505.38	-1504.93	0.915262	0.338722	1	0.20326	0.20797	0.0001
128333at40674	torsin-4A	-927.925	-927.799	0.252376	0.615407	1	0.20269	0.21203	0.11352
64158at40674	Lin-9 DREAM MuvB core complex component	-1939.33	-1938.71	1.24284	0.264924	1	0.20247	0.2116	0.0665
141967at40674	Solute carrier family 29 member 2	-1356.5	-1356.45	0.101534	0.749996	1	0.20211	0.19821	0.26297
80045at40674	Chromosome 9 open reading frame 72	-997.672	-996.716	1.9108	0.166874	1	0.20204	0.23574	0.0001
81856at40674	leucine-rich repeat-containing protein 14B	-679.838	-679.838	2.2e-05	0.996258	1	0.20183	0.20183	0.0001
95845at40674	Homeobox and leucine zipper encoding	-2348.17	-2347.76	0.822456	0.364463	1	0.20183	0.20662	0.0001
98066at40674	Sosondowah ankyrin repeat domain family member B	-719.095	-719.095	2.6e-05	0.995932	1	0.20181	0.20181	2.45055
150085at40674	coiled-coil domain-containing protein 71	-664.941	-664.938	0.005182	0.942613	1	0.20174	0.20011	0.21967
117951at40674	solute carrier family 22 member 3	-1116.99	-1116.95	0.072092	0.788315	1	0.20114	0.19672	0.25505
141269at40674	FK506-binding protein-like	-1048.91	-1048.41	1.01588	0.313497	1	0.20069	0.18268	0.63249
150620at40674	isochorismatase domain-containing protein 1	-395.886	-395.314	1.14411	0.284786	1	0.20066	0.23434	0.0001
147406at40674	Solute carrier family 10 member 2	-5359.24	-5359.17	0.142456	0.705852	1	0.20059	0.19771	0.24518
76922at40674	RIC8 guanine nucleotide exchange factor B	-1196.35	-1196.33	0.050526	0.822151	1	0.20042	0.20813	0.0001
187666at40674	bax inhibitor 1	-940.544	-940.544	0	1	1	0.2004	0.2004	3.02447
157403at40674	claudin-12	-832.593	-832.593	4e-06	0.998404	1	0.19995	0.19995	3.80103
102258at40674	F-box only protein 22	-1425.98	-1425.96	0.04037	0.840759	1	0.19994	0.20287	0.16934
39502at40674	ArfGAP with GTPase domain, ankyrin repeat and PH domain 2	-1346.49	-1345.61	1.76377	0.184155	1	0.19969	0.1916	999
15220at40674	EH domain-binding protein 1-like protein 1	-1905.16	-1905.13	0.067326	0.795271	1	0.19962	0.20286	0.16757
146405at40674	mesenteric estrogen-dependent adipogenesis protein	-3339.86	-3338.25	3.2188	0.0727968	1	0.19941	0.2086	0.06004
34221at40674	integrator complex subunit 5	-1518.81	-1518.45	0.71442	0.39798	1	0.19938	0.21278	0.10501
200027at40674	FAS-associated death domain protein	-985.729	-985.729	3.4e-05	0.995348	1	0.19925	0.19925	0.0001
180961at40674	spermatogenesis-associated protein 2-like protein	-1389.02	-1388.96	0.1233	0.725483	1	0.19893	0.19613	0.32586
51209at40674	Tripartite motif containing 56	-2293.25	-2293.05	0.40018	0.526996	1	0.19843	0.19294	0.37245
98510at40674	microtubule-associated protein 1S	-2737.58	-2737.42	0.311516	0.576751	1	0.19832	0.19349	0.43622
194062at40674	chromatin complexes subunit BAP18 isoform X1	-2097.61	-2096.89	1.45413	0.227866	1	0.19831	0.18558	0.80294
128680at40674	Nucleoporin NUP53	-1659.5	-1658.29	2.41278	0.120349	1	0.19825	0.2122	0.0001
119479at40674	Membrane bound O-acyltransferase domain containing 4	-4124.11	-4122.92	2.3703	0.123663	1	0.19816	0.18451	0.51177
8375at40674	Histone acetyltransferase	-2759.59	-2759.02	1.1488	0.2838	1	0.198	0.20775	0.0931
134273at40674	multicilin	-4371.08	-4369.73	2.70145	0.100257	1	0.19797	0.20761	0.0001
150807at40674	Circadian associated repressor of transcription	-930.304	-930.071	0.466094	0.49479	1	0.19756	0.20934	0.0958
43871at40674	Aryl hydrocarbon receptor nuclear translocator	-4862.66	-4861.92	1.48261	0.223367	1	0.19729	0.20399	0.0001
198679at40674	Leptin	-1824.3	-1823.52	1.56928	0.210312	1	0.19725	0.20577	0.0001
169046at40674	syntaxin-12	-1230.5	-1230.43	0.145348	0.703021	1	0.19683	0.1928	0.28598
91465at40674	Growth factor receptor bound protein 14	-2543.49	-2543.45	0.09182	0.761876	1	0.19645	0.19924	0.16436
165850at40674	RAB, member of RAS oncogene family like 3	-1124.19	-1124.19	5.4e-05	0.994137	1	0.19632	0.19632	0.0001
82034at40674	nuclear receptor subfamily 1 group D member 1	-2398.44	-2398.44	2e-05	0.996432	1	0.19627	0.19627	2.10293
71643at40674	protein disulfide-isomerase A4	-4635.72	-4635.72	4e-06	0.998404	1	0.19617	0.19616	0.19637
111264at40674	Acyl-CoA dehydrogenase short/branched chain	-2906.53	-2905.7	1.65913	0.197721	1	0.196	0.18676	0.38707
35193at40674	DNA replication licensing factor MCM4	-7031.1	-7030.61	0.968588	0.325033	1	0.19579	0.20302	0.13177
170934at40674	Prostate transmembrane protein, androgen induced 1	-603.465	-603.464	0.00136	0.970582	1	0.19555	0.19662	0.18739
197821at40674	YbeY metallopeptidase (putative)	-4798.6	-4798.6	0.004234	0.948119	1	0.19547	0.19576	0.18469
15707at40674	trafficking protein particle complex subunit 11	-3243.62	-3243.61	0.034806	0.852003	1	0.19533	0.19322	0.22288
193493at40674	ADP-ribosylation factor-like protein 6-interacting protein 6	-7240.78	-7236.84	7.88059	0.00499681	1	0.19531	0.2048	0.02297
49755at40674	protein transport protein Sec16B	-5139.45	-5139.39	0.123152	0.725641	1	0.1952	0.19338	0.24172
100137at40674	protein cereblon	-2532.7	-2532.54	0.31805	0.572782	1	0.19517	0.1904	0.43291
15810at40674	bromodomain adjacent to zinc finger domain protein 1A	-1828.77	-1827.88	1.78505	0.181531	1	0.19516	0.20597	0.0001
124350at40674	Pejvakin	-590.099	-589.628	0.940676	0.332104	1	0.19507	0.20384	0.0001
211745at40674	PDZK1-interacting protein 1	-725.869	-725.868	0.00154	0.968697	1	0.19502	0.19449	0.20592
203947at40674	Syndecan	-931.748	-931.138	1.22028	0.269306	1	0.19499	0.22062	0.0001
184568at40674	protein MIS12 homolog	-5125.68	-5125.41	0.549296	0.458605	1	0.19495	0.18367	0.28195
83931at40674	protein ANKUB1	-2135.63	-2135.63	0	1	1	0.19456	0.19457	4.17712
61590at40674	protein PAT1 homolog 1	-1122.44	-1121.95	0.979136	0.322412	1	0.19456	0.20431	0.0001
131026at40674	alpha-2-macroglobulin receptor-associated protein	-1134.81	-1133.84	1.93915	0.163761	1	0.19454	0.21416	0.0001
121602at40674	small RNA 2'-O-methyltransferase	-549.415	-548.994	0.841916	0.358849	1	0.19447	0.17371	0.54565
147031at40674	Ribosomal RNA processing 8	-8867.7	-8867.68	0.034848	0.851915	1	0.19418	0.19294	0.20799
55059at40674	Kinesin-like protein	-1320.63	-1320.62	0.012562	0.91076	1	0.1941	0.19585	0.176
136276at40674	Gap junction protein	-6864.9	-6864.59	0.626224	0.428744	1	0.19398	0.19751	0.11424
102221at40674	BAG family molecular chaperone regulator 5	-711.371	-711.215	0.313324	0.575648	1	0.19397	0.17922	0.32896
159693at40674	leucine-rich repeat-containing protein 10	-935.216	-935.216	3e-05	0.99563	1	0.19388	0.19388	0.34844
91360at40674	voltage-dependent L-type calcium channel subunit beta-3 isoform X1	-1062.78	-1062.78	6.8e-05	0.993421	1	0.19384	0.19384	76.66
118642at40674	pyroglutamylated RFamide peptide receptor	-2137.31	-2136.86	0.898096	0.343293	1	0.19363	0.20516	0.07689
110273at40674	tRNA (adenine(58)-N(1))-methyltransferase non-catalytic subunit TRM6	-685.622	-685.622	1.4e-05	0.997015	1	0.19324	0.19324	60.4938
103487at40674	molybdate-anion transporter	-1324.25	-1323.8	0.898248	0.343252	1	0.19314	0.19848	0.0001
144900at40674	Ankyrin repeat domain 40	-1404.99	-1403.38	3.21522	0.0729566	1	0.19265	0.22417	0.0001
171785at40674	transmembrane protein 179	-1732.25	-1731.68	1.1419	0.285252	1	0.19232	0.20167	0.0001
102228at40674	G protein-regulated inducer of neurite outgrowth 2	-711.3	-710.404	1.79307	0.180553	1	0.19229	0.12802	0.7763
158483at40674	transcription initiation factor TFIID subunit 7	-2146.6	-2145.27	2.67108	0.102187	1	0.19214	0.20335	0.0001
201089at40674	glutamate-rich protein 1	-3174.59	-3174.49	0.193098	0.660351	1	0.19208	0.19556	0.1188
103000at40674	Betaine--homocysteine S-methyltransferase	-1914.53	-1913.45	2.15914	0.141724	1	0.19174	0.20128	0.0001
196451at40674	dysbindin domain-containing protein 1	-391.237	-391.237	6e-06	0.998046	1	0.1917	0.1917	0.0001
73189at40674	Coenzyme A synthase	-824.459	-824.458	0.001446	0.969667	1	0.19112	0.19035	0.19989
111800at40674	Glycine N-methyltransferase	-1126.59	-1124.98	3.23176	0.0722232	1	0.19104	0.20623	0.0001
33316at40674	Zinc finger CCCH-type containing 6	-3166.4	-3164.49	3.81105	0.0509156	1	0.19098	0.2036	0.05091
164013at40674	testis-specific gene 13 protein	-341.784	-341.784	1e-05	0.997477	1	0.19095	0.19095	0.0001
25028at40674	URB2 ribosome biogenesis 2 homolog (S. cerevisiae)	-1301.9	-1301.08	1.63637	0.200825	1	0.19082	0.17063	0.82045
3561at40674	APC, WNT signaling pathway regulator	-1302.37	-1301.18	2.38413	0.122573	1	0.19068	0.22082	0.0001
157052at40674	ARL14 effector protein	-782.153	-781.585	1.13624	0.286448	1	0.19054	0.20159	0.0001
139098at40674	C-type lectin domain family 4 member K	-5641.05	-5640.54	1.02773	0.310691	1	0.1904	0.19582	0.07237
33939at40674	BMP/retinoic acid-inducible neural-specific protein 1	-1126.57	-1126.57	1.8e-05	0.996615	1	0.19038	0.19038	0.45684
163017at40674	tetratricopeptide repeat protein 33	-1652.07	-1650.71	2.72343	0.0988853	1	0.19029	0.20395	0.0001
153563at40674	transcription termination factor 4, mitochondrial	-371.788	-371.788	0	1	1	0.19022	0.19022	29.099
207010at40674	CART prepropeptide	-1675.23	-1674.5	1.46352	0.22637	1	0.19	0.19908	0.0001
158770at40674	Mitochondrial ribosomal protein L15	-1617.7	-1617.22	0.954352	0.328614	1	0.18962	0.20334	0.0742
104980at40674	periodic tryptophan protein 1 homolog	-3104.72	-3104.67	0.094428	0.758622	1	0.18946	0.18718	0.29207
159723at40674	Cytochrome b reductase 1	-1334.59	-1333.51	2.15189	0.142395	1	0.18853	0.19413	0.0001
97017at40674	cytokine receptor-like factor 3	-2758.77	-2758.75	0.042972	0.835778	1	0.18841	0.18586	0.21342
123342at40674	phytanoyl-CoA hydroxylase-interacting protein	-863.966	-863.966	6e-06	0.998046	1	0.18825	0.18825	0.0001
136795at40674	fatty acid 2-hydroxylase	-1816.32	-1816.15	0.354722	0.551452	1	0.1882	0.18431	0.43972
172171at40674	coiled-coil domain-containing protein 127	-2754.94	-2754.59	0.692688	0.405252	1	0.18806	0.18231	0.30384
66062at40674	Dual specificity tyrosine phosphorylation regulated kinase 3	-1623.57	-1622.85	1.43325	0.231234	1	0.18786	0.16855	0.73083
166353at40674	Cation channel sperm associated 3	-570.81	-567.923	5.77391	0.0162658	1	0.18786	0.13618	999
110810at40674	gastric intrinsic factor	-1326.81	-1326.81	0	1	1	0.18783	0.18783	0.5987
186883at40674	Testis expressed 26	-1317.92	-1317.92	0	1	1	0.18775	0.1953	0.0001
17059at40674	zinc finger E-box-binding homeobox 2	-1882.12	-1881.16	1.90393	0.167639	1	0.18771	0.17032	0.92525
199575at40674	Mitochondrial ribosomal protein S14	-2854.32	-2853.94	0.751244	0.386083	1	0.18749	0.19083	0.0001
108016at40674	doublesex- and mab-3-related transcription factor A1	-1664.37	-1663.24	2.25406	0.133264	1	0.18749	0.19639	0.0001
153414at40674	protein CLN8	-468.8	-468.604	0.392078	0.531209	1	0.18673	0.16745	0.4371
68898at40674	V(D)J recombination-activating protein 2	-9345.35	-9344.42	1.84729	0.174099	1	0.18633	0.19142	0.07143
127338at40674	MAP7 domain containing 1	-2722.53	-2722.41	0.240028	0.624186	1	0.18626	0.19087	0.13394
91552at40674	solute carrier family 45 member 3	-3802.14	-3801.94	0.395528	0.529408	1	0.18626	0.18939	0.09627
188777at40674	Sterile alpha motif domain containing 10	-3750.46	-3749.76	1.38245	0.239684	1	0.18612	0.17409	0.34235
117444at40674	Phosphatidylinositol glycan anchor biosynthesis class M	-4405.73	-4405.32	0.824248	0.363941	1	0.18587	0.1911	0.07613
126282at40674	protein FAM43A	-1861.1	-1860.79	0.61619	0.432467	1	0.18586	0.17541	0.40055
125202at40674	protein FAM83A	-453.485	-453.04	0.888414	0.345907	1	0.18579	0.20999	0.0001
58422at40674	R3H domain and coiled-coil containing 1 like	-704.851	-704.767	0.168028	0.68187	1	0.18575	0.18921	0.0001
48966at40674	NUT family member 1	-426.576	-426.459	0.235662	0.627357	1	0.1857	0.18547	0.35469
77677at40674	TBCC domain-containing protein 1	-1665.99	-1664.84	2.31132	0.128435	1	0.18569	0.19685	0.0001
142023at40674	Oxidoreductase NAD binding domain containing 1	-3017.94	-3017.54	0.796452	0.372156	1	0.18492	0.19034	0.0001
87264at40674	Transmembrane protein 39B	-3617.7	-3617.69	0.006986	0.933389	1	0.18482	0.18406	0.19903
209111at40674	transmembrane and coiled-coil domain-containing protein 2	-760.064	-759.627	0.872922	0.350148	1	0.18481	0.19799	0.0001
8410at40674	A-kinase anchoring protein 11	-2050.02	-2048.26	3.50737	0.0610965	1	0.18471	0.20049	0.0001
12363at40674	nck-associated protein 5	-2129.33	-2129.29	0.09492	0.758013	1	0.18447	0.1819	0.2838
124073at40674	N-acetylmuramoyl-L-alanine amidase	-2102.83	-2102.42	0.825534	0.363567	1	0.18407	0.16506	0.34403
121433at40674	tRNA (adenine(58)-N(1))-methyltransferase, mitochondrial	-287.323	-287.323	3e-05	0.99563	1	0.18371	0.18371	51.4831
33882at40674	Family with sequence similarity 184 member A	-4973.59	-4972.82	1.5298	0.216143	1	0.18365	0.18871	0.0001
21260at40674	BTB domain containing 7	-952.357	-951.8	1.11383	0.291252	1	0.18348	0.19228	0.0001
107673at40674	Ring finger protein, transmembrane 2	-1532.91	-1532.86	0.100106	0.751702	1	0.1833	0.18716	0.1297
23343at40674	multimerin-1	-1742.2	-1741.96	0.464046	0.495739	1	0.18325	0.17083	0.37144
24082at40674	SUMO1/sentrin specific peptidase 6	-2123.4	-2123.39	0.023188	0.878969	1	0.18322	0.18482	0.15296
118767at40674	protein FAM131B	-876.197	-874.789	2.81689	0.0932767	1	0.18206	0.19934	0.0001
153424at40674	StAR related lipid transfer domain containing 10	-1395.47	-1395.28	0.369324	0.543373	1	0.1819	0.1891	0.11025
174491at40674	R-spondin-3	-11913	-11912.8	0.342838	0.558196	1	0.18178	0.17863	0.24272
141221at40674	3-ketodihydrosphingosine reductase	-2739.38	-2739.28	0.185134	0.666998	1	0.18174	0.18297	0.11088
13289at40674	Zinc finger protein 106	-710.464	-710.408	0.111706	0.73821	1	0.18169	0.19734	0.12975
97825at40674	Endonuclease, poly(U) specific	-812.504	-812.503	8.6e-05	0.992601	1	0.18162	0.18162	0.0001
72419at40674	rhotekin-2	-1511.47	-1510.9	1.14434	0.284737	1	0.18159	0.17176	0.6253
15131at40674	Ubiquitin specific peptidase 54	-948.349	-948.218	0.26296	0.608094	1	0.18127	0.17481	0.37111
207093at40674	transmembrane protein 61	-4087.54	-4085.93	3.22199	0.0726551	1	0.18113	0.16427	0.30993
188193at40674	fibronectin type III domain-containing protein 9	-1586.99	-1586.97	0.05601	0.812917	1	0.18107	0.18356	0.13946
162537at40674	protein orai-3	-2071.32	-2071.22	0.187892	0.664677	1	0.181	0.18855	0.11608
30159at40674	Methionyl-tRNA synthetase	-1742.92	-1742.74	0.36461	0.545957	1	0.1807	0.18549	0.09392
39286at40674	Zinc finger RANBP2-type containing 1	-2067.96	-2066.77	2.38327	0.122641	1	0.18054	0.16541	999
190983at40674	ER membrane protein complex subunit 7	-1395.01	-1393.49	3.03509	0.081482	1	0.18042	0.19545	0.0001
30548at40674	zinc finger BED domain-containing protein 6	-4528.51	-4528.5	0.021994	0.882103	1	0.18041	0.17967	0.20629
5704at40674	NACHT and WD repeat domain containing 2	-1084.72	-1084.55	0.335886	0.562214	1	0.18018	0.17297	0.32067
2444at40674	Zinc finger protein 292	-2556.06	-2555.54	1.05149	0.305164	1	0.17952	0.16746	0.36232
51715at40674	Transmembrane protein 168	-1292.19	-1289.22	5.93413	0.0148504	1	0.17907	0.13312	1.05519
118552at40674	D-amino-acid oxidase	-1154.83	-1154.3	1.0778	0.29919	1	0.179	0.18491	0.0001
120846at40674	hsp90 co-chaperone Cdc37	-1230.21	-1229.23	1.95668	0.161869	1	0.17887	0.1713	999
34117at40674	general vesicular transport factor p115 isoform X1	-2056.55	-2055.42	2.25697	0.133014	1	0.17875	0.19385	0.0001
126680at40674	Tartrate-resistant acid phosphatase type 5	-847.32	-845.193	4.25412	0.0391552	1	0.17866	0.13873	999
156284at40674	proline synthase co-transcribed bacterial homolog protein	-842.032	-841.611	0.841928	0.358846	1	0.1783	0.18711	0.0001
99104at40674	TBC1 domain family member 13	-1327.08	-1326.33	1.49465	0.221496	1	0.17821	0.18653	0.0001
180583at40674	PILR alpha-associated neural protein	-3841.46	-3838.63	5.6706	0.0172516	1	0.17816	0.16239	999
125216at40674	Cbl proto-oncogene like 1	-897.036	-897.027	0.017782	0.893917	1	0.17814	0.17383	0.1979
168831at40674	AlkB homolog 2, alpha-ketoglutarate dependent dioxygenase	-1312.1	-1312.02	0.159266	0.689833	1	0.17798	0.17305	0.31036
91246at40674	DEP domain-containing protein 7	-13268.6	-13268.2	0.895288	0.344048	1	0.17793	0.17332	0.23853
141692at40674	RING finger protein 148	-738.607	-738.603	0.007144	0.932641	1	0.17784	0.17636	0.1997
142235at40674	splicing factor, proline- and glutamine-rich	-2276.16	-2275.66	0.990494	0.319622	1	0.17783	0.18337	0.0001
189758at40674	TIR domain containing adaptor protein	-1318.94	-1318.83	0.220218	0.638874	1	0.17769	0.17137	0.34127
128684at40674	Docking protein 4	-1477.86	-1477.75	0.215184	0.642734	1	0.17758	0.17427	0.28099
181379at40674	ALG14, UDP-N-acetylglucosaminyltransferase subunit	-1017.63	-1016.42	2.41116	0.120473	1	0.17696	0.15153	999
48510at40674	synaptopodin isoform X1	-673.703	-673.279	0.84784	0.357164	1	0.17693	0.20208	0.0001
125432at40674	TBC1 domain family member 21	-925.951	-923.617	4.66703	0.0307471	1	0.17675	0.15577	999
125474at40674	cannabinoid receptor 2	-1848.38	-1848.38	0	1	1	0.17658	0.17659	1.13937
51022at40674	leucine zipper protein 1	-1999.18	-1999.15	0.058294	0.809213	1	0.17638	0.17483	0.22223
188518at40674	Tetraspanin	-2228.41	-2227.23	2.35655	0.124758	1	0.17626	0.19036	0.0001
58402at40674	Hermansky-Pudlak syndrome 6 protein	-1276.14	-1275.73	0.833994	0.36112	1	0.17623	0.18248	0.0001
13350at40674	Inhibitor of Bruton tyrosine kinase	-1032.68	-1032.68	2.6e-05	0.995932	1	0.17588	0.17588	0.0001
103324at40674	Spermatogenesis associated 48	-1335.95	-1335.91	0.093366	0.759941	1	0.17586	0.16997	0.22657
135314at40674	Solute carrier family 35 member B1	-829.605	-828.291	2.62784	0.105004	1	0.17577	0.15615	999
171833at40674	protein FAM212B	-1621.91	-1621.54	0.752828	0.385582	1	0.17571	0.18872	0.07619
119142at40674	Nerve growth factor receptor	-2157.58	-2156.21	2.7449	0.0975652	1	0.17567	0.15985	0.66857
180673at40674	nuclear receptor-interacting protein 3	-760.901	-760.012	1.77664	0.182562	1	0.17562	0.19154	0.0001
164124at40674	Follistatin like 1	-2587.79	-2587.77	0.038032	0.845379	1	0.17547	0.1719	0.22152
18266at40674	cohesin subunit SA-3	-6250.24	-6250.15	0.189302	0.663498	1	0.17516	0.17269	0.26051
204034at40674	P53 and DNA damage regulated 1	-551.64	-551.213	0.852226	0.355923	1	0.17501	0.20002	0.0001
195986at40674	transmembrane protein 119	-2194.18	-2193.01	2.35336	0.125014	1	0.175	0.16823	999
15993at40674	Homeodomain interacting protein kinase 3	-1050.99	-1050.99	0.007696	0.930094	1	0.17489	0.17599	0.16061
120479at40674	layilin isoform X1	-1571.59	-1570.72	1.72371	0.189217	1	0.17452	0.18236	0.0001
146489at40674	protein FAM98B	-3551.86	-3551.67	0.370218	0.542885	1	0.17438	0.16437	0.24156
152868at40674	Peptidylprolyl isomerase like 6	-603.132	-601.017	4.2292	0.0397342	1	0.1743	0.14232	999
128791at40674	Ankyrin repeat domain 16	-1740.18	-1739.99	0.372466	0.541663	1	0.17413	0.16838	0.41172
150358at40674	thioredoxin domain-containing protein 15	-1501.27	-1500.29	1.95617	0.161923	1	0.17402	0.18246	0.0001
198511at40674	peroxisomal membrane protein 2	-1277.43	-1276.96	0.938978	0.332541	1	0.1739	0.18217	0.0001
59808at40674	spindle and centriole-associated protein 1	-4383.31	-4382.42	1.77295	0.183018	1	0.17383	0.16123	0.5025
144693at40674	methyltransferase like 9	-1388.82	-1387.82	1.98599	0.158761	1	0.1737	0.16446	999
94346at40674	Ankyrin repeat domain 34B	-1757.99	-1756.72	2.54013	0.110986	1	0.17344	0.14221	0.46311
196510at40674	coiled-coil domain-containing protein 124	-1166.19	-1165.66	1.05776	0.303727	1	0.17325	0.18012	0.0001
121426at40674	Methyltransferase like 14	-2581.18	-2580.8	0.746572	0.387564	1	0.17319	0.16577	0.34862
93792at40674	Ankyrin repeat and BTB domain containing 1	-1812.12	-1810.97	2.28483	0.130645	1	0.17301	0.18299	0.0001
66294at40674	gigaxonin	-1340.93	-1340.9	0.062206	0.803043	1	0.17284	0.1786	0.14285
210072at40674	succinate dehydrogenase assembly factor 1, mitochondrial	-1406.55	-1406.55	0.010264	0.919303	1	0.17282	0.17352	0.15294
117973at40674	Abhydrolase domain containing 8	-2069.33	-2068.59	1.47668	0.224294	1	0.17281	0.17798	0.0001
14338at40674	Apoptotic protease-activating factor 1	-2063.89	-2062.5	2.78235	0.095308	1	0.17213	0.1586	0.9593
70479at40674	Chromosome 15 open reading frame 39	-720.937	-720.863	0.148568	0.699908	1	0.17202	0.17923	0.11028
109278at40674	Palmitoyltransferase	-5098.03	-5097.92	0.201856	0.653227	1	0.17188	0.17385	0.10565
89688at40674	HSPB1-associated protein 1	-1533.19	-1532.66	1.05831	0.303601	1	0.17178	0.15845	0.41856
12380at40674	Tetratricopeptide repeat domain 21B	-2052.78	-2051.23	3.10073	0.0782574	1	0.17165	0.18417	0.0001
188807at40674	myc target protein 1	-1463.68	-1463.09	1.19083	0.275162	1	0.17158	0.15296	0.43523
206476at40674	sentan	-5594.03	-5594.02	0.020306	0.886686	1	0.17133	0.17041	0.19476
19557at40674	nuclear receptor-interacting protein 1	-813.599	-813.182	0.833076	0.361385	1	0.17133	0.18404	0.0001
191595at40674	Chromosome 1 open reading frame 109	-5768.07	-5767.24	1.65262	0.198603	1	0.17112	0.1769	0.05268
93694at40674	Mannosyltransferase	-3855.56	-3854.77	1.57572	0.209378	1	0.17104	0.17837	0.06784
44657at40674	zinc finger protein 518B	-571.202	-570.712	0.979968	0.322207	1	0.17092	0.18512	0.0001
33037at40674	Exosome component 10	-1284.73	-1284.31	0.845756	0.357756	1	0.17076	0.17733	0.0001
171182at40674	Collagen type VIII alpha 2 chain	-5312.78	-5311.22	3.12043	0.0773162	1	0.17066	0.16033	0.39678
179927at40674	Pleckstrin homology domain containing B1	-2098.61	-2098.58	0.055344	0.814012	1	0.17058	0.16864	0.20866
47304at40674	leucine-rich repeat neuronal protein 1	-3924.53	-3924.48	0.103006	0.748252	1	0.17058	0.17289	0.14201
175653at40674	Synaptosomal-associated protein	-1295.24	-1295.24	0.00036	0.984862	1	0.17051	0.1705	761.814
178905at40674	emerin	-1340.01	-1340.01	5e-05	0.994358	1	0.16997	0.16997	51.6319
193466at40674	Syndecan	-918.833	-918.697	0.272168	0.601881	1	0.16989	0.16074	0.28179
176042at40674	tumor necrosis factor ligand superfamily member 8	-2989.02	-2988.87	0.290708	0.589767	1	0.16964	0.16749	0.36483
151906at40674	Potassium channel tetramerization domain containing 11	-1198.34	-1197.3	2.08319	0.148929	1	0.16946	0.1604	999
15005at40674	lysine-specific demethylase 3A	-3900.68	-3900.48	0.402692	0.525702	1	0.16902	0.17229	0.08776
126289at40674	Protein phosphatase 1 regulatory subunit 36	-1515.56	-1514.86	1.38654	0.23899	1	0.16853	0.18493	0.0001
136647at40674	adenylyltransferase and sulfurtransferase MOCS3	-1245.11	-1245.1	0.007116	0.932773	1	0.16842	0.16909	0.15223
9628at40674	rho GTPase-activating protein 35	-5500.45	-5499.94	1.03232	0.309614	1	0.16818	0.1751	0.06522
39922at40674	ATP binding cassette subfamily B member 6 (Langereis blood group)	-2551.92	-2551.92	0.000494	0.982268	1	0.16812	0.16778	0.17055
110564at40674	adipocyte plasma membrane-associated protein	-6789.65	-6789.51	0.293482	0.587998	1	0.16802	0.16991	0.13246
167887at40674	NADH dehydrogenase	-786.102	-785.202	1.80019	0.179689	1	0.16783	0.15505	999
115523at40674	cyclic AMP-dependent transcription factor ATF-7 isoform X1	-1504.64	-1503.99	1.28598	0.25679	1	0.16769	0.17286	0.0001
125876at40674	protein FAM185A	-1798.44	-1796.98	2.90455	0.0883299	1	0.16767	0.18194	0.0001
7088at40674	Fanconi anemia group M protein	-1809.81	-1807.11	5.38865	0.0202682	1	0.16766	0.14334	1.46946
112457at40674	activity-regulated cytoskeleton-associated protein	-747.574	-747.169	0.80948	0.368274	1	0.16752	0.17827	0.0001
166989at40674	Homeobox D12	-2032.12	-2031.63	0.972004	0.324181	1	0.16728	0.17391	0.0001
13857at40674	Uveal autoantigen with coiled-coil domains and ankyrin repeats	-723.605	-723.605	1e-05	0.997477	1	0.16723	0.16723	0.41502
161645at40674	tubulin polyglutamylase complex subunit 1	-4733.04	-4733.04	0.005236	0.942315	1	0.16703	0.16751	0.15529
68284at40674	FAST kinase domains 3	-2206.77	-2206.24	1.06844	0.301299	1	0.16671	0.17181	0.0001
152097at40674	zinc finger HIT domain-containing protein 2	-3499.87	-3499.78	0.180412	0.671019	1	0.16621	0.17015	0.11888
102379at40674	P2X purinoceptor 3	-996.467	-996.259	0.41705	0.518413	1	0.16617	0.15653	0.4089
50545at40674	Spalt like transcription factor 2	-1711.93	-1711.58	0.704078	0.401417	1	0.16593	0.15401	0.31293
151940at40674	Neuralized E3 ubiquitin protein ligase 2	-928.693	-928.693	2.4e-05	0.996091	1	0.16571	0.16571	36.3771
120680at40674	Lysyl oxidase	-1378.71	-1378.71	0.004876	0.94433	1	0.16568	0.16638	0.15563
176270at40674	UBX domain protein 8	-607.249	-607.249	0	1	1	0.16567	0.16567	0.10002
29931at40674	protein phosphatase 1 regulatory subunit 3A	-3251.65	-3251.64	0.002208	0.962522	1	0.16567	0.16614	0.15927
71617at40674	T-box transcription factor TBX21	-2323.35	-2321.07	4.56992	0.0325381	1	0.16552	0.18638	0.0001
31199at40674	Exocyst complex component 1	-3534.52	-3534.48	0.07875	0.778999	1	0.16532	0.16289	0.20121
192552at40674	adaptor related protein complex 5 sigma 1 subunit	-1239.73	-1239.73	2.6e-05	0.995932	1	0.16531	0.16531	0.0001
89683at40674	RNA-binding protein 45	-1436.75	-1436.75	0.01198	0.912843	1	0.16517	0.16466	0.19284
163823at40674	myb/SANT-like DNA-binding domain-containing protein 4	-1426.88	-1426.86	0.056626	0.81191	1	0.16514	0.16018	0.20268
64623at40674	Neuron derived neurotrophic factor	-2959.25	-2959.25	0.000116	0.991407	1	0.16509	0.16526	0.16365
83335at40674	WD repeat domain 13	-977.16	-974.944	4.43106	0.0352905	1	0.16499	0.10858	1.24241
31013at40674	Muscle associated receptor tyrosine kinase	-935.766	-935.399	0.733908	0.391619	1	0.16493	0.17077	0.0001
116562at40674	Palmitoyltransferase	-1269.62	-1268.8	1.62553	0.202322	1	0.16469	0.17426	0.0001
172513at40674	Helt bHLH transcription factor	-3668.63	-3667.51	2.23923	0.134548	1	0.16468	0.16209	999
156274at40674	CutC copper transporter	-1573.17	-1572.37	1.6129	0.204084	1	0.16437	0.15904	999
118565at40674	deoxyribonuclease-2-alpha	-2458.85	-2458.09	1.52732	0.216516	1	0.16435	0.17064	0.0001
161875at40674	Family with sequence similarity 131 member A	-705.295	-705.015	0.559056	0.454641	1	0.16424	0.17525	0.0001
90090at40674	DiGeorge syndrome critical region gene 2	-2629.67	-2629.58	0.172068	0.67828	1	0.16405	0.16164	0.24745
130585at40674	spondin-2	-1035.84	-1035.69	0.302506	0.582316	1	0.16393	0.16393	77.0917
93257at40674	Sterile alpha motif domain containing 15	-2945.98	-2945.21	1.54358	0.214085	1	0.16387	0.16879	0.0001
128432at40674	G-protein coupled estrogen receptor 1	-1583.09	-1582.23	1.70928	0.191079	1	0.16379	0.15241	0.74024
87360at40674	Serpin family C member 1	-2452.25	-2452.24	0.003176	0.955058	1	0.16355	0.16317	0.1751
145916at40674	Sushi domain containing 6	-3356	-3355.8	0.39413	0.530136	1	0.16336	0.16754	0.1151
37851at40674	Zinc finger and BTB domain containing 21	-3077.45	-3076.48	1.93576	0.16413	1	0.16318	0.16678	0.0001
97547at40674	nucleoside diphosphate kinase 7 isoform X1	-1030.6	-1030.27	0.661764	0.415938	1	0.16298	0.17121	0.0001
91762at40674	nuclear receptor ROR-beta	-2893.99	-2892.27	3.42758	0.0641161	1	0.16275	0.18145	0.0001
124354at40674	acidic fibroblast growth factor intracellular-binding protein	-1789.81	-1787.71	4.2104	0.0401768	1	0.16274	0.17926	0.0001
126814at40674	Transmembrane protein 266	-3077.26	-3077.2	0.13685	0.711433	1	0.16219	0.16026	0.22732
184711at40674	5-demethoxyubiquinone hydroxylase, mitochondrial	-1901.52	-1900.7	1.64439	0.199725	1	0.16206	0.17288	0.0001
49830at40674	Phosphoinositide phospholipase C	-2322.81	-2322.76	0.096226	0.756406	1	0.1619	0.16447	0.12715
186174at40674	THAP domain-containing protein 11	-965.495	-965.442	0.10536	0.74549	1	0.16183	0.15704	0.21435
2841at40674	Zinc finger protein 462	-1362.98	-1362.91	0.13914	0.709137	1	0.16168	0.17135	0.11123
74626at40674	protein MB21D2	-537.275	-536.054	2.44167	0.118151	1	0.16163	0.12895	999
22238at40674	V(D)J recombination-activating protein 1	-1087.09	-1086.05	2.08413	0.148837	1	0.16157	0.15187	999
20381at40674	Jumonji and AT-rich interaction domain containing 2	-5480.98	-5480.76	0.446736	0.503889	1	0.16152	0.15753	0.26336
94480at40674	dolichyl pyrophosphate Man9GlcNAc2 alpha-1,3-glucosyltransferase	-1871.91	-1871.68	0.454716	0.500104	1	0.16135	0.16475	0.07339
132237at40674	Interleukin-12 subunit beta	-1799.9	-1799.9	8.6e-05	0.992601	1	0.16127	0.16127	0.0001
93797at40674	Solute carrier family 16 member 2	-1283.01	-1282.91	0.192572	0.660785	1	0.1611	0.15408	0.2951
99729at40674	Solute carrier family 37 member 4	-1990.15	-1990.14	0.003918	0.95009	1	0.16094	0.16147	0.14982
13108at40674	Tectonin beta-propeller repeat containing 2	-1070.83	-1070.49	0.680374	0.409458	1	0.16086	0.16928	0.0001
206524at40674	Transcriptional and immune response regulator	-7781.08	-7780.75	0.65396	0.4187	1	0.1606	0.16492	0.09912
175403at40674	Cytotoxic T-lymphocyte associated protein 4	-2583.77	-2582.53	2.4798	0.115317	1	0.16046	0.17028	0.0001
97893at40674	P2X purinoceptor 5	-1475.25	-1473.91	2.6943	0.100708	1	0.16027	0.18373	0.0001
81949at40674	Adenylosuccinate lyase	-2490.96	-2490.51	0.905614	0.341281	1	0.16011	0.16843	0.0634
40495at40674	Tripartite motif containing 71	-3329.01	-3328.88	0.259938	0.610163	1	0.16008	0.16327	0.10787
139621at40674	ubiquitin thioesterase otulin	-1699.47	-1698.79	1.35913	0.243688	1	0.15985	0.17211	0.0001
94363at40674	Heterogeneous nuclear ribonucleoprotein R	-1473.14	-1473.14	0	1	1	0.15961	0.15961	0.85478
19915at40674	Insulin degrading enzyme	-931.552	-930.585	1.93454	0.164262	1	0.15961	0.18087	0.0001
107699at40674	YTH N6-methyladenosine RNA binding protein 3	-708.371	-708.371	2.4e-05	0.996091	1	0.1596	0.1596	0.0001
167930at40674	protein Tob2	-2491.44	-2490.49	1.91399	0.16652	1	0.15933	0.14815	0.44941
163060at40674	T-cell immunoreceptor with Ig and ITIM domains	-1847.61	-1847.12	0.973616	0.32378	1	0.15922	0.14629	0.30768
100745at40674	P2X purinoceptor 1	-2636.52	-2634.66	3.71801	0.0538285	1	0.15921	0.14784	1.16317
151323at40674	tRNA (adenine(58)-N(1))-methyltransferase catalytic subunit TRMT61A	-1276.59	-1276.24	0.705166	0.401053	1	0.15916	0.16259	0.0001
6776at40674	putative Polycomb group protein ASXL3	-2256.07	-2256.05	0.037766	0.845914	1	0.15915	0.16077	0.12829
104522at40674	protein AAR2 homolog	-818.681	-818.136	1.09022	0.296422	1	0.15911	0.16873	0.0001
92583at40674	SKI family transcriptional corepressor 2	-2364.84	-2364.5	0.665954	0.414466	1	0.15906	0.16059	0.0001
154416at40674	PHD finger protein 23 isoform X1	-2737.82	-2737.77	0.087766	0.767037	1	0.15902	0.15477	0.20373
174852at40674	sesquipedalian-2	-943.823	-943.404	0.837898	0.359999	1	0.15892	0.16838	0.0001
83307at40674	fibroblast growth factor receptor substrate 2	-2008.82	-2008.29	1.06642	0.301756	1	0.15838	0.16106	0.0001
108411at40674	Synaptotagmin 11	-519.85	-519.85	2.6e-05	0.995932	1	0.15821	0.15821	86.4179
192749at40674	Ribosomal RNA processing 15 homolog	-855.804	-855.79	0.028826	0.865181	1	0.15798	0.15342	0.19239
55770at40674	Zinc finger and BTB domain containing 5	-3642.07	-3641.97	0.208052	0.648299	1	0.15776	0.15265	0.23725
171196at40674	coiled-coil domain-containing protein 177	-3318.78	-3318.24	1.08039	0.29861	1	0.15744	0.16229	0.05515
159020at40674	inactive peptidyl-prolyl cis-trans isomerase FKBP6	-1433.97	-1433.93	0.077952	0.780092	1	0.15741	0.16214	0.11655
155086at40674	PIH1 domain-containing protein 1	-1992.04	-1992.04	0.000668	0.97938	1	0.1571	0.15686	0.16205
110899at40674	Phytanoyl-CoA 2-hydroxylase interacting protein like	-1625.05	-1624.82	0.460866	0.49722	1	0.15698	0.15112	0.41022
123062at40674	trichohyalin-like protein 1	-879.753	-879.33	0.845386	0.357861	1	0.15595	0.16306	0.0001
184421at40674	synaptogyrin-3	-1634.96	-1634.96	8e-06	0.997743	1	0.15575	0.15578	0.15519
170965at40674	Transmembrane protein 269	-246.433	-245.745	1.3762	0.240749	1	0.15574	0.23484	0.0001
41531at40674	E3 ubiquitin-protein ligase Arkadia isoform X1	-1206.37	-1202.84	7.04976	0.0079276	1	0.15574	0.11977	1.52775
121214at40674	transcription elongation factor, mitochondrial	-1803.58	-1803.32	0.529652	0.466753	1	0.15568	0.16185	0.07402
106810at40674	Myosin regulatory light chain interacting protein	-1474.65	-1474.24	0.81776	0.365836	1	0.15547	0.14415	0.37657
45083at40674	dystroglycan	-1568.9	-1568.56	0.680012	0.409583	1	0.15531	0.1607	0.0001
69377at40674	WD repeat domain 78	-1671.89	-1671.56	0.655644	0.418102	1	0.15528	0.16043	0.0001
191937at40674	inactive ribonuclease-like protein 10	-4722.74	-4722.31	0.862712	0.352981	1	0.15499	0.15676	0.0001
171719at40674	Hes related family bHLH transcription factor with YRPW motif 2	-1145.18	-1145.18	2.6e-05	0.995932	1	0.15492	0.15492	0.0001
169947at40674	RING finger protein 141	-1655.5	-1655.28	0.433042	0.5105	1	0.15491	0.14801	0.39096
49336at40674	leucine-rich repeat neuronal protein 3	-3641.56	-3641.53	0.042044	0.837536	1	0.15437	0.15301	0.18549
211426at40674	guanine nucleotide-binding protein G(I)/G(S)/G(O) subunit gamma-13	-3675.92	-3675.91	0.016658	0.897306	1	0.15433	0.15336	0.17156
201921at40674	SERTA domain-containing protein 3	-8974.18	-8973.67	1.01491	0.313729	1	0.15424	0.15018	0.26999
164621at40674	Neurexophilin	-4850.82	-4850.65	0.339882	0.559897	1	0.15415	0.15761	0.0842
36733at40674	FK506-binding protein 15	-1526.46	-1526.09	0.740716	0.389432	1	0.15397	0.16365	0.06685
31309at40674	Leucine rich repeat containing 8 VRAC subunit D	-708.415	-707.27	2.29056	0.130163	1	0.15392	0.13669	999
171297at40674	RNA exonuclease 2	-938.911	-938.911	1.2e-05	0.997236	1	0.15369	0.15369	37.8661
23851at40674	F-box DNA helicase 1 isoform X1	-2757.27	-2756.92	0.698216	0.403384	1	0.15364	0.1566	0.0001
191764at40674	Sorting nexin 10	-5695.42	-5695.3	0.255314	0.613358	1	0.15349	0.15605	0.1001
141559at40674	Metallo-beta-lactamase domain containing 2	-1728.21	-1727.37	1.66557	0.196853	1	0.15339	0.16161	0.0001
163224at40674	pre-miRNA 5'-monophosphate methyltransferase	-1179	-1179	4e-06	0.998404	1	0.15337	0.15337	1.13776
110852at40674	prostaglandin E2 receptor EP4 subtype	-2797.36	-2795.15	4.4143	0.0356389	1	0.15335	0.16453	0.0001
178552at40674	Lin-37 DREAM MuvB core complex component	-1495.19	-1495.02	0.344558	0.55721	1	0.15328	0.14618	0.24292
205992at40674	somatostatin	-3096.73	-3096.71	0.049784	0.82344	1	0.15293	0.15091	0.18375
167603at40674	tumor necrosis factor receptor superfamily member 1A	-570.651	-570.651	0	1	1	0.15261	0.15234	0.42202
179015at40674	endothelin-1	-1193.75	-1192.71	2.07605	0.149627	1	0.15251	0.1177	0.49911
130254at40674	VPS37A, ESCRT-I subunit	-1442.32	-1441.74	1.16186	0.28108	1	0.15198	0.14578	0.50418
168632at40674	fas apoptotic inhibitory molecule 1 isoform X1	-1867.05	-1866.41	1.29063	0.255932	1	0.15146	0.14862	999
152966at40674	Neurotrophin-3	-950.252	-949.834	0.83437	0.361012	1	0.15123	0.15804	0.0001
11538at40674	RIC1 homolog, RAB6A GEF complex partner 1	-1470.3	-1469.67	1.2583	0.261974	1	0.15123	0.15553	0.0001
183319at40674	cdc42 effector protein 4	-1360.83	-1360.82	0.020898	0.885057	1	0.15118	0.14968	0.17998
156568at40674	THAP domain containing 7	-3316.06	-3312.51	7.10838	0.00767245	1	0.15118	0.1744	0.0001
137970at40674	GRB2-related adaptor protein 2	-1488.26	-1487.39	1.7454	0.186456	1	0.15102	0.14669	999
197877at40674	Rhomboid domain containing 3	-1961.6	-1960.53	2.13803	0.143686	1	0.15095	0.13373	0.80129
162594at40674	homeobox protein Nkx-2.3	-5632.03	-5631.64	0.793666	0.372994	1	0.15055	0.15268	0.0001
167194at40674	Barttin CLCNK type accessory beta subunit	-2715.45	-2711.04	8.81766	0.00298329	1	0.1505	0.16962	0.0001
109920at40674	Shugoshin 1	-2339.16	-2339.15	0.017104	0.895948	1	0.15047	0.15142	0.13
361at40674	sacsin	-1463.2	-1461.47	3.45353	0.063117	1	0.15034	0.16856	0.0001
124402at40674	proline-serine-threonine phosphatase-interacting protein 1	-933.692	-932.915	1.55358	0.212608	1	0.15018	0.15863	0.0001
65312at40674	kelch-like protein 33	-900.526	-900.037	0.978132	0.32266	1	0.15001	0.13667	0.46216
177976at40674	Distal-less homeobox 6	-828.058	-827.831	0.45474	0.500093	1	0.14995	0.13384	0.37561
128563at40674	Gap junction protein	-743.761	-743.761	3.6e-05	0.995213	1	0.1498	0.14979	51.7194
197319at40674	guanine nucleotide exchange factor MSS4	-921.341	-921.239	0.203364	0.652019	1	0.14972	0.15684	0.0001
177967at40674	B-cell antigen receptor complex-associated protein beta chain isoform X1	-4794.21	-4793.56	1.30479	0.253339	1	0.14957	0.14219	0.32103
26820at40674	EMSY, BRCA2 interacting transcriptional repressor	-5064.23	-5062.71	3.02632	0.0819234	1	0.14955	0.139	0.7679
154369at40674	Ataxin-7-like protein 3	-2532.04	-2531.52	1.03652	0.308632	1	0.14952	0.14035	0.32733
135409at40674	39S ribosomal protein L45, mitochondrial	-3953.86	-3953.86	0.000226	0.988006	1	0.14914	0.14907	0.15058
142842at40674	SERTA domain-containing protein 4	-874.358	-873.162	2.39356	0.121836	1	0.14905	0.13408	999
22195at40674	coiled-coil domain-containing protein 141	-945.192	-944.815	0.752416	0.385712	1	0.14889	0.15351	0.0001
186676at40674	Coiled-coil domain containing 184	-659.473	-659.473	3.2e-05	0.995487	1	0.14877	0.14877	43.2932
100353at40674	homeobox protein SIX5	-1424.36	-1423.96	0.790084	0.374075	1	0.14869	0.15611	0.0001
30338at40674	von Willebrand factor C and EGF domain-containing protein	-3827.29	-3827.2	0.173472	0.677044	1	0.14866	0.15075	0.094
188443at40674	tumor necrosis factor ligand superfamily member 4	-1305.39	-1304.97	0.837802	0.360026	1	0.1485	0.15418	0.0001
23907at40674	Ring finger and CCCH-type domains 1	-1279.73	-1279.73	0	1	1	0.14826	0.14826	0.33052
188211at40674	ATPase SWSAP1	-1064.95	-1064.95	0.009546	0.922168	1	0.1482	0.14949	0.13803
26944at40674	nucleolar protein 8 isoform X1	-3699.01	-3699.01	1.4e-05	0.997015	1	0.14798	0.14795	0.14824
136913at40674	tRNA-yW synthesizing protein 5	-878.099	-878.099	4e-06	0.998404	1	0.14786	0.14786	0.454
160345at40674	RNA-binding protein 43	-3895.35	-3895.17	0.356116	0.550671	1	0.14771	0.14582	0.34773
31065at40674	patched domain-containing protein 1	-2179.26	-2178.41	1.69779	0.192578	1	0.14765	0.1567	0.0001
152482at40674	myoblast determination protein 1	-812.417	-812.361	0.112648	0.737149	1	0.14759	0.14278	0.2342
168542at40674	Valosin containing protein lysine methyltransferase	-354.895	-354.895	1.4e-05	0.997015	1	0.14747	0.14747	95.1101
130835at40674	Protein-L-isoaspartate (D-aspartate) O-methyltransferase domain containing 1	-2336.45	-2335.51	1.88567	0.169691	1	0.1474	0.15743	0.0001
149676at40674	caldesmon 1	-2403.59	-2403.44	0.311342	0.576858	1	0.14739	0.14289	0.22425
158118at40674	coiled-coil domain-containing glutamate-rich protein 1	-6055.4	-6052.21	6.38289	0.0115226	1	0.14687	0.1539	0.0001
66446at40674	cochlin	-1641.21	-1640.89	0.64019	0.423642	1	0.14675	0.14169	0.32538
156431at40674	MANSC domain-containing protein 1	-2481.76	-2481.76	0.00765	0.930302	1	0.14656	0.1457	0.1628
151942at40674	GPN-loop GTPase 3	-1485.1	-1484.36	1.471	0.225189	1	0.14612	0.13876	0.59555
168558at40674	thioredoxin-related transmembrane protein 1	-537.636	-537.636	1e-05	0.997477	1	0.14609	0.14609	0.0001
182753at40674	clarin-2	-5429.39	-5429.39	0.00388	0.950332	1	0.14599	0.14648	0.14108
48595at40674	RNA binding motif protein 15	-1274.92	-1273.81	2.22773	0.135553	1	0.14584	0.16191	0.0001
168017at40674	PQ loop repeat containing 1	-2736.78	-2736.67	0.20871	0.64778	1	0.14582	0.13762	0.21686
104044at40674	tumor necrosis factor receptor superfamily member EDAR	-1612.15	-1611.51	1.26633	0.260457	1	0.14569	0.13732	0.48103
139658at40674	keratinocyte differentiation factor 1	-2651.74	-2651.69	0.08758	0.767277	1	0.1456	0.14739	0.10498
188538at40674	ICOS ligand	-1812.76	-1812.76	4e-06	0.998404	1	0.1455	0.1455	1.94692
64086at40674	ATP-binding cassette sub-family E member 1	-2009.43	-2008.77	1.31522	0.251452	1	0.14546	0.15865	0.0001
8610at40674	stereocilin	-1501.24	-1499.61	3.24572	0.0716103	1	0.14469	0.15736	0.0001
189095at40674	Sjogren syndrome/scleroderma autoantigen 1	-1104.15	-1103.9	0.49239	0.482863	1	0.14465	0.13282	0.38248
147059at40674	cell cycle checkpoint protein RAD1	-684.069	-684.069	0	1	1	0.14461	0.14461	0.42283
66276at40674	Phosphate transporter	-350.704	-350.291	0.824742	0.363797	1	0.14451	0.16042	0.0001
148782at40674	uncharacterized protein C8orf76 homolog	-5684.34	-5684.15	0.386966	0.533899	1	0.1445	0.14151	0.22969
192864at40674	Mitochondrial ribosomal protein L35	-890.506	-890.522	0	1	1	0.14442	0.14305	0.19205
177634at40674	uncharacterized protein C8orf58 homolog	-1490.04	-1489.67	0.735872	0.390986	1	0.14442	0.13746	0.30816
187385at40674	olfactory marker protein	-1974.89	-1974.7	0.379906	0.537654	1	0.14424	0.13807	0.34247
17967at40674	tudor domain-containing protein 1	-433.973	-433.973	2e-05	0.996432	1	0.14417	0.14435	134.598
169275at40674	Transmembrane protein 268	-1621.82	-1621.81	0.0219	0.882353	1	0.14412	0.14298	0.16449
124982at40674	Serpin family H member 1	-1997.88	-1996.95	1.84486	0.174382	1	0.1439	0.15595	0.04157
21551at40674	Zinc finger protein 608	-5301.28	-5300.18	2.20282	0.137758	1	0.14366	0.1373	0.3447
127297at40674	G-protein coupled receptor 84	-1478.38	-1478.36	0.046168	0.829871	1	0.1434	0.14217	0.18696
91184at40674	Endoplasmic reticulum lectin 1	-1990.04	-1989.4	1.29424	0.255268	1	0.14321	0.15073	0.0001
153167at40674	syntaxin-11	-3591.33	-3591.01	0.644192	0.422197	1	0.143	0.14719	0.08561
24022at40674	WD repeat and HMG-box DNA-binding protein 1	-705.178	-705.178	2.8e-05	0.995778	1	0.14282	0.14282	0.0001
186685at40674	dnaJ homolog subfamily C member 5	-1330.43	-1330.19	0.48543	0.485973	1	0.14268	0.14807	0.06963
168054at40674	coiled-coil domain-containing protein 74B	-2100.87	-2100	1.73392	0.187911	1	0.14244	0.13199	0.41583
155425at40674	CXADR, Ig-like cell adhesion molecule	-3406.25	-3404.05	4.38808	0.036191	1	0.14242	0.16068	0.0001
1456at40674	zinc finger protein 469	-5013.16	-5013.15	0.014542	0.904016	1	0.14232	0.14181	0.15781
122616at40674	ADP-ribose/CDP-alcohol diphosphatase, manganese dependent	-2450.89	-2449.87	2.03357	0.153859	1	0.14222	0.14996	0.0001
16303at40674	deubiquitinating protein VCIP135	-862.496	-862.396	0.201056	0.65387	1	0.14221	0.1376	0.26549
56689at40674	pre-mRNA-processing factor 40 homolog A isoform X1	-1539.97	-1539.64	0.66324	0.415418	1	0.14221	0.14798	0.0001
96115at40674	Zinc metallopeptidase STE24	-1730.71	-1730.53	0.357834	0.549712	1	0.14199	0.13866	0.332
194654at40674	myb-related transcription factor, partner of profilin	-2566.27	-2566.25	0.042906	0.835902	1	0.14195	0.14091	0.18561
189376at40674	transmembrane protein 52B	-1965.59	-1965.28	0.626644	0.428589	1	0.14169	0.12931	0.4278
103712at40674	Olfactomedin 2	-1597.01	-1595.71	2.5967	0.107086	1	0.14168	0.1474	0.0001
94740at40674	Methionine aminopeptidase 2	-414.531	-414.531	0	1	1	0.14166	0.14166	0.51186
164620at40674	Palmitoyltransferase	-814.184	-814.184	3e-05	0.99563	1	0.14153	0.14153	44.9024
51023at40674	Apoptosis associated tyrosine kinase	-1109.2	-1107.91	2.58118	0.108141	1	0.14136	0.12088	999
138462at40674	Fibronectin type III domain containing 11	-705.265	-703.803	2.92394	0.0872743	1	0.14116	0.17107	0.0001
155535at40674	Tumor necrosis factor ligand superfamily member	-1855.78	-1855.71	0.13124	0.71715	1	0.14097	0.13733	0.17319
11726at40674	Microtubule-associated protein	-1252.57	-1251.56	2.0149	0.155762	1	0.14073	0.12912	999
172315at40674	V-set and transmembrane domain containing 2A	-2009.76	-2009.7	0.11496	0.734566	1	0.14065	0.1377	0.21848
120978at40674	Harbinger transposase derived 1	-2430.79	-2430.77	0.029516	0.863593	1	0.14058	0.14173	0.11609
118139at40674	Platelet-activating factor acetylhydrolase	-476.683	-476.683	0	1	1	0.14037	0.14037	0.31371
69447at40674	F-box only protein 24	-2192.63	-2192.61	0.03159	0.858931	1	0.14033	0.14198	0.11608
112077at40674	G patch domain-containing protein 3	-667.404	-667.393	0.02175	0.882754	1	0.14011	0.14191	0.12151
128652at40674	uricase	-1207.14	-1206.79	0.71397	0.398129	1	0.13999	0.14559	0.0001
170520at40674	pleckstrin homology-like domain family A member 1	-708.805	-708.805	2e-06	0.998872	1	0.13994	0.13994	0.0001
13863at40674	dermatan-sulfate epimerase-like protein	-5283.47	-5283.2	0.523594	0.469313	1	0.13978	0.13503	0.23677
200751at40674	proline-rich membrane anchor 1	-958.4	-957.052	2.69554	0.100629	1	0.13964	0.15795	0.0001
27385at40674	Zinc finger and BTB domain containing 38	-621.713	-620.237	2.95164	0.0857907	1	0.13955	0.21904	0.0001
122886at40674	Potassium calcium-activated channel subfamily N member 4	-993.63	-992.995	1.26974	0.259816	1	0.13943	0.15802	0.0001
69184at40674	Methyltransferase like 3	-4142.09	-4141.84	0.499362	0.479781	1	0.13901	0.14288	0.09434
127745at40674	growth hormone-regulated TBC protein 1	-498.568	-498.568	3.6e-05	0.995213	1	0.13897	0.13898	0.0001
133379at40674	Caveolae associated protein 4	-6622.24	-6621.76	0.94954	0.329836	1	0.1389	0.1432	0.05557
74280at40674	Ribonucleoprotein, PTB binding 1	-1003.73	-1003.13	1.19813	0.273696	1	0.13887	0.15354	0.0001
102792at40674	peptidyl-prolyl cis-trans isomerase FKBP4	-310.419	-310.161	0.51764	0.47185	1	0.13885	0.21613	0.0001
175460at40674	ATP synthase, H+ transporting, mitochondrial Fo complex subunit s (factor B)	-1826.83	-1824.23	5.20295	0.0225486	1	0.13881	0.11507	1.15575
200411at40674	Hes family bHLH transcription factor 3	-898.955	-898.119	1.67275	0.195891	1	0.13852	0.15039	0.0001
149670at40674	LUC7 like 3 pre-mRNA splicing factor	-2899.1	-2896.58	5.02786	0.0249427	1	0.13834	0.15402	0.0001
132353at40674	Immunity related GTPase Q	-1033.85	-1033.85	0	1	1	0.13816	0.13811	0.46132
75532at40674	Heterogeneous nuclear ribonucleoprotein U like 1	-1982.5	-1982.49	0.023192	0.878959	1	0.13786	0.13597	0.16541
102318at40674	Histone-lysine N-methyltransferase	-1655.43	-1655.13	0.602818	0.437505	1	0.13764	0.14175	0.0001
73159at40674	TNF receptor-associated factor 6	-803.994	-803.553	0.882152	0.347613	1	0.13732	0.14906	0.0001
93774at40674	Signal transducing adaptor molecule	-1132.54	-1132.27	0.543938	0.460805	1	0.13715	0.14114	0.0001
54381at40674	SNF related kinase	-1982.43	-1981.85	1.17123	0.279149	1	0.13711	0.14244	0.0001
113664at40674	Pleckstrin homology domain containing A1	-852.106	-850.439	3.33239	0.067928	1	0.13677	0.17527	0.0001
44527at40674	Family with sequence similarity 129 member B	-2146.12	-2145.84	0.563898	0.452694	1	0.13672	0.13939	0.0001
113835at40674	probable G-protein coupled receptor 22	-1987.81	-1986.46	2.69353	0.100756	1	0.1364	0.11772	0.42098
190132at40674	Chromosome 6 open reading frame 163	-718.301	-717.926	0.750312	0.386377	1	0.13624	0.14339	0.0001
58418at40674	Zinc finger SWIM-type containing 9	-2522	-2521.07	1.86042	0.172577	1	0.13578	0.14482	0.0001
65618at40674	zinc finger protein 281	-1043.41	-1043.41	2.2e-05	0.996258	1	0.13568	0.13568	4.73252
195836at40674	GSK3B interacting protein	-3586.5	-3586.5	0.000352	0.985031	1	0.13548	0.13539	0.13842
175620at40674	neurensin-2	-2352.46	-2351.26	2.40693	0.120799	1	0.13544	0.11283	0.39969
27836at40674	probable 2-oxoglutarate dehydrogenase E1 component DHKTD1, mitochondrial	-699.356	-698.648	1.41557	0.234135	1	0.13539	0.14352	0.0001
103792at40674	ERBB receptor feedback inhibitor 1	-1435.78	-1434.63	2.3099	0.128552	1	0.13531	0.12384	999
173793at40674	interleukin-17B	-3806.85	-3806.85	0.0034	0.953502	1	0.13529	0.13562	0.12614
23151at40674	PR/SET domain 2	-1615.95	-1615.87	0.167872	0.68201	1	0.13526	0.13776	0.08336
137038at40674	SLAIN motif family member 1	-4783.18	-4780.06	6.24983	0.0124205	1	0.1352	0.11218	0.93217
140660at40674	F-box only protein 16 isoform X1	-648.558	-648.176	0.763706	0.382171	1	0.1351	0.11483	0.44865
177992at40674	Ring finger protein 182	-1817.32	-1816.85	0.930872	0.334636	1	0.13504	0.12539	0.3689
160191at40674	protein FAM8A1	-608.129	-608.129	4e-06	0.998404	1	0.13491	0.13491	0.0001
154996at40674	SH3 binding domain protein 5 like	-1550.33	-1549.28	2.10499	0.146819	1	0.1348	0.14667	0.0001
153421at40674	Vestigial like family member 4	-746.891	-746.538	0.70619	0.400712	1	0.13476	0.14083	0.0001
160761at40674	General transcription factor IIF subunit 1	-1317.13	-1316.51	1.25237	0.2631	1	0.13475	0.1421	0.0001
101656at40674	ceramide glucosyltransferase	-1859.7	-1859.69	0.03279	0.856305	1	0.13467	0.13325	0.1572
154779at40674	Ubiquinone biosynthesis O-methyltransferase, mitochondrial	-1262.38	-1261.45	1.86902	0.171587	1	0.13459	0.14371	0.0001
180603at40674	FosB proto-oncogene, AP-1 transcription factor subunit	-930.522	-930.109	0.825422	0.3636	1	0.13414	0.14438	0.0001
115281at40674	ElaC ribonuclease Z 1	-3054.6	-3054.14	0.9286	0.335227	1	0.13399	0.13952	0.05354
152076at40674	transmembrane protein 115	-4080.13	-4080.13	7.8e-05	0.992953	1	0.13389	0.13385	0.13525
146844at40674	ankyrin repeat and SOCS box protein 17	-3349.7	-3349.61	0.192758	0.660631	1	0.13371	0.13064	0.23087
161332at40674	Peptidase inhibitor 16	-1687.22	-1686.9	0.64958	0.420263	1	0.13362	0.12956	0.34192
120038at40674	Chromosome 14 open reading frame 28	-1416.03	-1413.8	4.46585	0.0345788	1	0.13348	0.11951	999
91684at40674	Glycoprotein nmb	-2410.54	-2409.21	2.6613	0.102817	1	0.13332	0.12662	999
144659at40674	nucleobindin-1	-1081.32	-1080.1	2.45259	0.117331	1	0.13324	0.12303	999
186790at40674	Rieske domain-containing protein	-2373.74	-2373.64	0.201574	0.653453	1	0.13317	0.1364	0.09148
99214at40674	RAR related orphan receptor C	-726.144	-726.139	0.008014	0.928668	1	0.13311	0.13433	0.11983
116514at40674	Nuclear receptor coactivator 5	-6718.42	-6717.52	1.79616	0.180178	1	0.13297	0.13849	0.073
133796at40674	Solute carrier family 10 member 1	-1806.65	-1806.44	0.421448	0.516215	1	0.13288	0.12761	0.2161
194977at40674	Chromosome 1 open reading frame 194	-1489.74	-1488.43	2.62341	0.105298	1	0.13288	0.13946	0.0001
185851at40674	calcipressin-3	-825.174	-824.291	1.76657	0.183808	1	0.13275	0.14565	0.0001
135607at40674	Cytochrome P450 family 7 subfamily B member 1	-1051.25	-1050.92	0.66689	0.414138	1	0.13269	0.14037	0.0001
147444at40674	Solute carrier family 39 member 9	-3189.57	-3189.32	0.492256	0.482923	1	0.13256	0.12753	0.35815
183091at40674	Deleted in lymphocytic leukemia, 7	-1139.83	-1139.71	0.239064	0.624883	1	0.13255	0.12729	0.26164
25323at40674	Exostosin like glycosyltransferase 3	-1647.64	-1647	1.27785	0.258298	1	0.13255	0.14007	0.0001
136959at40674	MANSC domain-containing protein 4	-9742.25	-9741.7	1.09696	0.294935	1	0.13248	0.1355	0.08502
172204at40674	nuclear apoptosis-inducing factor 1	-1142.32	-1141.8	1.02254	0.311918	1	0.13245	0.14077	0.0001
140477at40674	sodium/potassium-transporting ATPase subunit beta-1	-4264.64	-4264.34	0.60422	0.436972	1	0.13238	0.13475	0.0001
159428at40674	probable G-protein coupled receptor 82	-1444.08	-1443.73	0.70207	0.402089	1	0.13209	0.12152	0.42997
152543at40674	Solute carrier family 46 member 1	-2213.37	-2213.08	0.579078	0.446674	1	0.13204	0.13409	0.0001
129178at40674	Chromosome 14 open reading frame 39	-1189.1	-1188.83	0.549678	0.458449	1	0.13194	0.13501	0.0001
25914at40674	FACT complex subunit SPT16	-2316.99	-2316.69	0.616874	0.432211	1	0.13188	0.13594	0.0001
107696at40674	Solute carrier family 22 member 7	-2162.95	-2159.4	7.08419	0.00777669	1	0.1318	0.14612	0.0001
184223at40674	myogenin	-5086.87	-5086.74	0.268834	0.604115	1	0.13165	0.13477	0.07678
40824at40674	FAST kinase domain-containing protein 5, mitochondrial	-4601.18	-4599.73	2.89758	0.0887124	1	0.13155	0.12496	0.61854
120330at40674	GDP-D-glucose phosphorylase 1	-1760.96	-1760.93	0.055822	0.813226	1	0.13138	0.12891	0.1748
176669at40674	homeobox protein Nkx-3.2	-1549.92	-1549.91	0.01084	0.917078	1	0.13126	0.13266	0.11757
117221at40674	Leucine rich repeat containing 28	-774.581	-774.523	0.11672	0.73262	1	0.13119	0.12745	0.21047
175094at40674	protein RER1	-690.338	-689.936	0.803276	0.370116	1	0.13113	0.14101	0.0001
93099at40674	fukutin-related protein	-2275.93	-2275.17	1.53147	0.215893	1	0.1311	0.11349	0.3443
63092at40674	acetylcholinesterase isoform X1	-2350.49	-2349.73	1.52927	0.216221	1	0.13097	0.1348	0.0001
23017at40674	Phosphoinositide phospholipase C	-1896.74	-1896.57	0.344652	0.557156	1	0.13096	0.13643	0.06992
171875at40674	sperm-associated antigen 8	-457.906	-457.549	0.713666	0.398229	1	0.13087	0.1457	0.0001
142736at40674	tRNA(His) guanylyltransferase	-1973.77	-1973.77	2e-06	0.998872	1	0.13072	0.13072	0.38216
138182at40674	NADH-cytochrome b5 reductase	-6178.15	-6177.84	0.623584	0.429719	1	0.1306	0.13414	0.06114
140164at40674	MAX network transcriptional repressor	-1980.11	-1978.55	3.11505	0.0775719	1	0.13051	0.14041	0.0001
143724at40674	Enoyl-CoA hydratase domain containing 3	-3509.69	-3509.64	0.103084	0.74816	1	0.13042	0.12811	0.17013
81183at40674	E3 ubiquitin-protein ligase RNF14 isoform X1	-1207.03	-1206.75	0.565798	0.451934	1	0.13038	0.13475	0.0001
202435at40674	Chromosome 12 open reading frame 45	-1063.47	-1062.13	2.68252	0.101455	1	0.13038	0.11587	999
158111at40674	apolipoprotein A-IV	-1560.43	-1560.37	0.130188	0.718237	1	0.13036	0.12557	0.16612
181764at40674	transmembrane protein 200B	-1063.37	-1063.37	0.000118	0.991333	1	0.13001	0.13001	0.0001
182230at40674	metalloproteinase inhibitor 1	-1378.55	-1378.51	0.078516	0.779319	1	0.12987	0.12625	0.18197
114862at40674	StAR related lipid transfer domain containing 7	-7894.41	-7894.33	0.158764	0.690297	1	0.12983	0.12789	0.18337
168693at40674	Mitochondrial ribosomal protein L10	-2321.78	-2320.7	2.15998	0.141647	1	0.12981	0.13628	0.0001
53606at40674	sphingomyelin phosphodiesterase	-3808.47	-3808.2	0.539286	0.462729	1	0.12978	0.13319	0.0001
190449at40674	tumor necrosis factor receptor superfamily member 17	-740.606	-740.606	2.4e-05	0.996091	1	0.1296	0.1296	0.0001
130289at40674	potassium channel subfamily K member 18	-1883.4	-1883.01	0.772456	0.379458	1	0.1292	0.12408	0.31049
156650at40674	tumor necrosis factor ligand superfamily member 11	-1697.81	-1697.64	0.337756	0.561127	1	0.12903	0.12219	0.21176
74746at40674	Fibroblast growth factor receptor substrate 3	-898.971	-898.959	0.023632	0.877825	1	0.12883	0.1263	0.14243
61959at40674	Tripartite motif containing 8	-419.208	-418.867	0.681282	0.409146	1	0.12883	0.13577	0.0001
73847at40674	WW domain containing adaptor with coiled-coil	-1861.77	-1861.75	0.041132	0.839283	1	0.12881	0.12977	0.10126
182868at40674	tetraspanin-13	-4502.82	-4502.8	0.048322	0.826009	1	0.12877	0.12985	0.10167
35841at40674	Leucine rich repeat containing 8 VRAC subunit A	-1257.14	-1256.81	0.659286	0.416812	1	0.12848	0.11839	0.40215
143853at40674	Beta-1,4-galactosyltransferase 7	-862.111	-861.748	0.725284	0.394416	1	0.12841	0.10955	0.41235
166820at40674	Tetraspanin	-2553.55	-2552.78	1.54049	0.214545	1	0.1283	0.11699	0.23787
121767at40674	KIAA0513	-589.369	-588.291	2.15456	0.142147	1	0.12825	0.10954	999
27238at40674	Centrosomal protein 126	-875.805	-875.382	0.845962	0.357697	1	0.12811	0.14238	0.0001
137742at40674	beta-sarcoglycan	-3668.19	-3667.49	1.39364	0.237792	1	0.12768	0.13087	0.0001
117665at40674	Centrosomal protein 57	-1703.49	-1703.47	0.05503	0.814531	1	0.12714	0.12956	0.0993
152401at40674	protein sprouty homolog 4	-5846.32	-5845.48	1.69279	0.193234	1	0.12707	0.13148	0.05222
70388at40674	Fascin	-1722.35	-1722.26	0.19075	0.662293	1	0.12698	0.12098	0.18083
178019at40674	Radial spoke head 1 homolog	-910.047	-909.018	2.05767	0.151442	1	0.12692	0.13875	0.0001
109274at40674	arrestin domain-containing protein 1	-1014.44	-1013.13	2.61381	0.105937	1	0.12653	0.11063	999
80496at40674	NUAK family SNF1-like kinase 1	-792.588	-791.918	1.33938	0.247143	1	0.12643	0.13974	0.0001
114125at40674	protein TSSC1	-1093.51	-1093.51	0.007026	0.933199	1	0.12622	0.12499	0.13857
160561at40674	Hes related family bHLH transcription factor with YRPW motif-like	-2477.7	-2477.24	0.917866	0.338036	1	0.12617	0.13124	0.0001
197517at40674	uncharacterized protein C6orf47 homolog	-1049.9	-1049.9	2.6e-05	0.995932	1	0.12592	0.12592	38.6015
200258at40674	lysozyme-like protein 4	-11482.4	-11482.2	0.293676	0.587874	1	0.12592	0.12841	0.08988
116337at40674	BCL2 associated athanogene 3	-1493.92	-1493.79	0.249984	0.617086	1	0.12569	0.12335	0.34791
91543at40674	syntabulin isoform X1	-1286.56	-1286.15	0.83138	0.361874	1	0.12548	0.13512	0.0001
151329at40674	PQ loop repeat containing 2	-1775.41	-1773.98	2.84591	0.0916068	1	0.12539	0.13261	0.0001
42125at40674	E3 ubiquitin-protein ligase RNF216 isoform X1	-721.934	-721.934	2.6e-05	0.995932	1	0.12492	0.12492	0.45952
193627at40674	transmembrane protein 179B	-1290.88	-1290.03	1.69809	0.192538	1	0.12484	0.12307	0.17665
140675at40674	transmembrane protein 169	-1718.08	-1717.8	0.546466	0.459765	1	0.12479	0.11954	0.35617
117540at40674	Transmembrane protein 129	-1700.59	-1699.29	2.59623	0.107119	1	0.1247	0.11002	0.50859
13037at40674	fibronectin type III domain-containing protein 1	-536.232	-536.232	1.4e-05	0.997015	1	0.12468	0.12468	0.48779
158868at40674	complement C1q tumor necrosis factor-related protein 4	-1988.96	-1988.65	0.634942	0.425548	1	0.12449	0.12747	0.0001
178562at40674	Peroxisomal biogenesis factor 11 beta	-2652.49	-2651.95	1.06753	0.301503	1	0.12415	0.12901	0.0001
31316at40674	staphylococcal nuclease domain-containing protein 1	-468.626	-468.626	6e-06	0.998046	1	0.12397	0.12398	0.0001
162968at40674	fibronectin type III domain-containing protein 4	-978.195	-976.719	2.95296	0.0857206	1	0.12395	0.09907	999
42038at40674	GMP synthase	-2115.86	-2115.62	0.46785	0.493978	1	0.12394	0.12633	0.0001
17381at40674	WASH complex subunit 4	-2265.66	-2265.45	0.435828	0.509143	1	0.12377	0.12091	0.3171
161425at40674	leucine-rich repeat-containing protein 3C	-749.433	-749.433	0.000102	0.991942	1	0.12373	0.12373	142.34
136147at40674	Ring finger protein 13	-1464.47	-1464.13	0.679508	0.409756	1	0.12341	0.12642	0.0001
201659at40674	gastrotropin	-1551.95	-1551.86	0.174602	0.676054	1	0.1234	0.11582	0.20329
44917at40674	programmed cell death 6-interacting protein isoform X1	-1293.79	-1293.66	0.252936	0.615015	1	0.12335	0.12634	0.07137
111082at40674	Proteasome 26S subunit, non-ATPase 6	-1247.71	-1246.9	1.62346	0.20261	1	0.12331	0.1369	0.0001
53143at40674	Guanylate cyclase 1 soluble subunit alpha 1	-1022.63	-1022.29	0.679606	0.409722	1	0.1233	0.11164	0.25719
110874at40674	syntaphilin isoform X1	-10548.7	-10548.6	0.105736	0.745052	1	0.12327	0.12468	0.10368
132941at40674	3'(2'),5'-bisphosphate nucleotidase 1 isoform X1	-1346.99	-1345.77	2.43644	0.118545	1	0.12297	0.13175	0.0001
96163at40674	Protein Spindly	-3695.26	-3695.02	0.487848	0.484889	1	0.12282	0.11917	0.22488
189045at40674	neurotensin/neuromedin N	-1826.45	-1825.85	1.2165	0.270049	1	0.12276	0.13183	0.0001
165880at40674	Chromosome 11 open reading frame 68	-293.926	-293.735	0.380962	0.537089	1	0.12258	0.10723	0.28152
62088at40674	highly divergent homeobox	-3232.72	-3232.08	1.28075	0.25776	1	0.12243	0.11195	0.30072
203333at40674	Chromosome 3 open reading frame 18	-1524.27	-1524.27	4.4e-05	0.994707	1	0.12242	0.12242	0.0001
115564at40674	protein FAM45A	-5652.79	-5650.66	4.25572	0.0391184	1	0.122	0.13034	0.0001
183475at40674	protein FAM212A	-1310.53	-1310.51	0.032678	0.856548	1	0.12197	0.12425	0.1002
15621at40674	YLP motif containing 1	-1705.58	-1705.4	0.345722	0.556545	1	0.12194	0.11763	0.19478
98976at40674	tRNA wybutosine-synthesizing protein 2 homolog	-3936.42	-3933.78	5.27186	0.0216729	1	0.12191	0.11282	999
149381at40674	prolargin	-953.858	-952.777	2.16178	0.14148	1	0.12172	0.12917	0.0001
187032at40674	T-cell-specific surface glycoprotein CD28	-5493.49	-5493.48	0.013452	0.907666	1	0.12162	0.12077	0.13336
75405at40674	pre-mRNA-processing factor 40 homolog B	-5285.83	-5285.79	0.084422	0.771392	1	0.12159	0.12058	0.14299
130503at40674	Small ArfGAP2	-883.328	-883.272	0.111802	0.738102	1	0.12149	0.11792	0.20306
151912at40674	phosphomannomutase 1	-1546.03	-1545.37	1.31961	0.250662	1	0.12149	0.12858	0.0001
184535at40674	Mitochondrial ribosomal protein S10	-1391.67	-1391.07	1.18188	0.276973	1	0.12126	0.12742	0.0001
64263at40674	TGF-beta activated kinase 1 and MAP3K7 binding protein 3	-5053.58	-5053.37	0.418714	0.517579	1	0.12116	0.12411	0.06449
4959at40674	centrosomal protein 295	-2029.47	-2029.46	0.005596	0.940369	1	0.12094	0.12029	0.13159
96763at40674	Mitogen-activated protein kinase kinase 7	-1308.43	-1308.42	0.021358	0.883808	1	0.12081	0.11943	0.14399
104014at40674	tubulin-specific chaperone cofactor E-like protein	-1081.05	-1080.96	0.180982	0.670531	1	0.12081	0.11461	0.15753
177705at40674	cyclin-dependent kinase inhibitor 1B	-2396.91	-2395.7	2.40468	0.120973	1	0.12045	0.10701	999
120368at40674	Methionine adenosyltransferase 2 subunit beta	-2134.36	-2132.94	2.83686	0.0921241	1	0.12045	0.12935	0.0001
194950at40674	Chromosome 20 open reading frame 85	-1041.36	-1038.85	5.01885	0.0250728	1	0.12035	0.16168	0.02036
146065at40674	Methyltransferase-like protein	-1250.02	-1250.02	2.2e-05	0.996258	1	0.12012	0.12012	0.0001
45555at40674	Natural killer cell triggering receptor	-2646.29	-2645.73	1.12102	0.289699	1	0.12006	0.12336	0.0001
187617at40674	TRAF-interacting protein with FHA domain-containing protein B	-946.683	-946.673	0.02042	0.88637	1	0.11969	0.11637	0.13966
104639at40674	Caspase 2	-1633.05	-1633.01	0.095308	0.757535	1	0.11964	0.12114	0.08279
102005at40674	DNA polymerase gamma 2, accessory subunit	-521.277	-521.277	6e-06	0.998046	1	0.11947	0.11947	55.3813
39941at40674	Pleckstrin and Sec7 domain containing	-1374.79	-1374.48	0.604732	0.436778	1	0.11935	0.12416	0.0001
207320at40674	mitochondrial import inner membrane translocase subunit Tim10	-4168.34	-4167.1	2.47254	0.11585	1	0.11933	0.11316	0.24744
19293at40674	retrotransposon-like protein 1	-4971.57	-4971.55	0.055396	0.813927	1	0.11912	0.12031	0.09259
182126at40674	CUE domain containing 2	-581.568	-581.16	0.815266	0.366568	1	0.11885	0.12413	0.0001
68781at40674	Dynein cytoplasmic 1 intermediate chain 2	-939.108	-938.921	0.37545	0.540048	1	0.11851	0.11404	0.28349
208675at40674	transmembrane protein 125	-724.516	-724.516	9.2e-05	0.992347	1	0.11838	0.11837	136.744
121689at40674	probable tRNA N6-adenosine threonylcarbamoyltransferase	-992.534	-992.244	0.578588	0.446866	1	0.11833	0.12343	0.0001
124017at40674	Vasohibin 2	-1733.6	-1733.6	0	1	1	0.1183	0.11831	0.40369
25833at40674	coatomer subunit beta	-790.056	-789.879	0.352972	0.552436	1	0.11825	0.12612	0.0001
114620at40674	arfaptin-1 isoform X1	-1588.75	-1588.68	0.129766	0.718675	1	0.11822	0.12101	0.07982
157158at40674	Transmembrane protein 255A	-1209.11	-1209.11	2e-05	0.996432	1	0.1182	0.1182	33.3627
26425at40674	Argonaute 1, RISC catalytic component	-685.211	-685.211	4.4e-05	0.994707	1	0.1182	0.1182	0.0001
110489at40674	protein ZNF365	-593.8	-593.8	1.6e-05	0.996808	1	0.11815	0.11815	0.0001
181863at40674	guanylate kinase	-1365.79	-1364.89	1.81026	0.178477	1	0.11792	0.13266	0.0001
64053at40674	homeodomain-interacting protein kinase 4	-3042.21	-3042.2	0.021078	0.884567	1	0.11781	0.11934	0.10104
52260at40674	microtubule-associated tumor suppressor candidate 2 isoform X1	-4055.34	-4054.54	1.58421	0.208155	1	0.11777	0.12567	0.0001
67006at40674	delta(24)-sterol reductase	-1266.58	-1265.39	2.37514	0.123281	1	0.11775	0.13109	0.0001
195419at40674	RBPJ-interacting and tubulin-associated protein 1	-2222.63	-2221.39	2.48087	0.115239	1	0.11716	0.1307	0.0001
109565at40674	Nuclear receptor subfamily 4 group A member 3	-1063.29	-1063.28	0.011446	0.9148	1	0.11713	0.11798	0.10317
169268at40674	ribosome biogenesis protein TSR3 homolog	-1276.46	-1275.51	1.91492	0.166418	1	0.11712	0.11313	999
93225at40674	Prenylcysteine oxidase 1 like	-1464.81	-1464.48	0.66587	0.414495	1	0.11709	0.12238	0.0001
160084at40674	Chromosome 9 open reading frame 78	-307.112	-307.112	6e-06	0.998046	1	0.11699	0.11699	0.84822
60991at40674	Histone acetyltransferase	-3406.13	-3405.24	1.78678	0.181319	1	0.11689	0.12261	0.0001
24254at40674	VPS18, CORVET/HOPS core subunit	-2943.69	-2943.01	1.37221	0.241433	1	0.11678	0.12085	0.0001
205770at40674	coiled-coil-helix-coiled-coil-helix domain-containing protein 1	-1379.99	-1379.71	0.545574	0.460132	1	0.11668	0.10886	0.32855
178559at40674	serine/threonine-protein kinase 19	-1306.6	-1306.52	0.1744	0.676231	1	0.11665	0.11216	0.19446
162185at40674	Programmed cell death 1 ligand 2	-1901.4	-1900.91	0.987018	0.320472	1	0.11647	0.12162	0.0001
4980at40674	Thyroid hormone receptor interactor 12	-5778.56	-5778.48	0.167758	0.682112	1	0.11621	0.11776	0.09038
7455at40674	rapamycin-insensitive companion of mTOR isoform X1	-1746.18	-1745.88	0.587046	0.443564	1	0.11615	0.11216	0.35033
14790at40674	UHRF1-binding protein 1	-626.625	-626.266	0.718734	0.396559	1	0.11576	0.10163	0.37473
114709at40674	transmembrane protease serine 11A	-663.087	-663.087	0	1	1	0.11575	0.11575	0.40691
165201at40674	Transmembrane protein 106A	-493.242	-491.747	2.98819	0.0838741	1	0.11575	0.09456	999
156486at40674	post-GPI attachment to proteins 2	-2007.01	-2005.74	2.54256	0.110815	1	0.11564	0.1237	0.0001
168001at40674	VAMP associated protein B and C	-1684.93	-1684.03	1.80422	0.179203	1	0.11546	0.12247	0.0001
57123at40674	Kelch repeat and BTB domain containing 3	-2868.9	-2868.55	0.716794	0.397198	1	0.11543	0.12049	0.05125
91700at40674	probable G-protein coupled receptor 149	-1467.36	-1467.08	0.578592	0.446865	1	0.11464	0.1167	0.0001
133131at40674	peroxisome biogenesis factor 13	-2799.63	-2799.61	0.050718	0.821819	1	0.1146	0.11338	0.14708
172427at40674	Chromosome 5 open reading frame 30	-1080.23	-1080.23	0.001852	0.965674	1	0.1145	0.11515	0.10893
110572at40674	Myocyte enhancer factor 2A	-1521.78	-1521.78	0.009934	0.920607	1	0.11422	0.11478	0.1014
150037at40674	Sorting nexin 20	-1055.63	-1055.6	0.06566	0.797764	1	0.11405	0.11281	0.16344
82978at40674	Phosphatidylinositol glycan anchor biosynthesis class A	-1375.75	-1375.75	1.2e-05	0.997236	1	0.11402	0.11401	1.53097
98216at40674	V-set and immunoglobulin domain containing 10	-2098.03	-2097.67	0.719208	0.396404	1	0.11401	0.10983	0.25655
92761at40674	TOP1 binding arginine/serine rich protein	-2377.39	-2376.52	1.73828	0.187356	1	0.11399	0.12022	0.0001
29542at40674	DNA topoisomerase	-2382.28	-2381.67	1.22046	0.26927	1	0.11389	0.10881	0.30189
66121at40674	GTP-binding protein 2	-936.969	-936.969	4e-06	0.998404	1	0.11387	0.11387	0.46528
21553at40674	Leptin receptor	-1633.4	-1631.91	2.96508	0.08508	1	0.11386	0.10749	999
171222at40674	fibroblast growth factor 6	-1520.42	-1520.42	0.000832	0.976989	1	0.11349	0.11392	0.11009
29088at40674	TELO2 interacting protein 1	-3615.38	-3615.25	0.252996	0.614973	1	0.11335	0.11563	0.0679
187072at40674	B9 domain-containing protein 1	-2111.72	-2111.71	0.022668	0.880324	1	0.11326	0.112	0.13591
32905at40674	LDL receptor related protein 12	-930.487	-930.487	6e-06	0.998046	1	0.11314	0.11314	0.35671
27241at40674	Kinesin family member 16B	-1436.84	-1436.5	0.682796	0.408626	1	0.11309	0.11672	0.0001
178222at40674	coiled-coil domain-containing protein 122	-2457.15	-2456.17	1.96148	0.161355	1	0.11306	0.12078	0.0001
57805at40674	Leucine rich repeat and fibronectin type III domain containing 1	-2748.27	-2747.18	2.17741	0.14005	1	0.11297	0.12663	0.0001
187278at40674	ADM	-1415.84	-1415.84	4e-05	0.994954	1	0.11292	0.11292	0.0001
41342at40674	exostosin-2	-1509.66	-1508.38	2.55556	0.109907	1	0.11285	0.10321	0.58532
176428at40674	Collectin subfamily member 11	-3114.24	-3110.98	6.52532	0.010635	1	0.11283	0.09854	0.6144
88470at40674	Ganglioside induced differentiation associated protein 2	-2349.27	-2349.05	0.444606	0.504908	1	0.11276	0.10825	0.20697
190752at40674	Chromosome 15 open reading frame 61	-1828.95	-1828.88	0.140358	0.707925	1	0.11275	0.11116	0.19157
68161at40674	DNA polymerase eta	-245.245	-245.245	2e-06	0.998872	1	0.11265	0.11265	0.50117
81945at40674	6-phosphogluconate dehydrogenase, decarboxylating	-966.331	-964.323	4.01592	0.0450726	1	0.11264	0.12963	0.0001
107959at40674	Chromosome 7 open reading frame 25	-1582.86	-1582.54	0.639368	0.42394	1	0.11252	0.11646	0.0001
29173at40674	CCAAT/enhancer-binding protein zeta	-1958.59	-1958.59	3.6e-05	0.995213	1	0.11239	0.11239	1.74167
3243at40674	Human immunodeficiency virus type I enhancer binding protein 2	-589.915	-589.432	0.96792	0.325199	1	0.11233	0.12083	0.0001
121050at40674	Cell division cycle associated 7	-1789.41	-1788.65	1.526	0.216714	1	0.11232	0.12007	0.0001
168335at40674	Tumor protein p53 inducible nuclear protein 1	-2221.43	-2218.62	5.60416	0.0179179	1	0.11227	0.08821	1.20613
117966at40674	prolactin regulatory element-binding protein	-1612.69	-1611.97	1.45727	0.227364	1	0.11218	0.12097	0.0001
21922at40674	Zinc finger DBF-type containing 2	-1067.02	-1066.21	1.61902	0.203228	1	0.11217	0.12941	0.0001
181178at40674	leukemia inhibitory factor	-1333.97	-1333.97	1e-05	0.997477	1	0.1121	0.1121	0.0001
182499at40674	N(alpha)-acetyltransferase 50, NatE catalytic subunit	-864.928	-864.928	0	1	1	0.11189	0.11189	1.04629
46108at40674	Hexokinase 3	-1033.34	-1032.72	1.2346	0.266514	1	0.11174	0.12019	0.0001
122580at40674	Immunoglobulin like domain containing receptor 1	-5394.39	-5393.28	2.21986	0.136245	1	0.11162	0.1061	0.32559
94453at40674	Adenylyl cyclase-associated protein	-873.5	-873.322	0.355814	0.55084	1	0.11149	0.10328	0.17581
161261at40674	malectin	-4636.93	-4636.91	0.05188	0.819824	1	0.11141	0.11233	0.09375
142604at40674	CD2 cytoplasmic tail binding protein 2	-2327.93	-2327.88	0.095388	0.757436	1	0.1114	0.10995	0.14953
53214at40674	protein angel homolog 1	-707.362	-706.966	0.793334	0.373094	1	0.11139	0.11842	0.0001
21664at40674	malignant fibrous histiocytoma-amplified sequence 1	-983.689	-983.689	2e-06	0.998872	1	0.11138	0.11161	1.74301
186633at40674	achaete-scute homolog 3	-526.776	-526.776	2e-06	0.998872	1	0.11136	0.11136	0.34178
89433at40674	cholesterol 7-alpha-monooxygenase	-1978.82	-1978.65	0.333	0.563898	1	0.11131	0.10648	0.17077
53574at40674	exocyst complex component 8	-2002.16	-2002.14	0.055376	0.81396	1	0.11124	0.10987	0.13747
130303at40674	Centrosomal protein 68	-1163.69	-1163.38	0.621122	0.430631	1	0.11124	0.10264	0.33605
149089at40674	Coiled-coil domain containing 42	-1603.88	-1603	1.75778	0.184902	1	0.11113	0.11962	0.0001
162179at40674	interleukin-1 receptor-associated kinase 1-binding protein 1	-1049.83	-1049.83	0	1	1	0.11107	0.11107	0.36374
33550at40674	Leucine rich repeat and coiled-coil centrosomal protein 1	-1015.49	-1015.23	0.517104	0.47208	1	0.11087	0.11461	0.0001
53252at40674	round spermatid basic protein 1	-903.922	-903.922	1e-05	0.997477	1	0.11084	0.11084	3.56181
142368at40674	protein O-mannose kinase	-1373.43	-1374.19	0	1	1	0.11081	0.11085	1.02789
193014at40674	Chromosome 1 open reading frame 50	-1257.01	-1256.81	0.414406	0.519742	1	0.1107	0.11919	0.05932
113527at40674	Spermatid associated	-760.7	-760.573	0.254954	0.613608	1	0.1105	0.09933	0.2005
136867at40674	DCN1-like protein	-1457.42	-1457.12	0.58974	0.44252	1	0.11046	0.11833	0.0001
158539at40674	R-spondin-1	-732.267	-731.373	1.78719	0.181268	1	0.11044	0.11723	0.0001
177145at40674	Leucine rich alpha-2-glycoprotein 1	-1248.2	-1247.98	0.448006	0.503283	1	0.11042	0.11325	0.0001
103709at40674	Beta-1,4-galactosyltransferase 6	-1303.54	-1303.54	6e-06	0.998046	1	0.11038	0.11038	3.00021
148352at40674	tumor necrosis factor-inducible gene 6 protein	-1857.3	-1855.95	2.70632	0.0999514	1	0.10981	0.11719	0.0001
78196at40674	UTP--glucose-1-phosphate uridylyltransferase	-1122.03	-1121.46	1.14366	0.284881	1	0.10976	0.09818	0.31203
193177at40674	Molybdopterin synthase catalytic subunit	-750.932	-750.285	1.29371	0.255365	1	0.10974	0.12795	0.0001
36422at40674	WD repeat domain 24	-542.073	-542.073	0.000204	0.988604	1	0.10967	0.10967	57.4611
159545at40674	Proteasome subunit beta type	-6779	-6776.88	4.25105	0.039226	1	0.10936	0.09576	0.41692
51882at40674	G-patch domain containing 8	-885.317	-883.866	2.90161	0.0884913	1	0.10934	0.09837	999
123392at40674	inositol polyphosphate 5-phosphatase K isoform X1	-2226.8	-2224.42	4.75546	0.0292055	1	0.10901	0.09552	1.01242
150430at40674	Iodotyrosine deiodinase	-3302.67	-3301.68	1.96909	0.160544	1	0.1088	0.09918	0.33833
209839at40674	C-C motif chemokine 22	-2052.85	-2051.26	3.17381	0.0748277	1	0.10869	0.09255	0.83792
147831at40674	NADH:ubiquinone oxidoreductase complex assembly factor 1	-627.034	-626.25	1.56823	0.210464	1	0.1085	0.11964	0.0001
8243at40674	Caspase 8 associated protein 2	-5686.06	-5685.51	1.11009	0.292062	1	0.10821	0.10143	0.16298
143951at40674	syncoilin	-5486.44	-5486.41	0.06283	0.802078	1	0.1082	0.10744	0.14519
53465at40674	sperm-associated antigen 5	-2542.86	-2541.48	2.75181	0.0971442	1	0.10809	0.10204	999
109146at40674	Abhydrolase domain containing 15	-2243.27	-2241.69	3.17334	0.0748491	1	0.10799	0.11888	0.0001
169872at40674	Transcription factor AP-4	-1220.2	-1219.95	0.48914	0.484311	1	0.10792	0.11175	0.0001
28025at40674	Integrator complex subunit 7	-1970.21	-1970.09	0.241554	0.623086	1	0.1079	0.11186	0.07892
6241at40674	collagen alpha-6(VI) chain	-648.905	-648.17	1.4701	0.225329	1	0.10789	0.12608	0.0001
48985at40674	Solute carrier family 45 member 4	-1094.04	-1094.04	0	1	1	0.10778	0.10778	0.39537
83019at40674	Proteasome 26S subunit, non-ATPase 5	-173.702	-173.458	0.48902	0.484365	1	0.10772	0.14268	0.0001
174721at40674	protein KTI12 homolog	-1607.32	-1607.3	0.040512	0.840483	1	0.1076	0.10977	0.08715
204214at40674	protein MAL2	-379.635	-379.635	8e-06	0.997743	1	0.10758	0.10758	0.0001
180562at40674	Protein C receptor	-2025.14	-2024.85	0.573194	0.448992	1	0.10739	0.10374	0.31646
127879at40674	elongation of very long chain fatty acids protein 4	-874.782	-874.509	0.546126	0.459905	1	0.10725	0.10092	0.18987
173107at40674	ADP-ribosylation factor-like protein 4C	-2410.46	-2410.26	0.396058	0.529132	1	0.1072	0.10097	0.17898
179281at40674	Chromosome 19 open reading frame 66	-3668.18	-3667.69	0.979852	0.322235	1	0.10718	0.11216	0.05368
159216at40674	Mitochondrial ribosomal protein S35	-702.88	-702.877	0.004722	0.945215	1	0.10712	0.10587	0.11738
156644at40674	Guanylyl cyclase domain containing 1	-3559.12	-3559.11	0.012968	0.909335	1	0.10709	0.10757	0.09727
30488at40674	NLR family CARD domain containing 3	-2537.86	-2537.84	0.045318	0.83142	1	0.10703	0.10616	0.139
173512at40674	Peroxisomal membrane protein 4	-479.741	-477.992	3.49726	0.0614703	1	0.10702	0.0535	999
170469at40674	LRRN4 C-terminal-like protein	-2412.5	-2411.71	1.59061	0.20724	1	0.10683	0.11251	0.03375
118886at40674	RNA polymerase I subunit C	-700.605	-700.605	0	1	1	0.10682	0.10682	0.62921
133586at40674	Golgi reassembly-stacking protein 2	-820.024	-819.934	0.180502	0.670942	1	0.10671	0.10285	0.19229
109241at40674	Cell cycle progression 1	-416.425	-414.827	3.19679	0.073783	1	0.10665	0.04144	0.23966
114877at40674	sperm-associated antigen 4 protein	-4654.51	-4653.78	1.45753	0.227323	1	0.10656	0.10854	0.0001
90551at40674	AP-5 complex subunit beta-1	-809.627	-808.298	2.65788	0.103038	1	0.10655	0.08868	999
190205at40674	dnaJ homolog subfamily C member 25	-1448.99	-1448.36	1.26614	0.260492	1	0.10612	0.10874	0.0001
123879at40674	RGP1 homolog, RAB6A GEF complex partner 1	-1466.19	-1464.82	2.74143	0.097777	1	0.10606	0.08332	0.38672
192674at40674	transmembrane protein 128	-3030.3	-3029.78	1.0506	0.305368	1	0.10596	0.11044	0.04004
60049at40674	Ligand dependent nuclear receptor interacting factor 1	-1436.52	-1436.52	1e-05	0.997477	1	0.10585	0.10585	0.34033
182974at40674	Collagen type VIII alpha 1 chain	-3109.21	-3108.02	2.36828	0.123824	1	0.10582	0.10874	0.0001
152993at40674	Coiled-coil domain containing 112	-1738.08	-1737.28	1.5936	0.206812	1	0.10564	0.11233	0.0001
73184at40674	wee1-like protein kinase 2	-1250.04	-1249.24	1.59569	0.206515	1	0.10556	0.1169	0.0001
94243at40674	NOP9 nucleolar protein	-1897.18	-1896.88	0.601268	0.438095	1	0.1053	0.09846	0.18034
93392at40674	Kinase	-1477.53	-1477.11	0.831142	0.361943	1	0.10521	0.1102	0.0001
116149at40674	synaptotagmin-13	-1257.87	-1257.72	0.30183	0.582737	1	0.10492	0.11133	0.06027
129288at40674	WD repeat domain 89	-1837.66	-1837.39	0.539846	0.462497	1	0.10491	0.10968	0.0001
71300at40674	Nicalin	-2640.16	-2639.06	2.20992	0.137126	1	0.10487	0.11164	0.0001
207517at40674	agouti-related protein	-1900.58	-1900.49	0.180404	0.671026	1	0.10482	0.1017	0.15397
6446at40674	Human immunodeficiency virus type I enhancer binding protein 3	-1013.35	-1011.49	3.71635	0.053882	1	0.10469	0.05254	0.26252
181582at40674	Spindle and kinetochore associated complex subunit 1	-1049.96	-1049.94	0.040878	0.839774	1	0.10461	0.10273	0.13344
169313at40674	fin bud initiation factor homolog	-867.89	-867.208	1.36294	0.243028	1	0.10456	0.11544	0.0001
148318at40674	OTU domain-containing protein 1	-7197.88	-7197.31	1.15619	0.282258	1	0.10411	0.09818	0.2848
208096at40674	gastrin-releasing peptide	-1402.97	-1401.2	3.54917	0.0595752	1	0.10405	0.12207	0.0001
66319at40674	Glutathione S-transferase C-terminal domain containing	-1382.79	-1382.78	0.012414	0.911285	1	0.10401	0.10291	0.11765
142626at40674	Microfibril associated protein 3	-1296.85	-1290.6	12.4988	0.000407216	1	0.1039	0.03144	0.48437
22859at40674	regulation of nuclear pre-mRNA domain containing 2	-1985.13	-1984.69	0.889664	0.345568	1	0.1038	0.10942	0.04236
48270at40674	delta-like protein 1	-1941.46	-1941.02	0.887568	0.346137	1	0.10371	0.10778	0.0001
25579at40674	ADNP homeobox protein 2	-1440.85	-1440.53	0.638906	0.424107	1	0.10366	0.10871	0.0001
152194at40674	LysM domain containing 3	-1400.79	-1400.79	0	1	1	0.10358	0.10358	1.00434
6503at40674	Upstream transcription factor family member 3	-1915.12	-1914.02	2.21489	0.136685	1	0.10357	0.11082	0.0001
124655at40674	Kruppel like factor 10	-1092.5	-1092.5	3.2e-05	0.995487	1	0.10345	0.10345	0.16314
130488at40674	Lysosomal associated membrane protein 3	-5449.91	-5449.9	0.010188	0.919602	1	0.10331	0.10287	0.11598
153299at40674	RIC3 acetylcholine receptor chaperone	-1375.08	-1374.59	0.97494	0.323451	1	0.10328	0.11068	0.0001
177999at40674	Nurim	-1916.7	-1916.36	0.674942	0.411334	1	0.10316	0.10527	0.0001
63192at40674	MAGE-like protein 2	-3025.18	-3024.75	0.84847	0.356986	1	0.10315	0.09755	0.24159
112536at40674	WAS protein family member 1	-1130.63	-1129.66	1.93218	0.164521	1	0.10304	0.10898	0.0001
173631at40674	activator of basal transcription 1	-1165.22	-1164.95	0.554602	0.456443	1	0.10296	0.10733	0.0001
7881at40674	KIAA2026	-592.017	-592.017	1.4e-05	0.997015	1	0.10295	0.10295	16.1956
61206at40674	Translation factor GUF1, mitochondrial	-3440.35	-3436.74	7.22048	0.00720765	1	0.10295	0.10942	0.0001
34635at40674	interphotoreceptor matrix proteoglycan 2	-4612.35	-4610.25	4.19248	0.0406036	1	0.10287	0.11001	0.0001
134717at40674	probable G-protein coupled receptor 142	-1293.76	-1293.54	0.446518	0.503993	1	0.10276	0.10568	0.0001
153627at40674	phenylethanolamine N-methyltransferase	-1124.21	-1123.79	0.829312	0.362472	1	0.10265	0.09019	0.23056
166974at40674	retroviral-like aspartic protease 1	-1941.76	-1941.17	1.17934	0.27749	1	0.10258	0.1066	0.0001
158163at40674	Potassium channel tetramerization domain containing 4	-1700.09	-1699.52	1.13169	0.287414	1	0.10251	0.10685	0.0001
125594at40674	peroxisome biogenesis factor 2	-1788.51	-1788.43	0.159052	0.690031	1	0.10237	0.10484	0.06745
80101at40674	suppressor of cytokine signaling 6	-1180.41	-1180.18	0.46868	0.493595	1	0.10234	0.10696	0.0001
130510at40674	NOP2/Sun RNA methyltransferase family member 5	-1363.31	-1363.3	0.022784	0.88002	1	0.10215	0.0997	0.11992
185853at40674	uncharacterized protein C17orf50 homolog	-591.02	-590.923	0.194036	0.659579	1	0.10211	0.09754	0.18756
7111at40674	zinc finger protein 646	-5113.01	-5112.99	0.043944	0.833958	1	0.10208	0.10123	0.11768
138618at40674	zinc finger protein 330	-734.684	-734.595	0.179154	0.672101	1	0.10205	0.08232	0.35937
120311at40674	RILP-like protein 1	-3520.14	-3519.81	0.641352	0.423222	1	0.10193	0.10377	0.04476
110392at40674	3-oxoacyl-	-1272.87	-1272.87	3.2e-05	0.995487	1	0.10186	0.10186	27.8642
45922at40674	kelch domain-containing protein 7A	-1422.19	-1422.19	0	1	1	0.10149	0.10149	0.33428
171349at40674	Major histocompatibility complex, class II, DM alpha	-1270.61	-1270.04	1.13902	0.28586	1	0.1014	0.09086	0.22359
37786at40674	ubiquitin carboxyl-terminal hydrolase 35	-1741.04	-1737.83	6.40845	0.0113579	1	0.10139	0.08684	999
174626at40674	RING finger protein 151	-1174.44	-1174.19	0.50887	0.475628	1	0.10138	0.10339	0.0001
97280at40674	Receptor associated protein of the synapse	-1775.17	-1775.05	0.259034	0.610785	1	0.10124	0.10551	0.06147
45741at40674	reticulon-4 isoform X1	-956.023	-955.772	0.501716	0.478747	1	0.10122	0.10547	0.0001
193149at40674	Vacuolar protein sorting 25 homolog	-536.453	-536.106	0.69391	0.404838	1	0.10121	0.11237	0.0001
184212at40674	Transmembrane protein 54	-891.089	-890.727	0.723856	0.394882	1	0.10101	0.1116	0.0001
103628at40674	sterile alpha motif domain-containing protein 7	-1002.88	-1002.56	0.635372	0.425392	1	0.1005	0.09038	0.30409
166337at40674	Transmembrane protein 165	-1320.75	-1320.74	0.021938	0.882252	1	0.10049	0.10178	0.08832
87350at40674	5'-AMP-activated protein kinase catalytic subunit alpha-2	-3280.66	-3278.93	3.46165	0.0628075	1	0.10048	0.09325	0.89087
100440at40674	NOP58 ribonucleoprotein	-968.77	-968.344	0.852712	0.355786	1	0.10046	0.10879	0.0001
189226at40674	signaling threshold-regulating transmembrane adapter 1	-1401.05	-1401.05	0	1	1	0.10039	0.10039	1.51624
7240at40674	Retinoic acid induced 1	-1044.85	-1044.62	0.463018	0.496217	1	0.10031	0.10943	0.0001
141033at40674	Centromere protein N	-632.938	-632.938	0	1	1	0.10021	0.10021	0.44459
96121at40674	Peptidase M20 domain containing 1	-447.6	-446.89	1.42186	0.233097	1	0.10021	0.10749	0.0001
180332at40674	PAXIP1-associated glutamate-rich protein 1	-2528.31	-2527.75	1.10774	0.292573	1	0.10015	0.10981	0.0001
201302at40674	Pro-melanin concentrating hormone	-1325.42	-1325.09	0.67036	0.412926	1	0.1001	0.10843	0.0001
65364at40674	cancer-associated gene 1 protein	-1296.77	-1296.66	0.22359	0.636318	1	0.10009	0.10299	0.06054
65374at40674	splicing factor, arginine/serine-rich 19	-1472.92	-1471.72	2.41662	0.120053	1	0.10008	0.08845	0.38779
70261at40674	coiled-coil domain-containing protein 87	-1497.99	-1497.76	0.466286	0.494701	1	0.09994	0.09534	0.26165
67592at40674	BCL2 associated transcription factor 1	-834.276	-834.268	0.017068	0.896056	1	0.09993	0.09724	0.11597
145553at40674	schlafen-like protein 1	-1710.64	-1710.28	0.721396	0.395686	1	0.09932	0.09498	0.2307
16305at40674	DNA-directed RNA polymerase I subunit RPA2	-748.276	-747.319	1.91505	0.166403	1	0.09923	0.11382	0.0001
135210at40674	thioredoxin-like protein 1	-2559.81	-2559.8	0.01661	0.897453	1	0.09911	0.09965	0.08861
2052at40674	Spen family transcriptional repressor	-3131.48	-3130.91	1.14388	0.284834	1	0.09905	0.09343	0.22521
181563at40674	regulator of G-protein signaling 9-binding protein	-2293.71	-2290.87	5.68255	0.0171345	1	0.099	0.09102	999
109927at40674	protein PAT1 homolog 2	-756.816	-756.816	0	1	1	0.09896	0.09896	1.18625
93125at40674	inositol 1,4,5-trisphosphate receptor-interacting protein-like 2	-1197.88	-1197.06	1.64158	0.200109	1	0.09877	0.10748	0.0001
184380at40674	emopamil-binding protein-like	-1886.36	-1884.72	3.2633	0.0708464	1	0.09877	0.10622	0.0001
163233at40674	Myeloid leukemia factor 1	-640.83	-639.38	2.90073	0.0885396	1	0.09874	0.13214	0.0001
138046at40674	cell growth-regulating nucleolar protein	-2954.31	-2951.85	4.90453	0.0267863	1	0.09872	0.08714	0.32345
172205at40674	R3H domain-containing protein 4	-1071.37	-1071.37	0	1	1	0.09865	0.09865	0.41092
63456at40674	fidgetin-like protein 1	-963.038	-962.6	0.875228	0.349512	1	0.09851	0.07935	0.17023
190909at40674	interleukin-1 family member 10	-1036.48	-1036.16	0.648346	0.420705	1	0.09824	0.0882	0.2005
118591at40674	Alpha 1,4-galactosyltransferase (P blood group)	-1695.08	-1694.85	0.471878	0.492124	1	0.0979	0.11188	0.0001
135123at40674	Progestin and adipoQ receptor family member 7	-2771.22	-2770.22	2.00377	0.156908	1	0.09759	0.10482	0.0001
165555at40674	C-type lectin domain family 1 member A	-1902.91	-1902.28	1.26482	0.26074	1	0.09752	0.1097	0.0001
166409at40674	Methyltransferase like 26	-4373.24	-4372.31	1.85853	0.172795	1	0.09749	0.10378	0.0301
113071at40674	magnesium transporter MRS2 homolog, mitochondrial	-2711.63	-2710.39	2.46585	0.116345	1	0.09736	0.10061	0.0001
175922at40674	SLAM family member 8	-2104.12	-2104.04	0.168366	0.681568	1	0.0973	0.09504	0.13851
170197at40674	WAS/WASL-interacting protein family member 2	-3273.55	-3272.67	1.7577	0.184911	1	0.09721	0.0996	0.0001
109620at40674	V-type proton ATPase subunit C	-3845.59	-3845.2	0.768456	0.380695	1	0.09712	0.09062	0.20963
50712at40674	TLR4 interactor with leucine rich repeats	-1770.23	-1770.08	0.3162	0.5739	1	0.09711	0.09383	0.15558
19229at40674	Adhesion G protein-coupled receptor G6	-3622.46	-3617.34	10.2301	0.00138164	1	0.09685	0.06701	0.87621
204940at40674	MORN repeat-containing protein 2	-1496.57	-1496.36	0.403926	0.525069	1	0.09684	0.09177	0.21495
125179at40674	NHL repeat containing E3 ubiquitin protein ligase 1	-1253.84	-1253.45	0.786548	0.375146	1	0.09682	0.08652	0.3353
93133at40674	E3 SUMO-protein ligase CBX4	-2171.22	-2170.21	2.02208	0.155027	1	0.09674	0.10572	0.0001
129311at40674	dendritic cell-specific transmembrane protein	-1779.47	-1779.37	0.185634	0.666576	1	0.09657	0.09394	0.14318
160633at40674	LOW QUALITY PROTEIN: Williams-Beuren syndrome chromosomal region 27 protein	-959.376	-958.378	1.9966	0.157652	1	0.09656	0.11206	0.0001
153803at40674	Cerberus 1, DAN family BMP antagonist	-1433.97	-1433.96	0.032032	0.857957	1	0.09652	0.0951	0.11969
129893at40674	phosphorylated adapter RNA export protein	-1110.39	-1110.39	1e-05	0.997477	1	0.09643	0.09643	0.0001
9574at40674	AT-rich interaction domain 1A	-1116.64	-1116.44	0.404884	0.524578	1	0.09622	0.0882	0.21048
3909at40674	Human immunodeficiency virus type I enhancer binding protein 1	-595.228	-595.228	4e-06	0.998404	1	0.0957	0.0957	0.0001
105094at40674	transmembrane protein 200A	-2588.78	-2588.73	0.091534	0.762236	1	0.09556	0.0967	0.07491
162990at40674	uncharacterized protein C21orf140 homolog	-2125.73	-2125.52	0.406376	0.523815	1	0.09555	0.09685	0.0001
10326at40674	Ankyrin repeat domain 50	-3135.03	-3134.99	0.089444	0.764885	1	0.09552	0.09344	0.12535
123689at40674	forkhead box protein H1	-1123.81	-1123.81	0	1	1	0.09523	0.09523	0.35777
132133at40674	DSN1 homolog, MIS12 kinetochore complex component	-773.423	-773.423	5.2e-05	0.994246	1	0.09519	0.09519	52.7854
105831at40674	G protein-coupled receptor 180	-5607.54	-5607.5	0.069812	0.791611	1	0.09519	0.09447	0.11742
187172at40674	uncharacterized protein C21orf62 homolog	-1177.5	-1177.32	0.370852	0.54254	1	0.09519	0.10018	0.0001
153430at40674	RWD domain-containing protein 2B	-772.24	-771.03	2.41814	0.119937	1	0.09514	0.08023	0.55437
160384at40674	glutaredoxin domain-containing cysteine-rich protein 2	-607.462	-606.725	1.47343	0.224805	1	0.09487	0.1025	0.0001
129702at40674	dol-P-Man:Man(5)GlcNAc(2)-PP-Dol alpha-1,3-mannosyltransferase	-3236.39	-3236.23	0.304488	0.581082	1	0.09475	0.09237	0.15119
71970at40674	melatonin-related receptor	-545.689	-545.689	6e-06	0.998046	1	0.09472	0.09472	40.407
162892at40674	probable rRNA-processing protein EBP2	-1423.34	-1422.81	1.053	0.304818	1	0.09469	0.09888	0.0001
120582at40674	geranylgeranyl transferase type-2 subunit beta	-1742.34	-1742.19	0.290134	0.590135	1	0.09467	0.09027	0.18476
187071at40674	Transmembrane protein 176B	-895.748	-895.483	0.529604	0.466773	1	0.09461	0.09955	0.0001
141772at40674	Tetratricopeptide repeat domain 23	-1274.71	-1274.41	0.606738	0.436019	1	0.09456	0.09699	0.0001
116644at40674	Histone deacetylase 11	-674.415	-674.415	0	1	1	0.09452	0.09452	0.0001
99253at40674	FAM20A, golgi associated secretory pathway pseudokinase	-2885.03	-2884.81	0.429886	0.512045	1	0.09449	0.09584	0.0001
128998at40674	Ankyrin repeat family A member 2	-3195.69	-3195.69	0	1	1	0.09444	0.09445	0.29085
157279at40674	tissue factor	-3717.44	-3716.22	2.44248	0.118089	1	0.09425	0.09964	0.0001
193416at40674	programmed cell death protein 7	-1668.11	-1668.09	0.052234	0.819221	1	0.09413	0.09181	0.12188
189292at40674	leucine-rich repeat-containing protein 72	-2701.83	-2701.83	2e-05	0.996432	1	0.09409	0.09409	0.0001
65674at40674	myotubularin-related protein 9	-1051.56	-1051.53	0.05888	0.808275	1	0.09407	0.09195	0.12599
111543at40674	Double PHD fingers 2	-1594.03	-1593.69	0.684294	0.408112	1	0.09402	0.09154	0.31209
117580at40674	neuropeptide Y receptor type 2	-648.679	-648.657	0.0446	0.832741	1	0.09399	0.09591	0.07342
128929at40674	Zinc finger MYND-type containing 12	-867.126	-865.956	2.34083	0.126022	1	0.09392	0.10602	0.0001
29195at40674	protein SMG5	-2352.4	-2352.26	0.285066	0.5934	1	0.09389	0.09126	0.18364
199793at40674	Chromosome 5 open reading frame 15	-2080.24	-2079.66	1.15486	0.282534	1	0.0938	0.09687	0.0001
146795at40674	ring finger and CHY zinc finger domain containing 1	-1199.83	-1198.94	1.76792	0.18364	1	0.09378	0.11022	0.0001
164798at40674	Haloacid dehalogenase like hydrolase domain containing 3	-660.232	-660.232	1.8e-05	0.996615	1	0.09369	0.09369	52.3588
179058at40674	leucine rich adaptor protein 1	-809.126	-809.126	0	1	1	0.09366	0.09366	3.78329
103303at40674	Tripartite motif containing 13	-2081.38	-2081.27	0.22139	0.637983	1	0.09364	0.09076	0.16795
204908at40674	Microsomal glutathione S-transferase 2	-22037.3	-22034	6.56439	0.0104039	1	0.09357	0.09848	0.01432
175447at40674	Nicotinamide riboside kinase 1	-1171.61	-1171.4	0.432318	0.510854	1	0.09354	0.09564	0.0001
130216at40674	PHD finger protein 6 isoform X1	-1497.25	-1496.18	2.13328	0.144132	1	0.0935	0.102	0.0001
118838at40674	Ig-like V-type domain-containing protein FAM187A	-820.688	-820.688	1.4e-05	0.997015	1	0.09347	0.09347	0.0001
134018at40674	PDZ and LIM domain protein 4	-731.381	-731.375	0.0124	0.911335	1	0.09346	0.09232	0.10664
109114at40674	Ring finger protein, transmembrane 1	-3268.39	-3268.39	8.8e-05	0.992515	1	0.09344	0.10285	0.0001
105433at40674	Zinc finger CCCH-type containing 12D	-987.605	-987.605	6e-06	0.998046	1	0.09335	0.09335	0.55126
24956at40674	protein SMG8	-1564.68	-1563.94	1.48291	0.22332	1	0.09334	0.0828	0.30987
14163at40674	Tyrosine-protein kinase	-2029.72	-2029.69	0.050632	0.821967	1	0.09333	0.0916	0.13652
114900at40674	protein SAAL1	-728.716	-727.329	2.77312	0.095859	1	0.09313	0.07969	999
3953at40674	nucleosome-remodeling factor subunit BPTF	-2206.39	-2206.38	0.020316	0.886658	1	0.09311	0.09376	0.07984
110303at40674	mRNA export factor	-1747.48	-1746.93	1.09651	0.295034	1	0.09309	0.0992	0.0001
88730at40674	Pyridine nucleotide-disulphide oxidoreductase domain 1	-5431.22	-5431.22	0.003474	0.952999	1	0.09295	0.09268	0.09733
122542at40674	Cell division cycle associated 7 like	-792.389	-792.389	2e-06	0.998872	1	0.09284	0.09284	0.38264
204432at40674	interleukin-9	-4103.61	-4102.17	2.89206	0.0890173	1	0.09282	0.09904	0.0001
177505at40674	methyltransferase-like protein 23	-1734.29	-1732.86	2.85243	0.0912357	1	0.09274	0.08556	999
112335at40674	Mitochondrial translation release factor 1	-1587.3	-1586.2	2.19312	0.138628	1	0.09266	0.10296	0.0001
14533at40674	Tyrosine-protein kinase	-323.053	-323.053	6e-06	0.998046	1	0.09264	0.09264	85.2296
183928at40674	Basic helix-loop-helix family member a9	-738.897	-738.447	0.90005	0.342768	1	0.09257	0.11918	0.0001
175254at40674	tumor necrosis factor ligand superfamily member 6	-1072.94	-1072.42	1.04558	0.306528	1	0.09229	0.09671	0.0001
129707at40674	Solute carrier family 46 member 3	-1251.97	-1251.47	0.996836	0.318077	1	0.09222	0.09902	0.0001
121611at40674	V-set and immunoglobulin domain containing 2	-425.536	-425.536	2e-06	0.998872	1	0.09221	0.09221	0.11901
72434at40674	KIAA0408	-1026.86	-1026.86	0	1	1	0.09216	0.09216	0.38433
151107at40674	junctional adhesion molecule 3	-1140.34	-1140.33	0.003332	0.953969	1	0.09203	0.09137	0.09629
34687at40674	WD repeat-containing protein 64	-2260.74	-2259.14	3.20163	0.0735649	1	0.09194	0.09897	0.0001
172019at40674	Coiled-coil domain containing 28A	-1833.07	-1832.13	1.88207	0.1701	1	0.09187	0.09686	0.0001
69234at40674	ATPase WRNIP1	-964.117	-964.117	2e-06	0.998872	1	0.09168	0.09168	0.0001
170993at40674	RING finger protein 186	-1583.72	-1583.72	3.8e-05	0.995082	1	0.0916	0.09404	0.0001
169607at40674	transmembrane protein 215	-949.385	-948.728	1.31527	0.251442	1	0.09141	0.10337	0.0001
147234at40674	cholesterol 25-hydroxylase	-1218.82	-1218.44	0.758316	0.383856	1	0.0913	0.09709	0.0001
179714at40674	Apolipoprotein A5	-1460.76	-1459.82	1.8942	0.168729	1	0.09117	0.10425	0.0001
165755at40674	Oxidative stress responsive serine rich 1	-1668.37	-1668.11	0.524696	0.468845	1	0.09109	0.09505	0.04211
168117at40674	peptidyl-prolyl cis-trans isomerase FKBP7 isoform X1	-711.085	-710.345	1.47931	0.223883	1	0.09105	0.10063	0.0001
125906at40674	RNA-binding protein 48	-4279.25	-4277.64	3.22285	0.0726173	1	0.09095	0.09731	0.0001
198815at40674	yae1 domain-containing protein 1	-1482.88	-1482.64	0.472778	0.491712	1	0.09086	0.08778	0.24157
202421at40674	potassium voltage-gated channel subfamily E member 4	-1582.72	-1582.19	1.05765	0.303752	1	0.09077	0.09779	0.03661
77428at40674	Arylsulfatase family member K	-718.306	-716.869	2.87399	0.0900214	1	0.09028	0.07742	999
30457at40674	Centrosomal protein 135	-2470.11	-2468.98	2.26925	0.131963	1	0.09025	0.10146	0.0001
186879at40674	transmembrane protein 51	-655.379	-654.274	2.20893	0.137214	1	0.08996	0.0361	0.35904
210474at40674	bone sialoprotein 2	-1388.67	-1388.37	0.61129	0.434303	1	0.08975	0.0939	0.0001
7241at40674	chondroitin sulfate proteoglycan 4	-2597.43	-2597.29	0.280938	0.596087	1	0.08966	0.08861	0.19177
20492at40674	Aminoadipate-semialdehyde dehydrogenase	-591.219	-591.065	0.308582	0.578552	1	0.08945	0.09307	0.0001
87769at40674	fibrinogen beta chain	-1177.53	-1177.19	0.672944	0.412027	1	0.08944	0.09354	0.0001
143639at40674	cilia- and flagella-associated protein 157	-6662.02	-6661.91	0.228408	0.632707	1	0.08928	0.09101	0.05489
28388at40674	SMC5-SMC6 complex localization factor 1	-988.962	-988.962	4e-06	0.998404	1	0.08927	0.08927	0.50003
129490at40674	Lectin, mannose binding 2 like	-917.19	-916.946	0.489542	0.484132	1	0.08876	0.09131	0.0001
67823at40674	ER degradation-enhancing alpha-mannosidase-like protein 2	-6497.83	-6497.78	0.081028	0.775909	1	0.08862	0.08927	0.07669
41694at40674	semaphorin-4G	-5444.64	-5443.33	2.62457	0.105221	1	0.08858	0.09458	0.0001
203592at40674	heat shock protein beta-9	-3209.86	-3209.44	0.832798	0.361465	1	0.08849	0.0927	0.0001
36972at40674	protein Niban	-1622.66	-1621.31	2.69897	0.100413	1	0.08822	0.08264	999
44656at40674	desmoglein-2	-4429.31	-4427.95	2.7111	0.099652	1	0.08819	0.09668	0.0001
67788at40674	protein phosphatase 1D	-2839.77	-2839.73	0.08873	0.765798	1	0.08812	0.08632	0.1244
184523at40674	Apolipoprotein D	-3793.35	-3793.03	0.637732	0.424533	1	0.08802	0.08322	0.15239
146459at40674	Protein-L-isoaspartate (D-aspartate) O-methyltransferase domain containing 2	-1628.21	-1627.68	1.05315	0.304784	1	0.08784	0.09713	0.0001
204193at40674	Testis expressed 43	-1344.47	-1340.06	8.80793	0.00299925	1	0.08741	0.0494	0.79709
195969at40674	clarin-3	-648.202	-648.202	2.8e-05	0.995778	1	0.08731	0.08731	0.0463
164938at40674	tripartite motif-containing protein 44	-518.595	-518.412	0.365972	0.545208	1	0.08722	0.09332	0.0001
211494at40674	Cystatin	-1544.85	-1543.66	2.36728	0.123903	1	0.08721	0.07128	0.39972
4646at40674	Protein tyrosine phosphatase, receptor type Z1	-794.087	-793.82	0.53409	0.464892	1	0.08701	0.09402	0.0001
185714at40674	V-set and transmembrane domain containing 2B	-1584.84	-1584.84	0	1	1	0.08697	0.08697	0.38823
164214at40674	Interferon gamma receptor 1	-1196.41	-1196.31	0.194922	0.658851	1	0.08692	0.08339	0.15007
136400at40674	RING finger protein 26	-1058.8	-1058.8	0.000128	0.990973	1	0.08689	0.08689	0.0001
168163at40674	Ribosome assembly factor mrt4	-2439.85	-2439.85	0.000184	0.989177	1	0.08689	0.08689	8.66846
191552at40674	Signal sequence receptor subunit 4	-2055.46	-2055.11	0.685414	0.407729	1	0.08687	0.08361	0.28493
94036at40674	Solute carrier family 38 member 7	-640.417	-640.417	1.8e-05	0.996615	1	0.08654	0.08655	0.0001
182947at40674	Small nuclear ribonucleoprotein U11/U12 subunit 35	-921.764	-921.636	0.255356	0.613329	1	0.08634	0.0826	0.14118
130135at40674	Palmitoyltransferase	-1548.42	-1547.63	1.58449	0.208116	1	0.0862	0.09773	0.0001
12677at40674	Lemur tyrosine kinase 2	-1703.63	-1703.23	0.804314	0.369807	1	0.08613	0.0963	0.0001
69850at40674	SMC5-SMC6 complex localization factor 2	-1797.26	-1795.67	3.16845	0.0750738	1	0.08579	0.09394	0.0001
103522at40674	Zinc finger and BTB domain containing 25	-1020	-1019.78	0.423874	0.51501	1	0.08557	0.08816	0.0001
143931at40674	GDNF family receptor alpha-3	-633.507	-633.307	0.398366	0.527934	1	0.08505	0.08891	0.0001
154083at40674	ubiquitin domain-containing protein UBFD1	-1006.32	-1005.02	2.58649	0.107779	1	0.08493	0.07631	999
37640at40674	Kinesin-like protein	-1942.76	-1942.33	0.854168	0.355376	1	0.08478	0.07966	0.15301
185723at40674	keratin-associated protein 16-1	-1012.4	-1011.4	2.00627	0.15665	1	0.08454	0.09352	0.0001
207008at40674	NADH dehydrogenase	-1990.96	-1989.92	2.07628	0.149604	1	0.08453	0.08946	0.0001
41455at40674	death domain-containing protein 1	-3103.59	-3103.54	0.102696	0.748618	1	0.08451	0.0861	0.07065
75559at40674	1,25-dihydroxyvitamin D(3) 24-hydroxylase, mitochondrial	-770.636	-770.323	0.626282	0.428722	1	0.0844	0.07591	0.25351
45608at40674	GRB2 associated binding protein 1	-1564.64	-1564.61	0.06025	0.806101	1	0.08426	0.08299	0.11367
112542at40674	leiomodin-1	-3810.96	-3810.19	1.55321	0.212663	1	0.08409	0.07397	0.26758
126534at40674	Mitochondrial E3 ubiquitin protein ligase 1	-6677.3	-6676.11	2.37613	0.123203	1	0.08391	0.08695	0.0001
108921at40674	Suppressor of cytokine signaling 7	-1053.97	-1053.34	1.26388	0.260917	1	0.08385	0.08944	0.0001
131437at40674	ArfGAP with FG repeats 2	-1463.54	-1463.14	0.80737	0.368899	1	0.08359	0.09121	0.0001
191411at40674	Sorting nexin 22	-1004.69	-1004.02	1.35543	0.244331	1	0.08359	0.06872	999
34349at40674	MORC family CW-type zinc finger protein 3	-537.864	-537.864	4e-06	0.998404	1	0.08354	0.08354	18.5163
184738at40674	Tetraspanin	-1039.82	-1037.92	3.793	0.0514674	1	0.08349	0.05563	999
85201at40674	serine incorporator 4	-1335.69	-1335.29	0.800782	0.37086	1	0.08319	0.09297	0.0001
102667at40674	cysteine/serine-rich nuclear protein 1	-5206.12	-5206.11	0.009374	0.92287	1	0.08313	0.08269	0.09247
28552at40674	A-kinase anchoring protein 12	-1305.35	-1304.32	2.04442	0.152766	1	0.08294	0.09112	0.0001
118582at40674	solute carrier family 2, facilitated glucose transporter member 8 isoform X1	-1694.7	-1694.7	3e-05	0.99563	1	0.08279	0.08278	0.0001
57603at40674	sushi domain-containing protein 5	-503.923	-503.612	0.623248	0.429843	1	0.08266	0.08899	0.0001
171947at40674	Fanconi anemia core complex associated protein 24	-680.574	-680.574	1.8e-05	0.996615	1	0.08263	0.08263	22.4443
128329at40674	adherens junction-associated protein 1	-1090.86	-1089.07	3.56847	0.0588867	1	0.08251	0.09378	0.0001
146779at40674	Chromobox 2	-2573.55	-2572.96	1.16118	0.28122	1	0.0824	0.08578	0.0001
154773at40674	Post-GPI attachment to proteins 3	-353.492	-353.492	6e-06	0.998046	1	0.08212	0.08212	0.0001
80079at40674	Signal transducing adaptor molecule 2	-2241.44	-2241.44	4e-06	0.998404	1	0.08194	0.08195	0.08176
155075at40674	Cyclin B1 interacting protein 1	-560.296	-560.296	2.8e-05	0.995778	1	0.08192	0.08192	7.53883
129184at40674	Golgi integral membrane protein 4	-749.039	-749.039	1.6e-05	0.996808	1	0.08188	0.08188	0.0001
175011at40674	Chromosome 9 open reading frame 152	-550.129	-549.275	1.70816	0.191224	1	0.08186	0.07654	999
197544at40674	Interleukin-1	-1434.94	-1434.47	0.934072	0.333807	1	0.08183	0.07277	0.32033
205343at40674	regulatory factor X-associated protein	-4208.45	-4207.7	1.50358	0.220122	1	0.08163	0.07778	0.50562
196450at40674	39S ribosomal protein L43, mitochondrial	-1097.11	-1097.11	6e-06	0.998046	1	0.08161	0.08161	0.59338
146472at40674	peroxisomal biogenesis factor 16 isoform X1	-5863.64	-5862.5	2.27636	0.13136	1	0.08134	0.08331	0.0001
150812at40674	TIR domain-containing adapter molecule 1	-2741.05	-2739.45	3.19008	0.0740865	1	0.08133	0.07504	999
91879at40674	Transmembrane protein 87B	-1481.48	-1481.01	0.938418	0.332685	1	0.08125	0.0844	0.0001
179994at40674	Spermatogenesis associated 9	-567.516	-567.198	0.635522	0.425337	1	0.08124	0.0853	0.0001
155781at40674	dehydrogenase/reductase SDR family member 7B isoform X1	-857.771	-857.642	0.258234	0.611336	1	0.08104	0.07603	0.15064
25817at40674	Tubulin tyrosine ligase like 4	-790.546	-789.985	1.12297	0.28928	1	0.08094	0.08892	0.0001
90822at40674	immunoglobulin-like domain-containing receptor 2	-714.919	-714.919	1e-05	0.997477	1	0.08065	0.08065	0.0001
131375at40674	centromere protein L	-4653.21	-4651.06	4.29648	0.0381913	1	0.08058	0.08439	0.0001
144444at40674	CLOCK-interacting pacemaker	-1588.51	-1587.8	1.42311	0.232893	1	0.08047	0.08571	0.0001
17100at40674	RB binding protein 6, ubiquitin ligase	-2156.04	-2155.22	1.65275	0.198586	1	0.08024	0.0852	0.0001
148479at40674	CD276 antigen	-1035.24	-1034.62	1.22383	0.268611	1	0.08023	0.08636	0.0001
190988at40674	B-cell lymphoma/leukemia 10	-1832.94	-1832.54	0.792482	0.373351	1	0.08016	0.08343	0.0001
88584at40674	NGFI-A-binding protein 2	-2896.7	-2895.07	3.24919	0.0714587	1	0.08011	0.08772	0.0001
81550at40674	zinc finger and BTB domain-containing protein 4	-526.894	-526.894	1.6e-05	0.996808	1	0.08003	0.08003	58.2165
110270at40674	WAS protein family member 3	-1341.88	-1341.74	0.28252	0.595054	1	0.07999	0.07631	0.15469
154282at40674	Chromosome X open reading frame 21	-1433.13	-1433.13	1e-05	0.997477	1	0.07967	0.07967	0.0001
156623at40674	cyclin N-terminal domain-containing protein 1	-2106.14	-2105.44	1.41667	0.233953	1	0.07959	0.08506	0.03472
139339at40674	metalloreductase STEAP1	-17376.4	-17376.1	0.53195	0.465788	1	0.07946	0.08105	0.04756
171826at40674	Kit ligand	-1010.44	-1010.43	0.023398	0.878427	1	0.07939	0.08116	0.06657
99495at40674	uncharacterized protein C6orf132 homolog	-2208.02	-2208.02	0.0087	0.925686	1	0.07924	0.07892	0.08809
152239at40674	coiled-coil domain-containing protein 160	-948.09	-947.349	1.48147	0.223545	1	0.07921	0.06215	0.44073
121606at40674	Egl-9 family hypoxia inducible factor 1	-1176.15	-1176.15	7.2e-05	0.99323	1	0.0792	0.0792	0.36205
132028at40674	RNA 3'-terminal phosphate cyclase	-766.147	-766.147	4e-06	0.998404	1	0.07909	0.07909	0.06283
189322at40674	Regenerating family member 4	-851.668	-851.385	0.565844	0.451915	1	0.07906	0.08447	0.0001
29175at40674	Ubiquitin specific peptidase like 1	-354.269	-355.716	0	1	1	0.07899	0.07891	68.0105
92446at40674	THUMP domain-containing protein 3	-1326.85	-1326.65	0.39942	0.527389	1	0.07884	0.08032	0.0001
178683at40674	protein EVI2A	-3775.46	-3773.94	3.04071	0.0812005	1	0.07844	0.06854	0.58492
121573at40674	E3 ubiquitin-protein ligase RNF133	-762.722	-762.722	0	1	1	0.07817	0.07817	0.0001
205827at40674	Transmembrane protein 18	-3025.81	-3025.42	0.78259	0.37635	1	0.07782	0.07497	0.14354
198359at40674	natriuretic peptides A	-1046.73	-1045.47	2.50392	0.113563	1	0.07772	0.08681	0.0001
102475at40674	required for meiotic nuclear division protein 1 homolog	-3697.24	-3697.16	0.161452	0.687823	1	0.07771	0.0794	0.05413
158196at40674	Lysosomal associated membrane protein family member 5	-1310.49	-1310.15	0.684204	0.408143	1	0.07769	0.08019	0.0001
198285at40674	Vestigial like family member 1	-1362.46	-1362.2	0.525872	0.468348	1	0.07727	0.07907	0.0001
17507at40674	Nuclear factor of activated T cells 5	-1937.47	-1936.61	1.73126	0.188251	1	0.07718	0.08104	0.0001
161716at40674	WW domain-binding protein 4	-394.54	-394.006	1.06851	0.301282	1	0.07716	0.08697	0.0001
157141at40674	Solute carrier family 35 member C2	-640.586	-640.387	0.398292	0.527973	1	0.07711	0.08302	0.0001
139352at40674	doublecortin domain-containing protein 2B	-2934.01	-2933.69	0.64911	0.420431	1	0.07705	0.07311	0.21764
46067at40674	mitofusin-1	-1849.05	-1848.58	0.930134	0.334828	1	0.07705	0.07949	0.0001
132044at40674	Tissue specific transplantation antigen P35B	-1860.83	-1858.73	4.19586	0.0405228	1	0.07687	0.08504	0.0001
123185at40674	diphosphomevalonate decarboxylase	-814.9	-814.9	1.6e-05	0.996808	1	0.07682	0.07682	0.0001
92427at40674	5-hydroxytryptamine receptor 3A isoform X1	-968.319	-968.318	2e-05	0.996432	1	0.07656	0.07656	0.0001
137571at40674	Methionine aminopeptidase	-1056.43	-1055.84	1.18363	0.276619	1	0.07614	0.06043	0.34387
23150at40674	WD repeat domain 33	-6616.24	-6614.09	4.30396	0.0380238	1	0.0761	0.08134	0.0001
210609at40674	NADH dehydrogenase	-322.793	-322.768	0.050984	0.82136	1	0.07605	0.06406	0.09382
38558at40674	Leucine rich repeat containing 8 VRAC subunit C	-742.841	-741.682	2.31693	0.127972	1	0.07602	0.08243	0.0001
176282at40674	phosphatidylinositol-glycan biosynthesis class X protein	-557.93	-557.583	0.694238	0.404727	1	0.07585	0.08609	0.0001
53913at40674	DNA damage-induced apoptosis suppressor protein	-1852.04	-1852.04	0.004068	0.949145	1	0.07562	0.07585	0.07038
159998at40674	Transmembrane protein 222	-4172.57	-4171.97	1.2081	0.271708	1	0.07549	0.07178	0.2127
186141at40674	rab15 effector protein	-1582.13	-1581.71	0.839962	0.359408	1	0.07538	0.07745	0.0001
135784at40674	Calcium/calmodulin dependent protein kinase IV	-1195.83	-1195.83	8.4e-05	0.992687	1	0.0752	0.0752	43.5586
116789at40674	Family with sequence similarity 114 member A2	-487.404	-485.764	3.28089	0.0700907	1	0.07511	0.04987	999
137372at40674	Decapping enzyme, scavenger	-2180.87	-2180.69	0.353386	0.552203	1	0.07497	0.07661	0.0001
2160at40674	Crystallin beta-gamma domain containing 3	-1291.08	-1290.87	0.430226	0.511878	1	0.07488	0.07858	0.0001
153988at40674	trophoblast glycoprotein	-5593.15	-5592.85	0.587708	0.443307	1	0.0748	0.07629	0.0001
118330at40674	Protein kinase, membrane associated tyrosine/threonine 1	-907.436	-907.436	7.8e-05	0.992953	1	0.07466	0.07466	59.3521
207766at40674	growth arrest and DNA damage-inducible proteins-interacting protein 1	-1726.49	-1726.28	0.42454	0.51468	1	0.07434	0.0769	0.0001
110497at40674	Cystinosin, lysosomal cystine transporter	-1284.8	-1284.34	0.908962	0.34039	1	0.07434	0.06859	0.29009
77563at40674	Chromosome 1 open reading frame 94	-1381.62	-1381.49	0.261122	0.60935	1	0.07427	0.07058	0.1398
32328at40674	INO80 complex subunit D	-1366.09	-1366.09	2e-06	0.998872	1	0.07417	0.07418	0.07402
196724at40674	Zinc finger SWIM-type containing 7	-610.438	-610.205	0.465504	0.495063	1	0.07393	0.07446	27.9664
116785at40674	early growth response protein 1	-1048.21	-1047.44	1.5254	0.216804	1	0.07387	0.07619	0.0001
98785at40674	thrombomodulin	-1956.79	-1956.44	0.70751	0.400272	1	0.07344	0.07763	0.0001
113691at40674	osteomodulin	-1937.77	-1937.4	0.754858	0.384943	1	0.0732	0.07432	0.0001
84670at40674	protein kintoun	-1383.21	-1383.21	6.8e-05	0.993421	1	0.07317	0.07317	51.2703
186623at40674	ly6/PLAUR domain-containing protein 6B	-1540.82	-1540.66	0.330182	0.565552	1	0.07306	0.07759	0.0001
94331at40674	Interferon regulatory factor 5	-1316.49	-1316.16	0.66649	0.414278	1	0.073	0.07498	0.0001
56048at40674	Pseudouridylate synthase 7 like	-938.689	-938.689	1.2e-05	0.997236	1	0.07293	0.07294	0.51344
59195at40674	Kelch like family member 23	-1415.04	-1414.49	1.10902	0.292295	1	0.0729	0.06738	0.15755
182074at40674	cdc42 effector protein 2	-2288.75	-2288.49	0.51621	0.472463	1	0.0728	0.07526	0.03459
50938at40674	Mitogen-activated protein kinase kinase kinase 12	-1955.26	-1954.65	1.20406	0.272511	1	0.07258	0.07569	0.0001
158934at40674	out at first protein homolog	-4388.62	-4388.62	0.000848	0.976769	1	0.07235	0.07226	0.07407
205750at40674	prostate and testis expressed protein 2	-1229.02	-1229.02	0	1	1	0.07222	0.07222	0.47184
42912at40674	Neural precursor cell expressed, developmentally down-regulated 9	-2145.89	-2145.7	0.383048	0.535976	1	0.07205	0.07295	0.0001
170391at40674	gametogenetin	-3764.86	-3764.84	0.050746	0.82177	1	0.072	0.07101	0.09264
135531at40674	Nodal growth differentiation factor	-1658.87	-1658.12	1.4969	0.221149	1	0.07189	0.0653	0.24341
210350at40674	Natriuretic peptide C	-455.69	-455.69	4e-06	0.998404	1	0.07162	0.07162	0.0001
169000at40674	ankyrin repeat domain-containing protein 60	-2512.49	-2512.03	0.921678	0.337035	1	0.07127	0.07407	0.0001
200933at40674	thyrotropin releasing hormone	-2632.92	-2632.92	0.000778	0.977748	1	0.07111	0.07121	0.06952
158565at40674	trimeric intracellular cation channel type B	-1164.44	-1164.26	0.36189	0.547458	1	0.07111	0.07317	0.0001
26272at40674	transcription termination factor 2	-1867.12	-1866.83	0.57341	0.448907	1	0.07102	0.06592	0.18574
190572at40674	interleukin-36 receptor antagonist protein	-1682.26	-1681.57	1.3854	0.239183	1	0.07087	0.07352	0.0001
82501at40674	Pleckstrin homology domain containing A8	-5386.15	-5385.92	0.460126	0.497565	1	0.07083	0.07252	0.03716
203086at40674	keratin-associated protein 11-1	-706.778	-706.778	2e-06	0.998872	1	0.07077	0.07077	0.0001
84665at40674	vertnin	-6639.22	-6639.16	0.131818	0.716554	1	0.07076	0.06993	0.09049
17635at40674	paired amphipathic helix protein Sin3a	-1104.03	-1103.01	2.04917	0.152289	1	0.07043	0.05748	0.34725
136158at40674	Microfibril associated protein 3 like	-1201.14	-1200.62	1.05837	0.303586	1	0.07036	0.05909	0.2961
129135at40674	Egl-9 family hypoxia inducible factor 2	-1184.46	-1184.04	0.832584	0.361526	1	0.07031	0.08206	0.0001
156619at40674	PIH1 domain-containing protein 2	-1021.31	-1019.9	2.8192	0.0931427	1	0.07013	0.06457	999
119597at40674	SUN domain-containing protein 5	-543.252	-543.252	0	1	1	0.07012	0.06995	3.98164
76617at40674	Kelch like family member 34	-4434.18	-4433.95	0.460426	0.497425	1	0.07011	0.07085	0.0001
185817at40674	gastrokine-2	-502.377	-502.377	8.2e-05	0.992775	1	0.07006	0.07006	48.1111
167730at40674	syntaxin-19	-863.837	-863.671	0.331982	0.564494	1	0.06986	0.07421	0.0001
196091at40674	Chromosome 1 open reading frame 216	-1082.95	-1082.93	0.045782	0.830573	1	0.0698	0.07077	0.05418
76431at40674	Peptidase, mitochondrial processing beta subunit	-1207.05	-1207.05	7.4e-05	0.993136	1	0.06975	0.06975	0.55333
191586at40674	major facilitator superfamily domain containing 3	-1616.42	-1616.32	0.201114	0.653823	1	0.06974	0.06349	0.11489
147877at40674	Solute carrier family 39 member 13	-592.181	-590.656	3.05005	0.0807349	1	0.06972	0.05796	999
164171at40674	centromere protein O	-2771.09	-2770.92	0.345694	0.556561	1	0.06966	0.06684	0.14098
201197at40674	MICOS complex subunit MIC13	-1116.66	-1116.31	0.708696	0.399877	1	0.06959	0.07309	0.0001
134858at40674	arrestin domain-containing protein 5	-3259.2	-3259.19	0.028236	0.866555	1	0.06947	0.06864	0.08365
111762at40674	Leucine zipper tumor suppressor 1	-467.741	-467.472	0.537194	0.463598	1	0.06947	0.07391	0.0001
115755at40674	NOP2/Sun RNA methyltransferase family member 4	-1281.04	-1280.87	0.337214	0.561442	1	0.06929	0.07077	0.0001
125425at40674	Homeobox C10	-992.834	-992.834	8e-06	0.997743	1	0.06922	0.06922	0.0001
148954at40674	Chromobox 8	-953.044	-952.874	0.339612	0.560053	1	0.0692	0.07249	0.0001
26060at40674	Serine/threonine-protein kinase	-895.902	-895.154	1.49508	0.22143	1	0.0689	0.07566	0.0001
124537at40674	Glutaminyl-peptide cyclotransferase	-2562.49	-2562.15	0.675206	0.411242	1	0.06889	0.07124	0.0001
31735at40674	Tudor domain containing 5	-1161.37	-1160.41	1.91827	0.166047	1	0.06884	0.07519	0.0001
175379at40674	cytochrome b561	-1123.75	-1123.47	0.55606	0.455852	1	0.0688	0.07203	0.0001
163999at40674	Mitochondrial ribosomal protein S2	-1959.49	-1959.12	0.721472	0.395661	1	0.06875	0.07593	0.0001
185820at40674	Fibroblast growth factor	-1134.38	-1133.46	1.83215	0.175874	1	0.06872	0.07707	0.0001
138420at40674	4-hydroxy-2-oxoglutarate aldolase 1	-986.117	-986.117	4.6e-05	0.994589	1	0.0685	0.06849	121.865
202467at40674	DDRGK domain-containing protein 1	-673.332	-673.008	0.647852	0.420882	1	0.06777	0.07622	0.0001
197948at40674	Interleukin	-1017.11	-1016.8	0.609446	0.434996	1	0.06747	0.06977	0.0001
181024at40674	KIAA1024 like	-5019.65	-5019.65	0.012686	0.910322	1	0.06734	0.06698	0.07288
161807at40674	Zinc finger protein 346	-861.915	-861.121	1.58839	0.207557	1	0.06704	0.08052	0.0001
173620at40674	Canopy FGF signaling regulator 3	-1879.14	-1879.14	0.004278	0.94785	1	0.06688	0.0666	0.07202
92360at40674	F-box only protein 9	-3174.08	-3171.85	4.46082	0.0346808	1	0.06674	0.0722	0.0001
15430at40674	Nuclear receptor coactivator	-916.39	-916.241	0.297498	0.585455	1	0.06662	0.06844	0.0001
81236at40674	Protein tyrosine phosphatase, non-receptor type 5	-2403.43	-2402.3	2.26033	0.132726	1	0.06661	0.07396	0.0001
57837at40674	Methionyl-tRNA synthetase 2, mitochondrial	-1157.35	-1157.14	0.419552	0.517161	1	0.06652	0.06828	0.0001
29954at40674	Zinc finger CCCH-type containing 12C	-1755.72	-1755.39	0.661768	0.415936	1	0.06642	0.0634	0.21255
69609at40674	lengsin	-1247.74	-1247.56	0.35709	0.550127	1	0.0664	0.06829	0.0001
127665at40674	CDKN2A interacting protein	-1304.93	-1303.25	3.37218	0.0663061	1	0.06633	0.05798	999
[truncated: 516 more rows]

## Sheet: Summary M. luc
Code	Description	M0 lnL	Branch lnL	LRT	p-value	corrected p-value	M0 ω	Background ω	Foreground ω
188443at40674	tumor necrosis factor ligand superfamily member 4	-776.563	-776.001	1.12454	0.288942	1	2.1228	1.89697	999
207612at40674	transmembrane protein 265	-664.628	-664.329	0.59823	0.439254	1	2.04192	1.9132	999
181299at40674	T-cell surface antigen CD2	-2016.83	-2015.49	2.67021	0.102243	1	1.62056	1.82092	0.62132
192864at40674	Mitochondrial ribosomal protein L35	-653.675	-652.239	2.87329	0.0900605	1	1.51161	1.76581	0.0001
189272at40674	Transmembrane 4 L six family member 20	-874.467	-873.074	2.78614	0.0950828	1	1.45291	1.25389	999
200903at40674	C-X-C motif chemokine 16	-1732.06	-1732.03	0.069018	0.792772	1	1.35169	1.36825	1.0845
81287at40674	BCLAF1 and THRAP3 family member 3	-2642.22	-2642.03	0.364606	0.545959	1	1.24754	1.28302	0.82656
195925at40674	Chromosome X open reading frame 65	-753.594	-753.279	0.629478	0.427547	1	1.2367	1.18041	999
93257at40674	Sterile alpha motif domain containing 15	-3860.01	-3859.28	1.46131	0.226722	1	1.23375	1.17135	2.43042
163069at40674	B and T lymphocyte associated	-1820.27	-1820.26	0.022	0.882087	1	1.21901	1.20884	1.36792
138046at40674	cell growth-regulating nucleolar protein	-814.256	-814.256	1e-05	0.997477	1	1.20805	1.20804	166.611
99524at40674	proline-rich protein 36	-2720.39	-2719.83	1.13271	0.287198	1	1.20506	1.24433	0.34867
48966at40674	NUT family member 1	-6991.24	-6990.21	2.05512	0.151695	1	1.10678	1.15269	0.61133
169058at40674	T-lymphocyte activation antigen CD86 isoform X1	-1241.23	-1240.84	0.79201	0.373493	1	1.1044	1.03828	999
177634at40674	uncharacterized protein C8orf58 homolog	-1358.67	-1356.37	4.59496	0.0320661	1	1.10123	1.27549	0.1237
143049at40674	coiled-coil domain-containing protein 54	-1824.49	-1824.38	0.221176	0.638145	1	1.04023	1.07668	0.69556
112817at40674	protein FAM221B	-2007.64	-2007.37	0.544566	0.460547	1	1.02153	0.97404	2.11348
130048at40674	Chromosome 16 open reading frame 46	-2358.27	-2357.59	1.34899	0.245455	1	0.98768	0.92759	2.85376
139098at40674	C-type lectin domain family 4 member K	-1829.03	-1828.86	0.344806	0.557068	1	0.94075	0.9808	0.68788
65364at40674	cancer-associated gene 1 protein	-2888.74	-2887.05	3.37237	0.0662984	1	0.92955	0.87716	999
186883at40674	Testis expressed 26	-1319.2	-1318.93	0.53056	0.466372	1	0.92908	0.98718	0.54057
42079at40674	APC membrane recruitment protein 3	-4368.31	-4368.31	0.003452	0.953148	1	0.87979	0.88207	0.85138
198285at40674	Vestigial like family member 1	-956.039	-954.941	2.19556	0.138409	1	0.8749	1.03762	0.24676
156619at40674	PIH1 domain-containing protein 2	-1364.36	-1364.31	0.104386	0.746628	1	0.84595	0.8224	1.19978
73446at40674	G protein-regulated inducer of neurite outgrowth 1	-3949.15	-3948.07	2.15944	0.141697	1	0.84198	0.88867	0.4348
123062at40674	trichohyalin-like protein 1	-4295.73	-4295.2	1.07361	0.300131	1	0.82442	0.85289	0.50689
155659at40674	lymphocyte transmembrane adapter 1	-2233.13	-2232.15	1.96108	0.161398	1	0.79456	0.73998	1.77115
152577at40674	Zinc finger, GATA-like protein 1	-1145.58	-1145.56	0.034366	0.85293	1	0.77876	0.79171	0.67182
95585at40674	protein HEATR9	-2313.33	-2312.28	2.10576	0.146745	1	0.77739	0.7155	2.85671
197652at40674	granulocyte-macrophage colony-stimulating factor	-589.772	-589.505	0.533232	0.465251	1	0.77608	0.64993	1.5359
186882at40674	uncharacterized protein C14orf53 homolog	-790.208	-789.719	0.976648	0.323028	1	0.76569	0.70944	999
98638at40674	uncharacterized protein C19orf57 homolog	-3255.11	-3254.83	0.571512	0.449659	1	0.76099	0.77824	0.40069
186247at40674	inducible T-cell costimulator	-1082.1	-1082.1	0	1	1	0.75746	0.75735	0.75753
204811at40674	amphiregulin	-1193.5	-1193.08	0.842568	0.358663	1	0.73413	0.82431	0.44029
189566at40674	TPA-induced transmembrane protein	-949.907	-949.79	0.233486	0.628951	1	0.73046	0.76175	0.37317
211049at40674	histone deacetylase complex subunit SAP25	-1084.29	-1083.78	1.02814	0.310596	1	0.72015	0.76821	0.22197
89688at40674	HSPB1-associated protein 1	-2224.38	-2224.38	0.00987	0.920862	1	0.70506	0.70843	0.65689
152239at40674	coiled-coil domain-containing protein 160	-914.361	-914.171	0.380094	0.537553	1	0.7033	0.72512	0.29358
186790at40674	Rieske domain-containing protein	-758.817	-757.584	2.46601	0.116333	1	0.69302	1.06869	0.13145
37981at40674	RAD51-associated protein 2	-6103.41	-6102.92	0.981286	0.321882	1	0.69219	0.67274	1.00902
26944at40674	nucleolar protein 8 isoform X1	-5051.01	-5050.94	0.141466	0.706828	1	0.68769	0.69569	0.56598
206604at40674	Interleukin	-787.361	-786.952	0.81736	0.365953	1	0.68478	0.65116	999
184246at40674	Transmembrane protein 156	-1305.76	-1304.68	2.17855	0.139946	1	0.68194	0.71313	0.0001
52260at40674	microtubule-associated tumor suppressor candidate 2 isoform X1	-5308.91	-5308.8	0.214304	0.643415	1	0.67626	0.68555	0.54041
196954at40674	prostate androgen-regulated mucin-like protein 1	-1273.59	-1270.49	6.2024	0.0127577	1	0.67577	0.55014	999
71787at40674	coiled-coil domain-containing protein 73	-2587.84	-2587.52	0.62804	0.428075	1	0.67247	0.70723	0.30834
32297at40674	Partner and localizer of BRCA2	-6720.69	-6720.69	0.003806	0.950807	1	0.67091	0.6721	0.65602
144419at40674	RING finger protein 32	-1234.86	-1234.34	1.04166	0.307435	1	0.66822	0.64614	999
44963at40674	mediator of DNA damage checkpoint protein 1	-6876.96	-6875.83	2.25059	0.133564	1	0.66074	0.68302	0.30276
161332at40674	Peptidase inhibitor 16	-2221.48	-2221.38	0.20148	0.653529	1	0.65754	0.64528	0.88879
109230at40674	TSC22 domain family member 2	-1897.12	-1896.35	1.53535	0.215311	1	0.65515	0.67716	0.0001
154212at40674	tRNA (guanine-N(7)-)-methyltransferase	-902.94	-902.94	4e-06	0.998404	1	0.65035	0.65035	0.25716
210508at40674	Gonadoliberin	-465.217	-463.363	3.70851	0.0541357	1	0.64981	0.83852	0.0001
53913at40674	DNA damage-induced apoptosis suppressor protein	-5439.15	-5438.69	0.9224	0.336846	1	0.64913	0.66744	0.33022
200278at40674	SAYSVFN motif domain containing 1	-547.594	-547.594	1.6e-05	0.996808	1	0.64655	0.64655	38.7563
153311at40674	proline-rich protein 30	-2389.48	-2389.09	0.777876	0.377792	1	0.64457	0.62227	1.29029
70261at40674	coiled-coil domain-containing protein 87	-5447.62	-5447.6	0.048718	0.825309	1	0.64126	0.64578	0.58092
154961at40674	Vestigial like family member 3	-880.289	-880.268	0.041742	0.838112	1	0.63902	0.65318	0.48336
23463at40674	Centromere protein J	-4203.05	-4203.03	0.056542	0.812047	1	0.63779	0.64352	0.5144
170091at40674	SUMO/sentrin peptidase family member, NEDD8 specific	-1015.21	-1015.21	0	1	1	0.63344	0.63343	0.52645
196724at40674	Zinc finger SWIM-type containing 7	-514.064	-513.311	1.50592	0.219763	1	0.62543	0.67023	0.0001
158565at40674	trimeric intracellular cation channel type B	-986.22	-985.837	0.765688	0.381554	1	0.62337	0.58919	999
87769at40674	fibrinogen beta chain	-2288.03	-2287.24	1.57537	0.209429	1	0.62044	0.58039	1.49289
109920at40674	Shugoshin 1	-1982.49	-1982.28	0.429	0.51248	1	0.61843	0.6424	0.32482
191418at40674	interleukin-23 subunit alpha	-763.993	-763.962	0.060444	0.805796	1	0.61829	0.60434	0.82754
128939at40674	Mitochondrial transcription termination factor 1	-1945.92	-1942.62	6.60799	0.0101522	1	0.61782	0.72121	0.0001
187071at40674	Transmembrane protein 176B	-1026.45	-1026.41	0.078838	0.778878	1	0.61725	0.60652	0.872
203074at40674	Chromosome 11 open reading frame 52	-579.531	-579.531	1.8e-05	0.996615	1	0.6159	0.6159	0.0001
203592at40674	heat shock protein beta-9	-913.868	-913.859	0.017014	0.89622	1	0.61406	0.60923	0.71028
152089at40674	Ankyrin repeat domain 63	-405.488	-405.238	0.501696	0.478756	1	0.61257	0.67739	0.22883
178222at40674	coiled-coil domain-containing protein 122	-774.186	-773.941	0.490478	0.483714	1	0.61217	0.70885	0.32203
200938at40674	atypical chemokine receptor 1	-1937.66	-1937.59	0.146602	0.701804	1	0.6113	0.59852	0.79207
158111at40674	apolipoprotein A-IV	-2717.06	-2716.65	0.83115	0.36194	1	0.61084	0.57675	0.94219
36701at40674	Mitogen-activated protein kinase kinase kinase 19	-6886.22	-6886.12	0.197008	0.657147	1	0.60992	0.61641	0.50193
154926at40674	Chromosome 17 open reading frame 80	-3375.52	-3375.45	0.143086	0.705232	1	0.60974	0.61928	0.49695
174074at40674	Tumor protein p53 inducible protein 13	-1168.84	-1168.43	0.831004	0.361982	1	0.60792	0.65552	0.32681
2160at40674	Crystallin beta-gamma domain containing 3	-15346	-15345.6	0.771104	0.379876	1	0.60755	0.61922	0.49015
29931at40674	protein phosphatase 1 regulatory subunit 3A	-5479.69	-5479.6	0.18064	0.670824	1	0.60497	0.59577	0.71572
164648at40674	platelet glycoprotein Ib alpha chain	-3544.42	-3544.42	0.010464	0.918524	1	0.60425	0.60694	0.57567
111669at40674	stimulator of interferon genes protein	-1793.07	-1792.98	0.17769	0.673366	1	0.60207	0.61696	0.44239
164214at40674	Interferon gamma receptor 1	-1998.35	-1998.14	0.415562	0.51916	1	0.60114	0.62124	0.35876
192593at40674	interleukin-27 subunit alpha	-889.96	-889.236	1.44759	0.228915	1	0.5994	0.49807	1.85386
126289at40674	Protein phosphatase 1 regulatory subunit 36	-1787.7	-1787.63	0.124098	0.724632	1	0.59921	0.61623	0.46257
34635at40674	interphotoreceptor matrix proteoglycan 2	-4966.8	-4966.78	0.047654	0.827197	1	0.59903	0.59412	0.66158
180562at40674	Protein C receptor	-1032.72	-1031.81	1.80318	0.179328	1	0.59845	0.63059	0.0001
40953at40674	Leucine rich repeats and death domain containing 1	-4267.05	-4265.79	2.52589	0.111992	1	0.59825	0.55526	1.47018
73184at40674	wee1-like protein kinase 2	-924.869	-924.368	1.00098	0.317074	1	0.59768	0.57041	999
171875at40674	sperm-associated antigen 8	-2246.08	-2246.08	0.000784	0.977662	1	0.59727	0.59646	0.60995
197017at40674	tumor necrosis factor ligand superfamily member 18	-630.396	-629.851	1.09026	0.296414	1	0.59617	0.54971	999
108113at40674	RUN and FYVE domain-containing protein 4	-2112.79	-2111.55	2.48126	0.11521	1	0.59541	0.66053	0.23474
153563at40674	transcription termination factor 4, mitochondrial	-1872.13	-1872.11	0.053612	0.816893	1	0.59426	0.58795	0.78307
79153at40674	Holliday junction recognition protein	-3481.01	-3481	0.024876	0.874676	1	0.59317	0.59654	0.5414
95656at40674	Growth differentiation factor 9	-3065.56	-3064.86	1.40377	0.236094	1	0.58733	0.56352	1.22049
202469at40674	coiled-coil domain-containing protein 86	-547.862	-547.862	1.4e-05	0.997015	1	0.58271	0.58271	78.3205
141075at40674	Thrombopoietin	-1740.81	-1740.81	0.002136	0.963137	1	0.58258	0.58428	0.56172
20266at40674	retinitis pigmentosa 1-like 1 protein	-13334.6	-13334.6	0.026728	0.870135	1	0.58227	0.58041	0.6037
129178at40674	Chromosome 14 open reading frame 39	-917.358	-917.358	9.2e-05	0.992347	1	0.58062	0.58062	0.0001
12731at40674	doublecortin domain-containing protein 5	-4079.36	-4079.08	0.571372	0.449714	1	0.57948	0.5625	0.85884
179274at40674	apolipoprotein F	-1732.27	-1732.22	0.111194	0.738789	1	0.5782	0.57007	0.77592
1456at40674	zinc finger protein 469	-22896.6	-22896.3	0.69544	0.40432	1	0.57793	0.58397	0.46091
146036at40674	Solute carrier family 16 member 4	-2716.11	-2716.1	0.02773	0.867745	1	0.57758	0.57494	0.67058
185773at40674	Chromosome 16 open reading frame 90	-567.093	-567.093	5.8e-05	0.993924	1	0.57674	0.57672	0.10338
173808at40674	Mucin 15, cell surface associated	-1987.93	-1987.56	0.740774	0.389413	1	0.57352	0.55188	1.37891
197930at40674	Chromosome 1 open reading frame 100	-559.898	-559.041	1.71472	0.190374	1	0.57287	0.62106	0.0001
62486at40674	Testis specific 10	-2136.01	-2134.33	3.37266	0.0662868	1	0.57233	0.52091	2.65685
131762at40674	F-box only protein 5	-2152.92	-2152.87	0.102728	0.74858	1	0.57137	0.55675	0.70855
126813at40674	Mitochondrial antiviral signaling protein	-2434.24	-2434.24	0.000716	0.978653	1	0.57098	0.57177	0.55977
153592at40674	uncharacterized protein C11orf16 homolog	-2386.86	-2386.43	0.872518	0.350259	1	0.57023	0.59538	0.34361
103628at40674	sterile alpha motif domain-containing protein 7	-2512.71	-2512.7	0.0199	0.887817	1	0.56894	0.57381	0.52884
24112at40674	cat eye syndrome critical region protein 2	-5346.69	-5345.7	1.98372	0.158999	1	0.56792	0.60804	0.21447
167603at40674	tumor necrosis factor receptor superfamily member 1A	-2413.3	-2412.97	0.65094	0.419777	1	0.56731	0.55225	1.2888
151653at40674	prostaglandin reductase 1	-1512.33	-1509.57	5.51391	0.0188658	1	0.56712	0.48292	999
160345at40674	RNA-binding protein 43	-1991.73	-1989.8	3.85408	0.049625	1	0.566	0.51024	999
164013at40674	testis-specific gene 13 protein	-972.584	-972.114	0.941688	0.331844	1	0.56337	0.54649	999
11415at40674	testis-expressed sequence 15 protein	-15668.1	-15667.9	0.334434	0.56306	1	0.56075	0.55419	0.66815
130488at40674	Lysosomal associated membrane protein 3	-2288.55	-2285.91	5.27845	0.0215909	1	0.55513	0.49685	3.83448
187763at40674	Potassium calcium-activated channel subfamily M regulatory beta subunit 3	-1405.5	-1405.48	0.028488	0.865967	1	0.55457	0.54659	0.64226
70479at40674	Chromosome 15 open reading frame 39	-5411.96	-5411.91	0.093674	0.759557	1	0.55443	0.55951	0.44884
166842at40674	CD84 molecule	-1620.43	-1620.43	0.007818	0.929543	1	0.5524	0.55489	0.51623
199793at40674	Chromosome 5 open reading frame 15	-727.955	-727.352	1.20686	0.271955	1	0.55155	0.5146	999
159986at40674	3-beta-hydroxysteroid-Delta(8), Delta(7)-isomerase	-1157.39	-1156.43	1.91807	0.16607	1	0.55085	0.48366	1.97184
181073at40674	starch-binding domain-containing protein 1	-1641.29	-1641.22	0.136214	0.712074	1	0.55029	0.56589	0.43733
189045at40674	neurotensin/neuromedin N	-1078.06	-1076.93	2.27207	0.131724	1	0.54783	0.58021	0.0001
156431at40674	MANSC domain-containing protein 1	-2593.87	-2593.72	0.309834	0.577782	1	0.54703	0.53257	0.77956
208116at40674	transmembrane protein 139	-1080.78	-1079.53	2.50079	0.113789	1	0.54454	0.59179	0.0001
210350at40674	Natriuretic peptide C	-654.519	-651.626	5.785	0.0161635	1	0.54452	0.42515	999
198136at40674	Interleukin-12 subunit alpha	-718.23	-718.23	0	1	1	0.54364	0.54364	0.57458
17140at40674	Kinesin family member 24	-5121.43	-5121	0.873366	0.350025	1	0.54357	0.52927	0.93225
140660at40674	F-box only protein 16 isoform X1	-723.22	-723.21	0.021636	0.88306	1	0.5412	0.54943	0.44253
195419at40674	RBPJ-interacting and tubulin-associated protein 1	-1581.35	-1581.31	0.08876	0.76576	1	0.54052	0.53374	0.77002
72434at40674	KIAA0408	-4213.12	-4212.9	0.435774	0.509169	1	0.54048	0.52494	0.73742
125005at40674	aprataxin and PNK-like factor	-1930.1	-1930.01	0.17899	0.672243	1	0.53908	0.54832	0.35519
191786at40674	Chromosome 20 open reading frame 196	-909.609	-907.585	4.04921	0.0441921	1	0.53814	0.47505	999
44156at40674	uncharacterized protein KIAA1683 homolog	-8945.79	-8945.6	0.37553	0.540005	1	0.53677	0.54387	0.44444
193478at40674	CD83 antigen isoform X1	-827.573	-826.768	1.60892	0.204643	1	0.53493	0.57323	0.0001
195193at40674	Transmembrane protein 95	-1254.17	-1254.14	0.054304	0.815736	1	0.53473	0.54359	0.45023
4959at40674	centrosomal protein 295	-10642.3	-10639.2	6.09844	0.0135301	1	0.53317	0.4976	1.19802
168823at40674	mitochondrial import inner membrane translocase subunit Tim21	-1234.75	-1234.25	1.01147	0.314552	1	0.53031	0.51401	999
70798at40674	Leucine rich repeat, Ig-like and transmembrane domains 3	-2856.04	-2855.8	0.467686	0.494054	1	0.53005	0.55058	0.36886
209111at40674	transmembrane and coiled-coil domain-containing protein 2	-1005.57	-1005.57	0.000508	0.982018	1	0.52982	0.53057	0.51342
14389at40674	Additional sex combs like 1, transcriptional regulator	-7376.58	-7376.29	0.576798	0.44757	1	0.52716	0.53738	0.32368
30994at40674	zinc finger protein 804A	-8972.41	-8972.36	0.098056	0.754175	1	0.52679	0.53027	0.48448
140810at40674	probable G-protein coupled receptor 160	-1624.84	-1623.97	1.73272	0.188064	1	0.52609	0.54898	0.0001
121715at40674	Spermatogenesis associated 22	-2537.87	-2537.84	0.054582	0.815274	1	0.52501	0.51948	0.63367
150961at40674	zinc finger protein 488	-2272.7	-2271.72	1.95968	0.161547	1	0.52374	0.54162	0.1197
47721at40674	SUMO1/sentrin specific peptidase 5	-2538.65	-2537.58	2.14718	0.142832	1	0.52273	0.5759	0.11614
44243at40674	PML-RARA-regulated adapter molecule 1	-2708.73	-2708.42	0.622474	0.430129	1	0.52141	0.50655	1.25254
162228at40674	uncharacterized protein C2orf73 homolog	-1376.73	-1376.49	0.496654	0.480974	1	0.52076	0.50065	1.09395
175011at40674	Chromosome 9 open reading frame 152	-1150.7	-1149.55	2.30237	0.129177	1	0.51952	0.49389	999
135784at40674	Calcium/calmodulin dependent protein kinase IV	-1620.05	-1620.04	0.023448	0.878298	1	0.51929	0.51574	0.6177
80748at40674	recQ-mediated genome instability protein 1	-2993.06	-2992.51	1.09519	0.295325	1	0.51839	0.54779	0.20663
60049at40674	Ligand dependent nuclear receptor interacting factor 1	-3361.13	-3361.08	0.096626	0.755917	1	0.51826	0.528	0.41163
155075at40674	Cyclin B1 interacting protein 1	-910.562	-910.562	4e-06	0.998404	1	0.51817	0.51817	0.46834
27997at40674	Junctional cadherin 5 associated	-6847.63	-6847.46	0.333708	0.563484	1	0.51741	0.50705	0.676
29694at40674	KIAA1551	-10408.4	-10406.4	4.05565	0.0440238	1	0.51606	0.49053	0.94575
148782at40674	uncharacterized protein C8orf76 homolog	-1969.15	-1968.87	0.560476	0.454069	1	0.51497	0.4985	0.9354
27238at40674	Centrosomal protein 126	-5633.81	-5633.68	0.273044	0.601297	1	0.51403	0.50787	0.7237
58422at40674	R3H domain and coiled-coil containing 1 like	-4167.67	-4166.74	1.85743	0.172922	1	0.51355	0.49185	1.8423
118565at40674	deoxyribonuclease-2-alpha	-1412.77	-1410.67	4.20211	0.0403737	1	0.51159	0.43242	2.77516
187172at40674	uncharacterized protein C21orf62 homolog	-897.496	-897.272	0.449654	0.502499	1	0.51084	0.5492	0.32588
15523at40674	Peroxisome proliferator-activated receptor gamma, coactivator-related 1	-7945.06	-7944.83	0.445232	0.504608	1	0.51082	0.51859	0.33147
125876at40674	protein FAM185A	-1212.47	-1209.91	5.11923	0.0236621	1	0.50824	0.59823	0.0001
35692at40674	Retrotransposon Gag like 9	-3947.55	-3946.91	1.2915	0.255772	1	0.50671	0.48685	1.19259
175447at40674	Nicotinamide riboside kinase 1	-755.013	-754.403	1.22056	0.269251	1	0.50648	0.47613	999
118139at40674	Platelet-activating factor acetylhydrolase	-2189.85	-2189.04	1.62946	0.201777	1	0.50322	0.46524	1.08868
150807at40674	Circadian associated repressor of transcription	-2094.01	-2093.36	1.29639	0.254873	1	0.50255	0.52189	0.15074
99076at40674	interleukin-20 receptor subunit alpha	-3146.36	-3146.13	0.463216	0.496125	1	0.50157	0.48851	0.79413
126330at40674	protein FAM161A	-2896.15	-2894.49	3.32177	0.0683683	1	0.49815	0.53584	0.08595
43567at40674	RAB11 family interacting protein 1	-6254.63	-6254.63	0.006076	0.937869	1	0.4971	0.49818	0.48242
210400at40674	C-X-C motif chemokine 10	-478.956	-478.079	1.75412	0.18536	1	0.4966	0.55944	0.0001
154160at40674	protein EVI2B	-2425.23	-2425.14	0.188182	0.664434	1	0.49377	0.48093	0.66363
96447at40674	nuclear respiratory factor 1 isoform X1	-3203.79	-3203.79	0.009034	0.924277	1	0.49317	0.49528	0.47421
165755at40674	Oxidative stress responsive serine rich 1	-1674.29	-1674.28	0.008306	0.927384	1	0.49302	0.49581	0.43454
188276at40674	putative hydrolase RBBP9	-870.531	-869.891	1.27925	0.258039	1	0.4927	0.47278	999
49755at40674	protein transport protein Sec16B	-4750.39	-4749.09	2.60861	0.106285	1	0.49256	0.51864	0.28085
130303at40674	Centrosomal protein 68	-3642.2	-3642.14	0.128656	0.71983	1	0.4923	0.48685	0.67787
17100at40674	RB binding protein 6, ubiquitin ligase	-8856.45	-8854.9	3.1004	0.0782729	1	0.49222	0.51337	0.29631
108016at40674	doublesex- and mab-3-related transcription factor A1	-1901.57	-1898.81	5.51318	0.0188737	1	0.4878	0.54247	0.06401
194977at40674	Chromosome 1 open reading frame 194	-789.331	-787.807	3.04768	0.0808527	1	0.48532	0.56097	0.09254
125719at40674	Interleukin 7 receptor	-2304.63	-2304.52	0.219036	0.639775	1	0.48515	0.49808	0.36497
162110at40674	leucine-rich repeat-containing protein 19	-1861.42	-1861.41	0.01345	0.907673	1	0.4849	0.48276	0.44493
152567at40674	Geminin coiled-coil domain containing	-1762.29	-1762.16	0.245328	0.620384	1	0.48482	0.47131	0.69189
103113at40674	microtubule-associated protein 10	-5844.11	-5843.99	0.237096	0.626311	1	0.48398	0.49043	0.40195
154928at40674	deleted in azoospermia-like	-758.797	-758.797	4e-06	0.998404	1	0.48374	0.48374	0.30461
83957at40674	Ring finger protein 180	-2481.18	-2481.07	0.233622	0.628851	1	0.48369	0.47396	0.73649
187617at40674	TRAF-interacting protein with FHA domain-containing protein B	-1242.47	-1242.42	0.090596	0.763421	1	0.48268	0.50002	0.0001
205343at40674	regulatory factor X-associated protein	-919.453	-916.452	6.00144	0.0142942	1	0.48119	0.60233	0.0001
183999at40674	gamma-glutamylcyclotransferase	-826.554	-825.895	1.31903	0.250767	1	0.47778	0.41789	999
108114at40674	tRNA (adenine(37)-N6)-methyltransferase isoform X1	-2698.01	-2698.01	0.002406	0.960879	1	0.47731	0.47628	0.49124
127015at40674	hemogen	-2270.61	-2270.59	0.038008	0.845427	1	0.47514	0.47031	0.5685
203602at40674	interleukin-26	-741.826	-740.969	1.71246	0.190666	1	0.47298	0.51021	0.0001
141921at40674	Sorting nexin 16	-1322.52	-1322.35	0.332806	0.564011	1	0.47283	0.49091	0.22942
212933at40674	urocortin-3	-946.901	-945.832	2.13802	0.143687	1	0.47251	0.43842	999
81086at40674	nicotinamide phosphoribosyltransferase	-1677.37	-1676.99	0.776828	0.378113	1	0.47205	0.49555	0.23834
20157at40674	Golgin A4	-7805.79	-7804.3	2.97742	0.0844338	1	0.47104	0.44732	1.09575
136410at40674	vitronectin	-2848.83	-2845.32	7.01301	0.00809196	1	0.47004	0.43011	311.813
101004at40674	Protein phosphatase 1 regulatory subunit 18	-1721.62	-1720.51	2.20908	0.137201	1	0.46979	0.51822	0.14695
131437at40674	ArfGAP with FG repeats 2	-1603.09	-1602.98	0.205346	0.65044	1	0.46961	0.45189	0.69466
160633at40674	LOW QUALITY PROTEIN: Williams-Beuren syndrome chromosomal region 27 protein	-990.816	-990.796	0.03921	0.843033	1	0.4689	0.47522	0.35637
203842at40674	prepronociceptin isoform X1	-630.539	-630.363	0.352956	0.552445	1	0.46861	0.53503	0.27327
85201at40674	serine incorporator 4	-1151.73	-1151.03	1.40676	0.235594	1	0.46751	0.44614	999
109114at40674	Ring finger protein, transmembrane 1	-1403.55	-1402.94	1.22173	0.269022	1	0.46644	0.41973	999
209349at40674	uncharacterized protein C1orf234 homolog	-997.966	-997.758	0.415418	0.519232	1	0.46601	0.49517	0.2818
185820at40674	Fibroblast growth factor	-1110.69	-1110.43	0.51994	0.470867	1	0.46586	0.47988	0.1962
41455at40674	death domain-containing protein 1	-3552.61	-3552.4	0.40753	0.523226	1	0.46432	0.47605	0.33453
138328at40674	deoxynucleotidyltransferase terminal-interacting protein 2	-3450.6	-3450.56	0.0869	0.768156	1	0.46352	0.4699	0.37188
132237at40674	Interleukin-12 subunit beta	-1786.41	-1786.41	2.6e-05	0.995932	1	0.46346	0.46346	1.33947
179077at40674	calcium-binding protein 4	-1068.61	-1066.7	3.82716	0.0504284	1	0.46288	0.50381	0.0001
149749at40674	Small glutamine rich tetratricopeptide repeat containing beta	-1151.97	-1151.97	0.000132	0.990833	1	0.46272	0.46273	0.0001
160347at40674	protein FAM217B	-2286.77	-2286.72	0.1041	0.746964	1	0.46166	0.4696	0.38836
126077at40674	transcription termination factor 3, mitochondrial	-2147.52	-2145.87	3.29409	0.0695296	1	0.4609	0.40337	1.59837
29175at40674	Ubiquitin specific peptidase like 1	-5160.26	-5159.52	1.47714	0.224223	1	0.45933	0.44503	1.47939
34620at40674	Aftiphilin	-4389.66	-4389.52	0.276042	0.599307	1	0.45925	0.44749	0.69043
126820at40674	armadillo repeat-containing X-linked protein 2	-1309.05	-1307.58	2.94412	0.0861907	1	0.45851	0.50231	0.0001
171947at40674	Fanconi anemia core complex associated protein 24	-1185.77	-1185.09	1.37364	0.241187	1	0.45818	0.44416	999
166353at40674	Cation channel sperm associated 3	-1659.68	-1659.6	0.159796	0.689344	1	0.45804	0.44696	0.637
67871at40674	Ferredoxin-fold anticodon binding domain containing 1	-3107.12	-3107.12	0.000456	0.982963	1	0.4556	0.45607	0.44933
180332at40674	PAXIP1-associated glutamate-rich protein 1	-910.366	-910.335	0.062528	0.802544	1	0.45522	0.46122	0.32117
181765at40674	PDZ domain-containing protein 9	-968.064	-968.064	0.000106	0.991785	1	0.45365	0.45445	0.45045
96160at40674	Methyl-CpG-binding domain protein 4	-2512.69	-2512.37	0.637734	0.424533	1	0.4528	0.46962	0.22385
207411at40674	neuromodulin	-1011.28	-1010.7	1.1522	0.283089	1	0.4522	0.47037	0.0001
8410at40674	A-kinase anchoring protein 11	-9077.89	-9077.8	0.185394	0.666778	1	0.45153	0.4451	0.55679
193533at40674	cornulin	-1957.05	-1956.83	0.42986	0.512058	1	0.44836	0.43513	0.77051
62640at40674	Proline and serine rich 1	-2771.46	-2771.32	0.26435	0.607147	1	0.44766	0.43497	0.81526
186843at40674	single-pass membrane and coiled-coil domain-containing protein 1	-1073.98	-1072.56	2.85693	0.090981	1	0.44756	0.49486	0.0001
194818at40674	coiled-coil domain-containing glutamate-rich protein 2	-950.647	-949.479	2.33502	0.126494	1	0.44696	0.48458	0.0001
198715at40674	Transformer 2 alpha homolog	-2295.97	-2295.54	0.864596	0.352456	1	0.44346	0.42532	0.69481
79681at40674	F-box only protein 43	-3420.52	-3420.51	0.0209	0.885052	1	0.44313	0.44554	0.37645
92198at40674	WASP homolog-associated protein with actin, membranes and microtubules	-2433.72	-2432.92	1.60835	0.204723	1	0.44268	0.41743	0.98534
191310at40674	ermin	-1662.91	-1662.64	0.52363	0.469297	1	0.44243	0.42452	0.7805
188032at40674	testis-specific protein TEX28	-1061.84	-1061.73	0.210572	0.646319	1	0.44151	0.45391	0.23211
123754at40674	zona pellucida-binding protein 2	-1282.41	-1282.41	0.002992	0.956378	1	0.44142	0.43842	0.46993
182313at40674	Membrane spanning 4-domains A1	-1467.4	-1466.55	1.71079	0.190883	1	0.44099	0.42036	999
200692at40674	Neuropeptide FF-amide peptide precursor	-741.382	-740.741	1.28213	0.257504	1	0.43971	0.41842	999
113858at40674	clusterin-like protein 1	-2389.14	-2389.05	0.18079	0.670695	1	0.4395	0.44724	0.33318
117141at40674	nuclear factor erythroid 2-related factor 3	-2353.15	-2352.55	1.19559	0.274204	1	0.43949	0.42967	999
45741at40674	reticulon-4 isoform X1	-4594.49	-4594.38	0.218706	0.640028	1	0.43854	0.43064	0.56376
159723at40674	Cytochrome b reductase 1	-1270.87	-1270.4	0.933688	0.333906	1	0.43838	0.39741	0.86923
178506at40674	A-kinase-interacting protein 1	-751.741	-751.719	0.043512	0.834764	1	0.43648	0.4427	0.3267
185723at40674	keratin-associated protein 16-1	-2148.66	-2148.37	0.563858	0.45271	1	0.43615	0.4573	0.26933
93006at40674	macrophage colony-stimulating factor 1 isoform X1	-2770.73	-2770.16	1.15258	0.28301	1	0.43604	0.4141	0.89933
113176at40674	serpin I2	-1387.1	-1386.2	1.80933	0.178589	1	0.43534	0.41633	999
83931at40674	protein ANKUB1	-1985.56	-1985.41	0.289764	0.590372	1	0.43526	0.44517	0.23118
146777at40674	methyl-CpG-binding domain protein 6	-3966.45	-3965.88	1.13277	0.287186	1	0.4349	0.44291	0.0001
103324at40674	Spermatogenesis associated 48	-1697.56	-1695.25	4.62319	0.0315425	1	0.43351	0.35322	1.96623
170391at40674	gametogenetin	-2725.76	-2725.28	0.965048	0.325918	1	0.43294	0.45786	0.20261
167573at40674	probable G-protein coupled receptor 141	-1792.88	-1792.67	0.42772	0.51311	1	0.4309	0.41361	0.64538
42067at40674	serine/arginine repetitive matrix protein 2	-12576	-12571.8	8.31496	0.00393198	1	0.43071	0.46351	0.10601
158628at40674	dnaJ homolog subfamily C member 22	-1370.37	-1369.6	1.54317	0.214146	1	0.43069	0.44869	0.0001
210055at40674	SOSS complex subunit C	-236.757	-236.757	0	1	1	0.4294	0.4294	0.32019
25817at40674	Tubulin tyrosine ligase like 4	-5359.58	-5359.49	0.173548	0.676978	1	0.4292	0.4362	0.34083
4646at40674	Protein tyrosine phosphatase, receptor type Z1	-11247.3	-11246.8	1.05258	0.304913	1	0.42915	0.44028	0.32293
158479at40674	Sex hormone binding globulin	-1438.83	-1438.01	1.62821	0.201951	1	0.42818	0.39578	1.56171
146021at40674	Spectrin repeat containing nuclear envelope family member 4	-1793.4	-1793.4	0.001016	0.974572	1	0.42813	0.42705	0.44147
145534at40674	Transmembrane protein 19	-1717.18	-1717.14	0.087226	0.767734	1	0.42705	0.42095	0.55514
133557at40674	uncharacterized protein C19orf45 homolog	-2460.35	-2460.11	0.480092	0.488381	1	0.42698	0.44821	0.31478
128791at40674	Ankyrin repeat domain 16	-1882.31	-1882.19	0.23961	0.624488	1	0.42583	0.43889	0.27751
177145at40674	Leucine rich alpha-2-glycoprotein 1	-2044.63	-2044.31	0.649688	0.420224	1	0.42463	0.40585	0.72631
137571at40674	Methionine aminopeptidase	-1536.96	-1536.96	2e-06	0.998872	1	0.42458	0.42457	0.39628
166988at40674	Potassium channel regulator	-1105.42	-1104.12	2.61543	0.105829	1	0.42374	0.35824	999
175922at40674	SLAM family member 8	-1476.14	-1475.92	0.449454	0.502594	1	0.42262	0.39085	0.57412
63457at40674	Mdm1 nuclear protein	-2699.79	-2699.78	0.033542	0.854684	1	0.42196	0.41868	0.49714
82058at40674	XPC complex subunit, DNA damage recognition and repair factor	-4489.12	-4489.12	0.000604	0.980393	1	0.42041	0.42074	0.41312
190132at40674	Chromosome 6 open reading frame 163	-1510.61	-1510.61	0	1	1	0.42013	0.42014	0.4201
206644at40674	Glutaredoxin-like protein	-394.876	-394.876	0	1	1	0.41957	0.41957	0.0001
44656at40674	desmoglein-2	-7219.39	-7218.9	0.971804	0.324231	1	0.41816	0.43019	0.3078
22192at40674	WASH complex subunit 2	-4920.88	-4920.72	0.327442	0.567169	1	0.41659	0.42686	0.32687
201089at40674	glutamate-rich protein 1	-1587.67	-1587.65	0.03715	0.84716	1	0.41639	0.42076	0.36969
51008at40674	LON peptidase N-terminal domain and ring finger 3	-1670.62	-1669.15	2.92865	0.08702	1	0.41471	0.44806	0.0001
168299at40674	serum response factor-binding protein 1	-1587.28	-1587.28	0.000492	0.982304	1	0.41339	0.41415	0.40543
209423at40674	protein CCSMST1	-748.608	-748.595	0.02517	0.873944	1	0.41305	0.41757	0.33159
204432at40674	interleukin-9	-460.762	-459.962	1.6012	0.205733	1	0.41218	0.45358	0.0001
53465at40674	sperm-associated antigen 5	-5708.19	-5708.1	0.164674	0.684889	1	0.4101	0.41422	0.32138
163821at40674	non-homologous end-joining factor 1	-1067.88	-1067.27	1.21473	0.270397	1	0.40986	0.42769	0.0001
116424at40674	Serine/threonine/tyrosine interacting like 1	-1362.61	-1361.73	1.75419	0.185351	1	0.40949	0.34908	0.91942
39845at40674	alpha-protein kinase 3	-6236.06	-6235.28	1.55794	0.211967	1	0.40861	0.3928	0.71909
183612at40674	Chromosome 8 open reading frame 74	-935.773	-934.966	1.6131	0.204057	1	0.40856	0.43791	0.0001
93126at40674	olfactomedin-4	-2679.26	-2679.02	0.463714	0.495893	1	0.40835	0.39326	0.59499
148731at40674	proline-serine-threonine phosphatase-interacting protein 2	-1024.52	-1024.52	0.011268	0.915463	1	0.40826	0.40532	0.47289
30338at40674	von Willebrand factor C and EGF domain-containing protein	-2523.6	-2523.48	0.240156	0.624093	1	0.40786	0.4008	0.52624
176282at40674	phosphatidylinositol-glycan biosynthesis class X protein	-872.92	-872.92	4e-05	0.994954	1	0.40763	0.40763	334.674
148797at40674	Coiled-coil domain containing 125	-1369.58	-1369.34	0.478968	0.48889	1	0.40753	0.38405	0.71289
124073at40674	N-acetylmuramoyl-L-alanine amidase	-3315.37	-3313.63	3.46907	0.0625264	1	0.40713	0.38069	1.48159
10217at40674	ninein isoform X1	-11675.7	-11670.8	9.84419	0.00170369	1	0.40518	0.43349	0.17267
108582at40674	zinc finger SWIM domain-containing protein 1	-2478.76	-2478.76	0.001192	0.972458	1	0.40478	0.40558	0.3946
119051at40674	Essential meiotic structure-specific endonuclease 1	-3234.89	-3234.58	0.617502	0.431977	1	0.40286	0.4126	0.23114
154282at40674	Chromosome X open reading frame 21	-565.073	-565.073	8e-06	0.997743	1	0.40279	0.40279	0.0001
122371at40674	AarF domain containing kinase 2	-3549.79	-3549.48	0.616008	0.432535	1	0.40277	0.41875	0.26349
152868at40674	Peptidylprolyl isomerase like 6	-1018.02	-1018.02	8e-06	0.997743	1	0.40118	0.40118	0.65676
110709at40674	Chromogranin B	-3992.56	-3991.76	1.59758	0.206246	1	0.40113	0.41987	0.21371
193346at40674	immunoglobulin superfamily member 6	-958.957	-957.741	2.43227	0.11886	1	0.40084	0.3751	999
16186at40674	Ubiquitin specific peptidase 42	-7252.5	-7251.34	2.31496	0.128135	1	0.40012	0.41221	0.1839
193238at40674	stathmin domain-containing protein 1	-1083.5	-1082.73	1.5391	0.214752	1	0.40002	0.45287	0.15769
204502at40674	Colipase	-2.57196	-2.57196	0	1	1	0.4	0.35664	0.41192
66514at40674	Bardet-Biedl syndrome 10 protein	-4477.41	-4474.42	5.98191	0.0144534	1	0.39794	0.38196	999
191552at40674	Signal sequence receptor subunit 4	-980.303	-980.303	4.8e-05	0.994472	1	0.39683	0.39683	64.5344
129101at40674	protein XRP2	-677.379	-677.379	2.2e-05	0.996258	1	0.39669	0.39669	8.98466
26272at40674	transcription termination factor 2	-5199.08	-5198.93	0.292294	0.588754	1	0.39565	0.39115	0.64266
178683at40674	protein EVI2A	-1158.97	-1158.97	0.005144	0.942823	1	0.39556	0.39925	0.36977
28552at40674	A-kinase anchoring protein 12	-10560.3	-10560.2	0.108206	0.742196	1	0.3941	0.39193	0.43818
148331at40674	nuclear receptor subfamily 0 group B member 2	-911.691	-910.908	1.5661	0.210774	1	0.39361	0.42638	0.0001
103522at40674	Zinc finger and BTB domain containing 25	-2109.91	-2108.44	2.93212	0.0868332	1	0.39349	0.36312	999
192059at40674	Jupiter microtubule associated homolog 2	-892.803	-892.577	0.452716	0.501048	1	0.39288	0.36307	0.84223
7088at40674	Fanconi anemia group M protein	-6844.31	-6843.34	1.95364	0.162195	1	0.39274	0.42084	0.22579
20759at40674	zinc finger protein 804B	-7751.74	-7751.32	0.829794	0.362332	1	0.39213	0.4007	0.26161
106785at40674	dendrin	-2410.18	-2410.11	0.150264	0.698283	1	0.39213	0.40173	0.30469
66243at40674	Zinc finger SWIM-type containing 3	-3597.55	-3596.49	2.11925	0.145458	1	0.39084	0.40848	0.09369
208721at40674	Transmembrane protein 14A	-328.494	-327.729	1.52977	0.216147	1	0.39008	0.52134	0.0001
15220at40674	EH domain-binding protein 1-like protein 1	-5789.7	-5789.7	2e-06	0.998872	1	0.39007	0.39006	0.39036
15245at40674	zinc finger protein 518A	-5908.1	-5907.92	0.365132	0.54567	1	0.38976	0.37816	0.51675
139186at40674	PNMA family member 8A	-2175.83	-2175.53	0.597894	0.439383	1	0.38922	0.38163	0.85347
114900at40674	protein SAAL1	-1939.69	-1938.05	3.26423	0.0708064	1	0.38871	0.41991	0.0001
110810at40674	gastric intrinsic factor	-2166.33	-2166.31	0.040254	0.840985	1	0.38857	0.39333	0.34153
10393at40674	little elongation complex subunit 1	-9703.52	-9703.51	0.001988	0.964437	1	0.38761	0.38804	0.37975
2644at40674	Xin actin binding repeat containing 2	-18461.9	-18460.1	3.7012	0.0543734	1	0.38734	0.39955	0.22843
7906at40674	Tet methylcytosine dioxygenase 2	-6498.95	-6498.95	0.001908	0.965159	1	0.387	0.38646	0.39609
160638at40674	Polycomb group ring finger 5	-711.223	-711.223	1.4e-05	0.997015	1	0.38652	0.38652	72.3902
202222at40674	melanoma-derived growth regulatory protein	-568.77	-568.046	1.44644	0.2291	1	0.3865	0.4418	0.0001
107254at40674	Nucleolus and neural progenitor protein	-2637.34	-2636.92	0.848624	0.356942	1	0.38599	0.40452	0.1821
11810at40674	SPHK1 interactor, AKAP domain containing	-9520.83	-9520.49	0.674882	0.411355	1	0.38484	0.39109	0.26316
184863at40674	Proline rich and Gla domain 4	-873.641	-873.701	-0.120076	1	1	0.3839	0.362	0.77479
194609at40674	spermatogenesis-associated protein 25	-1077.2	-1077.2	4e-06	0.998404	1	0.38372	0.38372	0.31478
125906at40674	RNA-binding protein 48	-1364.8	-1364.79	0.016604	0.897471	1	0.38324	0.38791	0.33868
41727at40674	Establishment of sister chromatid cohesion N-acetyltransferase 1	-3741.11	-3741.07	0.095714	0.757035	1	0.38259	0.38718	0.28218
127659at40674	GPI mannosyltransferase 2	-2686.2	-2686.2	0.002508	0.960059	1	0.38233	0.38108	0.3962
166627at40674	Dickkopf WNT signaling pathway inhibitor 1	-1902.54	-1902.34	0.409718	0.522113	1	0.38225	0.39137	0.18006
42081at40674	toll-like receptor 8	-4960.07	-4960.06	0.005754	0.939534	1	0.38167	0.38293	0.37192
163224at40674	pre-miRNA 5'-monophosphate methyltransferase	-1412.08	-1412.07	0.007288	0.931967	1	0.38161	0.37959	0.42957
46108at40674	Hexokinase 3	-5661.57	-5661.57	0.002212	0.962488	1	0.38124	0.38173	0.37341
141269at40674	FK506-binding protein-like	-2041.33	-2040.99	0.676416	0.410824	1	0.38121	0.36908	0.98857
194859at40674	Chromosome 5 open reading frame 49	-491.905	-490.756	2.29792	0.129547	1	0.38086	0.45745	0.0001
193734at40674	cystatin-F	-742.056	-742.033	0.04743	0.827597	1	0.37963	0.38969	0.30824
5214at40674	Zinc finger protein 407	-8614.72	-8614.57	0.294248	0.587511	1	0.37927	0.387	0.31442
124138at40674	DNA meiotic recombinase 1	-1155.02	-1155.02	5.8e-05	0.993924	1	0.37866	0.37866	0.0001
104692at40674	Taxilin beta	-2984.37	-2982.67	3.4175	0.0645085	1	0.3781	0.34448	1.84854
208652at40674	Chromosome 12 open reading frame 43	-1339.5	-1339.44	0.115436	0.734038	1	0.37801	0.37147	0.5106
169000at40674	ankyrin repeat domain-containing protein 60	-1477.28	-1476.51	1.55693	0.212116	1	0.37798	0.35326	1.30751
80079at40674	Signal transducing adaptor molecule 2	-1251.69	-1250.99	1.41083	0.234918	1	0.37782	0.40142	0.0001
184130at40674	Zinc finger AN1-type containing 2B	-867.161	-864.424	5.47369	0.0193048	1	0.37719	0.27405	999
205020at40674	osteocrin	-599.401	-599.401	3.8e-05	0.995082	1	0.3766	0.3766	0.0001
191046at40674	protein phosphatase 1 regulatory subunit 17	-703.852	-703.85	0.00439	0.947173	1	0.37575	0.37829	0.34314
181638at40674	nucleoporin-like protein 2	-1951.32	-1950.35	1.94643	0.162972	1	0.37529	0.40784	0.0969
152235at40674	carbonic anhydrase 4	-1385.19	-1385.18	0.02989	0.86274	1	0.37505	0.37702	0.29363
91242at40674	Erythropoietin receptor	-1922.07	-1921.97	0.20446	0.651145	1	0.37455	0.36302	0.52226
69843at40674	G protein-regulated inducer of neurite outgrowth 3	-4678.2	-4678.05	0.290134	0.590135	1	0.37453	0.38254	0.2989
161448at40674	estradiol 17-beta-dehydrogenase 8	-1027.83	-1027.83	0	1	1	0.37359	0.37359	0.50178
51621at40674	claspin	-5594.1	-5593.95	0.311358	0.576848	1	0.37228	0.36603	0.5116
63094at40674	tumor necrosis factor receptor superfamily member 21	-2003.56	-2003.45	0.224882	0.635345	1	0.37205	0.38139	0.24511
192692at40674	Mediator complex subunit 30	-605.079	-605.079	2.2e-05	0.996258	1	0.37188	0.37738	0.0001
138182at40674	NADH-cytochrome b5 reductase	-1279.18	-1278.81	0.747716	0.3872	1	0.3713	0.34259	0.71726
185817at40674	gastrokine-2	-584.585	-584.272	0.626604	0.428604	1	0.37065	0.4555	0.15959
26052at40674	DNA helicase B	-5091.44	-5090.71	1.45453	0.227802	1	0.37041	0.38282	0.17309
44334at40674	regulator of G protein signaling like 1	-4920.99	-4920.01	1.96069	0.16144	1	0.37013	0.34844	0.66282
123013at40674	Interleukin 13 receptor subunit alpha 2	-609.18	-609.083	0.19574	0.658182	1	0.36962	0.3932	0.20216
14784at40674	transcription initiation factor TFIID subunit 2	-5919.16	-5918.96	0.397844	0.528205	1	0.36955	0.37278	0.17526
12677at40674	Lemur tyrosine kinase 2	-8089.99	-8089.53	0.903154	0.341937	1	0.36917	0.3631	0.61091
184121at40674	Basic leucine zipper ATF-like transcription factor 2	-1571.59	-1570.12	2.92476	0.08723	1	0.36837	0.38277	0.0001
126039at40674	blood vessel epicardial substance	-1648.5	-1647.86	1.28659	0.256677	1	0.36835	0.38257	0.0001
154581at40674	proline-rich transmembrane protein 2	-2198.83	-2197.57	2.5061	0.113407	1	0.36804	0.38251	0.0001
51412at40674	enamelin	-5541.41	-5541.4	0.014274	0.9049	1	0.36776	0.3662	0.38902
19231at40674	zinc finger protein 831	-8400.29	-8400.28	0.017496	0.894769	1	0.36775	0.36672	0.38322
186623at40674	ly6/PLAUR domain-containing protein 6B	-899.693	-899.693	-1.2e-05	1	1	0.36703	0.36703	0.61776
68284at40674	FAST kinase domains 3	-3413.29	-3413.25	0.065766	0.797604	1	0.36698	0.3629	0.4428
110273at40674	tRNA (adenine(58)-N(1))-methyltransferase non-catalytic subunit TRM6	-2134.41	-2134.2	0.420034	0.51692	1	0.3662	0.35611	0.78175
131375at40674	centromere protein L	-527.543	-526.181	2.72519	0.0987766	1	0.36583	0.45752	0.0001
117216at40674	Krueppel-like factor 5	-938.419	-938.396	0.046238	0.829744	1	0.36524	0.35442	0.44696
133104at40674	Solute carrier family 30 member 8	-1892	-1891.42	1.16174	0.281105	1	0.36496	0.38132	0.11267
70919at40674	SKI/DACH domain-containing protein 1	-2884.77	-2883.97	1.58655	0.207819	1	0.36417	0.38694	0.0001
134647at40674	2-methoxy-6-polyprenyl-1,4-benzoquinol methylase, mitochondrial	-1178.48	-1178.43	0.099076	0.752941	1	0.36351	0.37527	0.27677
212330at40674	Transmembrane protein 35B	-575.153	-572.647	5.01167	0.025177	1	0.36299	0.25393	999
12363at40674	nck-associated protein 5	-6318.12	-6316.74	2.75134	0.0971728	1	0.36233	0.37756	0.16908
133908at40674	maspardin	-779.309	-779.309	6.4e-05	0.993617	1	0.36066	0.36069	0.0001
60605at40674	Leucine carboxyl methyltransferase 2	-3786.8	-3783.97	5.66663	0.0172907	1	0.36058	0.38948	0.05042
123913at40674	plasmalemma vesicle-associated protein	-2487.23	-2485.6	3.25423	0.0712396	1	0.35997	0.38988	0.12348
27241at40674	Kinesin family member 16B	-7194.72	-7194.54	0.367334	0.544461	1	0.35979	0.3532	0.44398
120538at40674	Solute carrier family 46 member 2	-2650.64	-2650.59	0.107274	0.743269	1	0.35849	0.3649	0.3035
23343at40674	multimerin-1	-5661.3	-5660.52	1.54077	0.214503	1	0.35811	0.3465	0.71604
7111at40674	zinc finger protein 646	-10378.3	-10377.9	0.752046	0.385829	1	0.3578	0.36556	0.26442
129288at40674	WD repeat domain 89	-1914.13	-1912.18	3.90334	0.0481903	1	0.35652	0.28906	1.31137
82423at40674	protein phosphatase 1 regulatory subunit 15B	-3409.41	-3409.22	0.389344	0.532644	1	0.35649	0.35047	0.60042
84020at40674	multiple inositol polyphosphate phosphatase 1	-1861.72	-1860.09	3.2709	0.0705188	1	0.3561	0.3234	999
3909at40674	Human immunodeficiency virus type I enhancer binding protein 1	-11405.5	-11405.4	0.03548	0.850593	1	0.35605	0.35748	0.32894
112080at40674	Family with sequence similarity 214 member B	-2095.93	-2094.18	3.48883	0.0617843	1	0.3557	0.32317	999
20492at40674	Aminoadipate-semialdehyde dehydrogenase	-5604.22	-5603.67	1.10611	0.29293	1	0.35569	0.347	0.80911
99688at40674	Leucine rich repeat protein 1	-1729.56	-1729.56	0.00768	0.930166	1	0.35563	0.35386	0.40169
153803at40674	Cerberus 1, DAN family BMP antagonist	-1606.71	-1606.24	0.936264	0.333241	1	0.35517	0.37366	0.12358
120479at40674	layilin isoform X1	-1822.59	-1822.54	0.102704	0.748609	1	0.3548	0.34852	0.44923
101195at40674	centrosomal protein of 63 kDa isoform X1	-3165.71	-3164.07	3.27232	0.0704578	1	0.35474	0.37526	0.0001
138687at40674	zinc finger protein 830	-1748.22	-1748.13	0.181098	0.670431	1	0.35456	0.34759	0.60379
137827at40674	nucleoside diphosphate-linked moiety X motif 19	-1198.34	-1194.03	8.61237	0.00333887	1	0.35429	0.24297	999
115801at40674	oligodendrocyte-myelin glycoprotein	-2048.79	-2048.79	4.8e-05	0.994472	1	0.35373	0.35374	0.0001
123185at40674	diphosphomevalonate decarboxylase	-2450.11	-2449.3	1.62094	0.202961	1	0.35353	0.38037	0.15711
19229at40674	Adhesion G protein-coupled receptor G6	-5526.32	-5526.3	0.047554	0.827376	1	0.35289	0.3557	0.31616
184738at40674	Tetraspanin	-1134.22	-1134.06	0.3234	0.569571	1	0.3524	0.33716	0.68044
153430at40674	RWD domain-containing protein 2B	-1778.49	-1778.25	0.478286	0.4892	1	0.35239	0.33725	0.52527
97162at40674	protein asteroid homolog 1	-3018.51	-3017.57	1.87205	0.171241	1	0.35219	0.37978	0.16805
166937at40674	Chromosome 3 open reading frame 33	-1021.99	-1021.66	0.667328	0.413985	1	0.35126	0.31333	0.80873
132890at40674	interleukin-17 receptor B	-2145.75	-2144.82	1.8633	0.172244	1	0.35011	0.32488	0.99801
74883at40674	Glial cells missing homolog 2	-3088.44	-3087.65	1.59054	0.207248	1	0.3493	0.32604	0.66263
12310at40674	zinc finger protein 318	-6815.63	-6815.33	0.58809	0.443159	1	0.34909	0.35546	0.18466
72419at40674	rhotekin-2	-2546.86	-2546.69	0.341916	0.558725	1	0.34895	0.35949	0.20849
40824at40674	FAST kinase domain-containing protein 5, mitochondrial	-4282.37	-4282.37	0.015774	0.900053	1	0.34893	0.34759	0.39494
37707at40674	Centriolar coiled-coil protein 110	-4597.59	-4597.46	0.27086	0.602755	1	0.34854	0.35659	0.25712
31648at40674	ribonucleases P/MRP protein subunit POP1	-5629.59	-5628.63	1.90572	0.167439	1	0.34815	0.36065	0.17381
110096at40674	THUMP domain containing 2	-2311.52	-2310.92	1.19581	0.27416	1	0.34797	0.32777	0.81331
204034at40674	P53 and DNA damage regulated 1	-639.806	-639.622	0.367476	0.544383	1	0.34789	0.34776	106.912
116789at40674	Family with sequence similarity 114 member A2	-1712	-1711.56	0.876658	0.349119	1	0.34744	0.38488	0.19122
119479at40674	Membrane bound O-acyltransferase domain containing 4	-2164	-2163.05	1.89324	0.168836	1	0.34689	0.37971	0.14653
147031at40674	Ribosomal RNA processing 8	-1822.09	-1820.2	3.77928	0.0518911	1	0.34677	0.37351	0.0001
99495at40674	uncharacterized protein C6orf132 homolog	-3003.06	-3003.06	0.00556	0.94056	1	0.34578	0.34695	0.33214
182133at40674	Secreted phosphoprotein 1	-1655.76	-1655.22	1.0764	0.299503	1	0.34517	0.37618	0.19146
27544at40674	Zinc finger MYM-type containing 1	-4798.56	-4798.44	0.239784	0.624362	1	0.34511	0.33616	0.45336
92446at40674	THUMP domain-containing protein 3	-1557.34	-1555.21	4.26514	0.038902	1	0.34475	0.28704	999
91259at40674	Chromosome 18 open reading frame 54	-1934.81	-1934.75	0.125774	0.722855	1	0.34438	0.32625	0.52206
132735at40674	protein FAM124B	-2768.01	-2767.99	0.04851	0.825677	1	0.34438	0.34137	0.40554
5111at40674	MAX gene-associated protein isoform X1	-8905.35	-8904.75	1.2159	0.270166	1	0.3443	0.32914	0.66334
94580at40674	Hemopexin	-1754.39	-1753.04	2.69756	0.100502	1	0.34346	0.30437	1.54007
128181at40674	lysosome-associated membrane glycoprotein 2 isoform X1	-923.964	-923.29	1.34744	0.245726	1	0.34332	0.31679	999
44657at40674	zinc finger protein 518B	-5783.83	-5783.83	0.001068	0.97393	1	0.34308	0.34266	0.34884
59549at40674	SPOC domain-containing protein 1	-2148.58	-2148.58	0.001654	0.967559	1	0.34271	0.34194	0.35245
36733at40674	FK506-binding protein 15	-5566.36	-5565.79	1.13025	0.287722	1	0.34202	0.35894	0.22378
111369at40674	bombesin receptor subtype-3	-891.424	-890.51	1.82832	0.176326	1	0.34151	0.50063	0.10485
186141at40674	rab15 effector protein	-1336.35	-1336.35	0.011576	0.914319	1	0.33998	0.33721	0.37724
121433at40674	tRNA (adenine(58)-N(1))-methyltransferase, mitochondrial	-1852.84	-1852.02	1.62598	0.202259	1	0.33988	0.36038	0.09686
86279at40674	ESF1 homolog	-2301.89	-2301.34	1.10383	0.293426	1	0.33939	0.32989	999
22195at40674	coiled-coil domain-containing protein 141	-5371.97	-5371.97	0.003056	0.955915	1	0.33914	0.33968	0.32907
44333at40674	Apoptotic chromatin condensation inducer 1	-5687.03	-5686.72	0.618332	0.431668	1	0.33888	0.34466	0.14519
181970at40674	apolipoprotein E	-1402.61	-1402.29	0.63929	0.423968	1	0.33881	0.32196	0.60214
181024at40674	KIAA1024 like	-1232.89	-1232.03	1.70076	0.192189	1	0.33756	0.31288	1.31792
175947at40674	protein phosphatase 1 regulatory subunit 42	-750.394	-749.852	1.08422	0.297756	1	0.33717	0.36547	0.0001
12626at40674	Kinesin family member 20B	-4336.5	-4336.5	0.00351	0.952757	1	0.33636	0.33566	0.35277
121794at40674	Keratin 39	-2818.06	-2818.05	0.029814	0.862913	1	0.33576	0.33293	0.36696
123392at40674	inositol polyphosphate 5-phosphatase K isoform X1	-1863.11	-1862.49	1.22719	0.267955	1	0.33572	0.31094	0.78331
197650at40674	Heat shock protein family B (small) member 11	-476.624	-476.624	6e-06	0.998046	1	0.33568	0.33571	0.14198
132133at40674	DSN1 homolog, MIS12 kinetochore complex component	-1162	-1162	-2e-06	1	1	0.33548	0.33548	0.48309
17967at40674	tudor domain-containing protein 1	-4763.39	-4762.48	1.83059	0.176058	1	0.33537	0.35471	0.14434
136400at40674	RING finger protein 26	-1982.74	-1981.78	1.91131	0.166818	1	0.33506	0.31195	0.73339
151601at40674	dual specificity protein phosphatase 12	-1260.67	-1260.1	1.14066	0.285512	1	0.33428	0.34583	0.0001
174488at40674	myb/SANT-like DNA-binding domain-containing protein 1	-562.849	-560.767	4.16564	0.0412518	1	0.33421	0.5025	0.0001
144900at40674	Ankyrin repeat domain 40	-1791.01	-1788.38	5.25524	0.0218808	1	0.33384	0.30011	999
177505at40674	methyltransferase-like protein 23	-1524.99	-1524.1	1.78687	0.181308	1	0.33348	0.35888	0.1048
91675at40674	Family with sequence similarity 196 member B	-3080.86	-3079.28	3.16613	0.0751803	1	0.33342	0.35976	0.09686
160348at40674	cyclic AMP-responsive element-binding protein 3	-1290.38	-1290.38	6.2e-05	0.993718	1	0.33335	0.33335	43.8735
113863at40674	histamine H1 receptor	-2707.07	-2702.62	8.90074	0.00285054	1	0.33316	0.29598	999
197287at40674	Chromosome 1 open reading frame 158	-1215.65	-1215.57	0.162696	0.686686	1	0.33309	0.34217	0.23576
191595at40674	Chromosome 1 open reading frame 109	-951.186	-951.186	1.8e-05	0.996615	1	0.33232	0.33232	187.757
83696at40674	Gasdermin E	-1956.87	-1956.87	0.003558	0.952435	1	0.33216	0.33099	0.34329
191299at40674	skin-specific protein 32	-1113.54	-1112.89	1.31503	0.251486	1	0.3318	0.28862	0.65711
175384at40674	Synaptosome associated protein 29	-854.52	-853.791	1.45757	0.227317	1	0.33153	0.30692	999
157279at40674	tissue factor	-1471.93	-1471.27	1.33417	0.248065	1	0.33151	0.30504	0.83939
159684at40674	Zinc finger AN1-type containing 1	-1050.27	-1049.45	1.6379	0.200614	1	0.33099	0.29801	1.23113
91700at40674	probable G-protein coupled receptor 149	-2475.78	-2475.36	0.823626	0.364122	1	0.33064	0.3151	0.63625
18266at40674	cohesin subunit SA-3	-5335.21	-5335.19	0.035308	0.850952	1	0.33047	0.33231	0.28703
210609at40674	NADH dehydrogenase	-352.57	-352.57	1.8e-05	0.996615	1	0.32983	0.32983	0.0001
191411at40674	Sorting nexin 22	-543.398	-543.256	0.284754	0.593602	1	0.32922	0.30786	0.6037
131739at40674	G-patch domain and ankyrin repeats 1	-2067.57	-2066.57	1.99882	0.157422	1	0.3292	0.30181	0.83096
156623at40674	cyclin N-terminal domain-containing protein 1	-931.142	-931.142	-2e-06	1	1	0.32884	0.32884	0.53022
129707at40674	Solute carrier family 46 member 3	-2197.58	-2197.47	0.220582	0.638597	1	0.32869	0.33643	0.18966
7881at40674	KIAA2026	-6159.09	-6158.95	0.28043	0.59642	1	0.32851	0.32059	0.43169
47957at40674	Transforming acidic coiled-coil containing protein 1	-3028.91	-3028.9	0.01463	0.903727	1	0.32849	0.3267	0.37415
98333at40674	leucine-rich repeat neuronal protein 4	-3402.45	-3401.98	0.940394	0.332177	1	0.32803	0.34069	0.18946
92677at40674	Solute carrier family 17 member 5	-1564.81	-1564.39	0.84329	0.358458	1	0.32678	0.35845	0.12654
149544at40674	anamorsin	-1754.82	-1754.78	0.079654	0.777767	1	0.32651	0.33223	0.2654
110497at40674	Cystinosin, lysosomal cystine transporter	-1215.24	-1214.5	1.47682	0.224273	1	0.32644	0.35101	0.09227
197948at40674	Interleukin	-576.402	-576.402	1.6e-05	0.996808	1	0.32641	0.32641	34.9404
197526at40674	ubiquitin-like protein ISG15	-1103.98	-1103.3	1.35121	0.245067	1	0.32624	0.30042	0.96501
177967at40674	B-cell antigen receptor complex-associated protein beta chain isoform X1	-1258.04	-1258.02	0.034452	0.852749	1	0.32583	0.33003	0.27214
28054at40674	Centrosomal protein 162	-5249.08	-5248.78	0.601844	0.437875	1	0.32542	0.33532	0.21209
163060at40674	T-cell immunoreceptor with Ig and ITIM domains	-1134.01	-1133.95	0.137658	0.71062	1	0.32239	0.3314	0.23306
200933at40674	thyrotropin releasing hormone	-829.486	-826.683	5.60772	0.0178815	1	0.32195	0.42191	0.0001
164798at40674	Haloacid dehalogenase like hydrolase domain containing 3	-1262.26	-1260.7	3.11413	0.077616	1	0.32163	0.2957	999
120196at40674	C-type lectin domain family 14 member A	-2256.13	-2256.13	0.002174	0.962811	1	0.32111	0.32031	0.33174
178141at40674	DNA replication complex GINS protein SLD5	-778.334	-777.254	2.15864	0.14177	1	0.32096	0.28505	999
178941at40674	leucine-rich repeat-containing protein 46	-1018.67	-1018.62	0.10584	0.744931	1	0.32048	0.33072	0.2418
96163at40674	Protein Spindly	-2576.6	-2576.17	0.86175	0.353249	1	0.3202	0.29884	0.56113
125181at40674	mitochondrial ribosome-associated GTPase 2	-1609.89	-1609.61	0.55435	0.456546	1	0.32019	0.33207	0.14142
15131at40674	Ubiquitin specific peptidase 54	-5421.73	-5421.64	0.181866	0.669775	1	0.31973	0.31436	0.42904
71415at40674	IQ motif containing B1	-1495.64	-1495.64	0.010076	0.920043	1	0.31882	0.31514	0.3442
6776at40674	putative Polycomb group protein ASXL3	-11021.8	-11019.1	5.39466	0.0201985	1	0.31853	0.33006	0.13946
179935at40674	transmembrane protein 186	-1197.03	-1196.28	1.51365	0.218583	1	0.3185	0.33088	0.0001
213887at40674	A-kinase anchor protein inhibitor 1	-339.293	-339.293	4e-05	0.994954	1	0.31839	0.31838	73.3141
181402at40674	Carbonyl reductase 4	-714.463	-714.463	0	1	1	0.31807	0.31807	5.54909
179572at40674	Mitochondrial ribosomal protein L24	-1272.07	-1271.85	0.429132	0.512415	1	0.31763	0.33862	0.18789
185700at40674	serine-rich single-pass membrane protein 1	-1154.32	-1154.35	-0.055524	1	1	0.31738	0.31527	0.35302
102905at40674	Decapping mRNA 2	-1376.32	-1375.51	1.61914	0.203211	1	0.31725	0.33719	0.0001
21553at40674	Leptin receptor	-5064.13	-5064.05	0.16201	0.687313	1	0.31721	0.3234	0.26807
161638at40674	Mitochondrial translational initiation factor 3	-1473.95	-1473.2	1.50329	0.220166	1	0.31719	0.28973	1.12314
199742at40674	selenoprotein M	-610.957	-610.919	0.076046	0.782729	1	0.31699	0.32698	0.21743
5171at40674	centrosomal protein 192	-9426.02	-9425.99	0.061218	0.804581	1	0.31685	0.31892	0.28778
197517at40674	uncharacterized protein C6orf47 homolog	-1344.73	-1343.88	1.71367	0.19051	1	0.31655	0.30325	999
3953at40674	nucleosome-remodeling factor subunit BPTF	-9288.53	-9288.34	0.37809	0.538627	1	0.31589	0.32003	0.18881
200053at40674	NADH dehydrogenase	-397.842	-397.842	4e-05	0.994954	1	0.31529	0.31529	0.0001
151317at40674	Methylmalonic aciduria (cobalamin deficiency) cblC type, with homocystinuria	-1509.45	-1508.34	2.22295	0.135973	1	0.31506	0.33706	0.0001
155821at40674	Gamma-glutamyltransferase 6	-2436.71	-2435.18	3.05897	0.0802924	1	0.31415	0.28554	0.97439
176246at40674	Coiled-coil domain containing 117	-1104.34	-1104.33	0.017018	0.896208	1	0.31332	0.31122	0.3757
61825at40674	mitochondrial ribonuclease P protein 3 isoform X1	-2003.5	-2003.5	0.013512	0.907461	1	0.31272	0.31099	0.35047
88517at40674	complement component C1q receptor	-3602.2	-3602.02	0.361888	0.54746	1	0.31239	0.32056	0.23527
45555at40674	Natural killer cell triggering receptor	-7230.82	-7230.57	0.497418	0.480637	1	0.31197	0.3076	0.4976
104104at40674	coilin	-3078.35	-3077.93	0.825482	0.363582	1	0.31109	0.29279	0.46629
128563at40674	Gap junction protein	-2065.38	-2065.12	0.533256	0.465241	1	0.3104	0.30144	0.73432
82285at40674	serine/threonine-protein kinase RIO2	-2348.3	-2347.73	1.1407	0.285504	1	0.31034	0.32417	0.10036
84670at40674	protein kintoun	-2499.74	-2498.33	2.80414	0.0940215	1	0.31017	0.28495	1.05731
179994at40674	Spermatogenesis associated 9	-998.633	-997.914	1.43758	0.230531	1	0.30911	0.3436	0.0001
77173at40674	Parathyroid hormone 2 receptor	-2041.47	-2040.3	2.34927	0.125341	1	0.30867	0.33913	0.07482
175209at40674	Nudix hydrolase 7	-1269.29	-1268.33	1.93197	0.164543	1	0.30811	0.32604	0.0001
112335at40674	Mitochondrial translation release factor 1	-1617.4	-1616.12	2.56717	0.109103	1	0.30795	0.34237	0.0001
69739at40674	DDB1 and CUL4 associated factor 17	-1881.94	-1881.68	0.504818	0.477391	1	0.30701	0.28634	0.56379
88888at40674	GDP-Man:Man(3)GlcNAc(2)-PP-Dol alpha-1,2-mannosyltransferase	-2368.44	-2367.19	2.48978	0.114588	1	0.30655	0.32417	0.0001
209839at40674	C-C motif chemokine 22	-527.129	-527	0.258994	0.610812	1	0.30502	0.28546	0.45086
65810at40674	nitric oxide-associated protein 1	-2429.05	-2428.84	0.410784	0.521572	1	0.30499	0.29466	0.47671
100553at40674	MSS51 mitochondrial translational activator	-2903.01	-2902.82	0.380898	0.537123	1	0.30464	0.31361	0.20856
174082at40674	Spindlin interactor and repressor of chromatin binding	-1920.56	-1919.2	2.71088	0.0996657	1	0.30359	0.3262	0.0001
112077at40674	G patch domain-containing protein 3	-2013.84	-2013.81	0.070368	0.790802	1	0.30238	0.29738	0.39161
30159at40674	Methionyl-tRNA synthetase	-3969.25	-3963.37	11.7434	0.000610599	1	0.30199	0.232	0.66331
94346at40674	Ankyrin repeat domain 34B	-2904.84	-2904.84	0.004062	0.949182	1	0.30181	0.30088	0.31531
157915at40674	transmembrane protein 237 isoform X1	-1452.11	-1452.1	0.016916	0.896518	1	0.30153	0.2984	0.33155
91657at40674	Thiosulfate sulfurtransferase like domain containing 2	-2471.11	-2470.9	0.414996	0.519445	1	0.30132	0.2899	0.45769
116887at40674	probable G-protein coupled receptor 151	-2450.13	-2448.62	3.01856	0.0823166	1	0.3007	0.29149	999
154002at40674	PPARGC1 and ESRR induced regulator, muscle 1	-2122.35	-2120.68	3.34023	0.067605	1	0.30069	0.27123	0.78945
119356at40674	Lipopolysaccharide binding protein	-2140.78	-2140.64	0.267008	0.605346	1	0.30009	0.29225	0.43689
153299at40674	RIC3 acetylcholine receptor chaperone	-1740.64	-1739.57	2.13683	0.143799	1	0.29999	0.31199	0.0001
84858at40674	TELO2-interacting protein 2	-2380.16	-2377.21	5.90041	0.0151373	1	0.29996	0.3195	0.0001
61034at40674	RING finger protein 219	-2425.98	-2425.39	1.181	0.277152	1	0.29969	0.32145	0.09676
199696at40674	tctex1 domain-containing protein 4	-1337.61	-1336.99	1.23576	0.266289	1	0.29957	0.26827	0.58699
196091at40674	Chromosome 1 open reading frame 216	-1205.53	-1204.91	1.2364	0.266166	1	0.2992	0.31183	0.0001
106439at40674	Centrosomal protein 44	-1316.93	-1316.77	0.315414	0.574377	1	0.2992	0.31221	0.15628
21922at40674	Zinc finger DBF-type containing 2	-13070.3	-13067	6.71689	0.00955039	1	0.29908	0.27888	0.54821
158925at40674	ephrin-A3	-1091.14	-1090.62	1.03644	0.30865	1	0.29879	0.28762	999
168857at40674	Antagonist of mitotic exit network 1 homolog	-830.354	-830.354	3.2e-05	0.995487	1	0.29842	0.29842	33.0152
166361at40674	Nucleoporin 58	-2003.43	-2002.21	2.43328	0.118784	1	0.29837	0.32946	0.0001
174688at40674	Matrix AAA peptidase interacting protein 1	-842.527	-841.144	2.76483	0.0963568	1	0.29819	0.35257	0.0001
167730at40674	syntaxin-19	-1499.97	-1498.71	2.52021	0.112395	1	0.2979	0.32283	0.0001
139642at40674	cytotoxic and regulatory T-cell molecule	-1673.78	-1672.33	2.89363	0.0889302	1	0.29772	0.33666	0.08421
136959at40674	MANSC domain-containing protein 4	-1476	-1475.97	0.052742	0.818359	1	0.29766	0.29381	0.40965
185369at40674	TLC domain-containing protein 2	-1167.28	-1167.24	0.064322	0.799791	1	0.29761	0.30538	0.24893
109278at40674	Palmitoyltransferase	-2349.13	-2346.65	4.97275	0.0257497	1	0.29741	0.32419	0.0001
57603at40674	sushi domain-containing protein 5	-2581.59	-2581.58	0.028784	0.865279	1	0.29722	0.29397	0.32341
184380at40674	emopamil-binding protein-like	-761.039	-760.973	0.130464	0.717951	1	0.29704	0.29026	0.49172
132188at40674	ketimine reductase mu-crystallin	-1144.41	-1144.41	0	1	1	0.29689	0.29689	0.45177
164171at40674	centromere protein O	-1415.33	-1414.95	0.753776	0.385283	1	0.29665	0.31288	0.11882
168904at40674	Peroxisomal biogenesis factor 26	-858.849	-858.355	0.98837	0.320141	1	0.29637	0.32113	0.0001
117640at40674	Mitochondrial ribosomal protein S30	-1460.37	-1460.26	0.212502	0.644813	1	0.29629	0.30527	0.1729
71970at40674	melatonin-related receptor	-1791.28	-1790.87	0.8275	0.362996	1	0.29578	0.314	0.14646
166379at40674	MKRN2 opposite strand protein	-858.809	-857.972	1.67385	0.195744	1	0.29514	0.28011	999
181645at40674	lens fiber membrane intrinsic protein	-1010.41	-1010.02	0.79909	0.371366	1	0.29423	0.31431	0.1306
143433at40674	proline-rich transmembrane protein 4	-3073.64	-3073.44	0.39838	0.527927	1	0.29421	0.30325	0.20843
173107at40674	ADP-ribosylation factor-like protein 4C	-1362.57	-1361.57	1.98886	0.15846	1	0.29395	0.32335	0.0001
190988at40674	B-cell lymphoma/leukemia 10	-1111.12	-1111.12	-1.2e-05	1	1	0.2939	0.29391	0.75716
157446at40674	REM2 and RAB like small GTPase 1	-901.812	-900.969	1.68723	0.193967	1	0.2938	0.25395	1.09421
75376at40674	PCNA-interacting partner	-2179.64	-2179.08	1.13224	0.287298	1	0.29368	0.30641	0.09562
168216at40674	proenkephalin-A	-1432.62	-1432.57	0.10581	0.744966	1	0.29343	0.28618	0.34933
21710at40674	uncharacterized protein C10orf71 homolog	-8949.36	-8948.59	1.53873	0.214808	1	0.29268	0.30099	0.20187
4173at40674	protein ELYS	-13066.5	-13066.4	0.155166	0.693647	1	0.29261	0.29451	0.25503
172749at40674	cell death regulator Aven	-1304.56	-1304.49	0.151106	0.697481	1	0.29242	0.28202	0.55875
21550at40674	Non-SMC condensin II complex subunit G2	-4276.04	-4275.14	1.79796	0.17996	1	0.29227	0.30139	0.08126
192674at40674	transmembrane protein 128	-771.814	-771.814	1e-05	0.997477	1	0.29216	0.29216	0.74942
11726at40674	Microtubule-associated protein	-8060.02	-8059.93	0.167452	0.682386	1	0.292	0.29484	0.2377
36972at40674	protein Niban	-4103.59	-4102.9	1.38036	0.240039	1	0.29199	0.27853	0.4975
19557at40674	nuclear receptor-interacting protein 1	-5611.13	-5610.9	0.457208	0.498932	1	0.29198	0.29988	0.16885
69603at40674	sialate O-acetylesterase	-2080.14	-2079.77	0.736562	0.390764	1	0.29196	0.30791	0.17846
135531at40674	Nodal growth differentiation factor	-1432.72	-1431.92	1.58807	0.207602	1	0.29176	0.27781	999
159806at40674	PDZ domain-containing protein MAGIX	-736.6	-736.129	0.940552	0.332136	1	0.29142	0.26216	0.66914
142226at40674	Transmembrane protein 25	-1447.71	-1447.71	2.2e-05	0.996258	1	0.29075	0.29075	24.6955
201538at40674	Vitamin K epoxide reductase complex subunit 1	-929.582	-928.375	2.41328	0.12031	1	0.29051	0.28436	0.42836
131977at40674	transcription factor E2F1	-1759.3	-1758.75	1.10562	0.293036	1	0.29047	0.29896	0.0001
33550at40674	Leucine rich repeat and coiled-coil centrosomal protein 1	-4512.67	-4511.49	2.35846	0.124605	1	0.28931	0.30592	0.07051
95845at40674	Homeobox and leucine zipper encoding	-2768.31	-2767.54	1.54097	0.214474	1	0.28883	0.31855	0.14005
165555at40674	C-type lectin domain family 1 member A	-1136.24	-1135.67	1.1354	0.286626	1	0.28837	0.29874	0.0001
102475at40674	required for meiotic nuclear division protein 1 homolog	-2414.27	-2414.24	0.05409	0.816093	1	0.28833	0.28574	0.34633
171358at40674	fructose-2,6-bisphosphatase TIGAR	-874.683	-874.228	0.908904	0.340405	1	0.28753	0.25679	0.84048
174626at40674	RING finger protein 151	-1590.03	-1589.93	0.199892	0.654808	1	0.28746	0.27871	0.39079
13108at40674	Tectonin beta-propeller repeat containing 2	-5335.69	-5335.65	0.080756	0.776276	1	0.28725	0.28508	0.33203
137866at40674	protein FAM181B	-407.395	-407.35	0.091276	0.762561	1	0.28721	0.28738	0.47869
128929at40674	Zinc finger MYND-type containing 12	-1269.08	-1268.57	1.02429	0.311504	1	0.28699	0.31234	0.10589
14792at40674	Zinc finger FYVE-type containing 16	-7272.37	-7272.1	0.531724	0.465883	1	0.28667	0.27813	0.38924
191937at40674	inactive ribonuclease-like protein 10	-1275.84	-1274.55	2.57193	0.108775	1	0.28651	0.30502	0.0001
14790at40674	UHRF1-binding protein 1	-7479.57	-7479.51	0.118072	0.731135	1	0.28646	0.2885	0.22445
120409at40674	WNT1-inducible-signaling pathway protein 3	-1942.68	-1937.58	10.1976	0.00140627	1	0.28586	0.24062	999
86542at40674	Mitotic spindle positioning	-4765.92	-4765.83	0.178816	0.672393	1	0.28585	0.28936	0.24499
208445at40674	cysteine and tyrosine-rich protein 1	-536.161	-535.225	1.87247	0.171192	1	0.28548	0.25349	999
154773at40674	Post-GPI attachment to proteins 3	-1211.64	-1211.64	0.000366	0.984737	1	0.28539	0.28576	0.27792
171826at40674	Kit ligand	-847.804	-847.803	7.6e-05	0.993044	1	0.28493	0.28493	0.0001
7241at40674	chondroitin sulfate proteoglycan 4	-11961.2	-11960.5	1.31664	0.251197	1	0.28482	0.29295	0.18362
188538at40674	ICOS ligand	-1631.07	-1630.96	0.218376	0.64028	1	0.28466	0.27801	0.39707
110814at40674	Mitochondrial ribosomal protein L37	-1724.15	-1724.13	0.053436	0.817189	1	0.28464	0.28183	0.39451
203431at40674	bis(5'-adenosyl)-triphosphatase	-656.372	-655.826	1.09307	0.295792	1	0.28445	0.3011	0.0001
13691at40674	protein TASOR isoform X1	-4744.53	-4743.97	1.1135	0.291323	1	0.284	0.2647	0.49697
107696at40674	Solute carrier family 22 member 7	-2501.17	-2501.09	0.155172	0.693641	1	0.28398	0.28816	0.17704
20103at40674	Nuclear transcription factor, X-box binding 1	-5071.71	-5071.68	0.06021	0.806164	1	0.2839	0.28653	0.23867
100745at40674	P2X purinoceptor 1	-2142.05	-2142.04	0.023428	0.878349	1	0.28388	0.2863	0.26065
110417at40674	TSC22 domain family member 1	-4647.27	-4647.27	0.002628	0.959115	1	0.28368	0.28318	0.29756
202072at40674	doublesex- and mab-3-related transcription factor B1	-1117.05	-1116.1	1.91911	0.165954	1	0.28359	0.2436	1.03634
143248at40674	outer dense fiber protein 3-like protein 1	-1227.17	-1226.3	1.73698	0.187522	1	0.28343	0.24329	1.33089
8243at40674	Caspase 8 associated protein 2	-6837.92	-6836.76	2.32224	0.127537	1	0.2832	0.29388	0.09267
186089at40674	granulocyte colony-stimulating factor	-757.483	-757.441	0.084676	0.771058	1	0.28313	0.27438	0.39642
191586at40674	major facilitator superfamily domain containing 3	-2211.49	-2211.1	0.770436	0.380082	1	0.28274	0.30167	0.17508
190535at40674	Chromosome 2 open reading frame 70	-682.397	-682.1	0.593836	0.44094	1	0.28255	0.27536	999
116664at40674	inactive ubiquitin thioesterase FAM105A	-1415.92	-1414.12	3.60551	0.0575883	1	0.28252	0.31968	0.0001
202845at40674	alpha-lactalbumin	-507.314	-507.314	8e-06	0.997743	1	0.28235	0.28235	0.0001
62392at40674	cilia- and flagella-associated protein 206	-3549.13	-3549.12	0.024378	0.875927	1	0.28123	0.279	0.30166
55892at40674	AlkB homolog 8, tRNA methyltransferase	-2307.11	-2306.77	0.67397	0.411671	1	0.28111	0.29432	0.1484
180618at40674	Dentin matrix acidic phosphoprotein 1	-2475.92	-2475.4	1.03879	0.308102	1	0.28103	0.29479	0.12723
98066at40674	Sosondowah ankyrin repeat domain family member B	-3297.36	-3297.17	0.377546	0.53892	1	0.28056	0.27348	0.38095
142023at40674	Oxidoreductase NAD binding domain containing 1	-1178.39	-1178.25	0.28117	0.595935	1	0.28049	0.26428	0.46527
143931at40674	GDNF family receptor alpha-3	-1516.09	-1515.55	1.06857	0.301268	1	0.2804	0.29661	0.09386
23851at40674	F-box DNA helicase 1 isoform X1	-4878.44	-4877.92	1.0379	0.30831	1	0.27963	0.29378	0.15995
105676at40674	Protein arginine methyltransferase NDUFAF7	-1907.19	-1907.18	0.018232	0.892591	1	0.27951	0.28247	0.2484
207766at40674	growth arrest and DNA damage-inducible proteins-interacting protein 1	-618.024	-618.024	1e-05	0.997477	1	0.2795	0.27949	0.0001
158118at40674	coiled-coil domain-containing glutamate-rich protein 1	-2291.02	-2289.3	3.44348	0.0635017	1	0.27948	0.29137	0.0001
95395at40674	ADAMTS-like protein 5	-2487.81	-2487.45	0.730928	0.392583	1	0.27942	0.28889	0.13814
104639at40674	Caspase 2	-1723.02	-1721.44	3.16315	0.0753179	1	0.27922	0.29875	0.0001
168161at40674	alpha-ketoglutarate-dependent dioxygenase alkB homolog 6 isoform X1	-645.004	-645.004	1.8e-05	0.996615	1	0.2792	0.2792	0.0001
110438at40674	Ribonuclease P/MRP subunit p40	-1963.09	-1963.05	0.077308	0.780979	1	0.27906	0.28224	0.20069
75322at40674	transcription factor SOX-30	-2494.97	-2494.37	1.19424	0.274475	1	0.27901	0.29335	0.09443
156627at40674	inhibin alpha chain	-1641.33	-1641.2	0.262624	0.608323	1	0.27894	0.27785	0.32511
153808at40674	MAD2L1-binding protein	-862.19	-861.603	1.17481	0.278416	1	0.27891	0.29445	0.0001
184823at40674	marginal zone B- and B1-cell-specific protein	-906.902	-906.902	1e-05	0.997477	1	0.27868	0.27868	17.7046
13289at40674	Zinc finger protein 106	-9608.85	-9608.69	0.3231	0.569751	1	0.2781	0.27396	0.34138
179015at40674	endothelin-1	-1029.91	-1029.66	0.518996	0.47127	1	0.2779	0.26362	0.63765
179058at40674	leucine rich adaptor protein 1	-1087.27	-1086.76	1.0197	0.312591	1	0.27767	0.28852	0.0001
29088at40674	TELO2 interacting protein 1	-5309.27	-5308.14	2.26028	0.13273	1	0.2774	0.29091	0.09785
166337at40674	Transmembrane protein 165	-1285.87	-1284.68	2.38831	0.122246	1	0.27719	0.30713	0.0001
189226at40674	signaling threshold-regulating transmembrane adapter 1	-1034.22	-1034.22	8e-06	0.997743	1	0.27713	0.27713	0.71293
149676at40674	caldesmon 1	-3452.7	-3449.39	6.61929	0.010088	1	0.27691	0.30467	0.05485
108362at40674	nucleoporin Nup43	-1374.91	-1374.91	6e-05	0.99382	1	0.27685	0.27685	0.0001
69345at40674	Metal regulatory transcription factor 1	-2690.77	-2690.06	1.42918	0.231898	1	0.27608	0.29668	0.08876
187583at40674	Coiled-coil domain containing 32	-883.377	-882.354	2.04563	0.152644	1	0.27548	0.24468	999
166143at40674	transmembrane protein 59-like	-1256.91	-1256.86	0.094022	0.759125	1	0.27497	0.28208	0.20297
15269at40674	SCL-interrupting locus protein	-6216.77	-6215.93	1.68187	0.194676	1	0.27495	0.28886	0.14149
91684at40674	Glycoprotein nmb	-2155.89	-2155.15	1.48268	0.223356	1	0.27466	0.25785	0.63868
94243at40674	NOP9 nucleolar protein	-2929.79	-2929.03	1.50835	0.219391	1	0.27413	0.25974	0.96564
91674at40674	interleukin-2 receptor subunit beta	-2353.48	-2353.3	0.376986	0.539221	1	0.27374	0.26477	0.38846
154743at40674	Signal transducing adaptor family member 1	-866.102	-865.592	1.01899	0.312758	1	0.27348	0.28796	0.0001
[truncated: 1,882 more rows]

## Sheet: Lnl
	M0			Branch M. myo			Branch M. luc
[truncated: 2,516 more rows]

## Sheet: ω
	M0		Branch M. myo				Branch M. luc
[truncated: 2,516 more rows]

[truncated: 1 more sheets: Kappa]
