# Supplementary material for: Signals of positive selection in genomes of palearctic Myotis-bats coexisting with a fungal pathogen
Source: BMC Genomics. 2024 Sep 3;25:828. doi: 10.1186/s12864-024-10722-3 (PMC11370307; doi:10.1186/s12864-024-10722-3)
Supplement: Supplementary file 27 — Supplementary Material 27 [file 12864_2024_10722_MOESM27_ESM.xlsx]

## Sheet: Sheet1
Myotis lucifugus					ANGSD				GATK				Overlapping SNPs
	Number of reads	Duplication	Mapping %	Mean depth	Number of sites	O(HOM)	E(HOM)	F	Number of sites	O(HOM)	E(HOM)	F	All overlapping sites	Overlapping sites with differing genotypes removed	O(HOM)	E(HOM)	F
Myoluc1	102279940	11.20 %	100 %	5.26	1438586	1083981	1053624	0.0789	4304169	3043589	2.93968e+06	0.09381	1018531	927923	711045	684682	0.1084
Myoluc2	129194857	12.84 %	100 %	6.56	1438586	1070140	1053624	0.0429	4304169	3007638	2.93968e+06	0.06136	1018531	927923	699646	684682	0.0615
Myoluc3	90387343	8.93 %	100 %	4.81	1438586	1086053	1053624	0.0842	4304169	3047962	2.93968e+06	0.09776	1018531	927923	711423	684682	0.1099
Myoluc4	92257994	8.81 %	100 %	4.86	1438586	1085628	1053624	0.0831	4304169	3044245	2.93968e+06	0.0944	1018531	927923	711665	684682	0.1109
Myoluc6	83260142	9.57 %	100 %	4.6	1438586	1093527	1053624	0.1037	4304169	3077948	2.93968e+06	0.12483	1018531	927923	719648	684682	0.1438
Myoluc8	89612069	9.92 %	100 %	4.8	1438586	1087960	1053624	0.0892	4304169	3058056	2.93968e+06	0.10687	1018531	927923	713869	684682	0.12
MyolucML04	602660098	16.82 %	100 %	22.46	1438586	949441	1053624	-0.2706	4304169	2929081	2.93968e+06	-0.00957	1018531	927923	620734	684682	-0.2629
Myotis myotis					ANGSD				GATK				Overlapping SNPs
	Number of reads	Duplication	Mapping %	Mean depth	Number of sites	O(HOM)	E(HOM)	F	Number of sites	O(HOM)	E(HOM)	F	All overlapping sites	Overlapping sites with differing genotypes removed	O(HOM)	E(HOM)	F
Myomyo03	216811404	11.40 %	98.89 %	15.42	3915084	2613193	2590336	0.0173	11757539	7843738	7816482	0.0074	3160389	3005290	2013089	1996115	0.0168
Myomyo04	800362734	14.46 %	98.62 %	49.93	3915084	2520294	2590336	-0.0529	11757539	7842419	7816482	0.007	3160389	3005290	1954337	1996115	-0.0414
Myomyo05	208864828	13.28 %	98.89 %	14.87	3915084	2636517	2590336	0.0349	11757539	7881071	7816482	0.0175	3160389	3005290	2028995	1996115	0.0326
Myomyo06	270501456	12.27 %	98.71 %	19.4	3915084	2609800	2590336	0.0147	11757539	7825904	7816482	0.0026	3160389	3005290	2004497	1996115	0.0083
Myomyo07	207811468	10.92 %	98.35 %	14.82	3915084	2656353	2590336	0.0498	11757539	7929353	7816482	0.0306	3160389	3005290	2042673	1996115	0.0461
Myomyo09	208934204	12.85 %	96.63 %	14.72	3915084	2651974	2590336	0.0465	11757539	7915350	7816482	0.0268	3160389	3005290	2040960	1996115	0.0444
Myomyo12	236373018	12.78 %	98.50 %	16.87	3915084	2637854	2590336	0.0359	11757539	7877469	7816482	0.0165	3160389	3005290	2028392	1996115	0.032
