# Supplementary material for: Signals of positive selection in genomes of palearctic Myotis-bats coexisting with a fungal pathogen
Source: BMC Genomics. 2024 Sep 3;25:828. doi: 10.1186/s12864-024-10722-3 (PMC11370307; doi:10.1186/s12864-024-10722-3)
Supplement: Supplementary file 28 — Supplementary Material 28 [file 12864_2024_10722_MOESM28_ESM.xlsx]

## Sheet: Sheet1
Scaffold	Position	mju stat	Gene	Gene note	Figure scaffold number
SUPER_1	87878202	36.58			1
SUPER_1	87880259	32.05			1
SUPER_1	87888222	39.5			1
SUPER_1	87888275	37.93			1
SUPER_1	87888455	36.73			1
SUPER_1	87888494	36.73			1
SUPER_1	87889040	36.66			1
SUPER_1	87891437	44.44			1
SUPER_1	87893825	43.75			1
SUPER_1	87895790	44.05			1
SUPER_1	87895794	49.44			1
SUPER_1	87898778	43.61			1
SUPER_1	87905333	44.73			1
SUPER_1	87906902	45.45			1
SUPER_1	87906936	61.06			1
SUPER_1	87907025	53.26			1
SUPER_1	87907034	45.54			1
SUPER_1	87910783	50.74			1
SUPER_1	87917554	42.13			1
SUPER_1	87926570	37.27			1
SUPER_1	87930454	35.53			1
SUPER_1	87937060	33.35			1
SUPER_1	87943010	32.21			1
SUPER_1	87943028	30.4			1
SUPER_1	87951561	29.53			1
SUPER_1	87958689	37.47			1
SUPER_1	87959546	46.56			1
SUPER_1	87964330	43.08			1
SUPER_1	87966219	41.83			1
SUPER_1	87967665	41.05			1
SUPER_1	87969146	41.07			1
SUPER_1	87969510	32.46			1
SUPER_1	87970839	31.63			1
SUPER_1	87971524	30.77			1
SUPER_1	87971561	36.41			1
SUPER_1	87971649	34.42			1
SUPER_1	87971660	37.57			1
SUPER_1	87971923	31.79			1
SUPER_1	87971951	31.79			1
SUPER_1	87971964	31.79			1
SUPER_1	87979112	33.61			1
SUPER_1	137347157	33.46			1
SUPER_1	137374038	32.52			1
SUPER_1	137382921	34.36			1
SUPER_1	137411173	34.33			1
SUPER_1	242995922	63.1			1
SUPER_10	72089533	71.35			6
SUPER_10	72109164	75.24			6
SUPER_10	72110906	88.86			6
SUPER_10	72110917	77.28			6
SUPER_10	72113744	77.14			6
SUPER_10	72114525	75.11			6
SUPER_10	72121832	88.18			6
SUPER_10	72122152	87.4			6
SUPER_10	72125189	75.29			6
SUPER_10	72128066	71.68			6
SUPER_10	72131233	72.41			6
SUPER_10	72133100	60.57			6
SUPER_10	72133971	60.56			6
SUPER_10	72135251	62.39			6
SUPER_10	72135252	63.62			6
SUPER_10	72141384	63.41			6
SUPER_10	72144778	54.78			6
SUPER_10	72144841	64.31			6
SUPER_10	72145648	64.34			6
SUPER_10	72150171	57.31			6
SUPER_10	72150735	71.96			6
SUPER_10	72156386	70.21			6
SUPER_10	72156467	69.64			6
SUPER_10	72157759	58.75			6
SUPER_10	72159930	61.29			6
SUPER_10	72160065	72.01			6
SUPER_10	72160287	73.83			6
SUPER_10	72164008	76.02			6
SUPER_10	72165919	78.09			6
SUPER_10	72169892	69.37			6
SUPER_10	72174273	50.35			6
SUPER_10	72177347	51.46			6
SUPER_10	72177564	60.57			6
SUPER_10	72179264	58.5			6
SUPER_10	72179292	51.4			6
SUPER_10	72179343	39.74			6
SUPER_10	72179360	38.45			6
SUPER_10	72180777	39.77			6
SUPER_10	72185021	38.5			6
SUPER_10	72185433	46.88			6
SUPER_10	72186228	45.88			6
SUPER_10	72186302	45.88			6
SUPER_10	72188162	53.41			6
SUPER_10	72196324	54.02			6
SUPER_10	72196759	54			6
SUPER_10	72197699	54.57			6
SUPER_10	72206796	42.53			6
SUPER_10	72207664	44.79			6
SUPER_10	72216972	45.57			6
SUPER_11	16221598	29.26			7
SUPER_11	16225120	29.46			7
SUPER_11	16226424	35.95			7
SUPER_11	16229031	35.6			7
SUPER_11	16230420	36.45			7
SUPER_11	16232867	32.2			7
SUPER_11	16254505	30.57			7
SUPER_11	16258793	30.54			7
SUPER_11	16258808	37.64			7
SUPER_11	16259263	45.87			7
SUPER_11	16262705	46.06			7
SUPER_11	16264061	37.05			7
SUPER_11	16266027	29.75			7
SUPER_11	16266798	30.34			7
SUPER_11	16266812	35.19			7
SUPER_11	16270569	36.58			7
SUPER_11	16270644	35.83			7
SUPER_11	16273160	43.18			7
SUPER_11	16274145	33.48			7
SUPER_11	16274349	33.66			7
SUPER_11	16276797	38.3			7
SUPER_12	4832106	36.58			8
SUPER_12	4882341	38.48			8
SUPER_12	4883907	38.61			8
SUPER_12	4892210	45.07			8
SUPER_12	4892644	56.58			8
SUPER_12	4893529	58.73			8
SUPER_12	4894323	58.79			8
SUPER_12	4894362	57.07			8
SUPER_12	4895305	48.79			8
SUPER_12	4896377	48.75			8
SUPER_12	4900031	41.54			8
SUPER_12	4905947	36.47			8
SUPER_12	4907676	40.92			8
SUPER_12	4911219	35.52			8
SUPER_12	4912267	34.16			8
SUPER_12	4915265	34.04			8
SUPER_12	4918720	32.46			8
SUPER_12	4918903	36.9			8
SUPER_12	4930331	34.81			8
SUPER_12	4933979	33.84			8
SUPER_12	4935886	32.36			8
SUPER_12	4936319	37.76			8
SUPER_12	4942443	34.93			8
SUPER_12	4957441	36.02			8
SUPER_12	4957520	42.42			8
SUPER_12	4973755	44.39			8
SUPER_12	4978640	38.15			8
SUPER_12	4979859	35.84			8
SUPER_12	4982566	33.89			8
SUPER_12	4983783	31.86			8
SUPER_12	4984675	31.83			8
SUPER_12	4985516	30.06			8
SUPER_12	4985543	30.06			8
SUPER_12	5556248	42.25			8
SUPER_12	5567892	40.92			8
SUPER_12	5568996	43.38			8
SUPER_12	5578986	40.46			8
SUPER_12	5583315	40.16			8
SUPER_12	5598001	35.88			8
SUPER_12	5605694	38.3			8
SUPER_12	5613708	41.17			8
SUPER_12	5620176	38.78			8
SUPER_12	5621644	34.09			8
SUPER_12	5624333	36.65			8
SUPER_12	5640755	36.23	LOC118662417	ncRNA	8
SUPER_12	5643547	33.72			8
SUPER_12	6384454	29.22			8
SUPER_12	6386350	29.16			8
SUPER_13	58214802	84.78			9
SUPER_13	58219153	81.48			9
SUPER_13	58235005	97.12			9
SUPER_13	58242038	84.39			9
SUPER_13	58242083	79.3			9
SUPER_13	58244922	74.53			9
SUPER_13	58244946	90.1			9
SUPER_13	58251736	103.1			9
SUPER_13	58251824	110.6			9
SUPER_13	58257935	102.8			9
SUPER_13	58267054	105.7			9
SUPER_13	58269983	109.9			9
SUPER_13	58270976	105.5			9
SUPER_13	58285177	106.1			9
SUPER_13	58285239	105.2			9
SUPER_13	58286376	109.6			9
SUPER_13	58294511	109.5			9
SUPER_13	58294532	113.7			9
SUPER_13	58295654	87.69			9
SUPER_13	58303148	87.72			9
SUPER_13	58303157	102			9
SUPER_13	58309447	108			9
SUPER_13	58310333	90.76			9
SUPER_13	58310403	81.18			9
SUPER_13	58310424	84.02			9
SUPER_13	58316619	80.88			9
SUPER_13	58317101	81.26			9
SUPER_13	58317123	79.72			9
SUPER_13	58317909	77.77			9
SUPER_13	58319068	77.71			9
SUPER_13	58320437	77.65			9
SUPER_13	58326218	97.8			9
SUPER_13	58333966	97.75			9
SUPER_13	58340619	119.7			9
SUPER_13	58341683	97.82			9
SUPER_13	58341813	103.6			9
SUPER_13	58343902	110.4			9
SUPER_13	58347210	107			9
SUPER_13	58348997	108.7			9
SUPER_13	58349059	92.89			9
SUPER_13	58371825	93			9
SUPER_13	58374114	87.4			9
SUPER_13	58374680	72.64			9
SUPER_13	58375571	73.88			9
SUPER_13	58380867	74.55			9
SUPER_13	58381062	74.72			9
SUPER_13	58388048	75.75			9
SUPER_13	58399760	66.27			9
SUPER_13	58401315	67.91			9
SUPER_14	40413025	55.43			10
SUPER_14	40418177	57.34			10
SUPER_14	40460656	50.85			10
SUPER_14	40460695	47.97			10
SUPER_14	40466261	47.83			10
SUPER_14	40473985	55.88			10
SUPER_14	41837927	88.84			10
SUPER_14	41852014	89.22			10
SUPER_14	41856422	89.96			10
SUPER_14	41856885	88.27			10
SUPER_14	41858504	91.03			10
SUPER_14	41859041	88.71			10
SUPER_14	41859172	101.4			10
SUPER_14	41864506	124			10
SUPER_14	41865865	115.4			10
SUPER_14	41865884	112.8			10
SUPER_14	41869172	112.7			10
SUPER_14	41870938	115.2			10
SUPER_14	41905421	93.47			10
SUPER_14	41985239	95.77			10
SUPER_14	41994599	102.9			10
SUPER_14	42007191	117.3			10
SUPER_14	42012410	103.8			10
SUPER_14	42014523	90.82			10
SUPER_14	42014819	90.81			10
SUPER_14	42017094	80.94			10
SUPER_14	42025222	101.7			10
SUPER_14	42026491	95.13			10
SUPER_14	42030189	83.59			10
SUPER_14	42032648	83.64			10
SUPER_14	42180255	87.35			10
SUPER_14	42187959	81.79			10
SUPER_14	42188292	87.21			10
SUPER_14	42193184	71.7			10
SUPER_14	42197135	87.3			10
SUPER_14	42200720	99.62			10
SUPER_14	42206228	106.5			10
SUPER_14	42214516	106.8			10
SUPER_14	42270233	100.5			10
SUPER_14	42289295	101.8			10
SUPER_14	42295874	90.54			10
SUPER_14	42347869	89.05			10
SUPER_14	42349782	89.91			10
SUPER_14	42354535	88.29			10
SUPER_14	42355612	77.65			10
SUPER_14	42355642	90.58			10
SUPER_14	42367537	93.99			10
SUPER_14	42370508	88.84			10
SUPER_14	42376300	85.41			10
SUPER_14	43845989	44.77			10
SUPER_14	43851667	40.29			10
SUPER_14	43893293	42.32			10
SUPER_14	43893368	42.32			10
SUPER_14	43893369	37.09			10
SUPER_14	43893371	34.23			10
SUPER_14	53093413	31.69	LOC118649184		10
SUPER_14	53097384	31.52	LOC118649184		10
SUPER_14	53125403	32.03	LOC118649184		10
SUPER_14	53129616	32	LOC118649184		10
SUPER_14	53129763	33.77	LOC118649184		10
SUPER_14	53129771	29.03	LOC118649184		10
SUPER_14	53130516	29.29	LOC118649184		10
SUPER_14	53130523	34.08	LOC118649184		10
SUPER_14	53130566	29.12	LOC118649184		10
SUPER_14	53134746	30.32	LOC118649184		10
SUPER_14	53135460	30.34	LOC118649184		10
SUPER_14	53135484	29.37	LOC118649184		10
SUPER_14	53239252	30.75	LOC118649184		10
SUPER_14	53239261	37.89	LOC118649184		10
SUPER_14	53243790	39.14	LOC118649184		10
SUPER_14	53249603	40.69	LOC118649184		10
SUPER_14	53360684	29.73	LOC118649184		10
SUPER_14	53377250	31.12	LOC118649184		10
SUPER_14	53381468	36.84	LOC118649184		10
SUPER_14	53397279	43.1	LOC118649184		10
SUPER_14	53403164	33.3	LOC118649184		10
SUPER_14	53404568	36.02	LOC118649184		10
SUPER_14	53404579	36.27	LOC118649184		10
SUPER_14	53427056	36.85	LOC118649184		10
SUPER_14	53427090	31.23	LOC118649184		10
SUPER_14	55823793	36.19			10
SUPER_14	55835453	29.37			10
SUPER_14	55837164	33.52			10
SUPER_14	55842624	30.04			10
SUPER_14	55847766	40.21			10
SUPER_14	55848577	38.28			10
SUPER_14	55848597	43.4			10
SUPER_14	55850002	43.72			10
SUPER_14	55850021	43.97			10
SUPER_14	55854908	43.98			10
SUPER_14	55854979	43.38			10
SUPER_14	55864404	42.7			10
SUPER_14	55864437	41.91			10
SUPER_14	55864463	41.91			10
SUPER_14	55864495	42.65			10
SUPER_14	55864861	51.33			10
SUPER_14	55868114	49.2			10
SUPER_14	55869946	43.38			10
SUPER_14	55870359	37.83			10
SUPER_14	55870578	37.83			10
SUPER_14	55895639	37.6			10
SUPER_14	55931580	36.82			10
SUPER_14	55990261	29.04	LOC118655103	LILRA6	10
SUPER_14	55990333	29.16	LOC118655103	LILRA6	10
SUPER_14	56143864	33.2			10
SUPER_14	56143883	40.49			10
SUPER_14	56143924	39.46			10
SUPER_14	56155340	47.97	EPS8L1		10
SUPER_14	56155432	56.02	EPS8L1		10
SUPER_14	56159670	59.74	EPS8L1		10
SUPER_14	56181827	61.03	PPP1R12C		10
SUPER_14	56181842	65.48	PPP1R12C		10
SUPER_14	56183205	69.14	PPP1R12C		10
SUPER_14	56187788	65.62			10
SUPER_14	56231274	63.78			10
SUPER_14	56231285	61.28			10
SUPER_14	56331541	58.47			10
SUPER_14	56334487	66.04			10
SUPER_14	56338463	51.26			10
SUPER_14	56345965	51.46	TMEM150B		10
SUPER_14	56348722	59.67	TMEM150B		10
SUPER_14	56351595	59.56	TMEM150B		10
SUPER_14	56358107	57.47			10
SUPER_17	8418845	28.81			11
SUPER_17	8425299	28.8			11
SUPER_17	8430423	29.54			11
SUPER_17	17186794	29			11
SUPER_17	17188463	29.08			11
SUPER_17	17239234	29.14			11
SUPER_17	17241647	34.99			11
SUPER_17	17242421	34.94			11
SUPER_17	17243613	33.94			11
SUPER_17	17243737	36.54			11
SUPER_17	17245354	32.56			11
SUPER_17	17246780	31.82			11
SUPER_2	107995962	39.43			2
SUPER_2	107999202	40.86			2
SUPER_2	108003980	49.04			2
SUPER_2	108010405	40.31			2
SUPER_2	108039998	43.07	LOC118675623	PLSCR1, also in Myomyo	2
SUPER_2	108076038	41.25	LOC118675623	PLSCR1, also in Myomyo	2
SUPER_2	108122878	36.07	LOC118675623	PLSCR1, also in Myomyo	2
SUPER_2	108531516	46.74	PLOD2	Also in Myomyo	2
SUPER_2	108550654	47.55	PLOD2	Also in Myomyo	2
SUPER_2	108562554	40.42	PLOD2	Also in Myomyo	2
SUPER_2	108562588	38.64	PLOD2	Also in Myomyo	2
SUPER_2	108579906	31.06	PLOD2	Also in Myomyo	2
SUPER_2	108613610	30.84	PLOD2	Also in Myomyo	2
SUPER_2	108627016	37.84	PLOD2	Also in Myomyo	2
SUPER_2	108639317	29.2	PLOD2	Also in Myomyo	2
SUPER_2	108664052	30.35	PLOD2	Also in Myomyo	2
SUPER_2	108880103	34.07			2
SUPER_2	108897081	45.42			2
SUPER_2	108970083	43.83			2
SUPER_2	108974724	35.24			2
SUPER_2	109332392	33.43			2
SUPER_2	109369545	31.11			2
SUPER_2	109419649	29.61			2
SUPER_2	109427787	31.27			2
SUPER_2	109533298	29.92			2
SUPER_2	109548584	31.26			2
SUPER_2	109644667	28.95			2
SUPER_20	25778370	28.73			12
SUPER_22	1115670	33.47			13
SUPER_22	1242009	30.47			13
SUPER_3	99975578	31.38			3
SUPER_3	99983882	31.11	GPR148		3
SUPER_3	99994167	39.31	GPR148		3
SUPER_3	100030494	40.06			3
SUPER_3	100064056	40.1	ARHGEF4	Also in Myomyo	3
SUPER_3	100275837	33.56			3
SUPER_3	100308061	29.71			3
SUPER_3	119512357	30.26			3
SUPER_3	119513114	30.24			3
SUPER_3	119513262	36.36			3
SUPER_3	119516720	32.22			3
SUPER_3	119529696	30			3
SUPER_3	119530479	29.97			3
SUPER_3	119530636	30.74			3
SUPER_3	119566457	30.22			3
SUPER_3	119569048	30.15			3
SUPER_3	119570809	29.6			3
SUPER_3	119572510	29.37			3
SUPER_3	119577679	29.56			3
SUPER_3	119580076	36.02			3
SUPER_3	119580381	38.86			3
SUPER_3	119580602	38.84			3
SUPER_3	119584407	38.7			3
SUPER_3	119588638	35.29			3
SUPER_3	119600099	35.87			3
SUPER_3	119600777	36.91			3
SUPER_3	119606029	32.65			3
SUPER_3	119607275	36.12			3
SUPER_3	119609310	32.22			3
SUPER_3	119613805	32.25			3
SUPER_3	119631731	33.19			3
SUPER_3	119669361	35.89			3
SUPER_5	7627385	99.2	SYNPO2		4
SUPER_5	7628736	82.71	SYNPO2		4
SUPER_5	7647120	88.17	SYNPO2		4
SUPER_5	7651669	78.02	SYNPO2		4
SUPER_5	7653685	76.86	SYNPO2		4
SUPER_5	7656758	81.5	SYNPO2		4
SUPER_5	7660580	75.37	SYNPO2		4
SUPER_5	7668506	88.57	SYNPO2		4
SUPER_5	7685268	89.18			4
SUPER_5	7690778	92.53			4
SUPER_5	7695388	84.85			4
SUPER_5	7695459	84.85			4
SUPER_5	7695942	98.94			4
SUPER_5	8352678	75.11			4
SUPER_5	8536728	77.91			4
SUPER_5	8767342	76.5	PRDM5		4
SUPER_5	8767466	90.77	PRDM5		4
SUPER_5	8927812	62.8			4
SUPER_5	9317919	42.94	BBS7		4
SUPER_7	93884323	37.18	LOC118679625	HLA-DQB1	5
SUPER_7	93884387	32.42	LOC118679625	HLA-DQB1	5
SUPER_7	93886480	32.95	LOC118679625	HLA-DQB1	5
SUPER_7	93892972	34.55			5
SUPER_7	93893823	36.26			5
SUPER_7	93905064	34.86			5
SUPER_7	93905993	30.34			5
SUPER_7	93909982	32.99			5
SUPER_7	93925088	31.68	LOC118679626	HLA-DQA1	5
SUPER_7	94034468	31.91			5
SUPER_7	94195741	37.98	LOC118679591	HLA-DRB1	5
SUPER_7	94196008	33.2	LOC118679591	HLA-DRB1	5
SUPER_7	94198721	32.97			5
SUPER_7	94222148	30.2			5
SUPER_7	94233920	31.48			5
SUPER_7	94233926	36.13			5
SUPER_7	94234256	35.55			5
SUPER_7	94238058	34.67			5
SUPER_7	94246078	36.06			5
SUPER_7	94246373	37.06			5
SUPER_7	94257804	41.5			5
SUPER_7	94258368	38.97			5
SUPER_7	94258808	40.18			5
SUPER_7	94258924	31.22			5
SUPER_7	94259711	29.16			5
SUPER_7	94260511	30.92			5
SUPER_7	94260570	28.93			5
SUPER_7	94261197	30.33			5
SUPER_7	94261221	31.83			5
SUPER_7	94261295	35.23			5
SUPER_7	94262254	37.92			5
SUPER_7	94262330	37.4			5
SUPER_7	94341857	41.32			5
SUPER_7	94366811	42.82	LOC118679500	H2-Eb1	5
SUPER_7	94366892	35.08	LOC118679500	H2-Eb1	5
