# Supplementary material for: Signals of positive selection in genomes of palearctic Myotis-bats coexisting with a fungal pathogen
Source: BMC Genomics. 2024 Sep 3;25:828. doi: 10.1186/s12864-024-10722-3 (PMC11370307; doi:10.1186/s12864-024-10722-3)
Supplement: Supplementary file 29 — Supplementary Material 29 [file 12864_2024_10722_MOESM29_ESM.xlsx]

## Sheet: Sheet1
Scaffold	Position	mju stat	Gene	Gene note	Figure scaffold number
NW_023416313.1	28849580	28	GABRA2		1
NW_023416313.1	28852441	19.68	GABRA2		1
NW_023416313.1	28854716	18.05	GABRA2		1
NW_023416313.1	41521018	16.07			1
NW_023416313.1	41524978	17.02			1
NW_023416313.1	46924724	16.11	ANKRD17		1
NW_023416313.1	46927524	19.23	ANKRD17		1
NW_023416313.1	46927658	16.9	ANKRD17		1
NW_023416313.1	46928937	23.32	ANKRD17		1
NW_023416313.1	46929705	29.53	ANKRD17		1
NW_023416313.1	46930814	32.47	ANKRD17		1
NW_023416313.1	46932939	30.95	ANKRD17		1
NW_023416313.1	46935011	20.35	ANKRD17		1
NW_023416313.1	46935082	20.28	ANKRD17		1
NW_023416313.1	46939010	20.81			1
NW_023416313.1	46988230	16.87			1
NW_023416313.1	46988700	17.15			1
NW_023416313.1	55098711	16.25			1
NW_023416313.1	55099061	16.4			1
NW_023416313.1	55099142	16.8			1
NW_023416313.1	55099549	17.35			1
NW_023416313.1	55099646	19.54			1
NW_023416313.1	59165002	16.34			1
NW_023416313.1	59165637	21.34			1
NW_023416313.1	59166009	29.84			1
NW_023416313.1	59166435	29.57			1
NW_023416313.1	59167331	30.24			1
NW_023416313.1	59167958	31.42			1
NW_023416313.1	59167973	32.13			1
NW_023416313.1	59168015	32.77			1
NW_023416313.1	59168432	33.18			1
NW_023416313.1	59169442	33.5	ABCG2		1
NW_023416313.1	59170945	38.73	ABCG2		1
NW_023416313.1	59171717	44.64	ABCG2		1
NW_023416313.1	59173021	35.89	ABCG2		1
NW_023416313.1	59173133	30.32	ABCG2		1
NW_023416313.1	59173910	26.72	ABCG2		1
NW_023416313.1	59175335	20.46	ABCG2		1
NW_023416313.1	59175547	18.55	ABCG2		1
NW_023416313.1	59175573	16.67	ABCG2		1
NW_023416313.1	67616971	16.63			1
NW_023416313.1	67617130	18.13			1
NW_023416313.1	68558612	17.37	METAP1		1
NW_023416313.1	68560267	18.68	METAP1		1
NW_023416313.1	68561721	21.98	METAP1		1
NW_023416313.1	87390179	16.63			1
NW_023416313.1	91861405	16.89	LOC118665920		1
NW_023416313.1	91861716	19.54	LOC118665920		1
NW_023416313.1	91862406	30.88			1
NW_023416313.1	91866087	20.37			1
NW_023416313.1	100623544	18.7	SEC23A		1
NW_023416313.1	100625448	19.65	SEC23A		1
NW_023416313.1	100627047	18.59	SEC23A		1
NW_023416313.1	109168042	18.02			1
NW_023416313.1	116919771	16.47	EDC3		1
NW_023416313.1	116920834	16.51	EDC3		1
NW_023416313.1	116932769	16.61	EDC3		1
NW_023416313.1	116944365	17.77			1
NW_023416313.1	116957883	16.71			1
NW_023416313.1	116958905	16.73			1
NW_023416313.1	116964005	16.22			1
NW_023416313.1	116978525	18.79			1
NW_023416313.1	116992991	17.59			1
NW_023416313.1	116995648	18.45	LOC118675915	CYP1A1	1
NW_023416313.1	117002043	19.53			1
NW_023416313.1	117010484	21.25			1
NW_023416313.1	117016011	18.38	LOC118675919	CYP1A2	1
NW_023416313.1	117158156	19.97			1
NW_023416313.1	117161182	16.1	CPLX3		1
NW_023416313.1	117391847	18.22	PPCDC		1
NW_023416313.1	117566909	16.46	CUNH15orf39		1
NW_023416313.1	117871245	17.2	PTPN9		1
NW_023416313.1	117883259	17.66	PTPN9		1
NW_023416313.1	117887455	18.43	LOC118676154		1
NW_023416313.1	117888381	22.52	LOC118676154		1
NW_023416313.1	117890725	22.79	LOC118676154		1
NW_023416313.1	117894180	19.66	LOC118676154		1
NW_023416313.1	117897274	17.66	LOC118676154		1
NW_023416313.1	117899417	17.86	LOC118676154		1
NW_023416313.1	118027726	16.32	SNX33		1
NW_023416313.1	118032882	16.22	SNX33		1
NW_023416313.1	118034069	16.12	SNX33		1
NW_023416313.1	118034342	18.95	SNX33		1
NW_023416313.1	118044073	19.54			1
NW_023416313.1	118049855	16.78			1
NW_023416313.1	118054386	16.83			1
NW_023416313.1	118065284	18.65	CSPG4		1
NW_023416313.1	118096030	16.45			1
NW_023416313.1	118103969	18.08			1
NW_023416313.1	118110759	17.51			1
NW_023416313.1	118111180	19.01			1
NW_023416313.1	118113951	16.66	ODF3L1		1
NW_023416313.1	118617205	18.8			1
NW_023416313.1	118622604	18.01			1
NW_023416313.1	118627786	18.97			1
NW_023416313.1	118631942	22.57			1
NW_023416313.1	118640778	17.56			1
NW_023416313.1	118649717	18.49			1
NW_023416313.1	118654952	17.96			1
NW_023416313.1	119102269	24.49	HMG20A		1
NW_023416313.1	119109071	25.25	HMG20A		1
NW_023416313.1	119123192	23.2	HMG20A		1
NW_023416313.1	119124150	20.49	HMG20A		1
NW_023416313.1	119150700	20.44	HMG20A		1
NW_023416313.1	119151169	21	HMG20A		1
NW_023416313.1	119154134	16.28	HMG20A		1
NW_023416313.1	120302789	17.12			1
NW_023416313.1	122352722	16.67			1
NW_023416313.1	122402740	17.43			1
NW_023416313.1	122407763	17.97			1
NW_023416313.1	122409521	19.7			1
NW_023416313.1	122410308	20.19			1
NW_023416313.1	122415774	20.15			1
NW_023416313.1	122425655	22.19			1
NW_023416313.1	122426087	22.26			1
NW_023416313.1	122430657	18.04	LOC118669903		1
NW_023416313.1	122435346	18.7			1
NW_023416313.1	122441241	20.06			1
NW_023416313.1	128048251	17.7			1
NW_023416314.1	206917	16.71	CBL		2
NW_023416314.1	241276	17.17	CBL		2
NW_023416314.1	243584	16.35	CBL		2
NW_023416314.1	529687	16.08			2
NW_023416314.1	2415849	17.58	SIK3		2
NW_023416314.1	2423872	19.26	SIK3		2
NW_023416314.1	2426226	19.51	SIK3		2
NW_023416314.1	2427045	19.62	SIK3		2
NW_023416314.1	2432242	22.92	SIK3		2
NW_023416314.1	2433674	23.23	SIK3		2
NW_023416314.1	2437770	19.21	SIK3		2
NW_023416314.1	2452315	17.53	SIK3		2
NW_023416314.1	2453348	18.32	SIK3		2
NW_023416314.1	2454500	19.44	SIK3		2
NW_023416314.1	2462781	18.46	SIK3		2
NW_023416314.1	2467447	18.9	SIK3		2
NW_023416314.1	2472432	22.86	SIK3		2
NW_023416314.1	2478216	24.58	SIK3		2
NW_023416314.1	2485890	18.77	SIK3		2
NW_023416314.1	2486637	19.55	SIK3		2
NW_023416314.1	2494049	18.35	SIK3		2
NW_023416314.1	2495356	18.75	SIK3		2
NW_023416314.1	2496002	18.5	SIK3		2
NW_023416314.1	2499944	16.52	SIK3		2
NW_023416314.1	2501370	16.42	SIK3		2
NW_023416314.1	2502367	18.75	SIK3		2
NW_023416314.1	2507930	18	SIK3		2
NW_023416314.1	2509631	17.82	SIK3		2
NW_023416314.1	2510800	17.49	SIK3		2
NW_023416314.1	2513365	17.68	SIK3		2
NW_023416314.1	2513760	17.74	SIK3		2
NW_023416314.1	2514196	21.07	SIK3		2
NW_023416314.1	2522570	19.79	SIK3		2
NW_023416314.1	2523318	19.95	SIK3		2
NW_023416314.1	6321658	17.92			2
NW_023416314.1	6322052	20.49			2
NW_023416314.1	20167482	20.34			2
NW_023416314.1	20167697	20.14			2
NW_023416314.1	20168157	18.51			2
NW_023416314.1	20168698	17.69			2
NW_023416314.1	20169701	16.35			2
NW_023416314.1	31395020	16.97	ANKRD42		2
NW_023416314.1	31395545	18.8	ANKRD42		2
NW_023416314.1	31396808	20.14	ANKRD42		2
NW_023416314.1	31398815	18.35	ANKRD42		2
NW_023416314.1	31399104	17.09	ANKRD42		2
NW_023416314.1	31399555	16.65	ANKRD42		2
NW_023416314.1	31440324	17.28	ANKRD42		2
NW_023416314.1	31445916	18.43	ANKRD42		2
NW_023416314.1	31455825	16.77	PCF11		2
NW_023416314.1	40491283	16.86			2
NW_023416314.1	45323095	26.26			2
NW_023416314.1	45323392	19.68			2
NW_023416314.1	45323560	19.9			2
NW_023416314.1	45324109	19.61			2
NW_023416314.1	45324250	19.92			2
NW_023416314.1	52355455	16.23	SOX6		2
NW_023416314.1	52458446	18.33	LOC118664868		2
NW_023416314.1	52459375	18.11	LOC118664868		2
NW_023416314.1	52459725	17.9	LOC118664868		2
NW_023416315.1	20334391	20.38	CREB5		3
NW_023416315.1	20655736	16.36	CREB5		3
NW_023416315.1	38233258	22.42			3
NW_023416315.1	54635204	16.64			3
NW_023416316.1	23732291	18.31	STX17		4
NW_023416316.1	23732396	20.36	STX17		4
NW_023416316.1	23732574	22.41	STX17		4
NW_023416316.1	23732727	29.17	STX17		4
NW_023416316.1	23732855	26.89	STX17		4
NW_023416316.1	23734589	24.7	STX17		4
NW_023416316.1	23736193	21.9	STX17		4
NW_023416316.1	24586534	20.94	ANKS6		4
NW_023416316.1	24586623	19.08	ANKS6		4
NW_023416316.1	24587886	17.29	ANKS6		4
NW_023416316.1	24615190	22.09			4
NW_023416316.1	24615226	23.58			4
NW_023416316.1	24615402	23.4			4
NW_023416316.1	26473090	18.04	ZCCHC7		4
NW_023416316.1	52507751	18.39			4
NW_023416316.1	52508644	21.76			4
NW_023416316.1	52510468	21.65			4
NW_023416316.1	52511102	17.68			4
NW_023416316.1	70706279	17.07			4
NW_023416316.1	70706421	17.47			4
NW_023416316.1	70707411	18.46			4
NW_023416316.1	70708225	20.07			4
NW_023416316.1	70708771	20.2			4
NW_023416316.1	70712535	16.98			4
NW_023416316.1	70717344	24.44	LOC118667218	FAM240B	4
NW_023416316.1	70719070	17.76	LOC118667218	FAM240B	4
NW_023416316.1	70722019	22.34	LOC118667218	FAM240B	4
NW_023416316.1	70722662	19.3	LOC118667218	FAM240B	4
NW_023416316.1	70727138	17.84	LOC118667218	FAM240B	4
NW_023416316.1	70740309	22.25			4
NW_023416316.1	70741441	19.63			4
NW_023416316.1	70741783	16.14			4
NW_023416316.1	70743287	17.63			4
NW_023416316.1	70743350	16.48			4
NW_023416316.1	71872722	18.28	ZNF169		4
NW_023416316.1	71876075	16.69	ZNF169		4
NW_023416316.1	71878113	19.33	ZNF169		4
NW_023416316.1	71878812	19.99	ZNF169		4
NW_023416316.1	71879361	20.29			4
NW_023416316.1	71879489	22.16			4
NW_023416316.1	71879744	18.13			4
NW_023416317.1	1138464	16.33			5
NW_023416317.1	1213551	16.68			5
NW_023416317.1	1215549	17			5
NW_023416317.1	1232563	17.8			5
NW_023416317.1	1239729	25.39			5
NW_023416317.1	1244205	22.38			5
NW_023416317.1	1244525	25.24			5
NW_023416317.1	1257348	24.76			5
NW_023416317.1	1260019	23.58			5
NW_023416317.1	1262098	24.02			5
NW_023416317.1	1266297	23.32			5
NW_023416317.1	1272228	20.83			5
NW_023416317.1	1275155	20.7			5
NW_023416317.1	1275764	18.38			5
NW_023416317.1	1282354	16.81	PROK2		5
NW_023416317.1	5762559	23.74			5
NW_023416317.1	5762767	23.13			5
NW_023416317.1	5763087	22.26			5
NW_023416317.1	5763117	21.85			5
NW_023416317.1	5764423	20.36			5
NW_023416317.1	5806124	20.13			5
NW_023416317.1	7116398	16.84			5
NW_023416317.1	7116809	18.58			5
NW_023416317.1	7116979	20.79			5
NW_023416317.1	7117210	19.25			5
NW_023416317.1	7117333	16.37			5
NW_023416317.1	14095602	22.17	DNAH12		5
NW_023416317.1	14096247	25.93	DNAH12		5
NW_023416317.1	14096328	21.99	DNAH12		5
NW_023416317.1	22266948	16.8	EMC3	Also LOC118668053 (ncRNA) in this region	5
NW_023416318.1	15324268	21.27			6
NW_023416318.1	15324305	18.52			6
NW_023416318.1	15339992	18.57			6
NW_023416318.1	15341010	17.37			6
NW_023416318.1	20146102	17.18	USP34		6
NW_023416318.1	20150639	22.78	USP34		6
NW_023416318.1	20154594	23.56	USP34		6
NW_023416318.1	20158853	29.88	USP34		6
NW_023416318.1	20166378	30.9	USP34		6
NW_023416318.1	20167229	28.72	USP34		6
NW_023416318.1	20169687	22.49	USP34		6
NW_023416318.1	20171181	21.78	USP34		6
NW_023416318.1	20173343	22.06	USP34		6
NW_023416318.1	20186689	20.42	USP34		6
NW_023416318.1	20190686	20.77	USP34		6
NW_023416318.1	20194541	20.51	USP34		6
NW_023416318.1	20197175	22.07	USP34		6
NW_023416318.1	20200061	17.86	USP34		6
NW_023416318.1	20209142	16.39	USP34		6
NW_023416318.1	20243513	19.18	USP34		6
NW_023416318.1	20246738	20.63	USP34		6
NW_023416318.1	20254043	21.48	USP34		6
NW_023416318.1	20264054	24.24	USP34		6
NW_023416318.1	20270717	21.62	USP34		6
NW_023416318.1	20276751	20.22	USP34		6
NW_023416318.1	20276936	20.49	USP34		6
NW_023416318.1	20283027	19.78	USP34		6
NW_023416318.1	20285207	17.49	USP34		6
NW_023416318.1	20287451	25.45	USP34		6
NW_023416318.1	20289408	28.67	USP34		6
NW_023416318.1	20289474	28.8	USP34		6
NW_023416318.1	20290048	28.81	USP34		6
NW_023416318.1	20290763	22.12	USP34		6
NW_023416318.1	20291280	20.34	USP34		6
NW_023416318.1	20293287	18.17	USP34		6
NW_023416318.1	20293554	17.38	USP34		6
NW_023416318.1	20294395	16.59	USP34		6
NW_023416318.1	20295348	16.34	USP34		6
NW_023416318.1	20301775	16.09	LOC118668966	AHSA2P	6
NW_023416318.1	20314552	16.99	LOC118668966	AHSA2P	6
NW_023416318.1	32652709	16.39	LRPPRC		6
NW_023416319.1	5180820	19	EIF3A		7
NW_023416319.1	5181540	24.06	EIF3A		7
NW_023416319.1	5182887	23.99	EIF3A		7
NW_023416319.1	5182924	19.94	EIF3A		7
NW_023416319.1	10772200	16.51			7
NW_023416319.1	10772588	17.63			7
NW_023416319.1	10773676	20.26			7
NW_023416319.1	10779097	18.21	SHOC2		7
NW_023416319.1	10780553	18.85	SHOC2		7
NW_023416319.1	10781486	21.18	SHOC2		7
NW_023416319.1	10783682	22.17	SHOC2		7
NW_023416319.1	10783993	19.63	SHOC2		7
NW_023416319.1	13660699	18.29			7
NW_023416319.1	13661470	16.84			7
NW_023416319.1	19076383	16.85	LOC118670270		7
NW_023416319.1	19078733	18.28	LOC118670270	Also HPSE2 in this region	7
NW_023416320.1	11905204	16.38	PABPC1		8
NW_023416320.1	11905268	16.75	PABPC1		8
NW_023416320.1	28397437	16.07			8
NW_023416320.1	28402685	20.26			8
NW_023416320.1	28404245	16.4			8
NW_023416320.1	34463445	16.26			8
NW_023416320.1	34467540	17.23			8
NW_023416320.1	34471445	16.28			8
NW_023416320.1	34474748	17.19			8
NW_023416320.1	34475533	19.76			8
NW_023416320.1	34475928	18.27			8
NW_023416320.1	34476874	16.49			8
NW_023416320.1	34518981	16.67			8
NW_023416320.1	34522855	16.39			8
NW_023416320.1	34530851	16.85			8
NW_023416320.1	34551821	16.68			8
NW_023416320.1	34555557	16.16			8
NW_023416320.1	46868083	17.24			8
NW_023416320.1	46869955	18.03			8
NW_023416320.1	46870486	17.57			8
NW_023416320.1	46872442	19.69			8
NW_023416320.1	51625267	21.49	CNBD1		8
NW_023416320.1	51637152	20.91	CNBD1		8
NW_023416320.1	51637276	20.96	CNBD1		8
NW_023416320.1	51638178	20.11	CNBD1		8
NW_023416320.1	51640071	19.84	CNBD1		8
NW_023416320.1	51645265	19.08	CNBD1		8
NW_023416320.1	51782643	17.92			8
NW_023416320.1	51787461	17.02			8
NW_023416320.1	51808875	17.04			8
NW_023416320.1	51860514	17.19			8
NW_023416320.1	51868308	20.6			8
NW_023416320.1	51871684	20.82			8
NW_023416320.1	51872412	20.72			8
NW_023416320.1	51880015	21.26			8
NW_023416320.1	51881023	25.62			8
NW_023416320.1	52791233	16.41	CALB1		8
NW_023416320.1	53078618	16.09			8
NW_023416320.1	53086876	22.51			8
NW_023416321.1	132506	17.93			9
NW_023416321.1	138567	16.37			9
NW_023416321.1	163548	16.2	P4HB		9
NW_023416321.1	18783835	17.07	LOC118671615	Also STRADA in this region	9
NW_023416321.1	22686107	16.47			9
NW_023416321.1	22689949	19.41			9
NW_023416321.1	32337739	19.51	ERAL1		9
NW_023416321.1	32379107	20.8	DHRS13		9
NW_023416321.1	32381064	18.06	DHRS13		9
NW_023416321.1	35150692	17.26	SMG6		9
NW_023416321.1	35154099	17.47	SMG6		9
NW_023416321.1	35191388	16.08	SMG6		9
NW_023416322.1	5860444	16.21			10
NW_023416322.1	5862530	19.22			10
NW_023416322.1	5863851	20.48			10
NW_023416322.1	5864164	18.53			10
NW_023416322.1	5865183	17.16			10
NW_023416322.1	5865346	20.85			10
NW_023416322.1	5865879	21.03			10
NW_023416322.1	5866044	21.8			10
NW_023416322.1	5866827	20.15			10
NW_023416322.1	5866988	18.43			10
NW_023416322.1	5867311	17.58			10
NW_023416322.1	5867392	16.26			10
NW_023416322.1	23188651	16.1	PAPPA2		10
NW_023416322.1	25115374	17.91			10
NW_023416322.1	25126721	22.6			10
NW_023416322.1	25134264	17.47			10
NW_023416322.1	25135473	17.75			10
NW_023416322.1	25136724	17.64			10
NW_023416322.1	27966229	18.25	GON4L		10
NW_023416322.1	27966382	21.79	GON4L		10
NW_023416322.1	27966645	19.26	GON4L		10
NW_023416322.1	27967258	16.99	GON4L		10
NW_023416323.1	4543174	18.65	GSK3A		11
NW_023416323.1	4548473	21.18	ERF		11
NW_023416323.1	4551105	18.76	ERF		11
NW_023416323.1	4554667	17.26	ERF		11
NW_023416323.1	4655907	16.07			11
NW_023416323.1	8148763	17.44	SIPA1L3		11
NW_023416323.1	8151862	19.64	SIPA1L3		11
NW_023416323.1	9597543	21.43	ZFP82		11
NW_023416323.1	9610495	23.56	LOC118674065		11
NW_023416323.1	9613498	23.46	ZFP82		11
NW_023416323.1	9614489	18.8	ZFP82		11
NW_023416323.1	9618206	19.08	ZFP82		11
NW_023416323.1	9766271	16.16	ZNF260		11
NW_023416323.1	9772875	20.27	ZNF260		11
NW_023416323.1	9779915	18.85	ZNF260		11
NW_023416323.1	9790571	19.65	ZNF260		11
NW_023416323.1	9800229	21.04	ZNF260		11
NW_023416323.1	9808667	18.95	ZNF260		11
NW_023416323.1	9811828	19.45	ZNF260		11
NW_023416323.1	9823342	23.83	ZNF260		11
NW_023416323.1	9825243	23.88	ZNF260		11
NW_023416323.1	9844000	23.6	ZNF382		11
NW_023416323.1	9846262	23.47	ZNF382		11
NW_023416323.1	9848009	25.46	ZNF382		11
NW_023416323.1	9852021	26.03	ZNF382		11
NW_023416323.1	9863094	28.74	ZNF382		11
NW_023416323.1	9867375	28.45	ZNF382		11
NW_023416323.1	9876176	28.94	ZNF382		11
NW_023416323.1	9877379	23.36	ZNF382		11
NW_023416323.1	9883259	22.02			11
NW_023416323.1	9883958	26.01			11
NW_023416323.1	9897891	31.86			11
NW_023416323.1	9900612	34.74			11
NW_023416323.1	9905776	37.04			11
NW_023416323.1	9915569	41.1			11
NW_023416323.1	9918907	32.66			11
NW_023416323.1	9923346	34.94			11
NW_023416323.1	9926180	28.64			11
NW_023416323.1	9928228	25.31			11
NW_023416323.1	9933951	25.45			11
NW_023416323.1	9940624	24.46	ZNF567		11
NW_023416323.1	9955457	18.75	ZNF567		11
NW_023416323.1	9960822	17.15	ZNF567		11
NW_023416323.1	9965783	17.05	ZNF567		11
NW_023416323.1	9967602	17.6	ZNF567		11
NW_023416323.1	9975115	17.3	ZNF567		11
NW_023416323.1	9994347	17.37	ZNF567		11
NW_023416323.1	10041800	18.83			11
NW_023416323.1	10042998	19.88			11
NW_023416323.1	10058319	18.13			11
NW_023416323.1	10066252	17.4			11
NW_023416323.1	10177311	16.99	ZNF565		11
NW_023416323.1	10199849	16.82			11
NW_023416323.1	10204332	18.65			11
NW_023416323.1	10214062	16.97			11
NW_023416323.1	10214264	18.51			11
NW_023416323.1	10216061	18.49			11
NW_023416323.1	10219302	17.51			11
NW_023416323.1	10238456	16.36	CAPNS1		11
NW_023416323.1	10247784	16.48			11
NW_023416323.1	10255979	16.43			11
NW_023416323.1	10256985	16.2			11
NW_023416323.1	11554061	21.16			11
NW_023416323.1	11557356	18.96			11
NW_023416323.1	11558078	17.24			11
NW_023416323.1	11599910	16.66			11
NW_023416323.1	11600313	19.2			11
NW_023416323.1	11601783	18.81			11
NW_023416323.1	11602787	21.19			11
NW_023416323.1	11605011	24.35			11
NW_023416323.1	11613557	18.24			11
NW_023416323.1	11618844	18.22			11
NW_023416323.1	11618880	19.65			11
NW_023416323.1	11619749	21.78			11
NW_023416323.1	11619784	23.38			11
NW_023416323.1	11620947	25.17			11
NW_023416323.1	11621129	20.62			11
NW_023416323.1	11622680	17.41			11
NW_023416323.1	11624276	16.16			11
NW_023416323.1	11624735	16.75			11
NW_023416323.1	11628739	18.72			11
NW_023416323.1	11629982	20.18	ZNF599		11
NW_023416323.1	11630092	21.13	ZNF599		11
NW_023416323.1	11630676	22.36	ZNF599		11
NW_023416323.1	11631565	19.73	ZNF599		11
NW_023416323.1	11631581	19.71	ZNF599		11
NW_023416323.1	11631586	19.97	ZNF599		11
NW_023416323.1	11632868	20.62	ZNF599		11
NW_023416323.1	11655167	36.54	ZNF599		11
NW_023416323.1	11655834	32.61	ZNF599		11
NW_023416323.1	11655873	29.26	ZNF599		11
NW_023416323.1	11655966	36.07	ZNF599		11
NW_023416323.1	11656993	34.03	ZNF599		11
NW_023416323.1	11657397	31.07	LOC118674487	CH2	11
NW_023416323.1	11659728	30.6	ZNF599		11
NW_023416323.1	11660532	23.11	ZNF599		11
NW_023416323.1	24379673	16.42	CNTNAP4		11
NW_023416324.1	32008457	17.52			12
NW_023416324.1	63893390	16.76	LOC118676538	CLCA4	12
NW_023416324.1	63893571	18.69	LOC118676538	CLCA4	12
NW_023416324.1	63893608	21.22	LOC118676538	CLCA4	12
NW_023416324.1	63893716	24.28	LOC118676538	CLCA4	12
NW_023416324.1	63895171	30.96	LOC118676538	CLCA4	12
NW_023416324.1	63895462	28.01	LOC118676538	CLCA4	12
NW_023416324.1	63895475	23.18	LOC118676538	CLCA4	12
NW_023416324.1	63895882	23.08	LOC118676538	CLCA4	12
NW_023416324.1	63896565	27.47	LOC118676538	CLCA4	12
NW_023416324.1	63897104	27.19	LOC118676538	CLCA4	12
NW_023416324.1	63897298	26.86	LOC118676538	CLCA4	12
NW_023416324.1	63897940	22.65	LOC118676538	CLCA4	12
NW_023416324.1	63901007	21.84	LOC118676538	CLCA4	12
NW_023416324.1	63901203	18.94	LOC118676538	CLCA4	12
NW_023416324.1	63901831	19.62	LOC118676538	CLCA4	12
NW_023416324.1	63903710	19.66	LOC118676538	CLCA4	12
NW_023416324.1	63904153	20.27	LOC118676538	CLCA4	12
NW_023416324.1	63905083	17.99	LOC118676538	CLCA4	12
NW_023416324.1	63905563	18.67	LOC118676538	CLCA4	12
NW_023416324.1	63905619	18.64	LOC118676538	CLCA4	12
NW_023416324.1	63905678	16.59	LOC118676538	CLCA4	12
NW_023416324.1	91034799	17.01	FARS2		12
NW_023416324.1	101018826	16.07	IQSEC1		12
NW_023416324.1	101020126	16.45	IQSEC1		12
NW_023416324.1	101022123	17.5	IQSEC1		12
NW_023416324.1	101028353	17.15	IQSEC1		12
NW_023416324.1	101228437	17.26	IQSEC1		12
NW_023416324.1	101230509	16.17	IQSEC1		12
NW_023416324.1	101231977	17.98	IQSEC1		12
NW_023416324.1	101438175	18.78			12
NW_023416324.1	101438543	18.96			12
NW_023416324.1	101443223	16.3			12
NW_023416324.1	101448199	19.31			12
NW_023416324.1	101453204	20.62			12
NW_023416324.1	101465517	23.53			12
NW_023416324.1	101468124	25.32			12
NW_023416324.1	101468945	19.84			12
NW_023416324.1	101484439	18.76			12
NW_023416324.1	101496258	19.93	HDAC11		12
NW_023416324.1	101501446	19.51	HDAC11		12
NW_023416324.1	101504778	20.03	HDAC11		12
NW_023416324.1	101512883	20.49			12
NW_023416324.1	101515546	17.54			12
NW_023416324.1	101520764	17.25			12
NW_023416324.1	101570246	16.15	FBLN2		12
NW_023416324.1	101574867	19.45	FBLN2		12
NW_023416324.1	101578472	17.91	FBLN2		12
NW_023416324.1	101581205	22.8	FBLN2		12
NW_023416324.1	101593358	20.69	FBLN2		12
NW_023416324.1	101598133	16.48	FBLN2		12
NW_023416324.1	101617131	19.71	FBLN2		12
NW_023416324.1	101623587	18.43	FBLN2		12
NW_023416324.1	101624227	17.84	FBLN2		12
NW_023416324.1	101647420	16.61	FBLN2		12
NW_023416324.1	101799145	18.51			12
NW_023416324.1	101815669	16.13			12
NW_023416324.1	101822101	16.71			12
NW_023416324.1	101825956	21.34			12
NW_023416324.1	101836768	21.04			12
NW_023416324.1	101841613	21.23			12
NW_023416324.1	101850009	17.71			12
NW_023416324.1	101850288	17.74			12
NW_023416324.1	101853196	17.93			12
NW_023416324.1	101874591	19.05			12
NW_023416324.1	101878616	18.45			12
NW_023416324.1	102391953	17.77	XRN1		12
NW_023416324.1	102393084	17.72	XRN1		12
NW_023416324.1	102410075	16.93	XRN1		12
NW_023416324.1	102419296	16.18	XRN1		12
NW_023416324.1	102422307	17.07	XRN1		12
NW_023416324.1	102423405	16.69	XRN1		12
NW_023416324.1	102477437	20	XRN1		12
NW_023416324.1	102480700	21.39	XRN1		12
NW_023416324.1	102484530	26.99	XRN1		12
NW_023416324.1	102485985	26.86	XRN1		12
NW_023416324.1	102488340	17.18	XRN1		12
NW_023416324.1	102500037	16.45	XRN1		12
NW_023416324.1	102551955	16.28	ATR		12
NW_023416324.1	102558665	19.82	ATR		12
NW_023416324.1	102569135	19.63	ATR		12
NW_023416324.1	102571434	19.13	ATR		12
NW_023416324.1	102581675	19.82	ATR		12
NW_023416324.1	102585529	20.12	ATR		12
NW_023416324.1	102586607	19.72	ATR		12
NW_023416324.1	102592637	20.19	ATR		12
NW_023416324.1	102596122	21.39	ATR		12
NW_023416324.1	102627074	20.3	ATR		12
NW_023416324.1	102632388	20.94	ATR		12
NW_023416324.1	102635956	20.39	ATR		12
NW_023416324.1	102642771	19.95	ATR		12
NW_023416324.1	102653991	17.51	ATR		12
NW_023416324.1	102756782	16.2			12
NW_023416324.1	102764105	23.76			12
NW_023416324.1	102817004	16.26	PLS1		12
NW_023416324.1	102850757	16.64	PLS1		12
NW_023416324.1	102852251	21.84	PLS1		12
NW_023416324.1	102859081	16.83	PLS1		12
NW_023416324.1	102871029	19.15	PLS1		12
NW_023416324.1	103002506	19.3	TRPC1		12
NW_023416324.1	103004411	18.22	TRPC1		12
NW_023416324.1	103008026	18.28	TRPC1		12
NW_023416324.1	103011650	18.46	TRPC1		12
NW_023416324.1	103013065	18.99	TRPC1		12
NW_023416324.1	103026068	19.41	TRPC1		12
NW_023416324.1	103036109	18.91	TRPC1		12
NW_023416324.1	103039495	18.39	TRPC1		12
NW_023416324.1	103115776	16.14	TRPC1		12
NW_023416324.1	103256006	16.93	PCOLCE2		12
NW_023416324.1	103257337	16.06	PCOLCE2		12
NW_023416324.1	103270092	17.37	PCOLCE2		12
NW_023416324.1	103274066	17.06	PCOLCE2		12
NW_023416324.1	103275966	17.08			12
NW_023416324.1	103281559	16.14			12
NW_023416324.1	103305185	18.4			12
NW_023416324.1	103316082	19.14			12
NW_023416324.1	103325359	22.66			12
NW_023416324.1	103328660	22.78			12
NW_023416324.1	103340401	22.02			12
NW_023416324.1	103343945	17.26			12
NW_023416324.1	103378821	17.05			12
NW_023416324.1	103381964	20.08			12
NW_023416324.1	103382364	24.69			12
NW_023416324.1	103387461	20.18			12
NW_023416324.1	103389723	19.96			12
NW_023416324.1	103394766	16.23			12
NW_023416324.1	103805342	29.05			12
NW_023416324.1	103818055	26.98			12
NW_023416324.1	103818847	16.44			12
NW_023416324.1	104008163	17.56	SLC9A9		12
NW_023416324.1	104009833	16.24	SLC9A9		12
NW_023416324.1	104513663	17.41			12
NW_023416324.1	104518914	16.79			12
NW_023416324.1	104537887	17.61			12
NW_023416324.1	104548600	21.48			12
NW_023416324.1	105296801	35.13	PLOD2	Also in Myoluc	12
NW_023416324.1	105299932	35.53	PLOD2	Also in Myoluc	12
NW_023416324.1	105313586	34.23	PLOD2	Also in Myoluc	12
NW_023416324.1	105331125	43.8	PLOD2	Also in Myoluc	12
NW_023416324.1	105342736	34.36	PLOD2	Also in Myoluc	12
NW_023416324.1	105352917	39.44	PLOD2	Also in Myoluc	12
NW_023416324.1	105369131	33.7	PLOD2	Also in Myoluc	12
NW_023416324.1	105381223	28.17	PLOD2	Also in Myoluc	12
NW_023416324.1	105382833	27.37	PLOD2	Also in Myoluc	12
NW_023416324.1	105397085	24.43	PLOD2	Also in Myoluc	12
NW_023416324.1	105401946	29.58	PLOD2	Also in Myoluc	12
NW_023416324.1	105411356	24.59	PLOD2	Also in Myoluc	12
NW_023416324.1	105415986	20.36	PLOD2	Also in Myoluc	12
NW_023416324.1	105417115	19.32	PLOD2	Also in Myoluc	12
NW_023416324.1	105519740	16.33			12
NW_023416324.1	105565840	16.9	PLSCR4		12
NW_023416324.1	105573285	20.2	PLSCR4		12
NW_023416324.1	105575458	20.31	PLSCR4		12
NW_023416324.1	105581220	20.91			12
NW_023416324.1	105596831	28.28			12
NW_023416324.1	105604002	28.5			12
NW_023416324.1	105619722	29.85			12
NW_023416324.1	105620260	36.2			12
NW_023416324.1	105635272	34.83			12
NW_023416324.1	105650583	38.58			12
NW_023416324.1	105677129	43.3			12
NW_023416324.1	105697390	31.14			12
NW_023416324.1	105709711	30.68			12
NW_023416324.1	105714392	30.45			12
NW_023416324.1	105727861	25.44			12
NW_023416324.1	105750083	18.34			12
NW_023416324.1	105756290	18.76	LOC118675623	PLSCR1, also in myoluc	12
NW_023416324.1	105835849	18.51	LOC118675623	PLSCR1, also in myoluc	12
NW_023416324.1	105836698	18.54	LOC118675623	PLSCR1, also in myoluc	12
NW_023416324.1	105839809	21.89	LOC118675623	PLSCR1, also in myoluc	12
NW_023416324.1	105842907	27.58			12
NW_023416324.1	105861722	28.73			12
NW_023416324.1	105862179	28.67			12
NW_023416324.1	105866830	27.73			12
NW_023416324.1	105891178	21.79			12
NW_023416324.1	105899086	18.52			12
NW_023416324.1	105975742	20.14			12
NW_023416324.1	105977981	20.25			12
NW_023416324.1	106025594	20.42	LOC118676060		12
NW_023416324.1	106040852	19.41			12
NW_023416324.1	106046529	19.06			12
NW_023416324.1	106059941	18.28			12
NW_023416324.1	106079334	19.01			12
NW_023416324.1	106113480	19.31			12
NW_023416324.1	106148987	18.5	PLSCR5		12
NW_023416324.1	106150048	18.44	PLSCR5		12
NW_023416324.1	106154999	17.26			12
NW_023416324.1	106660106	16.35			12
NW_023416324.1	107207766	16.67			12
NW_023416324.1	107218780	16.42			12
NW_023416324.1	107219930	17.35			12
NW_023416324.1	107220399	17.29			12
NW_023416324.1	107220727	17.94			12
NW_023416324.1	107243976	17.42			12
NW_023416324.1	107253374	18.19			12
NW_023416324.1	107255745	17.95			12
NW_023416324.1	107259305	16.32			12
NW_023416324.1	107260173	20.88			12
NW_023416324.1	107270481	21.14			12
NW_023416324.1	107293325	24.68			12
NW_023416324.1	107304457	29.24			12
NW_023416324.1	107305916	21.92			12
NW_023416324.1	107312224	22.36			12
NW_023416324.1	107312805	23.8			12
NW_023416324.1	107329090	23.88			12
NW_023416324.1	107346394	20.11			12
NW_023416324.1	107351943	19.74			12
NW_023416324.1	107360092	19.02			12
NW_023416324.1	107383822	17.93			12
NW_023416324.1	107388098	18.15			12
NW_023416324.1	107406330	16.92			12
NW_023416324.1	108609848	16.29			12
NW_023416324.1	108621005	23.09	LOC118675073		12
NW_023416324.1	108628824	17.48			12
NW_023416324.1	108694532	18.4			12
NW_023416324.1	108699522	18.17			12
NW_023416324.1	108708838	23.96			12
NW_023416324.1	108715469	24.34			12
NW_023416324.1	108718725	24.67			12
NW_023416324.1	108765663	18.98			12
NW_023416324.1	108769896	18.97			12
NW_023416324.1	108777041	36.26			12
NW_023416324.1	108790512	27.41			12
NW_023416324.1	108803150	22.75			12
NW_023416324.1	108804748	24.35			12
NW_023416324.1	108880506	16.18			12
NW_023416324.1	108890175	23.16			12
NW_023416324.1	108989029	19.3			12
NW_023416324.1	108991334	18.29			12
NW_023416324.1	108993483	24.12			12
NW_023416324.1	109001431	23.76			12
NW_023416324.1	109010627	30.89			12
NW_023416324.1	109012782	26.58			12
NW_023416324.1	109018598	25.56			12
NW_023416324.1	109022727	27.61			12
NW_023416324.1	109026042	19.42			12
NW_023416324.1	109038302	18.6			12
NW_023416324.1	109045927	18.33			12
NW_023416324.1	109063375	18.14			12
NW_023416324.1	109075189	18.75			12
NW_023416324.1	109075900	20.09			12
NW_023416324.1	109081178	18.49			12
NW_023416324.1	109089080	20.02			12
NW_023416324.1	109104412	21.3			12
NW_023416324.1	109108387	19.41			12
NW_023416324.1	109108732	20.54			12
NW_023416324.1	109112034	20.9			12
NW_023416324.1	109113753	25.77			12
NW_023416324.1	109118406	20.77			12
NW_023416324.1	109119875	20.65			12
NW_023416324.1	109120794	21.13			12
NW_023416324.1	109125408	20.82			12
NW_023416324.1	109130428	20.24			12
NW_023416324.1	109137784	19.57			12
NW_023416324.1	109139145	19.64	LOC118677228		12
NW_023416324.1	109144723	19.12			12
NW_023416324.1	109161060	19.13			12
NW_023416324.1	109173317	19.63			12
NW_023416324.1	109177901	19.91			12
NW_023416324.1	109180839	20.24			12
NW_023416324.1	109184073	21.14			12
NW_023416324.1	109200246	18.18			12
NW_023416324.1	109235885	17.15			12
NW_023416324.1	109369933	17.64			12
NW_023416324.1	109372753	17.41			12
NW_023416324.1	109508644	16.19			12
NW_023416324.1	109530021	20.38			12
NW_023416324.1	109541252	21.05			12
NW_023416324.1	109556427	28.38			12
NW_023416324.1	109565506	24.63			12
NW_023416324.1	109614959	16.57			12
NW_023416324.1	109725547	19.88			12
NW_023416324.1	109732147	19.65			12
NW_023416324.1	109738377	17.92			12
NW_023416324.1	109742181	17.83			12
NW_023416324.1	109747686	18.29			12
NW_023416324.1	109753078	19.38			12
NW_023416324.1	109753876	17.34			12
NW_023416324.1	109757191	19			12
NW_023416324.1	109768948	19.08			12
NW_023416324.1	109782580	23.08			12
NW_023416324.1	109790327	16.34			12
NW_023416324.1	109799121	16.88			12
NW_023416324.1	109822988	19.65			12
NW_023416324.1	109828360	19.16			12
NW_023416324.1	109838183	18.2			12
NW_023416324.1	109838633	17.76			12
NW_023416324.1	109858009	19.14			12
NW_023416324.1	109869752	18.17			12
NW_023416324.1	109871904	18.18			12
NW_023416324.1	109873109	18.12			12
NW_023416324.1	109879739	18.21			12
NW_023416324.1	109889133	17.41			12
NW_023416324.1	109895814	17.71	LOC118675633		12
NW_023416324.1	109908612	17.88	LOC118675633		12
NW_023416324.1	109909938	24.64	LOC118675633		12
NW_023416324.1	109918970	24.33			12
NW_023416324.1	109923481	23.19			12
NW_023416324.1	109924761	22.53			12
NW_023416324.1	109930805	21.79			12
NW_023416324.1	109936594	18.06			12
NW_023416324.1	110073915	16.76			12
NW_023416324.1	110087890	19.3			12
NW_023416324.1	110122935	16.64			12
NW_023416324.1	110270041	16.99	AGTR1		12
NW_023416324.1	110276177	17.91			12
NW_023416324.1	110277831	20.33			12
NW_023416324.1	110282980	19.21			12
NW_023416324.1	110291562	20.79			12
NW_023416324.1	110293895	19.7			12
NW_023416324.1	110294793	23.82			12
NW_023416324.1	110295963	25.8			12
NW_023416324.1	110299254	19.97			12
NW_023416324.1	110302986	16.56			12
NW_023416324.1	110303223	16.53			12
NW_023416324.1	110311300	17.6			12
NW_023416324.1	110435332	16.48			12
NW_023416324.1	110437300	17.05			12
NW_023416324.1	110439377	17.44			12
NW_023416324.1	110670346	18.16	HLTF		12
NW_023416324.1	110672256	18.32	HLTF		12
NW_023416324.1	110905641	17.59	LOC118675148	CP; also HPS3 in this region	12
NW_023416324.1	111036163	19.95	LOC118676412	CP	12
NW_023416324.1	111470063	17.06			12
NW_023416324.1	111476811	16.64			12
NW_023416324.1	111497162	16.48			12
NW_023416324.1	151471982	17.33	QTRT2		12
NW_023416325.1	13503051	19.17	MAPK1		13
NW_023416325.1	13503757	19.36	MAPK1		13
NW_023416325.1	13506800	18.92	MAPK1		13
NW_023416325.1	13506931	18.88	MAPK1		13
NW_023416325.1	16222367	17.14			13
NW_023416325.1	16224454	16.9			13
NW_023416325.1	16226278	17.47			13
NW_023416325.1	16226298	17.88			13
NW_023416325.1	16226739	20.94			13
NW_023416325.1	16227579	21.57	LOC118678648		13
NW_023416325.1	16227604	20.23	LOC118678648		13
NW_023416325.1	16227867	18.66	LOC118678648		13
NW_023416325.1	16228849	16.27	LOC118678648		13
NW_023416325.1	16229925	17.02	LOC118678648		13
NW_023416325.1	16230458	19.16			13
NW_023416325.1	16231902	16.16			13
NW_023416325.1	16233759	16.63			13
NW_023416325.1	16234860	18.01			13
NW_023416325.1	16244019	17.33			13
NW_023416325.1	16248910	18.4			13
NW_023416325.1	16249750	19.78			13
NW_023416325.1	16251020	23.03			13
NW_023416325.1	16252881	21.11			13
NW_023416325.1	16253134	19.3			13
NW_023416325.1	16253975	17.94			13
NW_023416325.1	17337409	27.73			13
NW_023416325.1	17338827	21.78			13
NW_023416325.1	24989138	17.36	LOC118678267	TBCEL-TECTA	13
NW_023416325.1	24989707	16.39	LOC118678267	TBCEL-TECTA	13
NW_023416325.1	24993093	16.62	LOC118678267	TBCEL-TECTA	13
NW_023416325.1	24994607	16.88	LOC118678267	TBCEL-TECTA	13
NW_023416325.1	24995014	20	LOC118678267	TBCEL-TECTA	13
NW_023416325.1	24996297	21.68	LOC118678267	TBCEL-TECTA	13
NW_023416325.1	24997764	19.2	LOC118678267	TBCEL-TECTA	13
NW_023416325.1	25001940	22.76	LOC118678267	TBCEL-TECTA	13
NW_023416325.1	25003300	19.82	LOC118678267	TBCEL-TECTA	13
NW_023416325.1	25003714	17.4	LOC118678267	TBCEL-TECTA	13
NW_023416325.1	25007627	16.7	LOC118678267	TBCEL-TECTA	13
NW_023416325.1	25007953	17.27	LOC118678267	TBCEL-TECTA	13
NW_023416325.1	25011380	16.62	LOC118678267	TBCEL-TECTA	13
NW_023416325.1	25011853	17.83	LOC118678267	TBCEL-TECTA	13
NW_023416325.1	25015013	18.81	LOC118678267	TBCEL-TECTA	13
NW_023416325.1	25016330	23.57	LOC118678267	TBCEL-TECTA	13
NW_023416325.1	25022999	18.46	LOC118678267	TBCEL-TECTA	13
NW_023416325.1	25024902	18.04	LOC118678267	TBCEL-TECTA	13
NW_023416325.1	25094899	16.41	GRIK4		13
NW_023416325.1	25098333	21.18	GRIK4		13
NW_023416325.1	25100057	16.39	GRIK4		13
NW_023416325.1	25111201	17.93	GRIK4		13
NW_023416333.1	658833	16.62	LOC118649203		20
NW_023416333.1	663817	18.06	LOC118649203		20
NW_023416333.1	666463	19.09	LOC118649203		20
NW_023416333.1	683167	18.5	LOC118649174		20
NW_023416333.1	689232	18.67	LOC118649174		20
NW_023416333.1	689282	17.92	LOC118649174		20
NW_023416333.1	690359	16.46	LOC118649174		20
NW_023416333.1	796389	16.32	LOC118649174		20
NW_023416333.1	842801	16.96	LOC118649208	ZNF737	20
NW_023416333.1	843363	17.04	LOC118649208	ZNF737	20
NW_023416333.1	848880	16.49	LOC118649208	ZNF737	20
NW_023416335.1	20275855	17.24	KCNU1		14
NW_023416335.1	86540249	17.13	SETDB2		14
NW_023416335.1	86541951	18.31	SETDB2		14
NW_023416335.1	86543319	16.8	SETDB2		14
NW_023416335.1	86543995	17.31	SETDB2		14
NW_023416335.1	86545526	17.27	SETDB2		14
NW_023416335.1	86561586	17.66	SETDB2		14
NW_023416335.1	86567220	19.56	SETDB2		14
NW_023416335.1	86569340	20.92	SETDB2		14
NW_023416335.1	86571693	21.63	SETDB2		14
NW_023416335.1	86579923	16.31	SETDB2		14
NW_023416335.1	86580416	19.4	SETDB2		14
NW_023416335.1	86581523	17.03	SETDB2		14
NW_023416335.1	86584715	16.15	SETDB2		14
NW_023416335.1	87037351	16.32			14
NW_023416335.1	87038081	16.87			14
NW_023416335.1	87038202	23.95			14
NW_023416335.1	87042524	16.62			14
NW_023416335.1	90326838	17.29			14
NW_023416335.1	90331493	16.18	LOC118651101		14
NW_023416335.1	90332133	16.36	LOC118651101		14
NW_023416335.1	91786728	16.78			14
NW_023416335.1	91796612	21.37			14
NW_023416335.1	91797954	18.66			14
NW_023416335.1	91798863	21.91			14
NW_023416335.1	91799918	24.75			14
NW_023416335.1	91805288	19.59			14
NW_023416335.1	91812838	18.02			14
NW_023416335.1	91819063	20.05			14
NW_023416335.1	91824051	23.3			14
NW_023416335.1	91836013	23.71	LOC118650490		14
NW_023416335.1	91845527	26.22			14
NW_023416335.1	91849883	23.47			14
NW_023416335.1	91853544	17.48			14
NW_023416335.1	91853630	16.85			14
NW_023416335.1	91855373	16.38			14
NW_023416335.1	91899136	20.77			14
NW_023416335.1	91900462	18.74			14
NW_023416335.1	91900581	20.31			14
NW_023416335.1	91908288	22.08	MED4		14
NW_023416335.1	91948670	16.35	NUDT15		14
NW_023416335.1	91962503	21.15	NUDT15		14
NW_023416335.1	91967974	22.51	NUDT15		14
NW_023416335.1	91974258	19.33	NUDT15		14
NW_023416335.1	91987116	17.98			14
NW_023416335.1	91988459	19.25			14
NW_023416335.1	91990244	18.53			14
NW_023416335.1	91991199	17.94			14
NW_023416335.1	92472351	16.4			14
NW_023416335.1	92475847	16.39			14
NW_023416335.1	92477133	17.22			14
NW_023416335.1	92486298	22.44			14
NW_023416335.1	92488343	19.05			14
NW_023416335.1	92495777	17.3	LRRC63		14
NW_023416335.1	92496190	17.35	LRRC63		14
NW_023416335.1	92503124	18.88	LRRC63		14
NW_023416335.1	92513799	19.14	LRRC63		14
NW_023416335.1	92516017	16.36	LRRC63		14
NW_023416335.1	92726090	19.19			14
NW_023416335.1	92736963	18.76			14
NW_023416335.1	92738381	17.06			14
NW_023416335.1	93115503	16.12	LRCH1		14
NW_023416335.1	93118738	19.34	LRCH1		14
NW_023416335.1	93120773	19.27	LRCH1		14
NW_023416335.1	93135428	17.5	LRCH1		14
NW_023416335.1	93459393	16.65			14
NW_023416335.1	93477734	18.88			14
NW_023416335.1	93509426	18.14			14
NW_023416335.1	93512651	17.48			14
NW_023416335.1	93517078	19.99			14
NW_023416335.1	93518515	17.2			14
NW_023416335.1	93523423	17.53			14
NW_023416335.1	93524625	17.86			14
NW_023416335.1	93529377	19.64			14
NW_023416335.1	93537701	20.76			14
NW_023416335.1	93543468	17.98			14
NW_023416335.1	93544315	18.57			14
NW_023416335.1	93558498	20.33			14
NW_023416335.1	93561962	23.52			14
NW_023416335.1	93568209	24.28			14
NW_023416335.1	93583016	23.35			14
NW_023416335.1	93586558	22			14
NW_023416335.1	93596105	22.04			14
NW_023416335.1	93601190	22.75			14
NW_023416335.1	93603348	20.95			14
NW_023416335.1	93608430	21.33			14
NW_023416335.1	93611907	21.17			14
NW_023416335.1	93615066	21.9			14
NW_023416335.1	93619555	21.35			14
NW_023416335.1	93623039	21.64			14
NW_023416335.1	93626167	21.64			14
NW_023416335.1	93631607	21.64			14
NW_023416335.1	93638904	17.17			14
NW_023416335.1	94227897	19.63	LOC118649751		14
NW_023416335.1	94234467	20.08			14
NW_023416335.1	94235582	18.77			14
NW_023416335.1	94446348	17.55	LOC118650845	MIPEP	14
NW_023416335.1	94457463	16.46	LOC118650845	MIPEP	14
NW_023416335.1	94463214	17.98	LOC118650845	MIPEP	14
NW_023416335.1	94464908	22.7	LOC118650845	MIPEP	14
NW_023416335.1	94959773	16.64			14
NW_023416335.1	94987865	21.44			14
NW_023416335.1	94998444	30.02			14
NW_023416335.1	95003115	26.41			14
NW_023416335.1	95005527	21.2			14
NW_023416335.1	95014279	20.82			14
NW_023416335.1	95025112	19.5			14
NW_023416335.1	95033721	25			14
NW_023416335.1	95045245	26.57			14
NW_023416335.1	95054534	25.56	SACS		14
NW_023416335.1	95064719	22.16	SACS		14
NW_023416335.1	95067283	22.21	SACS		14
NW_023416335.1	95068933	22.71	SACS		14
NW_023416335.1	95071796	23.7	SACS		14
NW_023416335.1	95075942	23.05	SACS		14
NW_023416335.1	95080291	19.38	SACS		14
NW_023416335.1	95081609	20.22	SACS		14
NW_023416335.1	95098272	21.35	SACS		14
NW_023416335.1	95100972	20.4	SACS		14
NW_023416335.1	95122674	18.51	SACS		14
NW_023416335.1	95155691	16.61	SGCG		14
NW_023416335.1	95157524	16.51	SGCG		14
NW_023416335.1	95421647	22.01	PDS5B		14
NW_023416335.1	95439169	24.24	PDS5B		14
NW_023416335.1	95443322	29.26	PDS5B		14
NW_023416335.1	95444157	27.19	PDS5B		14
NW_023416335.1	95458204	28.16	PDS5B		14
NW_023416335.1	95468976	29.28	PDS5B		14
NW_023416335.1	95487899	21.3	PDS5B		14
NW_023416335.1	95491130	17.7	PDS5B		14
NW_023416335.1	95493722	17.97	PDS5B		14
NW_023416335.1	95522189	17.07	PDS5B		14
NW_023416335.1	95528020	17.57	PDS5B		14
NW_023416335.1	95534148	17.95	PDS5B		14
NW_023416335.1	95946253	16.92			14
NW_023416335.1	95952527	16.85			14
NW_023416335.1	95962730	18.5			14
NW_023416335.1	96342753	16.28	LOC118650501		14
NW_023416335.1	96345613	18.22	LOC118650501		14
NW_023416335.1	96379329	21.13			14
NW_023416335.1	96381457	17.29			14
NW_023416335.1	96385352	16.34			14
NW_023416335.1	96551139	16.12			14
NW_023416335.1	96571243	18.27			14
NW_023416335.1	98036285	18.73			14
NW_023416335.1	98046835	19.74			14
NW_023416335.1	98055036	16.24			14
NW_023416335.1	98055685	16.41			14
NW_023416335.1	98064485	21.39	LOC118650506		14
NW_023416335.1	98066062	16.78	LOC118650506		14
NW_023416335.1	98123014	18.02			14
NW_023416335.1	98294211	16.87	NBEA		14
NW_023416335.1	98298884	16.37	NBEA		14
NW_023416335.1	98328425	16.55	NBEA		14
NW_023416335.1	98334295	16.22	NBEA		14
NW_023416335.1	98659422	18.42	NBEA		14
NW_023416335.1	98768687	18.45	NBEA		14
NW_023416335.1	98774934	18.03	NBEA		14
NW_023416335.1	98793336	17.82	NBEA		14
NW_023416335.1	98797246	17.53	NBEA		14
NW_023416335.1	98806588	17.11	NBEA		14
NW_023416335.1	100699316	22.65	ARHGEF4	Also in Myoluc	14
NW_023416335.1	100714077	24	ARHGEF4	Also in Myoluc	14
NW_023416335.1	100716238	24.07	ARHGEF4	Also in Myoluc	14
NW_023416335.1	100731839	18	ARHGEF4	Also in Myoluc	14
NW_023416335.1	100754068	17.08	ARHGEF4	Also in Myoluc	14
NW_023416335.1	100768927	17	ARHGEF4	Also in Myoluc	14
NW_023416335.1	100859874	18.04	FAM168B		14
NW_023416335.1	100872450	16.49	FAM168B		14
NW_023416335.1	100875930	16.48	FAM168B		14
NW_023416335.1	100883385	16.83	FAM168B		14
NW_023416335.1	100886107	16.2			14
NW_023416335.1	100906773	16.52			14
NW_023416335.1	100909480	19.67			14
NW_023416335.1	100991103	19.88	ALG5		14
NW_023416335.1	103242344	16.78	FREM2		14
NW_023416335.1	103262809	19.94	FREM2		14
NW_023416335.1	103281376	20.55	FREM2		14
NW_023416335.1	103283471	25.88	FREM2		14
NW_023416335.1	103286106	25.72	FREM2		14
NW_023416335.1	103292929	21.13	FREM2		14
NW_023416335.1	103304665	17.6	FREM2		14
NW_023416335.1	103321044	16.22	FREM2		14
NW_023416335.1	103496117	22.92	FREM2		14
NW_023416335.1	103497320	23.53	FREM2		14
NW_023416335.1	103505894	28.22	FREM2		14
NW_023416335.1	103542201	26.95	FREM2		14
NW_023416335.1	103548666	23.17	FREM2		14
NW_023416335.1	103555316	22.86	FREM2		14
NW_023416335.1	103559662	22.52	FREM2		14
NW_023416335.1	103560575	18.64	FREM2		14
NW_023416335.1	103577256	17.21			14
NW_023416335.1	103577763	17.05			14
NW_023416335.1	103582969	19.99			14
NW_023416335.1	103587717	20.21			14
NW_023416335.1	103590608	16.38			14
NW_023416335.1	103669795	17.64	PROSER1		14
NW_023416335.1	103687933	17.59	PROSER1		14
NW_023416335.1	103690942	17.29	PROSER1		14
NW_023416335.1	103693480	19.69	PROSER1		14
NW_023416335.1	103707381	20.07	PROSER1		14
NW_023416335.1	103714395	19.28	PROSER1		14
NW_023416335.1	103721658	19.37	NHLRC3		14
NW_023416335.1	103724403	20.25	NHLRC3		14
NW_023416335.1	103731146	20.69	NHLRC3		14
NW_023416335.1	103735384	19.54	NHLRC3		14
NW_023416335.1	103746475	20.91	NHLRC3		14
NW_023416335.1	103780064	26.55			14
NW_023416335.1	103786126	24.17			14
NW_023416335.1	103787721	24.48			14
NW_023416335.1	103796168	24.28			14
NW_023416335.1	103810157	24.15			14
NW_023416335.1	103826142	23.5			14
NW_023416335.1	103826598	23.51			14
NW_023416335.1	103840034	20.1	SMAD9		14
NW_023416335.1	103842562	21.45	SMAD9		14
NW_023416335.1	103859346	17.45	SMAD9		14
NW_023416335.1	103860220	16.1	SMAD9		14
NW_023416335.1	103862052	18.03	SMAD9	Also LOC118650528 in this region	14
NW_023416335.1	103877873	17.45	SMAD9		14
NW_023416335.1	103889842	17.63	SMAD9		14
NW_023416335.1	103897612	16.88	SMAD9		14
NW_023416335.1	103912878	20.2	SMAD9		14
NW_023416335.1	103915889	18.45	SMAD9		14
NW_023416335.1	103916456	17.16	SMAD9		14
NW_023416335.1	104752428	18.65	MICAL3		14
NW_023416335.1	104754972	17.34	MICAL3		14
NW_023416335.1	105262018	16.77	BCL2L13		14
NW_023416335.1	105265508	16.41	BCL2L13		14
NW_023416335.1	105363041	16.19	SLC25A18		14
NW_023416335.1	105549757	19.37	LOC118651019	CECR2	14
NW_023416335.1	105553286	16.97	LOC118651019	CECR2	14
NW_023416335.1	105588179	19.35	LOC118651019	CECR2	14
NW_023416335.1	105597011	18.82	LOC118651019	CECR2	14
NW_023416335.1	105597307	18.78	LOC118651019	CECR2	14
NW_023416335.1	105600692	18.12	LOC118651019	CECR2	14
NW_023416335.1	105608311	16.14	LOC118651019	CECR2	14
NW_023416335.1	105818713	16.23			14
NW_023416335.1	105900649	17.3			14
NW_023416335.1	105913104	17.25			14
NW_023416335.1	105919640	17.18			14
NW_023416335.1	105926730	19.03			14
NW_023416335.1	105929313	20.49			14
NW_023416335.1	105938753	20.24			14
NW_023416335.1	105962874	19.61			14
NW_023416335.1	105970978	19.65			14
NW_023416335.1	105971897	22.97			14
NW_023416335.1	105978548	19.68			14
NW_023416335.1	105979289	23.12			14
NW_023416335.1	105981409	21.72			14
NW_023416335.1	105983365	21.89			14
NW_023416335.1	106001822	23.82			14
NW_023416335.1	106013654	23.16			14
NW_023416335.1	106014123	19.39			14
NW_023416335.1	106016359	16.92			14
NW_023416335.1	106026533	16.95			14
NW_023416335.1	106035061	17.14			14
NW_023416335.1	106044513	16.34			14
NW_023416335.1	106046375	16.79			14
NW_023416335.1	106049102	16.72			14
NW_023416335.1	106052021	17.23			14
NW_023416335.1	106063810	17.1			14
NW_023416335.1	106065007	17.11			14
NW_023416335.1	106067249	17.59			14
NW_023416335.1	106070839	17.6			14
NW_023416335.1	106083510	16.78			14
NW_023416335.1	106129534	18.78			14
NW_023416335.1	106133722	18.43			14
NW_023416335.1	106140091	18.2			14
NW_023416335.1	106146790	17.23			14
NW_023416335.1	106151239	19.91			14
NW_023416335.1	106162480	18.66			14
NW_023416335.1	106759476	18.2			14
NW_023416335.1	106763595	19.75			14
NW_023416335.1	106764230	19.35			14
NW_023416335.1	106765975	18.36			14
NW_023416335.1	107327462	21.13			14
NW_023416335.1	107792653	16.41			14
NW_023416335.1	107835403	21.56			14
NW_023416335.1	107854628	17.92			14
NW_023416335.1	107867554	19.19			14
NW_023416335.1	107868050	19.89			14
NW_023416335.1	107877907	20.2			14
NW_023416335.1	107879800	19.14			14
NW_023416335.1	107883267	18.75			14
NW_023416335.1	107893598	17.89			14
NW_023416335.1	107895576	22.87			14
NW_023416335.1	107903535	23.78			14
NW_023416335.1	107912608	24.37			14
NW_023416335.1	107913877	20.37			14
NW_023416335.1	107916070	25.7			14
NW_023416335.1	107916729	25.63			14
NW_023416335.1	107925839	21.74			14
NW_023416335.1	107928691	25.72			14
NW_023416335.1	107931675	30.8			14
NW_023416335.1	107935079	25.68			14
NW_023416335.1	107935464	19.74			14
NW_023416335.1	107935667	18.93			14
NW_023416335.1	107973430	19.95	MICU2		14
NW_023416335.1	107986892	19.28	MICU2		14
NW_023416335.1	107989926	22.67	MICU2		14
NW_023416335.1	107999063	26.42	MICU2		14
NW_023416335.1	108004734	24.9	MICU2		14
NW_023416335.1	108006414	20.23	MICU2		14
NW_023416335.1	108018232	18.95	MICU2		14
NW_023416335.1	108030236	17.24	MICU2		14
NW_023416335.1	108032442	17.35	MICU2		14
NW_023416335.1	108055709	16.35	MICU2		14
NW_023416335.1	108266386	16.5	SAP18		14
NW_023416335.1	108277880	17.94			14
NW_023416335.1	108280528	18.06			14
NW_023416335.1	108281332	22.79			14
NW_023416335.1	108286764	20.42			14
NW_023416335.1	108289429	20.52			14
NW_023416335.1	108290430	20.95			14
NW_023416335.1	108311136	28.3			14
NW_023416335.1	108335177	26.64			14
NW_023416335.1	108346868	27.72			14
NW_023416335.1	108349896	22.37	LOC118650537		14
NW_023416335.1	108352606	22.77			14
NW_023416335.1	108358998	30.4			14
NW_023416335.1	108362482	37.63			14
NW_023416335.1	108366240	29.11	LOC118651511		14
NW_023416335.1	108367581	29.74			14
NW_023416335.1	108373760	30.93	LATS2		14
NW_023416335.1	108374217	30.98	LATS2		14
NW_023416335.1	108375446	21.15	LATS2		14
NW_023416335.1	108378786	19.83	LATS2		14
NW_023416335.1	108423951	17.27	LATS2		14
NW_023416335.1	108426609	17.51	LATS2		14
NW_023416335.1	108430646	17.33	LATS2		14
NW_023416335.1	108434115	17.05	LATS2		14
NW_023416335.1	108440551	20.13	LATS2		14
NW_023416335.1	108444058	17.12	LATS2		14
NW_023416335.1	108449551	22.03	LATS2		14
NW_023416335.1	108453363	27.1	LATS2		14
NW_023416335.1	108467024	25.56			14
NW_023416335.1	108476173	25.2	LOC118650539	FAM151A	14
NW_023416335.1	108479351	23.19	LOC118650539	FAM151A	14
NW_023416335.1	108483965	23.6	LOC118650539	FAM151A	14
NW_023416335.1	108486409	23.84	LOC118650539	FAM151A	14
NW_023416335.1	108500514	23.67	LOC118650539	FAM151A	14
NW_023416335.1	108507211	22.7	LOC118650539	FAM151A	14
NW_023416335.1	108507772	30.06	LOC118650539	FAM151A	14
NW_023416335.1	108511952	30.61			14
NW_023416335.1	108512660	31.75			14
NW_023416335.1	108516688	25.89			14
NW_023416335.1	108521496	24.52			14
NW_023416335.1	108522615	20.69			14
NW_023416335.1	108535278	19.04	XPO4		14
NW_023416335.1	108536691	18.39	XPO4		14
NW_023416335.1	108539156	17.63	XPO4		14
NW_023416335.1	108572624	18.81	XPO4		14
NW_023416335.1	108626735	20.81	XPO4		14
NW_023416335.1	108632413	25.02	XPO4		14
NW_023416335.1	108635622	20.8	XPO4		14
NW_023416335.1	108658527	19.52	XPO4		14
NW_023416335.1	108667097	18.84	XPO4		14
NW_023416335.1	108681127	17.96			14
NW_023416335.1	108685033	18.41	EEF1AKMT1		14
NW_023416335.1	108691008	19.55	EEF1AKMT1		14
NW_023416335.1	108694610	19.36	EEF1AKMT1		14
NW_023416335.1	108698831	18.98	EEF1AKMT1		14
NW_023416335.1	108705494	22.82	EEF1AKMT1		14
NW_023416335.1	108715168	19.85	IL17D		14
NW_023416335.1	108723058	19.62	IL17D		14
NW_023416335.1	108728909	20.52	IL17D		14
NW_023416335.1	108731214	20.79	IL17D		14
NW_023416335.1	109554419	22.56	N4BP2L2		14
NW_023416335.1	109713705	16.13	ATP12A		14
NW_023416335.1	109722276	16.31	ATP12A		14
NW_023416335.1	109731792	17.13			14
NW_023416335.1	110504292	16.4	ZMYM2		14
NW_023416335.1	110522282	16.19	ZMYM2		14
NW_023416335.1	149216988	17.2	GRIP1		14
NW_023416335.1	149218188	25.28	GRIP1		14
NW_023416335.1	149220572	26.48	GRIP1		14
NW_023416335.1	149222858	16.83	GRIP1		14
NW_023416336.1	1199553	16.29	TSGA10		21
NW_023416336.1	1207208	19.7	TSGA10		21
NW_023416336.1	1209945	27.74	TSGA10		21
NW_023416336.1	1210051	29.81	TSGA10		21
NW_023416336.1	1210284	29.92	TSGA10		21
NW_023416336.1	1213822	28.94	TSGA10		21
NW_023416336.1	1213956	22.56	TSGA10		21
NW_023416336.1	1214472	18.84	TSGA10		21
NW_023416336.1	1228385	17.92	TSGA10		21
NW_023416336.1	1231340	16.91	TSGA10		21
NW_023416336.1	1232805	16.18	TSGA10		21
NW_023416336.1	1233727	21.9	TSGA10		21
NW_023416336.1	1235416	30.78	TSGA10		21
NW_023416336.1	1237403	29.66	TSGA10		21
NW_023416336.1	1238279	22.46	TSGA10		21
NW_023416336.1	1305902	18.92	TSGA10		21
NW_023416342.1	1733048	16.72			22
NW_023416357.1	38436523	18.88	TNPO1		15
NW_023416357.1	50395438	18.59	LOC118655663		15
NW_023416357.1	50398258	18.89	LOC118655663		15
NW_023416357.1	50590792	16.42	LOC118656968		15
NW_023416357.1	50631042	16.41	LOC118656968		15
NW_023416357.1	50632813	16.63	LOC118656968		15
NW_023416357.1	53752379	16.11			15
NW_023416357.1	79195218	16.11			15
NW_023416357.1	79198102	24.58			15
NW_023416357.1	79198146	24.58			15
NW_023416357.1	79203144	35.91	SLC27A6		15
NW_023416357.1	79204127	28.25	SLC27A6		15
NW_023416357.1	79204175	18.7	SLC27A6		15
NW_023416357.1	79206177	18.66	SLC27A6		15
NW_023416357.1	79208425	16.17	SLC27A6		15
NW_023416357.1	85633566	16.57	AUTS2		15
NW_023416357.1	85897009	18.09	AUTS2		15
NW_023416357.1	109185423	16.54	LOC118656595	ABCA3	15
NW_023416357.1	109189621	18.95	LOC118656595	ABCA3	15
NW_023416357.1	109189877	19.92	LOC118656595	ABCA3	15
NW_023416357.1	109198101	19.23	LOC118656595	ABCA3	15
NW_023416357.1	109205423	23.33	LOC118656595	ABCA3	15
NW_023416357.1	109210289	21.07	LOC118656595	ABCA3	15
NW_023416357.1	109213306	20.81	LOC118656595	ABCA3	15
NW_023416357.1	109216211	22.22	LOC118656595	ABCA3	15
NW_023416357.1	109219419	21.1	LOC118656595	ABCA3	15
NW_023416357.1	109227494	19.01	LOC118656595	ABCA3	15
NW_023416357.1	109228017	19.32	LOC118656595	ABCA3	15
NW_023416357.1	109233508	16.89	LOC118656595	ABCA3	15
NW_023416357.1	109237862	16.89	LOC118656595	ABCA3	15
NW_023416357.1	109246693	17.55	LOC118656595	ABCA3	15
NW_023416357.1	109257486	19.74	LOC118656595	ABCA3	15
NW_023416357.1	109258797	20.69	LOC118656595	ABCA3	15
NW_023416357.1	109267634	21.26	LOC118656595	ABCA3	15
NW_023416357.1	109267809	21.23	LOC118656595	ABCA3	15
NW_023416357.1	109277337	25.15	LOC118656595	ABCA3	15
NW_023416357.1	109285659	22.96	LOC118656595	ABCA3	15
NW_023416357.1	109287258	18.77	LOC118656595	ABCA3	15
NW_023416357.1	109292306	18.66	LOC118656595	ABCA3	15
NW_023416357.1	109293174	17.66	LOC118656595	ABCA3	15
NW_023416357.1	109294332	17.09	LOC118656595	ABCA3	15
NW_023416357.1	109322715	16.8	LOC118656595	ABCA3	15
NW_023416357.1	109329394	19.74	LOC118656595	ABCA3	15
NW_023416357.1	109334244	16.36	LOC118656595	ABCA3	15
NW_023416357.1	109334706	16.41	LOC118656595	ABCA3	15
NW_023416357.1	109339361	17.08	LOC118656595	ABCA3	15
NW_023416357.1	109344871	16.86	LOC118656595	ABCA3	15
NW_023416357.1	109523171	16.22	LOC118656596	ABCA3	15
NW_023416357.1	109530702	18.49	LOC118656596	ABCA3	15
NW_023416357.1	109532263	17.78	LOC118656596	ABCA3	15
NW_023416357.1	109536709	17.27	LOC118656596	ABCA3	15
NW_023416357.1	109538020	17.77	LOC118656596	ABCA3	15
NW_023416367.1	156809	16.11	IL1A		23
NW_023416367.1	157131	17.12	IL1A		23
NW_023416367.1	157363	17.79	IL1A		23
NW_023416367.1	158875	19.53	IL1A		23
NW_023416367.1	165856	17.15			23
NW_023416367.1	168964	19.31			23
NW_023416367.1	169070	20.39			23
NW_023416367.1	169703	16.87			23
NW_023416367.1	170809	23.76			23
NW_023416367.1	170855	23.43			23
NW_023416367.1	171794	20.23			23
NW_023416368.1	52318841	18.85	OTUD4		16
NW_023416368.1	52321390	18.34	OTUD4		16
NW_023416368.1	52322690	18.6	OTUD4		16
NW_023416368.1	52323574	17.12	OTUD4		16
NW_023416368.1	67294487	19.18	SPOCK3		16
NW_023416368.1	67295754	22.45	SPOCK3		16
NW_023416368.1	67295948	30.68	SPOCK3		16
NW_023416368.1	67299202	25.45	SPOCK3		16
NW_023416368.1	67299783	24.86	SPOCK3		16
NW_023416368.1	67300198	24.9	SPOCK3		16
NW_023416368.1	67300803	19.95	SPOCK3		16
NW_023416368.1	75781434	16.88	HMBOX1		16
NW_023416368.1	75782037	19.88	HMBOX1		16
NW_023416368.1	75784666	20.36	HMBOX1		16
NW_023416368.1	75785690	18.01	HMBOX1		16
NW_023416368.1	75786572	19.31	HMBOX1		16
NW_023416368.1	75787564	18.98	HMBOX1		16
NW_023416368.1	75789167	21.62	HMBOX1		16
NW_023416368.1	75789628	23.07	HMBOX1		16
NW_023416368.1	75790414	22.74	HMBOX1		16
NW_023416368.1	75790632	22.91	HMBOX1		16
NW_023416368.1	75790833	22.15	HMBOX1		16
NW_023416368.1	75791609	17.71	HMBOX1		16
NW_023416368.1	75792237	21.92	HMBOX1		16
NW_023416368.1	75792769	21.79	HMBOX1		16
NW_023416368.1	75793303	23.04	HMBOX1		16
NW_023416368.1	75793718	23.21	HMBOX1		16
NW_023416368.1	75794332	19.08	HMBOX1		16
NW_023416368.1	75795230	18.98	HMBOX1		16
NW_023416368.1	75797337	19.46	HMBOX1		16
NW_023416368.1	75797489	23.63	HMBOX1		16
NW_023416368.1	75797668	21.86	HMBOX1		16
NW_023416368.1	75797892	22.05	HMBOX1		16
NW_023416368.1	75798613	22.8	HMBOX1		16
NW_023416368.1	75799048	23.77	HMBOX1		16
NW_023416368.1	75799986	23.85	HMBOX1		16
NW_023416368.1	75801048	23.54	HMBOX1		16
NW_023416368.1	75803607	28.4	HMBOX1		16
NW_023416368.1	75803751	28.52	HMBOX1		16
NW_023416368.1	75804855	28.3	HMBOX1		16
NW_023416368.1	75808748	29.08	HMBOX1		16
NW_023416368.1	75815231	26.2	HMBOX1		16
NW_023416368.1	75817546	26.26	HMBOX1		16
NW_023416368.1	75823798	25.33	HMBOX1		16
NW_023416368.1	75833796	19.76	HMBOX1		16
NW_023416368.1	85916669	18.52	LOC118658771	ZNF14	16
NW_023416368.1	96861010	16.1	GJC2		16
NW_023416368.1	98303497	19.79	MAML1		16
NW_023416368.1	98303721	19.3	MAML1		16
NW_023416368.1	98342848	16.23	MAML1		16
NW_023416368.1	98346263	16.65	MAML1		16
NW_023416379.1	10944993	17.3			17
NW_023416379.1	10945113	16.57			17
NW_023416379.1	10979050	19.04	LOC118660632		17
NW_023416379.1	10979208	20.08	LOC118660632		17
NW_023416379.1	10987238	20.34			17
NW_023416379.1	10987572	20.39			17
NW_023416379.1	10988617	19.95			17
NW_023416379.1	10988781	20.24			17
NW_023416379.1	10989204	16.18			17
NW_023416379.1	46685626	17.28			17
NW_023416379.1	46687532	16.09			17
NW_023416379.1	46688752	19.47			17
NW_023416379.1	57977567	16.76			17
NW_023416379.1	57978879	17.43			17
NW_023416379.1	58022174	18.66			17
NW_023416379.1	58078323	18.25			17
NW_023416379.1	58081480	30.73			17
NW_023416379.1	58082381	20.52			17
NW_023416379.1	58082622	21.96			17
NW_023416379.1	58082856	23.62			17
NW_023416379.1	58083057	23.67			17
NW_023416379.1	58083928	25.06			17
NW_023416379.1	58087350	20.34			17
NW_023416379.1	58090163	20.97			17
NW_023416379.1	58095404	23.83			17
NW_023416379.1	58099378	25.97			17
NW_023416379.1	58100890	27.31			17
NW_023416379.1	58103007	28.1			17
NW_023416379.1	58103555	22.63			17
NW_023416379.1	58104183	23.63			17
NW_023416379.1	58104504	17.08			17
NW_023416390.1	13617455	17.99			18
NW_023416390.1	13618212	17.77			18
NW_023416390.1	13618838	17.28			18
NW_023416390.1	13620451	16.69			18
NW_023416390.1	13648787	16.06			18
NW_023416390.1	13649314	16.73			18
NW_023416390.1	13649347	18.01			18
NW_023416390.1	13649642	18.77			18
NW_023416390.1	24492307	16.5			18
NW_023416390.1	54622572	17.9	LOC118662046		18
NW_023416390.1	54622651	17.96	LOC118662046		18
NW_023416390.1	54622930	18.07	LOC118662046		18
NW_023416390.1	54623116	17.95	LOC118662046		18
NW_023416390.1	54623966	17.28	LOC118662046		18
NW_023416390.1	54624211	16.41	LOC118662046		18
NW_023416390.1	54624559	16.35	LOC118662046		18
NW_023416390.1	54625077	16.13	LOC118662046		18
NW_023416390.1	56997210	16.49	CCDC148		18
NW_023416390.1	93882933	17.98	UGGT1		18
NW_023416390.1	93889854	17.92	UGGT1		18
NW_023416390.1	93892966	20.44	UGGT1		18
NW_023416390.1	93894954	23.74	UGGT1		18
NW_023416390.1	93901359	25.12	UGGT1		18
NW_023416390.1	93903854	23	UGGT1		18
NW_023416390.1	93905042	20.52	UGGT1		18
NW_023416390.1	93907913	16.79	UGGT1		18
NW_023416390.1	93921042	17.34	UGGT1		18
NW_023416390.1	93982669	16.22	UGGT1		18
NW_023416390.1	93986243	16.21	UGGT1		18
NW_023416390.1	94083469	16.3			18
NW_023416390.1	94087948	17.69			18
NW_023416401.1	20362486	18.87	ACTR5		19
NW_023416401.1	20363150	27.74	ACTR5		19
NW_023416401.1	20363336	27.65	ACTR5		19
NW_023416401.1	20364300	23.1	ACTR5		19
NW_023416401.1	20365818	18.65	ACTR5		19
NW_023416401.1	20366609	17.58	ACTR5		19
NW_023416401.1	20366941	17	ACTR5		19
NW_023416401.1	20367323	16.61	ACTR5		19
NW_023416401.1	20402407	16.76	LOC118663223	Also PPP1R16B in this region	19
NW_023416401.1	20402632	19.71	LOC118663223	Also PPP1R16B in this region	19
NW_023416401.1	20402900	20.95	LOC118663223	Also PPP1R16B in this region	19
NW_023416401.1	20403075	21.28	LOC118663223	Also PPP1R16B in this region	19
NW_023416401.1	20403551	21.99	LOC118663223	Also PPP1R16B in this region	19
NW_023416401.1	20403577	16.37	LOC118663223		19
NW_023416401.1	27726484	16.49	ARFGEF2		19
NW_023416401.1	39270242	19.81	ABHD3		19
NW_023416401.1	66215386	17.48			19
NW_023416401.1	66401380	16.19			19
NW_023416401.1	66413822	17.89			19
NW_023416401.1	66414604	20.89			19
NW_023416401.1	66416840	19.07			19
NW_023416401.1	66420641	17.54			19
NW_023416401.1	75691294	16.51			19
NW_023416401.1	75691339	17.1			19
NW_023416401.1	75691841	17.59			19
NW_023416401.1	75691984	18.01			19
NW_023416401.1	88393994	16.79	RAB22A		19
NW_023416401.1	88394309	17.44	RAB22A		19
NW_023416401.1	88394556	17.75	RAB22A		19
NW_023416401.1	88396226	16.68	RAB22A		19
NW_023416401.1	88398596	17.34	RAB22A		19
NW_023416401.1	88399586	17.76	RAB22A		19
NW_023416401.1	88403087	17.55	RAB22A		19
NW_023416401.1	88462102	17.45	VAPB		19
NW_023416401.1	88463549	18.82	VAPB		19
NW_023416401.1	91230327	17.59	TAF4		19
NW_023416401.1	91232147	17.78	TAF4		19
NW_023416401.1	91232527	19.53	TAF4		19
NW_023416401.1	91234800	21.68	TAF4		19
NW_023416401.1	91236188	18.84	LOC118663720		19
NW_023416401.1	91241909	17.65	TAF4		19
NW_023416401.1	91244158	18.13	TAF4		19
NW_023416401.1	92470539	16.17	TPD52L2		19
NW_023416401.1	92473531	17.95	TPD52L2		19
NW_023416401.1	92474524	16.22	TPD52L2		19
NW_023416401.1	92486678	19.55	DNAJC5		19
NW_023416401.1	92490715	20.49	DNAJC5		19
NW_023416401.1	92492363	22.12	DNAJC5		19
NW_023416401.1	92501044	18.19	DNAJC5		19
NW_023416401.1	92510858	19.32			19
NW_023416401.1	92519575	19.16	UCKL1		19
NW_023416401.1	92523457	19.01	UCKL1		19
NW_023416401.1	92524249	17.89	UCKL1		19
NW_023416401.1	92534154	16.32	LOC118663633	ZNF512B	19
NW_023416401.1	92534194	16.22	LOC118663633	ZNF512B	19
NW_023416401.1	92599111	17.62			19
NW_023416401.1	92608158	21.95	TCEA2		19
NW_023416401.1	92617468	18.08	TCEA2		19
NW_023416401.1	92622059	18.32	TCEA2		19
NW_023416401.1	92639550	17.85	OPRL1		19
