# Supplementary material for: Signals of positive selection in genomes of palearctic Myotis-bats coexisting with a fungal pathogen
Source: BMC Genomics. 2024 Sep 3;25:828. doi: 10.1186/s12864-024-10722-3 (PMC11370307; doi:10.1186/s12864-024-10722-3)
Supplement: Supplementary file 30 — Supplementary Material 30 [file 12864_2024_10722_MOESM30_ESM.xlsx]

## Sheet: 2lnl_Tests
Gene	lnL							M0:M3			M1a:M2a			M7:M8			M8a:M8
	M0	M1a	M2a	M3	M7	M8	M8a	2lnl	pvalue	Corrected pvalue	2lnl	pvalue	Corrected pvalue	2lnl	pvalue	Corrected pvalue	2lnl	pvalue	Corrected pvalue
C3	-11544.7	-11214	-11089.7	-11076.7	-11215.7	-11090.1	-11214	936.02	2.61234e-201	7.83703e-199	248.627	1.02663e-54	3.07988e-52	251.092	2.99202e-55	8.97606e-53	247.738	8.08443e-56	2.42533e-53
PTPRC	-8417.77	-8148.97	-8061.34	-8049.56	-8149.22	-8061.58	-8148.97	736.416	4.53506e-158	1.35598e-155	175.273	8.71011e-39	2.60432e-36	175.278	8.68535e-39	2.59692e-36	174.791	6.65009e-40	1.98838e-37
CLEC12A	-2062.14	-2018.72	-1960.25	-1959.96	-2019.05	-1960.26	-2018.72	204.357	4.34626e-43	1.28649e-40	116.936	4.05267e-26	1.2077e-23	117.582	2.93421e-26	8.74395e-24	116.926	2.98019e-27	8.88097e-25
CD2	-2016.83	-1996.91	-1951.06	-1950.67	-1996.99	-1951.06	-1996.91	132.315	1.24495e-27	3.5481e-25	91.7112	1.21667e-20	3.61351e-18	91.8715	1.12296e-20	3.3352e-18	91.7097	1.0037e-21	2.98098e-19
ANKRD17	-10490.6	-10439.3	-10402.4	-10402.4	-10439.4	-10402.5	-10439.3	176.52	4.16777e-37	1.21699e-34	73.691	9.95853e-17	2.94773e-14	73.9316	8.83012e-17	2.61372e-14	73.6507	9.32397e-18	2.7599e-15
NUTM1	-6991.24	-6980.86	-6951.18	-6949.44	-6980.99	-6951.19	-6980.86	83.5844	3.02861e-17	8.14697e-15	59.3533	1.29296e-13	3.81424e-11	59.6049	1.14013e-13	3.36339e-11	59.3371	1.32851e-14	3.9191e-12
ANXA1	-2007.08	-1968.18	-1939.69	-1939.69	-1968.34	-1939.69	-1968.18	134.775	3.7071e-28	1.06023e-25	56.9805	4.23486e-13	1.24505e-10	57.2958	3.61716e-13	1.06344e-10	56.9803	4.40191e-14	1.29416e-11
BTLA	-1820.27	-1805.22	-1776.89	-1776.25	-1805.45	-1776.9	-1805.22	88.0282	3.45362e-18	9.39385e-16	56.6555	4.98205e-13	1.45974e-10	57.098	3.99323e-13	1.17001e-10	56.6413	5.23023e-14	1.53246e-11
FGG	-2952.75	-2916.13	-2887.81	-2884.82	-2916.49	-2888.15	-2916.13	135.869	2.16171e-28	6.2041e-26	56.6342	5.03553e-13	1.47037e-10	56.6734	4.93765e-13	1.43686e-10	55.9485	7.43931e-14	2.17228e-11
TLR8	-4960.07	-4904.7	-4879.01	-4877.59	-4905.92	-4879.13	-4904.7	164.963	1.25986e-34	3.66619e-32	51.3705	6.99919e-12	2.03676e-09	53.5834	2.31476e-12	6.71281e-10	51.1395	8.6028e-13	2.50341e-10
DNAH12	-17577.7	-17504.6	-17480.5	-17480.5	-17509.1	-17480.6	-17504.6	194.285	6.35994e-41	1.87618e-38	48.1526	3.49782e-11	1.01437e-08	57.0917	4.00582e-13	1.17001e-10	48.1086	4.03244e-12	1.16941e-09
APOBEC3G	-1638.7	-1610.4	-1586.34	-1585.21	-1610.4	-1586.54	-1610.4	106.985	3.19734e-22	8.92057e-20	48.1211	3.55337e-11	1.02692e-08	47.7095	4.36528e-11	1.26157e-08	47.7074	4.94829e-12	1.43006e-09
MMP3	-1853.93	-1835.23	-1811.89	-1810.53	-1835.42	-1811.91	-1835.23	86.7899	6.32633e-18	1.71444e-15	46.6657	7.35647e-11	2.11866e-08	47.0162	6.1739e-11	1.77808e-08	46.6331	8.56013e-12	2.46532e-09
FGB	-2288.03	-2257.28	-2234.58	-2234.58	-2257.28	-2234.59	-2257.28	106.894	3.34374e-22	9.29561e-20	45.4003	1.38499e-10	3.97493e-08	45.3938	1.38954e-10	3.98798e-08	45.3913	1.61347e-11	4.63065e-09
ICAM1	-3386.47	-3343.75	-3322.49	-3322.48	-3344.65	-3322.49	-3343.75	127.984	1.05095e-26	2.98469e-24	42.5302	5.81687e-10	1.65781e-07	44.3109	2.38789e-10	6.82938e-08	42.5186	7.00122e-11	2.00235e-08
FFAR2	-1987.39	-1951.58	-1930.26	-1929.94	-1951.85	-1930.34	-1951.58	114.895	6.57118e-24	1.85964e-21	42.635	5.51977e-10	1.57866e-07	43.0282	4.53475e-10	1.29241e-07	42.472	7.16997e-11	2.04344e-08
FGA	-5184.63	-5149.61	-5128.82	-5128.8	-5150.23	-5128.81	-5149.61	111.658	3.22405e-23	9.05958e-21	41.5806	9.35145e-10	2.65581e-07	42.8267	5.01546e-10	1.42439e-07	41.6012	1.11922e-10	3.17858e-08
CD207	-1829.03	-1808.66	-1788.42	-1788.42	-1808.67	-1788.42	-1808.66	81.2197	9.60627e-17	2.57448e-14	40.4722	1.62768e-09	4.60633e-07	40.4966	1.60794e-09	4.55048e-07	40.469	1.99765e-10	5.65336e-08
TNFSF4	-776.563	-769.977	-751.942	-751.942	-769.99	-751.943	-769.977	49.2415	5.19923e-10	1.28421e-07	36.0688	1.47153e-08	4.14971e-06	36.0942	1.45293e-08	4.08274e-06	36.0674	1.90612e-09	5.37525e-07
MPO	-3843.06	-3765.68	-3747.81	-3747.05	-3767.64	-3747.84	-3765.68	192.002	1.96783e-40	5.78542e-38	35.7397	1.73467e-08	4.87443e-06	39.5967	2.52171e-09	7.11123e-07	35.6768	2.32919e-09	6.54502e-07
KCNU1	-5969.51	-5943.17	-5927.65	-5927.65	-5943.2	-5927.66	-5943.17	83.7239	2.8292e-17	7.63885e-15	31.0289	1.82874e-07	5.10218e-05	31.0956	1.76875e-07	4.91713e-05	31.0193	2.55476e-08	7.12777e-06
CP	-5184.33	-5165.67	-5151.05	-5151.02	-5165.68	-5151.04	-5165.67	66.6058	1.18052e-13	3.09295e-11	29.2581	4.43294e-07	0.000122793	29.283	4.37807e-07	0.000120397	29.2767	6.27449e-08	1.74431e-05
CXCL16	-1731.59	-1727.18	-1712.65	-1712.65	-1727.34	-1712.65	-1727.18	37.8787	1.18702e-07	2.75389e-05	29.0775	4.85183e-07	0.000133911	29.3846	4.16118e-07	0.000114848	29.0769	6.95613e-08	1.92685e-05
APOC3	-782.309	-771.281	-756.775	-752.937	-771.301	-756.777	-771.281	58.7443	5.32499e-12	1.35787e-09	29.0121	5.01301e-07	0.000137858	29.0474	4.92531e-07	0.000134954	29.0087	7.20543e-08	1.9887e-05
LRPPRC	-6542.5	-6517.32	-6503.19	-6503.19	-6518.22	-6503.19	-6517.32	78.6229	3.40942e-16	9.10316e-14	28.2659	7.28003e-07	0.000199473	30.066	2.9597e-07	8.19836e-05	28.2624	1.05933e-07	2.91317e-05
TPO	-4180.63	-4122.39	-4107.45	-4107.38	-4125.82	-4108.59	-4122.41	146.509	1.13919e-30	3.29225e-28	29.8787	3.25034e-07	9.03595e-05	34.4547	3.29805e-08	9.23454e-06	27.6238	1.47357e-07	4.03759e-05
IL20	-1384.43	-1373.7	-1359.87	-1359.53	-1373.7	-1359.89	-1373.7	49.8092	3.95778e-10	9.85488e-08	27.6716	9.79933e-07	0.000267522	27.6163	1.0074e-06	0.000273006	27.6161	1.47941e-07	4.0388e-05
CSPG4	-11961.2	-11923	-11909.6	-11908.7	-11924.2	-11909.7	-11923	104.995	8.49113e-22	2.34355e-19	26.685	1.60481e-06	0.000434904	29.0229	4.98611e-07	0.000136121	26.5662	2.54667e-07	6.90147e-05
TFRC	-3919.41	-3884.1	-3870.66	-3870.66	-3884.15	-3870.66	-3884.1	97.4915	3.36321e-20	9.21519e-18	26.8608	1.46976e-06	0.000399774	26.9697	1.39186e-06	0.000375802	26.8607	2.18664e-07	5.94765e-05
ANK2	-21328	-21155.4	-21143.5	-21142	-21158.9	-21144.8	-21155.4	372.045	3.04277e-79	9.06745e-77	23.681	7.20682e-06	0.00194584	28.1798	7.60022e-07	0.000206726	21.2667	3.99617e-06	0.00107897
TLR4	-5080.56	-5062.27	-5051.75	-5051.75	-5062.51	-5051.75	-5062.27	57.6285	9.1317e-12	2.31945e-09	21.0492	2.68676e-05	0.00722739	21.5173	2.12611e-05	0.00569797	21.0471	4.48133e-06	0.00120548
ITGAL	-7671.04	-7587.21	-7576.81	-7576.71	-7588.42	-7576.71	-7587.23	188.668	1.02458e-39	3.00201e-37	20.81	3.02811e-05	0.00811533	23.414	8.23603e-06	0.00221549	21.0388	4.50073e-06	0.00120619
TM4SF20	-874.467	-873.666	-863.371	-863.371	-873.709	-863.371	-873.666	22.1924	0.000183495	0.035965	20.5895	3.38109e-05	0.0090275	20.6769	3.23638e-05	0.00860878	20.5894	5.6909e-06	0.00151947
FAM221B	-2007.64	-2003.46	-1993.35	-1993.35	-2003.55	-1993.35	-2003.46	28.5928	9.4569e-06	0.00200486	20.2202	4.06665e-05	0.0108173	20.4015	3.71418e-05	0.00984258	20.219	6.90644e-06	0.00183711
CLEC5A	-1240.03	-1231.14	-1221.44	-1221.43	-1231.15	-1221.44	-1231.14	37.1914	1.64497e-07	3.76698e-05	19.3959	6.14084e-05	0.0162732	19.4246	6.05344e-05	0.0159811	19.4003	1.05991e-05	0.00280876
SAMD15	-3860.01	-3859.86	-3851.25	-3848.83	-3860.94	-3851.25	-3859.86	22.3593	0.000169974	0.0334849	17.2153	0.000182704	0.0480512	19.385	6.17457e-05	0.0162391	17.2151	3.33778e-05	0.00877835
BCLAF3	-2642.22	-2639.32	-2629.87	-2629.86	-2639.41	-2629.87	-2639.32	24.7026	5.77326e-05	0.0117197	18.8916	7.90188e-05	0.020861	19.0868	7.16739e-05	0.0187786	18.8935	1.38225e-05	0.00364914
IL1R1	-3960.34	-3938.78	-3930.24	-3930.24	-3938.89	-3930.25	-3938.78	60.2031	2.62934e-12	6.7574e-10	17.0645	0.000197013	0.0516175	17.2742	0.0001774	0.0463014	17.0473	3.64599e-05	0.0095525
CAGE1	-2888.74	-2884.28	-2867.09	-2866.37	-2884.28	-2867.14	-2884.28	44.7441	4.49411e-09	1.07409e-06	34.3917	3.40363e-08	9.53016e-06	34.2852	3.58981e-08	1.00156e-05	34.2851	4.76008e-09	1.33282e-06
CSF3	-757.483	-755.284	-747.133	-747.133	-755.574	-747.15	-755.291	20.7003	0.000363074	0.0688046	16.3021	0.000288435	0.0752814	16.8474	0.000219606	0.0570975	16.2822	5.45735e-05	0.0142437
IL17A	-1083.95	-1076.28	-1068.23	-1067.55	-1076.35	-1068.23	-1076.28	32.7942	1.31614e-06	0.000292183	16.0907	0.000320582	0.0833513	16.2366	0.00029804	0.0768942	16.0907	6.03792e-05	0.0156986
IL17C	-1288.44	-1282.71	-1274.97	-1274.97	-1282.77	-1274.98	-1282.71	26.9357	2.04825e-05	0.00426037	15.48	0.000435064	0.112682	15.5841	0.000413007	0.106143	15.4738	8.36563e-05	0.021667
CD86	-1243.3	-1240.38	-1232.67	-1232.67	-1240.41	-1232.67	-1240.38	21.2606	0.000281134	0.0542588	15.4145	0.000449559	0.115537	15.4766	0.000435822	0.11157	15.4145	8.63246e-05	0.0222718
PRDM5	-4391.03	-4350.11	-4342.38	-4342.36	-4350.65	-4342.44	-4350.11	97.3457	3.61224e-20	9.86142e-18	15.4583	0.000439827	0.113475	16.4172	0.000272299	0.0705254	15.3342	9.00701e-05	0.023148
S100A12	-790.771	-782.212	-774.646	-774.646	-782.219	-774.646	-782.212	32.2511	1.69981e-06	0.000373958	15.1334	0.000517388	0.132451	15.1459	0.00051417	0.131113	15.133	0.000100198	0.0256508
THBS1	-4388.62	-4344.67	-4337.16	-4337.11	-4347.95	-4337.42	-4344.67	103.009	2.24898e-21	6.1847e-19	15.0274	0.00054556	0.139118	21.0679	2.66172e-05	0.00710678	14.5051	0.000139779	0.0356438
C16orf46	-2357.3	-2352.98	-2346.21	-2346.03	-2352.99	-2346.07	-2352.98	22.5425	0.000156261	0.0309397	13.551	0.00114141	0.289918	13.8231	0.0009962	0.251042	13.8147	0.000201748	0.0512439
PAPPA2	-10108.4	-10084.1	-10077.4	-10077.3	-10084.5	-10077.3	-10084.1	62.3165	9.45003e-13	2.44756e-10	13.3354	0.00127132	0.320372	14.3505	0.000765281	0.194381	13.597	0.000226553	0.0573179
S100A8	-607.165	-589.34	-582.633	-582.633	-589.461	-582.633	-589.266	49.0645	5.66078e-10	1.39255e-07	13.4133	0.00122274	0.309353	13.6558	0.00108315	0.271871	13.2664	0.000270207	0.0680922
ANKS6	-3828.22	-3805.33	-3798.78	-3798.76	-3805.34	-3798.76	-3805.33	58.9231	4.8838e-12	1.25025e-09	13.0963	0.00143273	0.359616	13.1434	0.00139942	0.345657	13.1318	0.000290322	0.0728708
PTGS2	-3511.36	-3502.29	-3496.1	-3496.1	-3502.69	-3496.11	-3502.3	30.5379	3.80316e-06	0.000821482	12.3963	0.00203317	0.502192	13.1705	0.0013806	0.34239	12.3887	0.000431942	0.107122
MRPL35	-653.675	-653.222	-646.83	-646.83	-653.228	-646.83	-653.222	13.6904	0.00835176	1	12.7833	0.00167552	0.418879	12.7946	0.00166608	0.408191	12.7831	0.000349773	0.0874432
MMP9	-3700.08	-3652	-3645.65	-3645.62	-3652.8	-3645.63	-3652	108.902	1.24804e-22	3.49452e-20	12.6943	0.00175174	0.436184	14.3271	0.000774309	0.1959	12.7327	0.000359317	0.08947
CEP290	-9664.13	-9644.99	-9638.73	-9638.22	-9645.16	-9638.83	-9644.99	51.8126	1.5097e-10	3.77424e-08	12.5274	0.00190419	0.47224	12.6677	0.00177523	0.431381	12.3263	0.000446617	0.110314
PIH1D2	-1364.36	-1362.57	-1356.55	-1356.56	-1362.57	-1356.55	-1362.57	15.6077	0.00359334	0.600088	12.0316	0.0024399	0.600216	12.0442	0.00242459	0.579477	12.0375	0.000521416	0.128268
SELE	-3668.38	-3592.8	-3587.04	-3586.82	-3593.64	-3586.89	-3592.8	163.128	3.1182e-34	9.04279e-32	11.5132	0.00316184	0.768327	13.4918	0.00117572	0.293331	11.8271	0.000583739	0.143016
IFNAR1	-3347.5	-3316.73	-3310.82	-3310.82	-3316.86	-3310.82	-3316.73	73.3637	4.41983e-15	1.17568e-12	11.8255	0.00270474	0.662662	12.069	0.00239466	0.57472	11.8144	0.000587742	0.143409
CSF3R	-4535.96	-4513.99	-4508.17	-4508.1	-4514.2	-4508.12	-4513.99	55.7206	2.29475e-11	5.78277e-09	11.6432	0.00296291	0.722951	12.1606	0.00228749	0.551286	11.7461	0.000609725	0.148163
EEF1AKMT1	-1014.96	-1011.77	-1007.11	-1007.1	-1011.82	-1007.5	-1011.77	15.7253	0.00341088	0.576439	9.32322	0.00945125	1	8.64453	0.0132698	1	8.53947	0.00347527	0.795837
RELB	-1788.51	-1758.08	-1752.49	-1752.49	-1759.24	-1752.49	-1758.08	72.0404	8.41503e-15	2.22998e-12	11.174	0.00374629	0.906603	13.4958	0.00117332	0.293331	11.1738	0.000829612	0.200766
CNBD1	-3301.75	-3290.7	-3285.29	-3285.29	-3290.73	-3285.29	-3290.7	32.9257	1.23707e-06	0.000276714	10.8274	0.00445511	1	10.8672	0.00436741	1	10.8182	0.00100506	0.24222
C8orf58	-1358.67	-1357.13	-1351.74	-1351.74	-1357.14	-1351.75	-1357.13	13.8755	0.00770309	1	10.7929	0.00453264	1	10.772	0.00458031	1	10.7643	0.00103477	0.248345
PNLIP	-2909.9	-2882.52	-2877.09	-2876.73	-2882.55	-2877.31	-2882.52	66.3384	1.34413e-13	3.49473e-11	10.8729	0.00435486	1	10.4725	0.0053201	1	10.4208	0.00124601	0.297796
CEP112	-4168.78	-4157.73	-4152.53	-4152.53	-4157.92	-4152.54	-4157.73	32.5075	1.50653e-06	0.000332943	10.4113	0.00548542	1	10.7681	0.00458918	1	10.3885	0.00126802	0.301789
ATR	-11754.2	-11732.8	-11727.6	-11727.9	-11734	-11727.6	-11732.8	52.4769	1.09638e-10	2.75191e-08	10.5094	0.00522294	1	12.6526	0.00178864	0.432852	10.3473	0.00129667	0.307311
SLC27A6	-3738.62	-3723.83	-3718.77	-3718.77	-3724.09	-3718.77	-3723.83	39.6936	5.00811e-08	1.16689e-05	10.1276	0.0063214	1	10.6315	0.00491356	1	10.1148	0.00147084	0.347119
KRT7	-2401.22	-2382.34	-2377.65	-2377.65	-2382.47	-2377.65	-2382.34	47.1429	1.42389e-09	3.47429e-07	9.38021	0.0091857	1	9.63432	0.00808973	1	9.37726	0.00219694	0.514083
MIPEP	-2913.63	-2907.97	-2903.27	-2903.27	-2908.2	-2903.27	-2907.97	20.706	0.000362129	0.0688046	9.39772	0.00910563	1	9.85083	0.00725972	1	9.3977	0.00217258	0.510556
IL12RB2	-5166	-5153.12	-5148.6	-5148.6	-5153.33	-5148.6	-5153.12	34.8054	5.09307e-07	0.000114594	9.05593	0.0108026	1	9.46898	0.00878695	1	9.05066	0.002626	0.611858
CALB1	-1046.73	-1026.45	-1022.05	-1022.05	-1027.81	-1022.05	-1026.45	49.3495	4.9362e-10	1.22418e-07	8.80183	0.0122661	1	11.5234	0.00314576	0.74869	8.80174	0.00300943	0.698189
ZNF169	-3049.06	-3041.28	-3036.92	-3036.89	-3041.37	-3036.92	-3041.28	24.3289	6.862e-05	0.0137926	8.71206	0.0128292	1	8.88957	0.0117396	1	8.70935	0.00316582	0.731305
CLEC7A	-1464.76	-1459.47	-1455.18	-1455.18	-1459.54	-1455.18	-1459.47	19.1627	0.000730158	0.132889	8.58599	0.0136639	1	8.7257	0.012742	1	8.58563	0.00338827	0.779301
IL1R2	-3094.48	-3080.23	-3076.18	-3076.18	-3081.15	-3076.2	-3080.26	36.5849	2.1932e-07	5.00049e-05	8.10119	0.017412	1	9.9004	0.00708199	1	8.11838	0.00438186	0.999065
NOD2	-6210.27	-6145.33	-6141.87	-6141.78	-6148.33	-6141.8	-6145.39	136.979	1.25086e-28	3.60247e-26	6.9205	0.0314219	1	13.0607	0.00145848	0.358786	7.18508	0.00735124	1
EIF3A	-4663.73	-4647.04	-4642.19	-4642.1	-4649.61	-4643.23	-4647.04	43.2503	9.18152e-09	2.17602e-06	9.70323	0.00781576	1	12.7567	0.00169793	0.414294	7.61869	0.00577664	1
PLA2G12A	-964.051	-955.715	-953.645	-953.645	-959.292	-953.645	-955.715	20.8133	0.000344837	0.0658638	4.14006	0.126182	1	11.2941	0.00352791	0.836114	4.14004	0.0418801	1
TLR9	-6633.79	-6500.03	-6498.28	-6497.83	-6501.27	-6497.86	-6500.04	271.933	1.22195e-57	3.6292e-55	3.50866	0.173023	1	6.81601	0.0331071	1	4.36029	0.0367861	1
GON4L	-13809.6	-13755.9	-13752.3	-13752.3	-13756.6	-13752.3	-13755.9	114.716	7.1762e-24	2.02369e-21	7.15733	0.027913	1	8.68579	0.0129988	1	7.13254	0.00756973	1
IL12RB1	-5243.31	-5193.27	-5190.55	-5190.46	-5194.07	-5190.58	-5193.27	105.698	6.01483e-22	1.66611e-19	5.43341	0.0660922	1	6.98014	0.0304988	1	5.37706	0.0204032	1
BCAM	-3352.34	-3321.02	-3317.24	-3317.24	-3321.21	-3317.28	-3321.02	70.1923	2.0673e-14	5.45767e-12	7.55523	0.0228772	1	7.86288	0.0196154	1	7.48777	0.00621193	1
ADCY3	-5637.92	-5603.27	-5603	-5603	-5603.74	-5603.01	-5603.27	69.8267	2.4694e-14	6.49451e-12	0.530282	0.767098	1	1.46073	0.481734	1	0.521442	0.470227	1
ACP5	-1705.58	-1675.76	-1672.39	-1672.39	-1675.89	-1672.52	-1675.76	66.3784	1.31825e-13	3.44064e-11	6.73872	0.0344117	1	6.73923	0.0344028	1	6.47356	0.0109491	1
PTGER4	-2288.75	-2260.17	-2257.82	-2257.79	-2260.92	-2257.79	-2260.17	61.923	1.14347e-12	2.95016e-10	4.70009	0.0953649	1	6.27505	0.04339	1	4.7722	0.0289228	1
ITGB2	-4559.29	-4530.89	-4530.85	-4530.77	-4530.98	-4530.79	-4530.89	57.0449	1.2106e-11	3.06281e-09	0.082058	0.959801	1	0.397496	0.819756	1	0.21022	0.646595	1
RAPGEF1	-6931.52	-6909.48	-6907.68	-6907.58	-6909.76	-6907.61	-6909.48	47.8795	9.99974e-10	2.44994e-07	3.58893	0.166216	1	4.29367	0.116853	1	3.74023	0.053117	1
BIRC3	-3267.82	-3245.69	-3244.41	-3244.4	-3245.69	-3244.58	-3245.69	46.8552	1.63456e-09	3.97199e-07	2.55596	0.2786	1	2.23028	0.32787	1	2.22259	0.136005	1
HCAR2	-2097.94	-2076.46	-2074.82	-2074.82	-2079.08	-2074.86	-2076.52	46.2408	2.19447e-09	5.31061e-07	3.28274	0.193714	1	8.45513	0.0145879	1	3.32011	0.0684372	1
HP	-2136.66	-2116.08	-2113.85	-2113.85	-2116.18	-2113.85	-2116.08	45.6195	2.95534e-09	7.12237e-07	4.45882	0.107592	1	4.65766	0.0974098	1	4.45875	0.0347229	1
SELL	-2297.17	-2275.93	-2275.16	-2274.77	-2276.45	-2274.83	-2275.93	44.8003	4.3748e-09	1.04995e-06	1.55391	0.459804	1	3.2296	0.19893	1	2.20004	0.138007	1
TRPM2	-7165.5	-7145.72	-7145.72	-7143.36	-7143.5	-7143.5	-7143.5	44.282	5.60621e-09	1.33428e-06	2e-06	0.999999	1	-0.002818	1	1	-4.4e-05	1	1
ERCC4	-5125.61	-5104.29	-5104.1	-5104.1	-5104.3	-5104.1	-5104.29	43.0247	1.02264e-08	2.41342e-06	0.392774	0.821694	1	0.403036	0.817489	1	0.391096	0.531724	1
KLK6	-1331.47	-1312.4	-1311.38	-1311.38	-1312.97	-1311.38	-1312.4	40.1761	3.98025e-08	9.3536e-06	2.04785	0.359183	1	3.17862	0.204066	1	2.04775	0.152431	1
HLA-DRA	-1619.94	-1601.33	-1599.86	-1599.87	-1601.33	-1599.87	-1601.33	40.1342	4.06049e-08	9.50155e-06	2.93713	0.230256	1	2.91395	0.23294	1	2.91329	0.0878525	1
MMP25	-2491.54	-2473.47	-2472.65	-2472.65	-2474.14	-2472.65	-2473.47	37.7676	1.25134e-07	2.89059e-05	1.63745	0.440993	1	2.9796	0.225418	1	1.63746	0.200675	1
ABCA3	-8831.28	-8814.94	-8812.51	-8812.51	-8816.73	-8812.55	-8814.97	37.5401	1.39406e-07	3.20633e-05	4.85494	0.08826	1	8.36045	0.0152951	1	4.85558	0.0275569	1
TBCEL-TECTA	-12021.9	-12005.2	-12003.7	-12003.7	-12008.7	-12003.7	-12005.2	36.3226	2.48351e-07	5.63757e-05	2.95663	0.228022	1	9.98021	0.00680496	1	3.04363	0.0810543	1
BBS7	-4019.57	-4001.53	-4001.49	-4001.49	-4001.57	-4001.49	-4001.53	36.1627	2.67905e-07	6.05466e-05	0.078176	0.961666	1	0.16475	0.920927	1	0.07759	0.78059	1
CCR1	-2177.4	-2163.05	-2160.94	-2160.94	-2163.07	-2160.94	-2163.05	32.9287	1.23533e-06	0.000276714	4.21448	0.121573	1	4.26247	0.118691	1	4.21006	0.0401849	1
S100A9	-836.065	-821.397	-820.03	-820.029	-821.397	-820.031	-821.396	32.0712	1.85002e-06	0.000405155	2.73395	0.254877	1	2.73102	0.25525	1	2.73094	0.0984211	1
GRIP1	-6505.65	-6491.6	-6490.24	-6490.05	-6491.93	-6490.09	-6491.61	31.1819	2.81065e-06	0.000612721	2.73036	0.255335	1	3.66469	0.160038	1	3.02396	0.082043	1
IQSEC1	-4985.84	-4973.71	-4970.32	-4970.32	-4975.14	-4970.33	-4973.73	31.0469	2.99474e-06	0.000649859	6.79375	0.0334778	1	9.60768	0.00819822	1	6.79932	0.00911925	1
NBEA	-11866.7	-11852.6	-11851.8	-11851.8	-11854.4	-11851.8	-11852.6	29.7136	5.59747e-06	0.00120346	1.60622	0.447933	1	5.15384	0.0760077	1	1.60599	0.205057	1
TLR2	-4586.78	-4575.87	-4572.36	-4572.24	-4576.41	-4572.28	-4575.88	29.0718	7.55922e-06	0.00161767	7.02013	0.029895	1	8.27324	0.0159767	1	7.21041	0.0072482	1
POC1B	-4700	-4686.07	-4685.69	-4685.69	-4686.55	-4685.69	-4686.07	28.6207	9.33428e-06	0.0019882	0.746638	0.688446	1	1.71143	0.424978	1	0.745284	0.387973	1
SBNO2	-6611.19	-6597.57	-6597.13	-6597.12	-6597.6	-6597.12	-6597.57	28.1333	1.17204e-05	0.002473	0.891674	0.640288	1	0.960628	0.618589	1	0.90165	0.34234	1
PLAC8	-784.617	-772.768	-770.795	-770.795	-772.967	-770.795	-772.768	27.6451	1.47189e-05	0.00309097	3.94556	0.13907	1	4.3446	0.113915	1	3.94551	0.0469965	1
NOS2	-5598.04	-5584.55	-5584.37	-5584.37	-5585.07	-5584.38	-5584.56	27.3366	1.69947e-05	0.00355189	0.360104	0.835227	1	1.3866	0.499923	1	0.37271	0.541531	1
CCR2	-1769.36	-1756.82	-1756.25	-1756.07	-1756.99	-1756.16	-1756.82	26.5738	2.42384e-05	0.00501734	1.14469	0.5642	1	1.67396	0.433017	1	1.32099	0.250415	1
LATS2	-4612.35	-4600.67	-4599.43	-4599.43	-4600.68	-4599.43	-4600.67	25.8384	3.41098e-05	0.00702662	2.482	0.289095	1	2.49039	0.287885	1	2.48114	0.115218	1
STEAP1	-1675.23	-1665.91	-1662.58	-1662.45	-1666.44	-1662.86	-1665.91	25.5751	3.85408e-05	0.00790086	6.64399	0.0360808	1	7.15416	0.0279572	1	6.09634	0.0135462	1
KRT19	-1764.86	-1754.59	-1752.34	-1752.27	-1755.46	-1752.74	-1754.6	25.1814	4.62572e-05	0.00943646	4.49728	0.105543	1	5.4312	0.0661652	1	3.71497	0.0539266	1
ZCCHC7	-2885.15	-2875.16	-2872.85	-2872.85	-2875.29	-2872.86	-2875.16	24.6	6.05395e-05	0.012229	4.60549	0.0999838	1	4.85975	0.0880478	1	4.6025	0.0319253	1
CBL	-4612.38	-4600.63	-4600.61	-4600.61	-4600.67	-4600.61	-4600.63	23.5328	9.9078e-05	0.0198156	0.028496	0.985853	1	0.110566	0.946217	1	0.029468	0.863703	1
ATP12A	-5121.16	-5110.2	-5109.87	-5109.87	-5110.55	-5109.87	-5110.2	22.5831	0.000153375	0.0305215	0.66726	0.716319	1	1.3615	0.506236	1	0.667214	0.414025	1
RIGI	-4790.16	-4779.34	-4779.09	-4779.09	-4779.48	-4779.09	-4779.34	22.1459	0.00018745	0.0365527	0.518166	0.771759	1	0.781044	0.676704	1	0.518146	0.471634	1
IL1A	-1676.54	-1668.79	-1665.87	-1665.8	-1668.84	-1665.84	-1668.79	21.4766	0.00025469	0.0494099	5.82879	0.0542369	1	6.00563	0.0496472	1	5.89534	0.015181	1
NLRP3	-5295.4	-5287.18	-5284.84	-5284.84	-5287.47	-5284.85	-5287.19	21.1232	0.000299349	0.057475	4.68158	0.0962514	1	5.24161	0.0727443	1	4.67473	0.0306094	1
CXCR2	-1240	-1232.95	-1229.68	-1229.68	-1233.01	-1229.68	-1232.95	20.6418	0.000372875	0.0701005	6.53666	0.03807	1	6.65245	0.0359284	1	6.53663	0.0105675	1
ZNF599	-4059.71	-4052.68	-4049.72	-4049.72	-4052.69	-4049.72	-4052.68	19.9976	0.000499938	0.0934884	5.92942	0.0515754	1	5.94042	0.0512926	1	5.92941	0.0148902	1
ANKRD42	-3694.26	-3686.51	-3684.43	-3684.32	-3686.52	-3684.44	-3686.51	19.8773	0.000528028	0.0982132	4.15747	0.125088	1	4.15884	0.125003	1	4.1261	0.0422266	1
LRRC63	-3099.03	-3091.31	-3089.1	-3089.1	-3091.32	-3089.1	-3091.31	19.8594	0.000532355	0.0984856	4.43429	0.10892	1	4.45714	0.107682	1	4.43427	0.0352243	1
PTCH2	-5876.08	-5866.22	-5866.22	-5866.21	-5866.22	-5866.22	-5866.22	19.7526	0.000558809	0.102821	4e-06	0.999998	1	0.005036	0.997485	1	4e-06	0.998404	1
FA2H	-1262.28	-1253.12	-1252.43	-1252.43	-1253.13	-1252.43	-1253.12	19.7026	0.000571625	0.104607	1.39055	0.498936	1	1.41322	0.493315	1	1.3905	0.23832	1
LRCH1	-3658.32	-3650.17	-3648.76	-3648.76	-3650.36	-3648.76	-3650.17	19.1195	0.000744569	0.134767	2.80973	0.245401	1	3.19642	0.202258	1	2.80969	0.0936962	1
FOXP2	-3314.44	-3305.75	-3305	-3305	-3307.83	-3305	-3305.75	18.8768	0.000830983	0.149577	1.49896	0.472613	1	5.65408	0.0591878	1	1.49837	0.220922	1
SOX6	-4084.76	-4078.09	-4075.53	-4075.53	-4078.11	-4075.53	-4078.09	18.4562	0.00100483	0.179864	5.12828	0.0769855	1	5.15327	0.0760293	1	5.12774	0.0235463	1
MICAL3	-10733.5	-10727.9	-10724.5	-10724.5	-10728.2	-10724.5	-10727.9	18.0391	0.00121256	0.215835	6.86314	0.0323362	1	7.52498	0.0232259	1	6.89051	0.00866544	1
FBLN2	-6246.93	-6238.45	-6238.06	-6237.98	-6238.51	-6238.02	-6238.45	17.8974	0.00129239	0.228752	0.781718	0.676476	1	0.996996	0.607442	1	0.87522	0.349514	1
JAML	-1474.28	-1465.54	-1465.33	-1465.33	-1466.07	-1465.35	-1465.56	17.8948	0.0012939	0.228752	0.411028	0.814229	1	1.43754	0.487351	1	0.4155	0.519191	1
PRDX2	-1090.38	-1084.72	-1081.61	-1081.61	-1085.03	-1081.63	-1084.73	17.5409	0.00151692	0.265461	6.22491	0.0444915	1	6.80242	0.0333329	1	6.20892	0.0127108	1
IL27RA	-3382.78	-3374.21	-3374.16	-3374.16	-3374.26	-3374.16	-3374.21	17.232	0.00174223	0.303148	0.102012	0.950273	1	0.208324	0.901079	1	0.102006	0.749436	1
STRADA	-1863.44	-1856.57	-1854.84	-1854.84	-1856.6	-1854.84	-1856.57	17.1983	0.0017688	0.306003	3.45852	0.177416	1	3.52154	0.171912	1	3.45125	0.0632039	1
ERAL1	-2460.92	-2454.68	-2452.8	-2452.8	-2454.74	-2452.8	-2454.68	16.2469	0.00270513	0.465282	3.75434	0.153023	1	3.88663	0.143228	1	3.75866	0.0525346	1
CCR4	-2002.77	-1996.14	-1994.81	-1994.67	-1996.81	-1994.69	-1996.15	16.2116	0.00274798	0.469905	2.6685	0.263356	1	4.23533	0.120312	1	2.92615	0.0871549	1
GABRA2	-2460.28	-2452.45	-2452.21	-2452.21	-2452.71	-2452.21	-2452.45	16.1338	0.00284472	0.483602	0.466398	0.791996	1	0.994404	0.60823	1	0.466338	0.494677	1
OTUD4	-5030.28	-5023.51	-5022.43	-5022.43	-5023.83	-5022.43	-5023.51	15.7073	0.00343808	0.577598	2.17325	0.337353	1	2.7939	0.24735	1	2.16526	0.141161	1
FOS	-2206.39	-2199.47	-2198.59	-2198.59	-2200.15	-2198.62	-2199.49	15.5873	0.00362597	0.601819	1.74582	0.417735	1	3.05502	0.217075	1	1.72822	0.188638	1
KREMEN1	-2361.15	-2354.66	-2353.36	-2353.36	-2354.82	-2353.4	-2354.66	15.5877	0.00362542	0.601819	2.58995	0.273904	1	2.84942	0.240578	1	2.51946	0.112449	1
FREM2	-15882	-15874.4	-15874.4	-15874.4	-15874.4	-15874.4	-15874.4	15.2891	0.00413768	0.678579	8e-06	0.999996	1	0.040272	0.980065	1	-0.007126	1	1
MAML1	-4389.18	-4382.1	-4381.53	-4381.53	-4382.26	-4381.53	-4382.1	15.2877	0.00414028	0.678579	1.13352	0.567361	1	1.45499	0.483117	1	1.13335	0.287062	1
PTPN22	-4504.63	-4497.04	-4497.01	-4497.01	-4497.17	-4497.01	-4497.04	15.2432	0.00422242	0.684032	0.065814	0.967629	1	0.331276	0.847353	1	0.065814	0.797532	1
CLDN10	-1018.34	-1012.55	-1010.75	-1010.75	-1012.55	-1010.75	-1012.55	15.1909	0.00432118	0.695709	3.60891	0.164564	1	3.60892	0.164564	1	3.60888	0.0574718	1
SIPA1L3	-8905.71	-8898.52	-8898.52	-8898.19	-8898.33	-8898.3	-8898.3	15.0466	0.00460545	0.736873	2e-06	0.999999	1	0.04225	0.979097	1	6e-06	0.998046	1
CYBB	-1802.88	-1797.44	-1795.63	-1795.63	-1798.32	-1795.63	-1797.44	14.5017	0.00585444	0.930855	3.62505	0.163241	1	5.38218	0.0678069	1	3.6233	0.0569759	1
MAPK1	-1807.49	-1803.23	-1800.26	-1800.26	-1803.25	-1800.26	-1803.23	14.4563	0.00597245	0.943648	5.9459	0.0511523	1	5.98412	0.0501839	1	5.9459	0.0147515	1
ABHD3	-1896.71	-1894.95	-1894.95	-1894.95	-1894.99	-1894.95	-1894.95	3.52836	0.473579	1	0.003506	0.998249	1	0.089762	0.956111	1	0.0035	0.952824	1
ACACA	-10834.6	-10829.8	-10829.8	-10829.8	-10830.6	-10829.8	-10829.8	9.70336	0.0457323	1	0	1	1	1.6314	0.44233	1	4e-05	0.994954	1
AGTR1	-1671.73	-1669.73	-1669.54	-1669.54	-1669.78	-1669.54	-1669.73	4.36928	0.35833	1	0.367818	0.832012	1	0.470036	0.790557	1	0.367808	0.544202	1
ALDH1A1	-2570.69	-2565.17	-2564.01	-2564.01	-2565.21	-2564.01	-2565.17	13.3549	0.00966561	1	2.31368	0.314478	1	2.40215	0.300871	1	2.31109	0.128454	1
ALG5	-1173.09	-1173.09	-1173.09	-1173.09	-1173.09	-1173.09	-1173.09	0	1	1	1.4e-05	0.999993	1	-1.4e-05	1	1	0	1	1
AMER3	-4368.31	-4366.97	-4364.4	-4364.4	-4366.98	-4364.4	-4366.97	7.83288	0.0978955	1	5.13888	0.0765783	1	5.16061	0.0757508	1	5.13512	0.0234465	1
ANGPTL3	-2145.53	-2141.26	-2139.39	-2139.39	-2141.45	-2139.39	-2141.26	12.2868	0.0153415	1	3.74498	0.15374	1	4.10983	0.128104	1	3.73687	0.0532242	1
ANXA6	-3069.15	-3067.03	-3067.03	-3066.92	-3067.17	-3067.03	-3067.03	4.46444	0.346785	1	0	1	1	0.296866	0.862058	1	0	1	1
AQP3	-1178.61	-1178.61	-1178.74	-1178.61	-1178.74	-1178.61	-1178.61	0	1	1	0	1	1	0.270404	0.873539	1	0	1	1
ARG1	-1522.12	-1519.38	-1518.94	-1518.94	-1519.88	-1518.94	-1519.38	6.36932	0.173213	1	0.887748	0.641546	1	1.87778	0.391061	1	0.887722	0.346095	1
ATP2B1	-5533.89	-5530.05	-5529.54	-5529.54	-5531.61	-5529.54	-5530.05	8.69104	0.0693034	1	1.00929	0.603719	1	4.1265	0.12704	1	1.00919	0.315097	1
BCL2L13	-2353.29	-2353.17	-2353.17	-2353.13	-2353.14	-2353.14	-2353.14	0.32824	0.987919	1	0	1	1	-2e-06	1	1	0	1	1
CAMK2D	-1928.41	-1928.38	-1928.38	-1928.38	-1928.38	-1928.38	-1928.38	0.063856	0.999501	1	0.004118	0.997943	1	-0.004138	1	1	-1.8e-05	1	1
CBFA2T3	-2480.1	-2480.1	-2480.1	-2480.1	-2480.11	-2480.11	-2480.11	0	1	1	0.00033	0.999835	1	-0.000326	1	1	0	1	1
CCDC148	-2865.91	-2861.46	-2859.88	-2859.81	-2861.55	-2859.84	-2861.46	12.1952	0.0159575	1	3.17304	0.204637	1	3.42872	0.180079	1	3.25768	0.0710898	1
CCDC54	-1824.49	-1824.44	-1824.13	-1824.13	-1824.5	-1824.13	-1824.44	0.726254	0.948052	1	0.629544	0.729955	1	0.749338	0.687517	1	0.629544	0.427523	1
CCL20	-622.461	-621.103	-619.765	-619.765	-621.139	-619.765	-621.103	5.39387	0.249217	1	2.67641	0.262316	1	2.74901	0.252965	1	2.67579	0.101885	1
CCL2	-680.598	-675.403	-675.171	-675.171	-675.518	-675.171	-675.403	10.8534	0.0282624	1	0.463308	0.793221	1	0.693348	0.707036	1	0.463252	0.496108	1
CD3G	-986.298	-984.204	-984.081	-984.081	-984.237	-984.081	-984.204	4.43478	0.350351	1	0.245976	0.884274	1	0.313208	0.855043	1	0.245972	0.619926	1
CECR2	-5346.69	-5344.67	-5344.04	-5344.04	-5344.72	-5344.04	-5344.67	5.30499	0.25741	1	1.2469	0.536092	1	1.35784	0.507164	1	1.2469	0.264145	1
CH2	-658.536	-658.238	-657.179	-657.179	-658.252	-657.179	-658.239	2.71523	0.606553	1	2.11904	0.346621	1	2.14463	0.342216	1	2.1184	0.145539	1
CLEC1A	-1136.24	-1134.57	-1134.57	-1134.57	-1134.57	-1134.57	-1134.57	3.34367	0.502043	1	0	1	1	0.001662	0.999169	1	0	1	1
CLEC6A	-1241.36	-1240.17	-1239.37	-1239.37	-1240.2	-1239.37	-1240.17	3.97303	0.409668	1	1.59408	0.45066	1	1.66215	0.435581	1	1.5931	0.206884	1
CMIP	-3036.59	-3036.57	-3036.57	-3036.57	-3036.57	-3036.57	-3036.57	0.042902	0.999773	1	0.003606	0.998199	1	-0.003538	1	1	0.000214	0.988328	1
CNTNAP4	-7027.86	-7024.95	-7024.95	-7024.52	-7024.66	-7024.66	-7024.66	6.68258	0.153644	1	0	1	1	-1.6e-05	1	1	0	1	1
CORO1A	-2046.1	-2046.1	-2046.1	-2046.1	-2046.12	-2046.12	-2046.12	0	1	1	0.001176	0.999412	1	-0.001168	1	1	0	1	1
CPLX3	-888.599	-888.59	-888.59	-888.491	-888.535	-888.535	-888.535	0.216892	0.994528	1	0	1	1	-6e-06	1	1	0	1	1
CREB5	-2415.05	-2415.05	-2415.05	-2415.05	-2415.06	-2415.06	-2415.06	0	1	1	0.000212	0.999894	1	-0.000212	1	1	0	1	1
CUNH15orf39	-5411.96	-5410.47	-5410.47	-5410.47	-5410.5	-5410.47	-5410.47	2.97696	0.561689	1	0.001992	0.999004	1	0.055052	0.972849	1	0.001936	0.964904	1
CXorf65	-753.594	-753.724	-753.536	-753.536	-753.724	-753.536	-753.724	0.115392	0.998398	1	0.375926	0.828645	1	0.375914	0.82865	1	0.375924	0.539793	1
CYBA	-792.389	-789.382	-789.382	-789.368	-789.369	-789.368	-789.382	6.04344	0.195927	1	0	1	1	0.002894	0.998554	1	0.027866	0.867424	1
CYP1A1	-2013.92	-2011.74	-2011.73	-2011.73	-2011.74	-2011.73	-2011.74	4.38472	0.356436	1	0.03259	0.983837	1	0.035856	0.982232	1	0.032588	0.856743	1
DHRS13	-1575.54	-1575.54	-1575.54	-1575.54	-1575.55	-1575.55	-1575.55	0	1	1	0.000142	0.999929	1	-0.000142	1	1	0	1	1
DNAJC5	-752.771	-749.785	-749.785	-749.785	-750.576	-749.785	-749.785	5.97253	0.201209	1	0	1	1	1.58203	0.453384	1	0	1	1
DUSP6	-1462.35	-1462.35	-1462.35	-1462.35	-1462.36	-1462.36	-1462.36	0	1	1	0.00043	0.999785	1	-0.000426	1	1	2e-06	0.998872	1
EDC3	-2590.51	-2585.59	-2584.71	-2584.71	-2585.64	-2584.72	-2585.59	11.5843	0.0207258	1	1.75338	0.416158	1	1.85284	0.395968	1	1.74837	0.186082	1
EMC3	-1074.07	-1074.06	-1074.06	-1074.06	-1074.07	-1074.06	-1074.06	0.019208	0.999954	1	0.002702	0.99865	1	0.014606	0.992724	1	0.002702	0.958544	1
EPGN	-746.412	-746.412	-746.412	-746.412	-746.414	-746.414	-746.414	0	1	1	4e-06	0.999998	1	0.000472	0.999764	1	0	1	1
EREG	-672.724	-672.724	-672.724	-672.724	-672.732	-672.732	-672.732	0	1	1	6.2e-05	0.999969	1	-6e-05	1	1	0	1	1
ERF	-2390.27	-2390.27	-2390.27	-2390.27	-2390.27	-2390.27	-2390.27	0	1	1	8.6e-05	0.999957	1	-8.4e-05	1	1	0	1	1
FAM168B	-844.147	-844.147	-844.147	-844.147	-844.15	-844.15	-844.15	0	1	1	2e-05	0.99999	1	-1.6e-05	1	1	0	1	1
FARS2	-2581.09	-2575.2	-2575.03	-2575.03	-2575.29	-2575.03	-2575.2	12.1299	0.0164111	1	0.337268	0.844818	1	0.52757	0.768139	1	0.33725	0.561421	1
FBXL17	-2278.6	-2278.6	-2278.6	-2278.6	-2278.6	-2278.6	-2278.6	0	1	1	6.8e-05	0.999966	1	-6.8e-05	1	1	0	1	1
FGR	-2260.69	-2259.62	-2259.62	-2259.53	-2259.54	-2259.54	-2259.54	2.33462	0.674474	1	0	1	1	-1.6e-05	1	1	0	1	1
FOSB	-1464.81	-1464.81	-1464.81	-1464.81	-1464.82	-1464.82	-1464.82	0	1	1	0.000106	0.999947	1	-0.000106	1	1	0	1	1
GABRB1	-2278.62	-2278.62	-2278.62	-2278.62	-2278.62	-2278.62	-2278.62	0	1	1	0.000422	0.999789	1	-0.00042	1	1	0	1	1
GEMIN4	-5429.39	-5428.82	-5428.82	-5428.82	-5428.83	-5428.82	-5428.82	1.15729	0.885079	1	0.015798	0.992132	1	0.036724	0.981806	1	0.015254	0.901706	1
GJC2	-989.83	-989.816	-989.618	-989.618	-989.827	-989.619	-989.816	0.425358	0.980349	1	0.396776	0.820052	1	0.415766	0.812302	1	0.394392	0.53	1
GRIK4	-4131.9	-4127.82	-4126.81	-4126.71	-4128.15	-4126.71	-4127.83	10.3661	0.0346915	1	2.03109	0.362205	1	2.87086	0.238013	1	2.22187	0.136068	1
HDAC11	-1011.8	-1011.8	-1011.8	-1011.8	-1011.8	-1011.8	-1011.8	0	1	1	1.2e-05	0.999994	1	-1.2e-05	1	1	0	1	1
HLTF	-4013.58	-4008.79	-4007.38	-4007.38	-4008.96	-4007.38	-4008.79	12.3944	0.014647	1	2.82175	0.24393	1	3.16048	0.205925	1	2.82078	0.0930509	1
HMBOX1	-1944.91	-1944.91	-1944.91	-1944.91	-1944.91	-1944.91	-1944.91	0	1	1	0.000146	0.999927	1	-0.000146	1	1	0	1	1
HMG20A	-1598	-1598	-1598	-1598	-1598.01	-1598.01	-1598.01	0	1	1	8.8e-05	0.999956	1	-8.8e-05	1	1	0	1	1
HMOX1	-1041.36	-1036.44	-1035.72	-1035.72	-1036.98	-1035.72	-1036.45	11.2809	0.0235817	1	1.42365	0.490747	1	2.52039	0.283599	1	1.44268	0.229706	1
HPS3	-1840.65	-1839.96	-1839.96	-1839.95	-1839.96	-1839.95	-1839.95	1.40129	0.84397	1	0	1	1	0.008068	0.995974	1	4e-06	0.998404	1
HPSE2	-2460.95	-2460.95	-2460.95	-2460.95	-2460.96	-2460.96	-2460.96	2e-06	1	1	0.000154	0.999923	1	-0.000154	1	1	0	1	1
IL10	-812.417	-812.286	-812.286	-812.204	-812.221	-812.221	-812.221	0.425076	0.980373	1	0	1	1	-2.2e-05	1	1	0	1	1
IL19	-963.471	-963.471	-963.471	-963.471	-963.474	-963.474	-963.474	0	1	1	1.8e-05	0.999991	1	-1.8e-05	1	1	0	1	1
IL1B	-1520.32	-1513.53	-1513.29	-1513.29	-1513.55	-1513.29	-1513.53	14.068	0.00708101	1	0.47516	0.788534	1	0.524056	0.769489	1	0.473842	0.491225	1
IL24	-1065.3	-1065.3	-1065.3	-1065.3	-1065.33	-1065.33	-1065.33	0	1	1	0.000386	0.999807	1	-0.000384	1	1	0	1	1
IL27	-889.96	-888.326	-886.956	-886.956	-888.336	-886.956	-888.326	6.00739	0.198597	1	2.74062	0.254028	1	2.75897	0.251708	1	2.74034	0.0978438	1
IL5	-685.906	-685.906	-685.906	-685.906	-685.91	-685.91	-685.91	0	1	1	3.4e-05	0.999983	1	-3.2e-05	1	1	0	1	1
IL6	-1066.45	-1065.6	-1065.59	-1065.59	-1065.63	-1065.59	-1065.6	1.70858	0.789158	1	0.019616	0.99024	1	0.068726	0.966221	1	0.019614	0.88862	1
IP6K2	-1932.05	-1932.05	-1932.05	-1932.05	-1932.08	-1932.08	-1932.08	0	1	1	0.00088	0.99956	1	-0.000874	1	1	0	1	1
KITLG	-847.804	-846.795	-846.593	-846.593	-846.858	-846.593	-846.795	2.42102	0.658832	1	0.404852	0.816747	1	0.529122	0.767543	1	0.40485	0.524595	1
KRT17	-1725.35	-1724.19	-1724.19	-1723.74	-1723.74	-1723.75	-1723.75	3.22784	0.520446	1	0	1	1	-0.001238	1	1	-0.000262	1	1
LCP1	-2919.03	-2919.03	-2919.03	-2919.03	-2919.04	-2919.04	-2919.04	0	1	1	0.000294	0.999853	1	-0.000292	1	1	7.8e-05	0.992953	1
LGALS3	-1002.04	-1000.29	-999.816	-999.816	-1000.34	-999.816	-1000.29	4.45394	0.348044	1	0.950544	0.621716	1	1.04845	0.592015	1	0.950542	0.329581	1
LRP4	-9531.13	-9529.95	-9529.95	-9529.95	-9529.95	-9529.95	-9529.95	2.34911	0.671843	1	1.8e-05	0.999991	1	0.008364	0.995827	1	2e-06	0.998872	1
MASP1	-3731.88	-3731.88	-3731.88	-3731.88	-3731.88	-3731.88	-3731.88	0.000436	1	1	0.000126	0.999937	1	-0.000154	1	1	0	1	1
MGAT4C	-2529.83	-2527.55	-2527.55	-2527.45	-2527.46	-2527.46	-2527.46	4.74723	0.31423	1	0	1	1	-3e-05	1	1	0	1	1
MICU2	-1891.72	-1889.4	-1888.02	-1888.02	-1889.59	-1888.03	-1889.41	7.41664	0.115442	1	2.7768	0.249474	1	3.12853	0.209242	1	2.76556	0.096313	1
N4BP2L2	-2780.36	-2780.25	-2780.25	-2780.21	-2780.23	-2780.23	-2780.23	0.28527	0.990745	1	0	1	1	-2e-06	1	1	0	1	1
NCF2	-2798.95	-2798.95	-2798.95	-2798.94	-2798.94	-2798.94	-2798.94	0.010216	0.999987	1	0	1	1	-4.2e-05	1	1	0	1	1
NDST4	-3401.04	-3397.56	-3397.56	-3396.14	-3396.27	-3396.27	-3396.27	9.80202	0.043898	1	0	1	1	-0.000782	1	1	0	1	1
NELL1	-4216.45	-4211.46	-4210.77	-4210.77	-4211.84	-4210.77	-4211.46	11.3606	0.0227969	1	1.37198	0.503591	1	2.14259	0.342565	1	1.3821	0.239744	1
NHLRC3	-1641.42	-1639.23	-1638.45	-1638.45	-1639.25	-1638.45	-1639.23	5.95133	0.202812	1	1.57443	0.455111	1	1.61304	0.446409	1	1.57208	0.209905	1
NR4A3	-1305.39	-1303.67	-1303.67	-1303.62	-1303.65	-1303.64	-1303.64	3.53048	0.47326	1	0	1	1	0.001746	0.999127	1	0	1	1
NUDT15	-508.19	-508.19	-508.19	-508.19	-508.19	-508.19	-508.19	0	1	1	1.2e-05	0.999994	1	-1.2e-05	1	1	0	1	1
ODF3L1	-1227.17	-1225.5	-1225.32	-1225.28	-1225.5	-1225.3	-1225.5	3.76846	0.438247	1	0.370054	0.831082	1	0.414884	0.81266	1	0.410198	0.521869	1
OPRL1	-1506.8	-1506.8	-1506.8	-1506.8	-1506.81	-1506.82	-1506.82	0	1	1	0.001104	0.999448	1	-0.001096	1	1	0	1	1
PABPC1	-2562.23	-2562.23	-2562.23	-2562.23	-2562.23	-2562.23	-2562.23	0.000976	1	1	0.00123	0.999385	1	0.007168	0.996422	1	0.001268	0.971594	1
PCDH17	-5904.72	-5897.7	-5897.7	-5897.68	-5898.57	-5897.7	-5897.7	14.0828	0.00703551	1	0	1	1	1.75561	0.415695	1	-8e-06	1	1
PCOLCE2	-1768.69	-1766.37	-1765.79	-1765.79	-1766.4	-1765.79	-1766.37	5.79147	0.215272	1	1.15442	0.561462	1	1.21666	0.544258	1	1.15441	0.282627	1
PLA2G7	-2189.85	-2184.63	-2184.19	-2184.19	-2184.74	-2184.19	-2184.63	11.3221	0.0231726	1	0.874494	0.645812	1	1.10199	0.576375	1	0.873652	0.349946	1
PLOD2	-3233.99	-3231.67	-3231.5	-3231.5	-3231.68	-3231.5	-3231.76	4.96848	0.290547	1	0.325152	0.849951	1	0.349192	0.839796	1	0.510294	0.475012	1
PLSCR1	-1516.11	-1516.11	-1516.11	-1516.11	-1516.11	-1516.11	-1516.11	0	1	1	2e-06	0.999999	1	-3.6e-05	1	1	-3.4e-05	1	1
PPCDC	-558.342	-558.342	-558.342	-558.342	-558.343	-558.343	-558.343	0	1	1	1.2e-05	0.999994	1	-1.2e-05	1	1	0	1	1
PPP1R16B	-2613.53	-2613.53	-2613.53	-2613.53	-2613.54	-2613.54	-2613.54	2e-06	1	1	0.000576	0.999712	1	-0.000574	1	1	0	1	1
PRKG1	-3241.12	-3241.12	-3241.12	-3241.12	-3241.12	-3241.12	-3241.12	0	1	1	0.000436	0.999782	1	-0.000434	1	1	0	1	1
PROSER1	-2771.46	-2771.42	-2771.41	-2771.41	-2771.42	-2771.41	-2771.42	0.085022	0.999122	1	0.008796	0.995612	1	0.010516	0.994756	1	0.00865	0.925899	1
PRR36	-2720.39	-2720.9	-2720.01	-2720.01	-2720.9	-2720.01	-2720.9	0.771562	0.942219	1	1.79065	0.408474	1	1.79066	0.408474	1	1.79073	0.180837	1
PTAFR	-1779.8	-1778.8	-1778.8	-1777.97	-1778.07	-1778.07	-1778.07	3.65548	0.454634	1	0	1	1	-0.00028	1	1	0	1	1
QTRT2	-2264.14	-2261.78	-2261.22	-2261.22	-2261.98	-2261.22	-2261.79	5.84207	0.211257	1	1.1333	0.567424	1	1.51676	0.468424	1	1.13092	0.287578	1
RAB22A	-785.358	-785.356	-785.356	-785.367	-785.356	-785.356	-785.356	0	1	1	0.000502	0.999749	1	-0.000502	1	1	0	1	1
REPS2	-2035.15	-2031.54	-2029.31	-2029.31	-2031.54	-2029.31	-2031.54	11.6732	0.019954	1	4.46987	0.106999	1	4.46907	0.107042	1	4.46904	0.0345143	1
S100A3	-434.762	-434.762	-434.762	-434.762	-434.767	-436.407	-434.767	0	1	1	3.6e-05	0.999982	1	-3.27898	1	1	-3.27894	1	1
SACS	-17376.4	-17373.8	-17372.9	-17372.9	-17373.9	-17372.9	-17373.8	6.97648	0.137136	1	1.8333	0.399857	1	1.97623	0.372278	1	1.79946	0.179777	1
SAP18	-550.042	-550.042	-550.042	-550.042	-550.042	-550.042	-550.042	0	1	1	0	1	1	0	1	1	0	1	1
SERPINE1	-1884.87	-1882.8	-1882.74	-1882.74	-1882.81	-1882.74	-1882.8	4.27	0.370697	1	0.117512	0.942937	1	0.13555	0.934471	1	0.11751	0.731751	1
SETDB2	-3450.39	-3447.42	-3447.27	-3447.27	-3447.46	-3447.27	-3447.42	6.24408	0.181647	1	0.2985	0.861354	1	0.374022	0.829435	1	0.293168	0.588198	1
SHB	-2074.52	-2074.52	-2074.52	-2074.52	-2074.53	-2074.53	-2074.53	0	1	1	0.000426	0.999787	1	-0.000422	1	1	0	1	1
SLC25A18	-1584.33	-1582.54	-1582.51	-1582.51	-1582.59	-1582.51	-1582.54	3.65105	0.455285	1	0.076762	0.962346	1	0.164108	0.921222	1	0.07676	0.781737	1
SNCG	-575.132	-575.132	-575.132	-575.132	-575.134	-575.134	-575.134	0	1	1	4e-05	0.99998	1	-4e-05	1	1	0	1	1
SORCS3	-5473.72	-5468.54	-5468.54	-5468.43	-5468.55	-5468.51	-5468.51	10.5852	0.0316428	1	0	1	1	0.077598	0.961944	1	-8e-06	1	1
SOX5	-3496.55	-3496.55	-3496.55	-3496.55	-3496.56	-3496.56	-3496.56	0	1	1	0.000262	0.999869	1	-0.00026	1	1	0	1	1
TBX21	-1806.65	-1800.2	-1800.2	-1800.02	-1800.1	-1800.09	-1800.09	13.2552	0.0100937	1	0	1	1	0.020164	0.989969	1	0	1	1
TEX26	-1319.2	-1317.84	-1316.03	-1316.03	-1317.84	-1316.03	-1317.84	6.33185	0.175698	1	3.61231	0.164285	1	3.62052	0.163611	1	3.61223	0.0573562	1
TGFB1	-1457.43	-1451.8	-1450.77	-1450.77	-1451.8	-1450.77	-1451.8	13.3282	0.00977857	1	2.0638	0.356329	1	2.06457	0.356193	1	2.0644	0.150774	1
TMEM265	-664.628	-665.903	-662.434	-662.22	-665.903	-662.434	-665.903	4.81578	0.306727	1	6.93847	0.0311408	1	6.93847	0.0311408	1	6.93848	0.00843609	1
TMTC3	-2481.76	-2481.33	-2481.33	-2481.3	-2481.31	-2481.31	-2481.31	0.924306	0.921048	1	0	1	1	-4e-06	1	1	0	1	1
TNFAIP6	-1277.43	-1274.82	-1274.67	-1274.67	-1274.93	-1274.67	-1274.82	5.50088	0.239652	1	0.283448	0.867861	1	0.50694	0.776103	1	0.283438	0.594457	1
TP63	-2711.3	-2711.3	-2711.3	-2711.3	-2711.3	-2711.3	-2711.3	0	1	1	0.000408	0.999796	1	-0.000406	1	1	0	1	1
UNG	-1278.38	-1278.38	-1278.38	-1278.38	-1278.38	-1278.39	-1278.39	0	1	1	0.00049	0.999755	1	-0.000486	1	1	0	1	1
VAPB	-673.703	-673.703	-673.703	-673.703	-673.705	-673.705	-673.705	0	1	1	2.6e-05	0.999987	1	-2.4e-05	1	1	0	1	1
VGLL1	-956.039	-954.516	-952.859	-952.859	-954.534	-952.86	-954.516	6.35929	0.173875	1	3.31299	0.190806	1	3.34893	0.187409	1	3.31185	0.068782	1
AHSA2P	-1479.81	-1479.78	-1479.72	-1479.72	-1479.78	-1479.72	-1479.78	0.176134	0.996342	1	0.107184	0.947819	1	0.114686	0.94427	1	0.10475	0.746202	1
ARFGEF2	-8069.8	-8068.08	-8068.04	-8068.04	-8068.13	-8068.04	-8068.08	3.5136	0.475813	1	0.078212	0.961649	1	0.17859	0.914576	1	0.081656	0.775066	1
AUTS2	-5397.09	-5394.28	-5393.41	-5393.41	-5394.38	-5393.42	-5394.28	7.35207	0.118412	1	1.73899	0.419163	1	1.90876	0.385051	1	1.71801	0.189949	1
CYP1A2	-2584.33	-2580.89	-2580.65	-2580.65	-2580.93	-2580.66	-2580.89	7.34506	0.118739	1	0.469802	0.790649	1	0.539714	0.763489	1	0.468802	0.493539	1
GSK3A	-1915.29	-1912.98	-1912.8	-1912.8	-1913.23	-1912.8	-1912.98	4.98754	0.288578	1	0.371864	0.83033	1	0.859552	0.650655	1	0.37185	0.541998	1
MED4	-939.027	-939.027	-939.027	-939.027	-939.029	-939.029	-939.029	0	1	1	0.000144	0.999928	1	-0.000144	1	1	0	1	1
METAP1	-1735.14	-1735.14	-1735.14	-1735.14	-1735.14	-1735.15	-1735.15	0	1	1	0.000354	0.999823	1	-0.000352	1	1	0	1	1
PDS5B	-5615.64	-5615.64	-5615.64	-5615.64	-5615.64	-5615.64	-5615.64	6e-06	1	1	0.00033	0.999835	1	-0.00033	1	1	0	1	1
PLS1	-2642.85	-2641.63	-2641.63	-2641.63	-2641.63	-2641.63	-2641.63	2.4499	0.653629	1	0.000938	0.999531	1	0.001142	0.999429	1	0.00063	0.979975	1
PLSCR4	-1808.4	-1806.3	-1805.64	-1805.64	-1806.35	-1805.64	-1806.3	5.52655	0.237405	1	1.32984	0.514316	1	1.43441	0.488114	1	1.32758	0.249235	1
PLSCR5	-1182.12	-1181.15	-1181.15	-1181.15	-1181.18	-1181.15	-1181.15	1.95755	0.743567	1	0.008404	0.995807	1	0.060662	0.970124	1	0.008404	0.926958	1
PTPN9	-2174.68	-2174.68	-2174.68	-2174.68	-2174.68	-2174.68	-2174.68	0	1	1	8.4e-05	0.999958	1	-0.000102	1	1	0	1	1
SEC23A	-3049.99	-3049.99	-3049.99	-3049.99	-3049.99	-3049.99	-3049.99	0	1	1	9.8e-05	0.999951	1	-9.6e-05	1	1	0	1	1
SGCG	-1275.08	-1275.08	-1275.08	-1275.08	-1275.08	-1275.08	-1275.08	0	1	1	0	1	1	-2e-06	1	1	-2e-06	1	1
SHOC2	-2179.61	-2179.61	-2179.61	-2179.61	-2179.61	-2179.61	-2179.61	0	1	1	0.00016	0.99992	1	-0.000158	1	1	0	1	1
SIK3	-6459.27	-6452.92	-6452.89	-6452.89	-6452.99	-6452.89	-6452.92	12.7785	0.0124104	1	0.068356	0.966399	1	0.208518	0.900992	1	0.068016	0.794248	1
SLC9A9	-1828.14	-1827.98	-1827.69	-1827.69	-1828.02	-1827.69	-1827.98	0.890062	0.925982	1	0.578728	0.74874	1	0.642938	0.725083	1	0.576376	0.447736	1
SMAD9	-2067.42	-2066.71	-2066.71	-2066.7	-2066.7	-2066.7	-2066.7	1.44443	0.836437	1	0	1	1	-0.000234	1	1	-0.00018	1	1
SMG6	-6200.46	-6197.9	-6196.33	-6196.33	-6198.17	-6196.35	-6197.91	8.25474	0.0826802	1	3.13345	0.208728	1	3.64649	0.161501	1	3.11962	0.0773546	1
SNX33	-2712	-2711.26	-2711.26	-2711.23	-2711.23	-2711.23	-2711.23	1.54448	0.818734	1	0	1	1	-6e-06	1	1	0	1	1
SPOCK3	-1763.47	-1763.47	-1763.47	-1763.47	-1763.47	-1763.47	-1763.47	0	1	1	0.000242	0.999879	1	-0.000242	1	1	0	1	1
STX17	-1399.05	-1399.05	-1399.05	-1399.05	-1399.06	-1399.06	-1399.06	0	1	1	0.000108	0.999946	1	-0.00011	1	1	0	1	1
TCEA2	-1523.92	-1517.07	-1517.07	-1517.03	-1517.07	-1517.04	-1517.07	13.7886	0.00800125	1	0	1	1	0.060832	0.970042	1	0.068394	0.79369	1
TMEM150B	-879.453	-874.063	-872.599	-872.353	-874.104	-872.463	-874.063	14.2005	0.00668198	1	2.92792	0.231318	1	3.28298	0.193691	1	3.20034	0.0736229	1
TNPO1	-3643.19	-3643.19	-3643.3	-3643.19	-3643.19	-3643.19	-3643.19	0	1	1	0	1	1	-0.000158	1	1	0	1	1
TPD52L2	-1119.5	-1119.39	-1119.39	-1119.32	-1119.34	-1119.34	-1119.34	0.36539	0.985211	1	0	1	1	-6e-06	1	1	0	1	1
TRPC1	-2724.45	-2724.45	-2724.45	-2724.45	-2724.45	-2724.45	-2724.45	0	1	1	0.000134	0.999933	1	-0.000134	1	1	0	1	1
UCKL1	-2574.56	-2571.74	-2570.43	-2570.23	-2571.82	-2570.25	-2571.74	8.65435	0.0703442	1	2.61384	0.270652	1	3.13401	0.208669	1	2.97261	0.0846853	1
UGGT1	-7569.08	-7565.7	-7565.14	-7565.09	-7566.08	-7565.09	-7565.71	7.987	0.0920554	1	1.11626	0.572278	1	1.97339	0.372808	1	1.22538	0.268308	1
USP34	-15210.1	-15205.8	-15205.8	-15205.8	-15206.2	-15205.8	-15205.8	8.70849	0.0688136	1	0.000112	0.999944	1	0.767208	0.681401	1	-0.000134	1	1
XPO4	-4155.77	-4155.77	-4155.77	-4155.77	-4155.78	-4155.78	-4155.78	0	1	1	0.000146	0.999927	1	-0.000136	1	1	0	1	1
XRN1	-7907.49	-7903.09	-7902.23	-7902.23	-7903.17	-7902.24	-7903.09	10.509	0.0326735	1	1.71486	0.424251	1	1.8632	0.393923	1	1.71074	0.19089	1
ZFP82	-2140.7	-2137	-2136.34	-2136.34	-2137	-2136.34	-2137	8.71318	0.0686825	1	1.312	0.518922	1	1.31582	0.517933	1	1.31199	0.252035	1
ZMYM2	-5989.51	-5989.51	-5989.51	-5989.51	-5989.52	-5989.52	-5989.52	0	1	1	0.000262	0.999869	1	-0.000236	1	1	0	1	1
ZNF260	-2070.72	-2070.6	-2070.6	-2070.49	-2070.52	-2070.52	-2070.52	0.468358	0.976507	1	0	1	1	-2.2e-05	1	1	0	1	1
ZNF382	-2949.38	-2946.41	-2944.24	-2944.24	-2946.43	-2944.24	-2946.41	10.2681	0.0361451	1	4.32629	0.114963	1	4.36936	0.112514	1	4.32594	0.0375357	1
ZNF512B	-4891.32	-4886.13	-4886.13	-4885.93	-4886.02	-4886.02	-4886.02	10.7913	0.0290119	1	0	1	1	-4e-06	1	1	-2e-06	1	1
ZNF565	-2188.66	-2187.53	-2187.53	-2187.52	-2187.53	-2187.52	-2187.52	2.28443	0.683605	1	0	1	1	0.000594	0.999703	1	0	1	1
ZNF567	-3204.75	-3204.4	-3204.4	-3204.31	-3204.35	-3204.35	-3204.35	0.890388	0.925936	1	2e-06	0.999999	1	-2e-06	1	1	0	1	1

## Sheet: lnL
Gene	M0			M1a			M2a			M3			M7			M8a			M8
	Run 1	Run2	Max	Run 1	Run2	Max	Run 1	Run2	Max	Run 1	Run2	Max	Run 1	Run2	Max	Run 1	Run2	Max	Run 1	Run2	Max
ABCA3	-8831.28	-8831.28	-8831.28	-8814.94	-8814.94	-8814.94	-8812.51	-8812.51	-8812.51	-8812.51	-8812.51	-8812.51	-8816.73	-8816.73	-8816.73	-8814.97	-8814.97	-8814.97	-8812.55	-8812.55	-8812.55
ABHD3	-1896.71	-1896.71	-1896.71	-1894.95	-1894.95	-1894.95	-1894.95	-1894.95	-1894.95	-1894.95	-1894.95	-1894.95	-1894.99	-1894.99	-1894.99	-1894.95	-1894.95	-1894.95	-1894.95	-1894.95	-1894.95
ACACA	-10834.6	-10834.6	-10834.6	-10829.8	-10829.8	-10829.8	-10829.8	-10829.8	-10829.8	-10829.8	-10829.8	-10829.8	-10830.6	-10830.6	-10830.6	-10829.8	-10829.8	-10829.8	-10829.8	-10829.8	-10829.8
ACP5	-1705.58	-1705.58	-1705.58	-1675.76	-1675.76	-1675.76	-1672.39	-1672.39	-1672.39	-1672.39	-1672.39	-1672.39	-1675.89	-1675.89	-1675.89	-1675.76	-1675.76	-1675.76	-1672.52	-1672.52	-1672.52
ADCY3	-5637.92	-5637.92	-5637.92	-5603.27	-5603.27	-5603.27	-5603.27	-5603	-5603	-5603	-5603	-5603	-5603.74	-5603.74	-5603.74	-5603.27	-5603.29	-5603.27	-5603.01	-5603.01	-5603.01
AGTR1	-1671.73	-1671.73	-1671.73	-1669.73	-1669.73	-1669.73	-1669.54	-1669.54	-1669.54	-1669.54	-1669.54	-1669.54	-1669.78	-1669.78	-1669.78	-1669.73	-1669.73	-1669.73	-1669.54	-1669.54	-1669.54
ALDH1A1	-2570.69	-2570.69	-2570.69	-2565.17	-2565.17	-2565.17	-2564.01	-2564.01	-2564.01	-2564.01	-2564.01	-2564.01	-2565.21	-2565.21	-2565.21	-2565.17	-2565.17	-2565.17	-2564.01	-2564.01	-2564.01
ALG5	-1173.09	-1173.09	-1173.09	-1173.09	-1173.09	-1173.09	-1173.09	-1173.09	-1173.09	-1173.09	-1173.09	-1173.09	-1173.09	-1173.09	-1173.09	-1173.09	-1173.09	-1173.09	-1173.09	-1173.09	-1173.09
AMER3	-4368.31	-4368.31	-4368.31	-4366.97	-4366.97	-4366.97	-4364.4	-4364.4	-4364.4	-4364.4	-4364.4	-4364.4	-4366.98	-4366.98	-4366.98	-4366.97	-4366.97	-4366.97	-4364.4	-4364.4	-4364.4
ANGPTL3	-2145.53	-2145.53	-2145.53	-2141.26	-2141.26	-2141.26	-2139.39	-2139.39	-2139.39	-2139.39	-2139.39	-2139.39	-2141.45	-2141.45	-2141.45	-2141.26	-2141.26	-2141.26	-2139.39	-2139.8	-2139.39
ANK2	-21328	-21328	-21328	-21155.4	-21155.4	-21155.4	-21143.5	-21143.5	-21143.5	-21142	-21142	-21142	-21158.9	-21158.9	-21158.9	-21155.4	-21155.4	-21155.4	-21144.8	-21144.8	-21144.8
ANXA1	-2007.08	-2007.08	-2007.08	-1968.18	-1968.18	-1968.18	-1939.69	-1939.69	-1939.69	-1939.69	-1939.69	-1939.69	-1968.34	-1971.54	-1968.34	-1968.18	-1968.18	-1968.18	-1939.69	-1939.69	-1939.69
ANXA6	-3069.15	-3069.15	-3069.15	-3067.03	-3067.03	-3067.03	-3067.03	-3067.03	-3067.03	-3066.92	-3066.92	-3066.92	-3067.17	-3067.17	-3067.17	-3067.03	-3067.03	-3067.03	-3067.03	-3067.03	-3067.03
APOBEC3G	-1638.7	-1638.7	-1638.7	-1610.4	-1610.4	-1610.4	-1586.34	-1586.34	-1586.34	-1585.21	-1585.21	-1585.21	-1610.4	-1610.4	-1610.4	-1610.4	-1610.4	-1610.4	-1586.54	-1586.54	-1586.54
APOC3	-782.309	-782.309	-782.309	-771.281	-771.281	-771.281	-756.775	-756.775	-756.775	-752.937	-752.937	-752.937	-771.301	-771.301	-771.301	-771.281	-771.281	-771.281	-756.777	-756.777	-756.777
AQP3	-1178.74	-1178.61	-1178.61	-1178.61	-1178.61	-1178.61	-1178.74	-1178.74	-1178.74	-1178.61	-1178.74	-1178.61	-1178.74	-1178.74	-1178.74	-1178.61	-1178.61	-1178.61	-1178.61	-1178.61	-1178.61
ARG1	-1522.12	-1522.12	-1522.12	-1519.38	-1519.38	-1519.38	-1518.94	-1518.94	-1518.94	-1518.94	-1518.94	-1518.94	-1519.88	-1519.88	-1519.88	-1519.38	-1519.38	-1519.38	-1518.94	-1518.94	-1518.94
ATP2B1	-5533.89	-5533.89	-5533.89	-5530.05	-5530.05	-5530.05	-5529.54	-5529.54	-5529.54	-5529.54	-5529.54	-5529.54	-5531.61	-5531.61	-5531.61	-5530.05	-5530.05	-5530.05	-5529.54	-5529.54	-5529.54
ATR	-11754.2	-11754.2	-11754.2	-11732.8	-11732.8	-11732.8	-11727.6	-11727.6	-11727.6	-11727.9	-11727.9	-11727.9	-11734	-11734.3	-11734	-11732.8	-11732.8	-11732.8	-11727.6	-11727.6	-11727.6
BCAM	-3352.34	-3352.34	-3352.34	-3321.02	-3321.02	-3321.02	-3317.24	-3317.24	-3317.24	-3317.24	-3317.24	-3317.24	-3321.21	-3321.21	-3321.21	-3321.02	-3321.14	-3321.02	-3317.28	-3317.28	-3317.28
BCL2L13	-2353.29	-2353.29	-2353.29	-2353.17	-2353.17	-2353.17	-2353.17	-2353.17	-2353.17	-2353.13	-2353.13	-2353.13	-2353.14	-2353.14	-2353.14	-2353.14	-2353.14	-2353.14	-2353.14	-2353.14	-2353.14
BCLAF3	-2642.22	-2642.22	-2642.22	-2639.32	-2639.32	-2639.32	-2629.87	-2629.87	-2629.87	-2629.86	-2629.86	-2629.86	-2639.41	-2642.93	-2639.41	-2639.32	-2639.32	-2639.32	-2629.87	-2629.87	-2629.87
BIRC3	-3267.82	-3267.82	-3267.82	-3245.69	-3245.69	-3245.69	-3244.41	-3244.41	-3244.41	-3244.4	-3244.4	-3244.4	-3245.69	-3245.69	-3245.69	-3245.69	-3245.69	-3245.69	-3244.58	-3244.58	-3244.58
BTLA	-1820.27	-1820.27	-1820.27	-1805.22	-1805.22	-1805.22	-1776.89	-1776.89	-1776.89	-1776.25	-1776.25	-1776.25	-1805.58	-1805.45	-1805.45	-1805.22	-1805.22	-1805.22	-1776.9	-1776.9	-1776.9
C16orf46	-2357.3	-2357.3	-2357.3	-2352.98	-2352.98	-2352.98	-2346.21	-2346.21	-2346.21	-2346.21	-2346.03	-2346.03	-2353.45	-2352.99	-2352.99	-2352.98	-2352.98	-2352.98	-2346.07	-2346.07	-2346.07
C3	-11544.7	-11544.7	-11544.7	-11214	-11214	-11214	-11089.7	-11089.7	-11089.7	-11076.7	-11076.7	-11076.7	-11215.7	-11215.7	-11215.7	-11214	-11214	-11214	-11090.1	-11090.1	-11090.1
C8orf58	-1358.67	-1358.67	-1358.67	-1357.13	-1357.14	-1357.13	-1351.75	-1351.74	-1351.74	-1351.74	-1351.74	-1351.74	-1357.14	-1358.74	-1357.14	-1357.13	-1357.13	-1357.13	-1351.75	-1351.75	-1351.75
CAGE1	-2888.74	-2888.74	-2888.74	-2884.28	-2884.28	-2884.28	-2867.09	-2867.09	-2867.09	-2866.37	-2866.37	-2866.37	-2884.28	-2884.28	-2884.28	-2884.28	-2884.28	-2884.28	-2875.83	-2867.14	-2867.14
CALB1	-1046.73	-1046.73	-1046.73	-1026.45	-1026.45	-1026.45	-1022.05	-1022.05	-1022.05	-1022.05	-1022.05	-1022.05	-1027.81	-1027.81	-1027.81	-1026.45	-1026.45	-1026.45	-1022.05	-1022.05	-1022.05
CAMK2D	-1928.41	-1928.41	-1928.41	-1928.38	-1928.38	-1928.38	-1928.38	-1928.38	-1928.38	-1928.38	-1928.38	-1928.38	-1928.38	-1928.38	-1928.38	-1928.38	-1928.38	-1928.38	-1928.38	-1928.38	-1928.38
CBFA2T3	-2480.1	-2480.1	-2480.1	-2480.1	-2480.1	-2480.1	-2480.1	-2480.1	-2480.1	-2480.1	-2480.1	-2480.1	-2480.11	-2480.11	-2480.11	-2480.11	-2480.11	-2480.11	-2480.11	-2480.11	-2480.11
CBL	-4612.38	-4612.38	-4612.38	-4600.63	-4600.63	-4600.63	-4600.61	-4600.61	-4600.61	-4600.61	-4600.61	-4600.61	-4600.67	-4600.67	-4600.67	-4600.63	-4600.63	-4600.63	-4600.61	-4600.61	-4600.61
CCDC148	-2865.91	-2865.91	-2865.91	-2861.46	-2861.46	-2861.46	-2859.88	-2859.88	-2859.88	-2860.07	-2859.81	-2859.81	-2861.55	-2861.55	-2861.55	-2861.46	-2861.46	-2861.46	-2859.84	-2859.84	-2859.84
CCDC54	-1824.49	-1824.49	-1824.49	-1824.44	-1824.44	-1824.44	-1824.13	-1824.13	-1824.13	-1824.13	-1824.13	-1824.13	-1824.5	-1824.5	-1824.5	-1824.5	-1824.44	-1824.44	-1824.14	-1824.13	-1824.13
CCL20	-622.461	-622.461	-622.461	-621.103	-621.103	-621.103	-619.765	-619.765	-619.765	-619.765	-619.765	-619.765	-621.139	-621.139	-621.139	-621.103	-621.103	-621.103	-619.765	-619.765	-619.765
CCL2	-680.598	-680.598	-680.598	-675.403	-675.789	-675.403	-675.563	-675.171	-675.171	-675.563	-675.171	-675.171	-675.531	-675.518	-675.518	-675.403	-675.789	-675.403	-675.171	-675.171	-675.171
CCR1	-2177.4	-2177.4	-2177.4	-2163.05	-2163.05	-2163.05	-2160.94	-2160.94	-2160.94	-2160.94	-2160.94	-2160.94	-2163.07	-2163.07	-2163.07	-2163.05	-2163.05	-2163.05	-2160.94	-2160.94	-2160.94
CCR2	-1769.36	-1769.36	-1769.36	-1756.82	-1756.82	-1756.82	-1756.25	-1756.25	-1756.25	-1756.07	-1756.07	-1756.07	-1756.99	-1756.99	-1756.99	-1756.82	-1756.83	-1756.82	-1756.16	-1756.16	-1756.16
CCR4	-2002.77	-2002.77	-2002.77	-1996.14	-1996.14	-1996.14	-1994.81	-1994.81	-1994.81	-1994.67	-1994.67	-1994.67	-1996.81	-1996.81	-1996.81	-1996.15	-1996.15	-1996.15	-1994.69	-1994.69	-1994.69
CD207	-1829.03	-1829.03	-1829.03	-1808.66	-1808.66	-1808.66	-1788.42	-1788.42	-1788.42	-1788.42	-1788.42	-1788.42	-1808.67	-1808.67	-1808.67	-1808.66	-1808.66	-1808.66	-1788.42	-1788.42	-1788.42
CD2	-2016.83	-2016.83	-2016.83	-1996.91	-1996.91	-1996.91	-1951.06	-1951.06	-1951.06	-1950.67	-1950.67	-1950.67	-1996.99	-1996.99	-1996.99	-1996.91	-1996.91	-1996.91	-1951.06	-1951.06	-1951.06
CD3G	-986.298	-986.298	-986.298	-984.204	-984.204	-984.204	-984.081	-984.081	-984.081	-984.081	-984.081	-984.081	-984.237	-984.237	-984.237	-984.204	-984.204	-984.204	-984.081	-984.081	-984.081
CD86	-1243.3	-1243.3	-1243.3	-1240.38	-1240.38	-1240.38	-1232.67	-1232.67	-1232.67	-1232.67	-1232.67	-1232.67	-1240.41	-1240.53	-1240.41	-1240.38	-1240.38	-1240.38	-1232.67	-1232.67	-1232.67
CECR2	-5346.69	-5346.69	-5346.69	-5344.67	-5344.67	-5344.67	-5344.04	-5344.04	-5344.04	-5344.04	-5344.04	-5344.04	-5344.72	-5344.72	-5344.72	-5344.67	-5344.67	-5344.67	-5344.04	-5344.04	-5344.04
CEP112	-4168.78	-4168.78	-4168.78	-4157.73	-4157.73	-4157.73	-4152.53	-4152.53	-4152.53	-4152.53	-4152.53	-4152.53	-4157.92	-4157.92	-4157.92	-4157.73	-4157.73	-4157.73	-4152.54	-4152.54	-4152.54
CEP290	-9664.13	-9664.13	-9664.13	-9644.99	-9644.99	-9644.99	-9638.73	-9638.73	-9638.73	-9638.22	-9638.22	-9638.22	-9645.16	-9645.16	-9645.16	-9644.99	-9644.99	-9644.99	-9638.83	-9638.83	-9638.83
CH2	-658.536	-658.536	-658.536	-658.238	-658.238	-658.238	-657.179	-657.179	-657.179	-657.179	-657.179	-657.179	-658.252	-658.252	-658.252	-658.239	-658.239	-658.239	-657.179	-657.179	-657.179
CLDN10	-1018.34	-1018.34	-1018.34	-1012.55	-1012.55	-1012.55	-1010.75	-1010.75	-1010.75	-1010.75	-1010.75	-1010.75	-1012.55	-1012.55	-1012.55	-1012.55	-1012.55	-1012.55	-1010.75	-1010.75	-1010.75
CLEC12A	-2062.14	-2062.14	-2062.14	-2018.72	-2018.72	-2018.72	-1960.25	-1960.25	-1960.25	-1959.96	-1959.96	-1959.96	-2019.05	-2019.05	-2019.05	-2018.72	-2018.72	-2018.72	-1960.26	-1960.26	-1960.26
CLEC1A	-1136.24	-1136.24	-1136.24	-1134.57	-1134.57	-1134.57	-1134.57	-1134.57	-1134.57	-1134.57	-1134.57	-1134.57	-1134.57	-1134.57	-1134.57	-1134.57	-1134.57	-1134.57	-1134.57	-1134.57	-1134.57
CLEC5A	-1240.03	-1240.03	-1240.03	-1231.14	-1231.14	-1231.14	-1221.44	-1221.44	-1221.44	-1221.43	-1221.43	-1221.43	-1231.15	-1231.15	-1231.15	-1231.14	-1231.14	-1231.14	-1221.44	-1221.49	-1221.44
CLEC6A	-1241.36	-1241.36	-1241.36	-1240.17	-1240.17	-1240.17	-1239.37	-1239.37	-1239.37	-1239.37	-1239.37	-1239.37	-1240.2	-1240.2	-1240.2	-1240.17	-1240.17	-1240.17	-1239.37	-1239.37	-1239.37
CLEC7A	-1464.76	-1464.76	-1464.76	-1459.47	-1459.47	-1459.47	-1455.18	-1455.18	-1455.18	-1455.18	-1455.18	-1455.18	-1459.54	-1459.71	-1459.54	-1459.47	-1459.47	-1459.47	-1455.18	-1455.18	-1455.18
CMIP	-3036.59	-3036.59	-3036.59	-3036.57	-3036.57	-3036.57	-3036.57	-3036.57	-3036.57	-3036.57	-3036.57	-3036.57	-3036.57	-3036.57	-3036.57	-3036.57	-3036.57	-3036.57	-3036.57	-3036.57	-3036.57
CNBD1	-3301.75	-3301.75	-3301.75	-3290.7	-3290.7	-3290.7	-3285.29	-3285.29	-3285.29	-3285.29	-3285.29	-3285.29	-3290.73	-3290.73	-3290.73	-3290.7	-3290.7	-3290.7	-3285.29	-3285.29	-3285.29
CNTNAP4	-7027.86	-7027.86	-7027.86	-7024.95	-7024.95	-7024.95	-7024.95	-7024.95	-7024.95	-7024.52	-7024.52	-7024.52	-7024.66	-7024.66	-7024.66	-7024.66	-7024.66	-7024.66	-7024.66	-7024.66	-7024.66
CORO1A	-2046.1	-2046.1	-2046.1	-2046.1	-2046.1	-2046.1	-2046.1	-2046.1	-2046.1	-2046.1	-2046.1	-2046.1	-2046.12	-2046.12	-2046.12	-2046.12	-2046.12	-2046.12	-2046.12	-2046.12	-2046.12
CP	-5184.33	-5184.33	-5184.33	-5165.67	-5165.67	-5165.67	-5151.05	-5151.05	-5151.05	-5151.02	-5151.02	-5151.02	-5165.68	-5165.68	-5165.68	-5165.67	-5165.67	-5165.67	-5151.04	-5151.04	-5151.04
CPLX3	-888.599	-888.599	-888.599	-888.59	-888.59	-888.59	-888.59	-888.59	-888.59	-888.491	-888.491	-888.491	-888.535	-888.535	-888.535	-888.535	-888.535	-888.535	-888.535	-888.535	-888.535
CREB5	-2415.05	-2415.05	-2415.05	-2415.05	-2415.05	-2415.05	-2415.05	-2415.05	-2415.05	-2415.05	-2415.05	-2415.05	-2415.06	-2415.06	-2415.06	-2415.06	-2415.06	-2415.06	-2415.06	-2415.06	-2415.06
CSF3	-757.483	-757.483	-757.483	-755.284	-755.284	-755.284	-747.133	-747.133	-747.133	-747.133	-747.133	-747.133	-755.574	-755.574	-755.574	-755.291	-755.291	-755.291	-747.15	-747.15	-747.15
CSF3R	-4535.96	-4535.96	-4535.96	-4513.99	-4513.99	-4513.99	-4508.17	-4508.17	-4508.17	-4508.1	-4508.1	-4508.1	-4514.2	-4514.2	-4514.2	-4513.99	-4514.02	-4513.99	-4508.12	-4508.12	-4508.12
CSPG4	-11961.2	-11961.2	-11961.2	-11923	-11923	-11923	-11909.6	-11909.6	-11909.6	-11908.7	-11908.7	-11908.7	-11924.2	-11924.2	-11924.2	-11923	-11923	-11923	-11909.7	-11909.7	-11909.7
CUNH15orf39	-5411.96	-5411.96	-5411.96	-5410.47	-5410.47	-5410.47	-5410.47	-5410.47	-5410.47	-5410.47	-5410.47	-5410.47	-5410.5	-5410.5	-5410.5	-5410.47	-5410.47	-5410.47	-5410.47	-5410.47	-5410.47
CXCL16	-1731.59	-1731.59	-1731.59	-1727.18	-1727.18	-1727.18	-1712.65	-1712.65	-1712.65	-1712.65	-1712.65	-1712.65	-1727.41	-1727.34	-1727.34	-1727.18	-1727.18	-1727.18	-1712.65	-1712.65	-1712.65
CXCR2	-1240	-1240	-1240	-1232.95	-1232.95	-1232.95	-1229.68	-1229.68	-1229.68	-1229.68	-1229.68	-1229.68	-1233.01	-1233.01	-1233.01	-1232.95	-1232.95	-1232.95	-1229.68	-1229.68	-1229.68
CXorf65	-753.594	-753.594	-753.594	-753.724	-753.724	-753.724	-753.536	-753.536	-753.536	-753.536	-753.536	-753.536	-753.724	-753.724	-753.724	-753.724	-753.724	-753.724	-753.536	-753.536	-753.536
CYBA	-792.389	-792.389	-792.389	-789.382	-789.382	-789.382	-789.382	-789.382	-789.382	-789.368	-789.368	-789.368	-789.369	-789.369	-789.369	-789.382	-789.382	-789.382	-789.382	-789.368	-789.368
CYBB	-1802.88	-1802.88	-1802.88	-1797.44	-1797.44	-1797.44	-1795.63	-1795.63	-1795.63	-1795.63	-1795.63	-1795.63	-1798.32	-1798.32	-1798.32	-1797.44	-1797.44	-1797.44	-1795.63	-1795.63	-1795.63
CYP1A1	-2013.92	-2013.92	-2013.92	-2011.74	-2011.74	-2011.74	-2011.73	-2011.73	-2011.73	-2011.73	-2011.73	-2011.73	-2011.74	-2011.74	-2011.74	-2011.74	-2011.74	-2011.74	-2011.73	-2011.73	-2011.73
DHRS13	-1575.54	-1575.54	-1575.54	-1575.54	-1575.54	-1575.54	-1575.54	-1575.54	-1575.54	-1575.54	-1575.54	-1575.54	-1575.55	-1575.55	-1575.55	-1575.55	-1575.55	-1575.55	-1575.55	-1575.55	-1575.55
DNAJC5	-752.771	-752.771	-752.771	-749.834	-749.785	-749.785	-751.399	-749.785	-749.785	-749.785	-749.785	-749.785	-750.576	-750.576	-750.576	-749.785	-749.785	-749.785	-749.785	-749.785	-749.785
DUSP6	-1462.35	-1462.35	-1462.35	-1462.35	-1462.35	-1462.35	-1462.35	-1462.35	-1462.35	-1462.35	-1462.35	-1462.35	-1462.36	-1462.36	-1462.36	-1462.36	-1462.36	-1462.36	-1462.36	-1462.36	-1462.36
EDC3	-2590.51	-2590.51	-2590.51	-2585.59	-2585.59	-2585.59	-2584.71	-2584.71	-2584.71	-2584.71	-2584.71	-2584.71	-2585.64	-2585.64	-2585.64	-2585.59	-2585.59	-2585.59	-2584.72	-2584.72	-2584.72
EEF1AKMT1	-1014.96	-1014.96	-1014.96	-1012.1	-1011.77	-1011.77	-1007.11	-1007.11	-1007.11	-1007.1	-1007.47	-1007.1	-1011.82	-1011.82	-1011.82	-1013.21	-1011.77	-1011.77	-1007.5	-1007.5	-1007.5
EIF3A	-4663.73	-4663.73	-4663.73	-4647.04	-4647.04	-4647.04	-4642.19	-4642.19	-4642.19	-4642.1	-4642.1	-4642.1	-4649.61	-4649.61	-4649.61	-4647.04	-4647.04	-4647.04	-4643.23	-4643.23	-4643.23
EMC3	-1074.07	-1074.07	-1074.07	-1074.06	-1074.06	-1074.06	-1074.06	-1074.06	-1074.06	-1074.06	-1074.06	-1074.06	-1074.07	-1074.07	-1074.07	-1074.06	-1074.06	-1074.06	-1074.06	-1074.06	-1074.06
EPGN	-746.412	-746.412	-746.412	-746.412	-746.412	-746.412	-746.412	-746.412	-746.412	-746.412	-746.412	-746.412	-746.414	-746.414	-746.414	-746.414	-746.414	-746.414	-746.414	-746.414	-746.414
ERAL1	-2460.92	-2460.92	-2460.92	-2454.68	-2454.68	-2454.68	-2452.8	-2452.8	-2452.8	-2452.8	-2452.8	-2452.8	-2454.74	-2454.74	-2454.74	-2454.68	-2454.68	-2454.68	-2452.8	-2452.8	-2452.8
ERCC4	-5125.61	-5125.61	-5125.61	-5104.29	-5104.29	-5104.29	-5104.1	-5104.1	-5104.1	-5104.1	-5104.1	-5104.1	-5104.3	-5104.3	-5104.3	-5104.29	-5104.29	-5104.29	-5104.1	-5104.1	-5104.1
EREG	-672.724	-672.724	-672.724	-672.724	-672.724	-672.724	-672.724	-672.724	-672.724	-672.724	-672.724	-672.724	-672.732	-672.732	-672.732	-672.732	-672.732	-672.732	-672.732	-672.732	-672.732
ERF	-2390.27	-2390.27	-2390.27	-2390.27	-2390.27	-2390.27	-2390.27	-2390.27	-2390.27	-2390.27	-2390.27	-2390.27	-2390.27	-2390.27	-2390.27	-2390.3	-2390.27	-2390.27	-2390.27	-2390.27	-2390.27
FA2H	-1262.28	-1262.28	-1262.28	-1253.12	-1253.12	-1253.12	-1252.43	-1252.43	-1252.43	-1252.43	-1252.43	-1252.43	-1253.13	-1253.13	-1253.13	-1253.12	-1253.12	-1253.12	-1252.43	-1252.43	-1252.43
FAM168B	-844.147	-844.147	-844.147	-844.147	-844.147	-844.147	-844.147	-844.147	-844.147	-844.147	-844.147	-844.147	-844.15	-844.15	-844.15	-844.15	-844.15	-844.15	-844.15	-844.15	-844.15
FAM221B	-2007.64	-2007.64	-2007.64	-2003.46	-2003.46	-2003.46	-1993.35	-1993.35	-1993.35	-1993.35	-1993.35	-1993.35	-2003.55	-2003.55	-2003.55	-2003.46	-2003.46	-2003.46	-1993.35	-1993.35	-1993.35
FARS2	-2581.09	-2581.09	-2581.09	-2575.2	-2575.2	-2575.2	-2575.03	-2575.03	-2575.03	-2575.03	-2575.03	-2575.03	-2575.29	-2575.29	-2575.29	-2575.2	-2575.2	-2575.2	-2575.03	-2575.03	-2575.03
FBLN2	-6246.93	-6246.93	-6246.93	-6238.45	-6238.45	-6238.45	-6238.06	-6238.06	-6238.06	-6237.98	-6237.98	-6237.98	-6238.52	-6238.51	-6238.51	-6238.45	-6238.45	-6238.45	-6238.02	-6238.02	-6238.02
FBXL17	-2278.6	-2278.6	-2278.6	-2278.6	-2278.6	-2278.6	-2278.6	-2278.6	-2278.6	-2278.6	-2278.6	-2278.6	-2278.6	-2278.6	-2278.6	-2278.6	-2278.61	-2278.6	-2278.6	-2278.6	-2278.6
FFAR2	-1987.39	-1987.39	-1987.39	-1951.58	-1951.58	-1951.58	-1930.26	-1930.26	-1930.26	-1929.94	-1929.94	-1929.94	-1951.85	-1951.85	-1951.85	-1951.58	-1951.58	-1951.58	-1930.34	-1930.34	-1930.34
FGA	-5184.63	-5184.63	-5184.63	-5149.61	-5149.61	-5149.61	-5128.82	-5128.82	-5128.82	-5128.8	-5128.8	-5128.8	-5150.52	-5150.23	-5150.23	-5149.61	-5149.61	-5149.61	-5128.81	-5128.81	-5128.81
FGB	-2288.03	-2288.03	-2288.03	-2257.28	-2257.28	-2257.28	-2234.58	-2234.58	-2234.58	-2234.58	-2234.58	-2234.58	-2257.28	-2257.28	-2257.28	-2257.28	-2257.28	-2257.28	-2234.59	-2234.59	-2234.59
FGG	-2952.75	-2952.75	-2952.75	-2916.13	-2916.13	-2916.13	-2887.81	-2887.81	-2887.81	-2884.82	-2884.82	-2884.82	-2916.49	-2916.49	-2916.49	-2916.13	-2916.13	-2916.13	-2888.15	-2888.15	-2888.15
FGR	-2260.69	-2260.69	-2260.69	-2259.62	-2259.62	-2259.62	-2259.62	-2259.62	-2259.62	-2259.53	-2259.53	-2259.53	-2259.54	-2259.54	-2259.54	-2259.54	-2259.54	-2259.54	-2259.54	-2259.54	-2259.54
FOSB	-1464.81	-1464.81	-1464.81	-1464.81	-1464.81	-1464.81	-1464.81	-1464.81	-1464.81	-1464.81	-1464.81	-1464.81	-1464.82	-1464.82	-1464.82	-1464.82	-1464.82	-1464.82	-1464.82	-1464.82	-1464.82
FOS	-2206.39	-2206.39	-2206.39	-2199.47	-2199.47	-2199.47	-2198.59	-2198.59	-2198.59	-2198.59	-2198.59	-2198.59	-2200.15	-2200.15	-2200.15	-2199.49	-2199.49	-2199.49	-2198.62	-2198.62	-2198.62
FOXP2	-3314.44	-3314.44	-3314.44	-3305.75	-3305.75	-3305.75	-3305	-3305	-3305	-3305	-3305	-3305	-3307.83	-3307.83	-3307.83	-3305.75	-3305.75	-3305.75	-3305	-3305	-3305
FREM2	-15882	-15882	-15882	-15874.4	-15874.4	-15874.4	-15874.4	-15874.4	-15874.4	-15874.4	-15874.4	-15874.4	-15874.4	-15874.4	-15874.4	-15874.4	-15874.4	-15874.4	-15874.4	-15874.4	-15874.4
GABRA2	-2460.28	-2460.28	-2460.28	-2452.45	-2452.45	-2452.45	-2452.21	-2452.21	-2452.21	-2452.21	-2452.21	-2452.21	-2452.71	-2452.71	-2452.71	-2452.45	-2452.45	-2452.45	-2452.21	-2452.21	-2452.21
GABRB1	-2278.62	-2278.62	-2278.62	-2278.62	-2278.62	-2278.62	-2278.62	-2278.62	-2278.62	-2278.62	-2278.62	-2278.62	-2278.62	-2278.62	-2278.62	-2278.62	-2278.62	-2278.62	-2278.62	-2278.62	-2278.62
GEMIN4	-5429.39	-5429.39	-5429.39	-5428.82	-5428.82	-5428.82	-5428.82	-5428.82	-5428.82	-5428.82	-5428.82	-5428.82	-5428.83	-5428.83	-5428.83	-5428.82	-5428.82	-5428.82	-5428.82	-5428.82	-5428.82
GJC2	-989.83	-989.83	-989.83	-989.816	-989.816	-989.816	-989.618	-989.83	-989.618	-989.83	-989.618	-989.618	-989.827	-989.827	-989.827	-989.816	-989.816	-989.816	-989.619	-989.619	-989.619
GON4L	-13809.6	-13809.6	-13809.6	-13755.9	-13755.9	-13755.9	-13752.3	-13752.3	-13752.3	-13752.3	-13752.3	-13752.3	-13756.6	-13756.6	-13756.6	-13755.9	-13755.9	-13755.9	-13752.3	-13752.3	-13752.3
GRIK4	-4131.9	-4131.9	-4131.9	-4127.82	-4127.82	-4127.82	-4126.81	-4126.81	-4126.81	-4126.71	-4126.71	-4126.71	-4128.15	-4128.15	-4128.15	-4127.83	-4127.83	-4127.83	-4126.71	-4126.71	-4126.71
GRIP1	-6505.65	-6505.65	-6505.65	-6491.6	-6491.6	-6491.6	-6490.24	-6490.24	-6490.24	-6490.05	-6490.05	-6490.05	-6491.93	-6491.93	-6491.93	-6491.61	-6491.61	-6491.61	-6490.09	-6490.09	-6490.09
HCAR2	-2097.94	-2097.94	-2097.94	-2076.46	-2076.46	-2076.46	-2074.82	-2074.82	-2074.82	-2074.82	-2074.82	-2074.82	-2079.08	-2079.08	-2079.08	-2076.52	-2076.52	-2076.52	-2074.86	-2074.86	-2074.86
HDAC11	-1011.8	-1012.07	-1011.8	-1011.8	-1011.8	-1011.8	-1011.8	-1011.8	-1011.8	-1012.07	-1011.8	-1011.8	-1011.8	-1012.07	-1011.8	-1012.07	-1011.8	-1011.8	-1011.8	-1012.07	-1011.8
HLA-DRA	-1619.94	-1619.94	-1619.94	-1601.33	-1601.33	-1601.33	-1599.86	-1599.86	-1599.86	-1599.87	-1599.87	-1599.87	-1601.33	-1601.33	-1601.33	-1601.33	-1601.33	-1601.33	-1599.87	-1599.87	-1599.87
HLTF	-4013.58	-4013.58	-4013.58	-4008.79	-4008.79	-4008.79	-4007.38	-4007.38	-4007.38	-4007.38	-4007.38	-4007.38	-4008.96	-4008.96	-4008.96	-4008.79	-4008.79	-4008.79	-4007.38	-4007.38	-4007.38
HMBOX1	-1944.91	-1947.62	-1944.91	-1944.91	-1944.91	-1944.91	-1944.91	-1944.91	-1944.91	-1944.91	-1944.91	-1944.91	-1944.91	-1944.91	-1944.91	-1944.91	-1944.91	-1944.91	-1944.91	-1944.91	-1944.91
HMG20A	-1598	-1598	-1598	-1598	-1598	-1598	-1598	-1598	-1598	-1598	-1598	-1598	-1598.01	-1598.01	-1598.01	-1598.01	-1598.01	-1598.01	-1598.01	-1598.01	-1598.01
HMOX1	-1041.36	-1043.08	-1041.36	-1036.44	-1036.44	-1036.44	-1035.72	-1035.72	-1035.72	-1035.72	-1037.42	-1035.72	-1036.98	-1036.98	-1036.98	-1036.45	-1036.45	-1036.45	-1035.72	-1035.72	-1035.72
HP	-2136.66	-2136.66	-2136.66	-2116.08	-2116.08	-2116.08	-2113.85	-2113.85	-2113.85	-2113.85	-2113.85	-2113.85	-2116.18	-2116.18	-2116.18	-2116.08	-2116.08	-2116.08	-2113.85	-2113.85	-2113.85
HPS3	-1840.65	-1840.65	-1840.65	-1839.96	-1839.96	-1839.96	-1839.96	-1839.96	-1839.96	-1839.95	-1839.95	-1839.95	-1839.96	-1839.96	-1839.96	-1839.95	-1839.95	-1839.95	-1839.95	-1839.95	-1839.95
HPSE2	-2460.95	-2460.95	-2460.95	-2460.95	-2460.95	-2460.95	-2460.95	-2460.95	-2460.95	-2460.95	-2460.95	-2460.95	-2460.96	-2460.96	-2460.96	-2460.96	-2460.96	-2460.96	-2460.96	-2460.96	-2460.96
ICAM1	-3386.47	-3386.47	-3386.47	-3343.75	-3343.75	-3343.75	-3322.49	-3322.49	-3322.49	-3322.48	-3322.48	-3322.48	-3344.65	-3344.65	-3344.65	-3343.75	-3343.75	-3343.75	-3322.49	-3322.49	-3322.49
IFNAR1	-3347.5	-3347.5	-3347.5	-3316.73	-3316.73	-3316.73	-3310.82	-3310.82	-3310.82	-3310.82	-3310.82	-3310.82	-3316.86	-3316.86	-3316.86	-3316.73	-3316.73	-3316.73	-3310.82	-3310.82	-3310.82
IL10	-812.417	-812.417	-812.417	-812.286	-812.286	-812.286	-812.286	-812.286	-812.286	-812.204	-812.204	-812.204	-812.221	-812.221	-812.221	-812.221	-812.221	-812.221	-812.221	-812.221	-812.221
IL12RB1	-5243.31	-5243.31	-5243.31	-5193.27	-5193.27	-5193.27	-5190.55	-5190.55	-5190.55	-5190.46	-5190.46	-5190.46	-5194.07	-5194.07	-5194.07	-5193.27	-5193.27	-5193.27	-5190.58	-5190.58	-5190.58
IL12RB2	-5166	-5166	-5166	-5153.12	-5153.12	-5153.12	-5148.6	-5148.6	-5148.6	-5148.6	-5148.6	-5148.6	-5153.33	-5153.33	-5153.33	-5153.12	-5153.12	-5153.12	-5148.6	-5148.6	-5148.6
IL17A	-1083.95	-1083.95	-1083.95	-1076.28	-1076.28	-1076.28	-1068.23	-1068.23	-1068.23	-1067.55	-1067.55	-1067.55	-1076.56	-1076.35	-1076.35	-1076.28	-1076.28	-1076.28	-1068.23	-1068.23	-1068.23
IL17C	-1288.44	-1288.44	-1288.44	-1282.71	-1282.71	-1282.71	-1274.97	-1274.97	-1274.97	-1274.97	-1274.97	-1274.97	-1282.77	-1282.94	-1282.77	-1282.71	-1282.71	-1282.71	-1274.98	-1274.98	-1274.98
IL19	-963.471	-963.471	-963.471	-963.471	-963.471	-963.471	-963.471	-963.471	-963.471	-963.471	-963.471	-963.471	-963.474	-963.474	-963.474	-963.474	-963.474	-963.474	-963.474	-963.475	-963.474
IL1A	-1676.54	-1676.54	-1676.54	-1668.79	-1668.79	-1668.79	-1665.87	-1665.87	-1665.87	-1665.8	-1665.8	-1665.8	-1668.84	-1668.84	-1668.84	-1668.79	-1668.79	-1668.79	-1665.84	-1665.84	-1665.84
IL1B	-1520.32	-1520.32	-1520.32	-1513.53	-1513.53	-1513.53	-1513.29	-1513.29	-1513.29	-1513.29	-1513.29	-1513.29	-1513.55	-1513.55	-1513.55	-1513.53	-1513.53	-1513.53	-1513.29	-1513.29	-1513.29
IL1R1	-3960.34	-3960.34	-3960.34	-3938.78	-3938.78	-3938.78	-3930.24	-3930.24	-3930.24	-3930.24	-3930.24	-3930.24	-3938.89	-3938.89	-3938.89	-3938.78	-3938.78	-3938.78	-3930.25	-3930.25	-3930.25
IL1R2	-3094.48	-3094.48	-3094.48	-3080.23	-3080.23	-3080.23	-3076.18	-3076.18	-3076.18	-3076.18	-3076.18	-3076.18	-3081.15	-3081.15	-3081.15	-3080.26	-3080.26	-3080.26	-3076.2	-3076.2	-3076.2
IL20	-1384.43	-1384.43	-1384.43	-1373.7	-1373.7	-1373.7	-1359.87	-1359.87	-1359.87	-1360.01	-1359.53	-1359.53	-1373.7	-1373.7	-1373.7	-1373.7	-1373.7	-1373.7	-1359.89	-1359.89	-1359.89
IL24	-1065.3	-1065.3	-1065.3	-1065.3	-1065.3	-1065.3	-1065.3	-1065.3	-1065.3	-1065.3	-1065.3	-1065.3	-1065.33	-1065.33	-1065.33	-1065.33	-1065.33	-1065.33	-1065.33	-1065.33	-1065.33
IL27	-889.96	-889.96	-889.96	-888.326	-888.326	-888.326	-886.956	-886.956	-886.956	-886.956	-886.956	-886.956	-888.336	-888.336	-888.336	-888.326	-888.326	-888.326	-886.956	-886.956	-886.956
IL27RA	-3382.78	-3382.78	-3382.78	-3374.21	-3374.21	-3374.21	-3374.16	-3374.16	-3374.16	-3374.16	-3374.16	-3374.16	-3374.26	-3374.26	-3374.26	-3374.21	-3374.21	-3374.21	-3374.16	-3374.16	-3374.16
IL5	-685.906	-685.906	-685.906	-685.906	-685.906	-685.906	-685.906	-685.906	-685.906	-685.906	-685.906	-685.906	-685.91	-685.91	-685.91	-685.91	-685.91	-685.91	-685.91	-685.91	-685.91
IL6	-1066.45	-1066.45	-1066.45	-1065.6	-1065.6	-1065.6	-1065.59	-1065.59	-1065.59	-1065.59	-1065.59	-1065.59	-1065.63	-1065.63	-1065.63	-1065.6	-1065.6	-1065.6	-1065.59	-1065.59	-1065.59
IP6K2	-1932.05	-1932.05	-1932.05	-1932.05	-1932.05	-1932.05	-1932.05	-1932.05	-1932.05	-1932.05	-1932.05	-1932.05	-1932.08	-1932.08	-1932.08	-1932.08	-1932.08	-1932.08	-1932.08	-1932.08	-1932.08
IQSEC1	-4985.84	-4985.84	-4985.84	-4973.71	-4973.71	-4973.71	-4970.32	-4970.32	-4970.32	-4970.32	-4970.32	-4970.32	-4975.14	-4975.14	-4975.14	-4973.73	-4973.73	-4973.73	-4970.33	-4970.33	-4970.33
ITGAL	-7671.04	-7671.04	-7671.04	-7587.21	-7587.21	-7587.21	-7576.81	-7576.81	-7576.81	-7576.71	-7576.71	-7576.71	-7588.42	-7588.42	-7588.42	-7587.23	-7587.23	-7587.23	-7576.71	-7576.71	-7576.71
ITGB2	-4559.29	-4559.29	-4559.29	-4530.89	-4530.89	-4530.89	-4530.85	-4530.85	-4530.85	-4530.77	-4530.84	-4530.77	-4530.98	-4530.98	-4530.98	-4530.89	-4530.89	-4530.89	-4530.79	-4530.79	-4530.79
JAML	-1474.28	-1474.28	-1474.28	-1465.54	-1465.54	-1465.54	-1465.33	-1465.33	-1465.33	-1465.33	-1465.33	-1465.33	-1466.07	-1466.07	-1466.07	-1465.56	-1465.56	-1465.56	-1465.35	-1465.35	-1465.35
KCNU1	-5969.51	-5969.51	-5969.51	-5943.17	-5943.17	-5943.17	-5927.65	-5927.65	-5927.65	-5927.65	-5927.65	-5927.65	-5943.2	-5943.2	-5943.2	-5943.17	-5943.17	-5943.17	-5927.66	-5927.66	-5927.66
KITLG	-847.804	-847.804	-847.804	-846.795	-846.795	-846.795	-846.593	-846.593	-846.593	-846.593	-846.593	-846.593	-846.858	-846.858	-846.858	-846.795	-846.795	-846.795	-846.593	-846.593	-846.593
KLK6	-1331.47	-1331.47	-1331.47	-1312.4	-1312.4	-1312.4	-1311.38	-1311.38	-1311.38	-1311.38	-1311.38	-1311.38	-1312.97	-1312.97	-1312.97	-1312.4	-1312.4	-1312.4	-1311.38	-1311.38	-1311.38
KREMEN1	-2361.15	-2361.15	-2361.15	-2354.66	-2354.66	-2354.66	-2353.36	-2353.36	-2353.36	-2353.36	-2353.36	-2353.36	-2354.82	-2354.82	-2354.82	-2354.66	-2354.66	-2354.66	-2353.4	-2353.4	-2353.4
KRT17	-1725.35	-1725.35	-1725.35	-1724.19	-1724.19	-1724.19	-1724.19	-1724.19	-1724.19	-1723.74	-1723.74	-1723.74	-1723.74	-1723.74	-1723.74	-1723.75	-1723.75	-1723.75	-1723.75	-1723.75	-1723.75
KRT19	-1764.86	-1764.86	-1764.86	-1754.59	-1754.59	-1754.59	-1752.34	-1752.34	-1752.34	-1752.27	-1752.27	-1752.27	-1755.46	-1755.46	-1755.46	-1754.6	-1754.6	-1754.6	-1752.74	-1752.74	-1752.74
KRT7	-2401.22	-2401.22	-2401.22	-2382.34	-2382.34	-2382.34	-2377.65	-2377.65	-2377.65	-2377.65	-2377.65	-2377.65	-2382.47	-2382.47	-2382.47	-2382.34	-2382.34	-2382.34	-2377.65	-2377.65	-2377.65
LATS2	-4612.35	-4612.35	-4612.35	-4600.67	-4600.67	-4600.67	-4599.43	-4599.43	-4599.43	-4599.43	-4599.43	-4599.43	-4600.68	-4600.68	-4600.68	-4600.67	-4600.67	-4600.67	-4599.43	-4599.43	-4599.43
LCP1	-2919.03	-2919.03	-2919.03	-2919.03	-2919.03	-2919.03	-2919.03	-2919.03	-2919.03	-2919.03	-2919.03	-2919.03	-2919.04	-2919.04	-2919.04	-2919.04	-2919.04	-2919.04	-2919.04	-2919.04	-2919.04
LGALS3	-1002.04	-1002.04	-1002.04	-1000.29	-1000.29	-1000.29	-999.816	-999.816	-999.816	-999.816	-999.816	-999.816	-1000.34	-1000.34	-1000.34	-1000.29	-1000.29	-1000.29	-999.816	-999.816	-999.816
LRCH1	-3658.32	-3658.32	-3658.32	-3650.17	-3650.17	-3650.17	-3648.76	-3648.76	-3648.76	-3648.76	-3648.76	-3648.76	-3650.36	-3650.36	-3650.36	-3650.17	-3650.17	-3650.17	-3648.76	-3648.76	-3648.76
LRP4	-9531.13	-9531.13	-9531.13	-9529.95	-9529.95	-9529.95	-9529.95	-9529.95	-9529.95	-9529.96	-9529.95	-9529.95	-9529.95	-9529.95	-9529.95	-9529.95	-9529.95	-9529.95	-9529.95	-9529.96	-9529.95
MAPK1	-1807.49	-1807.49	-1807.49	-1803.23	-1803.23	-1803.23	-1800.26	-1800.26	-1800.26	-1800.26	-1800.26	-1800.26	-1803.25	-1803.25	-1803.25	-1803.23	-1803.23	-1803.23	-1800.26	-1800.26	-1800.26
MASP1	-3731.88	-3731.88	-3731.88	-3731.88	-3731.88	-3731.88	-3731.88	-3731.88	-3731.88	-3731.88	-3731.88	-3731.88	-3731.88	-3731.88	-3731.88	-3731.88	-3731.88	-3731.88	-3731.89	-3731.88	-3731.88
MGAT4C	-2529.83	-2529.83	-2529.83	-2527.55	-2527.55	-2527.55	-2527.55	-2527.55	-2527.55	-2527.45	-2527.45	-2527.45	-2527.46	-2527.46	-2527.46	-2527.46	-2527.46	-2527.46	-2527.46	-2527.46	-2527.46
MICAL3	-10733.5	-10733.5	-10733.5	-10727.9	-10727.9	-10727.9	-10724.5	-10724.5	-10724.5	-10724.5	-10724.5	-10724.5	-10728.2	-10728.2	-10728.2	-10727.9	-10727.9	-10727.9	-10724.5	-10724.5	-10724.5
MICU2	-1895.03	-1891.72	-1891.72	-1889.4	-1889.4	-1889.4	-1888.02	-1888.02	-1888.02	-1888.02	-1888.02	-1888.02	-1889.59	-1889.59	-1889.59	-1889.41	-1889.41	-1889.41	-1888.03	-1888.03	-1888.03
MIPEP	-2913.63	-2913.63	-2913.63	-2907.97	-2907.97	-2907.97	-2903.27	-2903.27	-2903.27	-2903.27	-2903.27	-2903.27	-2908.2	-2908.2	-2908.2	-2907.97	-2907.97	-2907.97	-2903.31	-2903.27	-2903.27
MMP25	-2491.54	-2491.54	-2491.54	-2473.47	-2473.47	-2473.47	-2472.65	-2472.65	-2472.65	-2472.65	-2472.65	-2472.65	-2474.14	-2474.14	-2474.14	-2473.47	-2473.47	-2473.47	-2472.65	-2472.65	-2472.65
MMP3	-1853.93	-1853.93	-1853.93	-1835.23	-1835.23	-1835.23	-1811.89	-1811.89	-1811.89	-1810.53	-1810.53	-1810.53	-1839.97	-1835.42	-1835.42	-1835.23	-1835.23	-1835.23	-1811.91	-1811.91	-1811.91
MMP9	-3700.08	-3700.08	-3700.08	-3652	-3652	-3652	-3645.65	-3645.65	-3645.65	-3645.62	-3645.62	-3645.62	-3652.8	-3652.8	-3652.8	-3652	-3652	-3652	-3645.63	-3645.63	-3645.63
MPO	-3843.06	-3843.06	-3843.06	-3765.68	-3765.68	-3765.68	-3747.81	-3747.81	-3747.81	-3747.05	-3747.05	-3747.05	-3767.64	-3767.64	-3767.64	-3765.68	-3765.68	-3765.68	-3747.84	-3747.84	-3747.84
MRPL35	-653.675	-653.675	-653.675	-654.146	-653.222	-653.222	-646.83	-646.83	-646.83	-646.83	-646.83	-646.83	-654.146	-653.228	-653.228	-653.222	-653.222	-653.222	-646.83	-646.83	-646.83
N4BP2L2	-2780.36	-2780.36	-2780.36	-2780.25	-2780.25	-2780.25	-2780.25	-2780.25	-2780.25	-2780.21	-2780.21	-2780.21	-2780.23	-2780.23	-2780.23	-2780.23	-2780.23	-2780.23	-2780.23	-2780.23	-2780.23
NCF2	-2798.95	-2798.95	-2798.95	-2798.95	-2798.95	-2798.95	-2798.95	-2798.95	-2798.95	-2798.94	-2798.94	-2798.94	-2798.94	-2798.94	-2798.94	-2798.94	-2798.94	-2798.94	-2798.94	-2798.94	-2798.94
NDST4	-3401.04	-3401.04	-3401.04	-3397.56	-3397.56	-3397.56	-3397.56	-3397.56	-3397.56	-3396.14	-3396.14	-3396.14	-3396.27	-3396.27	-3396.27	-3396.27	-3396.27	-3396.27	-3396.27	-3396.27	-3396.27
NELL1	-4216.45	-4216.45	-4216.45	-4211.46	-4211.46	-4211.46	-4210.77	-4210.77	-4210.77	-4210.77	-4210.77	-4210.77	-4211.84	-4211.84	-4211.84	-4211.46	-4211.46	-4211.46	-4210.77	-4210.77	-4210.77
NHLRC3	-1641.42	-1641.42	-1641.42	-1639.23	-1639.23	-1639.23	-1638.45	-1638.45	-1638.45	-1638.45	-1638.45	-1638.45	-1639.25	-1639.27	-1639.25	-1639.23	-1639.23	-1639.23	-1638.45	-1638.45	-1638.45
NLRP3	-5295.4	-5295.4	-5295.4	-5287.18	-5287.18	-5287.18	-5284.84	-5284.84	-5284.84	-5284.84	-5284.84	-5284.84	-5287.47	-5287.47	-5287.47	-5287.34	-5287.19	-5287.19	-5284.85	-5284.85	-5284.85
NOD2	-6210.27	-6210.27	-6210.27	-6145.33	-6145.33	-6145.33	-6141.87	-6141.87	-6141.87	-6141.78	-6141.78	-6141.78	-6148.33	-6148.33	-6148.33	-6145.39	-6145.39	-6145.39	-6141.8	-6141.8	-6141.8
NOS2	-5598.04	-5598.04	-5598.04	-5584.55	-5584.55	-5584.55	-5584.37	-5584.37	-5584.37	-5584.37	-5584.37	-5584.37	-5585.07	-5585.07	-5585.07	-5584.56	-5584.56	-5584.56	-5584.38	-5584.38	-5584.38
NR4A3	-1305.39	-1305.39	-1305.39	-1303.67	-1303.67	-1303.67	-1303.67	-1303.67	-1303.67	-1303.62	-1303.62	-1303.62	-1303.65	-1303.65	-1303.65	-1303.64	-1303.64	-1303.64	-1303.64	-1303.64	-1303.64
NUDT15	-508.19	-508.19	-508.19	-508.19	-508.19	-508.19	-508.19	-508.19	-508.19	-508.19	-508.19	-508.19	-508.19	-508.19	-508.19	-508.19	-509.958	-508.19	-508.19	-508.19	-508.19
NUTM1	-6991.24	-6991.24	-6991.24	-6980.86	-6980.86	-6980.86	-6951.18	-6951.18	-6951.18	-6949.44	-6949.44	-6949.44	-6991.68	-6980.99	-6980.99	-6980.86	-6980.86	-6980.86	-6951.19	-6951.19	-6951.19
ODF3L1	-1227.17	-1227.17	-1227.17	-1225.5	-1225.5	-1225.5	-1225.32	-1225.32	-1225.32	-1225.3	-1225.28	-1225.28	-1225.5	-1225.5	-1225.5	-1225.5	-1225.5	-1225.5	-1225.3	-1225.3	-1225.3
OPRL1	-1506.8	-1506.8	-1506.8	-1506.8	-1506.8	-1506.8	-1506.8	-1506.8	-1506.8	-1506.8	-1506.8	-1506.8	-1506.81	-1506.81	-1506.81	-1506.82	-1506.82	-1506.82	-1506.82	-1506.82	-1506.82
OTUD4	-5030.28	-5030.28	-5030.28	-5023.51	-5023.51	-5023.51	-5022.43	-5022.43	-5022.43	-5022.43	-5022.43	-5022.43	-5023.83	-5023.83	-5023.83	-5023.51	-5023.51	-5023.51	-5022.43	-5022.43	-5022.43
PABPC1	-2562.23	-2562.23	-2562.23	-2562.23	-2562.23	-2562.23	-2562.23	-2562.23	-2562.23	-2562.23	-2562.23	-2562.23	-2562.23	-2562.23	-2562.23	-2562.23	-2562.23	-2562.23	-2562.23	-2562.23	-2562.23
PAPPA2	-10108.4	-10108.4	-10108.4	-10084.1	-10084.1	-10084.1	-10077.4	-10077.4	-10077.4	-10077.3	-10077.3	-10077.3	-10084.5	-10084.5	-10084.5	-10084.1	-10084.1	-10084.1	-10077.3	-10077.3	-10077.3
PCDH17	-5904.72	-5904.72	-5904.72	-5897.7	-5897.7	-5897.7	-5897.7	-5897.7	-5897.7	-5897.68	-5897.68	-5897.68	-5898.57	-5898.57	-5898.57	-5897.7	-5897.7	-5897.7	-5897.7	-5897.7	-5897.7
PCOLCE2	-1768.69	-1768.69	-1768.69	-1766.37	-1766.37	-1766.37	-1765.79	-1765.79	-1765.79	-1765.79	-1765.79	-1765.79	-1766.4	-1766.4	-1766.4	-1766.37	-1766.37	-1766.37	-1765.79	-1765.79	-1765.79
PIH1D2	-1364.36	-1364.36	-1364.36	-1362.57	-1362.57	-1362.57	-1356.56	-1356.55	-1356.55	-1356.56	-1356.56	-1356.56	-1362.57	-1362.57	-1362.57	-1362.57	-1362.57	-1362.57	-1356.55	-1356.55	-1356.55
PLA2G12A	-964.051	-964.051	-964.051	-955.715	-955.715	-955.715	-953.645	-953.645	-953.645	-953.645	-953.645	-953.645	-959.292	-959.292	-959.292	-955.715	-955.715	-955.715	-953.645	-953.645	-953.645
PLA2G7	-2189.85	-2189.85	-2189.85	-2184.63	-2184.63	-2184.63	-2184.19	-2184.19	-2184.19	-2184.19	-2184.19	-2184.19	-2184.74	-2184.74	-2184.74	-2184.63	-2184.63	-2184.63	-2184.19	-2184.19	-2184.19
PLAC8	-784.617	-784.617	-784.617	-772.768	-772.768	-772.768	-770.795	-770.795	-770.795	-770.795	-770.795	-770.795	-773.228	-772.967	-772.967	-772.768	-772.768	-772.768	-770.795	-770.795	-770.795
PLOD2	-3234.08	-3233.99	-3233.99	-3231.67	-3231.67	-3231.67	-3231.58	-3231.5	-3231.5	-3231.5	-3231.58	-3231.5	-3231.68	-3231.77	-3231.68	-3231.76	-3231.76	-3231.76	-3231.5	-3231.5	-3231.5
PLSCR1	-1516.11	-1516.11	-1516.11	-1516.11	-1516.11	-1516.11	-1516.11	-1516.11	-1516.11	-1516.11	-1516.11	-1516.11	-1516.11	-1516.11	-1516.11	-1516.11	-1516.11	-1516.11	-1516.11	-1516.11	-1516.11
PNLIP	-2909.9	-2909.9	-2909.9	-2882.52	-2882.52	-2882.52	-2877.09	-2877.09	-2877.09	-2876.73	-2876.73	-2876.73	-2882.55	-2882.55	-2882.55	-2882.52	-2882.52	-2882.52	-2877.32	-2877.31	-2877.31
POC1B	-4700	-4700	-4700	-4686.07	-4686.07	-4686.07	-4685.69	-4685.69	-4685.69	-4685.69	-4685.69	-4685.69	-4686.55	-4686.55	-4686.55	-4686.07	-4686.07	-4686.07	-4685.69	-4685.69	-4685.69
PPCDC	-558.342	-558.342	-558.342	-558.342	-558.342	-558.342	-558.342	-558.342	-558.342	-558.342	-558.342	-558.342	-558.343	-558.343	-558.343	-558.352	-558.343	-558.343	-558.343	-558.343	-558.343
PPP1R16B	-2613.53	-2613.53	-2613.53	-2613.53	-2613.53	-2613.53	-2613.53	-2613.53	-2613.53	-2613.53	-2613.53	-2613.53	-2613.54	-2613.54	-2613.54	-2613.54	-2613.54	-2613.54	-2613.54	-2613.54	-2613.54
PRDX2	-1090.38	-1090.38	-1090.38	-1084.72	-1084.72	-1084.72	-1081.61	-1081.61	-1081.61	-1081.61	-1081.61	-1081.61	-1085.03	-1085.03	-1085.03	-1084.73	-1084.73	-1084.73	-1081.63	-1081.63	-1081.63
PRKG1	-3241.12	-3241.12	-3241.12	-3241.12	-3241.12	-3241.12	-3241.12	-3241.12	-3241.12	-3241.16	-3241.12	-3241.12	-3241.12	-3241.12	-3241.12	-3241.13	-3241.12	-3241.12	-3241.12	-3241.12	-3241.12
PROSER1	-2771.46	-2771.46	-2771.46	-2771.42	-2771.42	-2771.42	-2771.41	-2771.41	-2771.41	-2771.41	-2771.41	-2771.41	-2771.42	-2771.42	-2771.42	-2771.42	-2771.42	-2771.42	-2771.41	-2771.41	-2771.41
PRR36	-2720.39	-2720.39	-2720.39	-2720.9	-2720.9	-2720.9	-2720.01	-2720.12	-2720.01	-2720.01	-2720.01	-2720.01	-2720.9	-2720.9	-2720.9	-2720.9	-2720.9	-2720.9	-2720.01	-2720.01	-2720.01
PTAFR	-1779.8	-1779.8	-1779.8	-1778.8	-1778.8	-1778.8	-1778.8	-1778.8	-1778.8	-1777.97	-1777.97	-1777.97	-1778.07	-1778.07	-1778.07	-1778.07	-1778.07	-1778.07	-1778.07	-1778.07	-1778.07
PTCH2	-5876.08	-5876.08	-5876.08	-5866.22	-5866.22	-5866.22	-5866.22	-5866.22	-5866.22	-5866.21	-5866.21	-5866.21	-5866.22	-5866.22	-5866.22	-5866.22	-5866.22	-5866.22	-5866.22	-5866.22	-5866.22
PTGER4	-2288.75	-2288.75	-2288.75	-2260.17	-2260.17	-2260.17	-2257.82	-2257.82	-2257.82	-2257.79	-2257.79	-2257.79	-2260.92	-2260.92	-2260.92	-2260.17	-2260.17	-2260.17	-2257.79	-2257.79	-2257.79
PTGS2	-3511.36	-3511.36	-3511.36	-3502.29	-3502.29	-3502.29	-3496.1	-3496.1	-3496.1	-3496.1	-3496.1	-3496.1	-3502.69	-3502.69	-3502.69	-3502.64	-3502.3	-3502.3	-3496.11	-3496.11	-3496.11
PTPN22	-4504.63	-4504.63	-4504.63	-4497.04	-4497.04	-4497.04	-4497.01	-4497.01	-4497.01	-4497.01	-4497.01	-4497.01	-4497.17	-4497.17	-4497.17	-4497.04	-4497.04	-4497.04	-4497.01	-4497.04	-4497.01
PTPRC	-8417.77	-8417.77	-8417.77	-8148.97	-8148.97	-8148.97	-8061.34	-8061.34	-8061.34	-8049.56	-8049.56	-8049.56	-8149.22	-8149.22	-8149.22	-8148.97	-8148.97	-8148.97	-8061.58	-8061.59	-8061.58
QTRT2	-2264.14	-2264.14	-2264.14	-2261.78	-2261.78	-2261.78	-2261.22	-2261.22	-2261.22	-2261.22	-2261.87	-2261.22	-2261.98	-2261.98	-2261.98	-2261.79	-2261.79	-2261.79	-2261.22	-2261.22	-2261.22
RAB22A	-785.358	-785.358	-785.358	-785.356	-785.356	-785.356	-785.372	-785.356	-785.356	-785.367	-785.367	-785.367	-785.356	-785.356	-785.356	-785.356	-785.356	-785.356	-785.356	-785.357	-785.356
RAPGEF1	-6931.52	-6931.52	-6931.52	-6909.48	-6909.48	-6909.48	-6907.68	-6907.68	-6907.68	-6907.58	-6907.58	-6907.58	-6909.76	-6909.76	-6909.76	-6909.48	-6909.48	-6909.48	-6907.61	-6907.61	-6907.61
RELB	-1788.51	-1788.51	-1788.51	-1758.08	-1758.08	-1758.08	-1752.49	-1752.49	-1752.49	-1752.49	-1752.49	-1752.49	-1759.24	-1759.24	-1759.24	-1758.08	-1758.08	-1758.08	-1752.49	-1752.49	-1752.49
REPS2	-2035.15	-2035.15	-2035.15	-2031.54	-2031.54	-2031.54	-2029.31	-2029.31	-2029.31	-2029.31	-2029.31	-2029.31	-2031.54	-2031.54	-2031.54	-2031.54	-2031.54	-2031.54	-2029.31	-2029.31	-2029.31
RIGI	-4790.16	-4790.16	-4790.16	-4779.34	-4779.34	-4779.34	-4779.09	-4779.09	-4779.09	-4779.09	-4779.09	-4779.09	-4779.48	-4779.48	-4779.48	-4779.34	-4779.34	-4779.34	-4779.09	-4779.09	-4779.09
S100A12	-791.026	-790.771	-790.771	-782.212	-782.212	-782.212	-774.721	-774.646	-774.646	-774.646	-774.646	-774.646	-782.445	-782.219	-782.219	-782.212	-782.212	-782.212	-774.646	-774.646	-774.646
S100A3	-434.762	-434.762	-434.762	-434.762	-434.762	-434.762	-434.762	-434.762	-434.762	-434.762	-434.762	-434.762	-436.407	-434.767	-434.767	-434.767	-434.767	-434.767	-436.407	-436.407	-436.407
S100A8	-607.572	-607.165	-607.165	-589.34	-589.34	-589.34	-582.633	-582.633	-582.633	-582.633	-583.048	-582.633	-589.461	-589.461	-589.461	-589.266	-589.34	-589.266	-582.633	-582.633	-582.633
S100A9	-836.065	-836.065	-836.065	-821.397	-821.397	-821.397	-820.03	-820.03	-820.03	-820.048	-820.029	-820.029	-821.397	-821.397	-821.397	-821.396	-821.396	-821.396	-820.031	-820.031	-820.031
SACS	-17376.4	-17376.4	-17376.4	-17373.8	-17373.8	-17373.8	-17372.9	-17372.9	-17372.9	-17372.9	-17372.9	-17372.9	-17373.9	-17373.9	-17373.9	-17373.8	-17373.8	-17373.8	-17372.9	-17372.9	-17372.9
SAMD15	-3860.01	-3860.01	-3860.01	-3860.94	-3859.86	-3859.86	-3851.25	-3851.25	-3851.25	-3848.83	-3848.83	-3848.83	-3860.94	-3860.94	-3860.94	-3860.94	-3859.86	-3859.86	-3851.25	-3851.37	-3851.25
SAP18	-550.042	-550.042	-550.042	-550.042	-550.042	-550.042	-550.042	-550.042	-550.042	-550.042	-550.042	-550.042	-550.042	-550.042	-550.042	-550.042	-550.042	-550.042	-550.042	-550.043	-550.042
SBNO2	-6611.19	-6611.19	-6611.19	-6597.57	-6597.57	-6597.57	-6597.13	-6597.13	-6597.13	-6597.12	-6597.39	-6597.12	-6597.6	-6597.6	-6597.6	-6597.57	-6597.57	-6597.57	-6597.12	-6597.12	-6597.12
SELE	-3668.38	-3668.38	-3668.38	-3592.8	-3592.8	-3592.8	-3587.04	-3587.04	-3587.04	-3586.82	-3586.82	-3586.82	-3593.64	-3593.64	-3593.64	-3592.8	-3592.83	-3592.8	-3586.89	-3586.89	-3586.89
SELL	-2297.17	-2297.17	-2297.17	-2275.93	-2275.93	-2275.93	-2275.16	-2275.16	-2275.16	-2274.77	-2274.77	-2274.77	-2276.45	-2276.45	-2276.45	-2275.93	-2275.93	-2275.93	-2274.83	-2274.83	-2274.83
SERPINE1	-1884.87	-1884.87	-1884.87	-1882.8	-1882.8	-1882.8	-1882.74	-1882.74	-1882.74	-1882.74	-1882.74	-1882.74	-1882.81	-1882.81	-1882.81	-1882.8	-1882.8	-1882.8	-1882.74	-1882.74	-1882.74
SETDB2	-3450.39	-3450.39	-3450.39	-3447.42	-3447.42	-3447.42	-3447.27	-3447.27	-3447.27	-3447.27	-3447.27	-3447.27	-3447.46	-3447.46	-3447.46	-3447.42	-3447.42	-3447.42	-3447.28	-3447.27	-3447.27
SHB	-2074.52	-2074.52	-2074.52	-2074.52	-2074.52	-2074.52	-2074.52	-2074.52	-2074.52	-2074.52	-2074.52	-2074.52	-2074.53	-2074.53	-2074.53	-2074.53	-2074.53	-2074.53	-2074.53	-2074.53	-2074.53
SIPA1L3	-8905.71	-8905.71	-8905.71	-8898.52	-8898.52	-8898.52	-8898.52	-8898.52	-8898.52	-8898.19	-8898.19	-8898.19	-8898.33	-8898.33	-8898.33	-8898.3	-8898.3	-8898.3	-8898.3	-8898.3	-8898.3
SLC25A18	-1584.33	-1584.33	-1584.33	-1582.54	-1582.54	-1582.54	-1582.51	-1582.51	-1582.51	-1582.51	-1582.51	-1582.51	-1582.59	-1582.59	-1582.59	-1582.54	-1582.54	-1582.54	-1582.51	-1582.51	-1582.51
SLC27A6	-3738.62	-3738.62	-3738.62	-3723.83	-3723.83	-3723.83	-3718.77	-3718.77	-3718.77	-3718.77	-3718.77	-3718.77	-3724.09	-3724.09	-3724.09	-3723.83	-3723.83	-3723.83	-3718.77	-3718.77	-3718.77
SNCG	-575.132	-575.132	-575.132	-575.132	-575.132	-575.132	-575.132	-575.132	-575.132	-575.132	-575.132	-575.132	-575.134	-575.134	-575.134	-575.134	-575.134	-575.134	-575.134	-575.135	-575.134
SORCS3	-5473.72	-5473.72	-5473.72	-5468.54	-5468.54	-5468.54	-5468.54	-5468.54	-5468.54	-5468.43	-5468.43	-5468.43	-5468.55	-5468.55	-5468.55	-5468.51	-5468.51	-5468.51	-5468.51	-5468.51	-5468.51
SOX5	-3496.55	-3496.55	-3496.55	-3496.55	-3496.55	-3496.55	-3496.55	-3496.55	-3496.55	-3496.55	-3496.55	-3496.55	-3496.56	-3496.56	-3496.56	-3496.56	-3496.56	-3496.56	-3496.56	-3496.56	-3496.56
STEAP1	-1675.23	-1675.23	-1675.23	-1665.91	-1665.91	-1665.91	-1662.58	-1662.58	-1662.58	-1662.45	-1662.45	-1662.45	-1666.44	-1666.49	-1666.44	-1665.91	-1665.91	-1665.91	-1662.86	-1662.86	-1662.86
STRADA	-1863.44	-1863.44	-1863.44	-1856.57	-1856.57	-1856.57	-1854.84	-1854.84	-1854.84	-1854.84	-1854.84	-1854.84	-1856.6	-1856.6	-1856.6	-1856.57	-1856.57	-1856.57	-1854.84	-1854.84	-1854.84
TBX21	-1806.65	-1806.65	-1806.65	-1800.2	-1800.2	-1800.2	-1800.2	-1800.2	-1800.2	-1800.02	-1800.02	-1800.02	-1800.1	-1800.1	-1800.1	-1800.09	-1800.09	-1800.09	-1800.09	-1800.09	-1800.09
TEX26	-1319.2	-1319.2	-1319.2	-1317.84	-1317.84	-1317.84	-1316.03	-1316.03	-1316.03	-1316.03	-1316.03	-1316.03	-1317.84	-1317.84	-1317.84	-1317.84	-1317.84	-1317.84	-1316.03	-1316.03	-1316.03
TFRC	-3919.41	-3919.41	-3919.41	-3884.1	-3884.1	-3884.1	-3870.66	-3870.66	-3870.66	-3870.66	-3870.66	-3870.66	-3884.15	-3884.15	-3884.15	-3884.1	-3884.1	-3884.1	-3870.91	-3870.66	-3870.66
TGFB1	-1457.43	-1457.43	-1457.43	-1451.8	-1451.8	-1451.8	-1450.77	-1450.77	-1450.77	-1451.2	-1450.77	-1450.77	-1451.8	-1451.8	-1451.8	-1451.8	-1451.8	-1451.8	-1450.77	-1450.77	-1450.77
THBS1	-4388.62	-4388.62	-4388.62	-4344.67	-4344.67	-4344.67	-4337.16	-4337.16	-4337.16	-4337.11	-4337.11	-4337.11	-4347.95	-4347.95	-4347.95	-4344.67	-4344.67	-4344.67	-4337.42	-4337.42	-4337.42
TLR2	-4586.78	-4586.78	-4586.78	-4575.87	-4575.87	-4575.87	-4572.36	-4572.36	-4572.36	-4572.42	-4572.24	-4572.24	-4576.41	-4576.41	-4576.41	-4575.88	-4575.88	-4575.88	-4572.28	-4572.28	-4572.28
TLR4	-5080.56	-5080.56	-5080.56	-5062.27	-5062.27	-5062.27	-5051.75	-5051.75	-5051.75	-5051.75	-5051.75	-5051.75	-5062.51	-5062.51	-5062.51	-5062.27	-5062.27	-5062.27	-5051.75	-5051.75	-5051.75
TLR8	-4960.07	-4960.07	-4960.07	-4904.7	-4904.7	-4904.7	-4879.01	-4879.01	-4879.01	-4877.59	-4877.59	-4877.59	-4906.2	-4905.92	-4905.92	-4904.7	-4904.7	-4904.7	-4879.13	-4879.13	-4879.13
TLR9	-6633.79	-6633.79	-6633.79	-6500.03	-6500.03	-6500.03	-6498.28	-6498.28	-6498.28	-6497.83	-6497.83	-6497.83	-6501.27	-6501.27	-6501.27	-6500.04	-6500.04	-6500.04	-6497.86	-6497.86	-6497.86
TM4SF20	-874.467	-874.467	-874.467	-875.065	-873.666	-873.666	-863.371	-863.371	-863.371	-863.371	-863.371	-863.371	-873.709	-875.065	-873.709	-873.666	-873.666	-873.666	-863.371	-863.371	-863.371
TMEM265	-664.628	-664.628	-664.628	-665.903	-665.903	-665.903	-662.434	-662.434	-662.434	-662.22	-662.22	-662.22	-665.903	-665.903	-665.903	-665.903	-665.903	-665.903	-662.434	-662.434	-662.434
TMTC3	-2481.76	-2481.76	-2481.76	-2481.33	-2481.33	-2481.33	-2481.33	-2481.33	-2481.33	-2481.3	-2481.3	-2481.3	-2481.31	-2481.31	-2481.31	-2481.31	-2481.31	-2481.31	-2481.31	-2481.32	-2481.31
TNFAIP6	-1277.43	-1277.43	-1277.43	-1274.82	-1274.82	-1274.82	-1274.67	-1274.67	-1274.67	-1278.73	-1274.67	-1274.67	-1274.93	-1274.93	-1274.93	-1274.82	-1274.82	-1274.82	-1274.67	-1274.67	-1274.67
TNFSF4	-776.563	-776.563	-776.563	-769.977	-769.977	-769.977	-751.942	-751.942	-751.942	-751.942	-751.942	-751.942	-769.99	-770.61	-769.99	-769.977	-769.977	-769.977	-751.943	-751.943	-751.943
TP63	-2711.3	-2711.3	-2711.3	-2711.3	-2711.3	-2711.3	-2711.3	-2711.3	-2711.3	-2711.3	-2711.3	-2711.3	-2711.34	-2711.3	-2711.3	-2711.3	-2711.3	-2711.3	-2711.3	-2711.3	-2711.3
TPO	-4180.63	-4180.63	-4180.63	-4122.39	-4122.39	-4122.39	-4107.45	-4107.45	-4107.45	-4107.38	-4107.38	-4107.38	-4125.82	-4125.82	-4125.82	-4122.41	-4122.41	-4122.41	-4108.59	-4108.59	-4108.59
TRPM2	-7165.5	-7165.5	-7165.5	-7145.72	-7145.72	-7145.72	-7145.72	-7145.72	-7145.72	-7143.36	-7143.36	-7143.36	-7143.5	-7143.5	-7143.5	-7143.5	-7143.5	-7143.5	-7143.5	-7143.5	-7143.5
UNG	-1278.38	-1278.38	-1278.38	-1278.38	-1278.38	-1278.38	-1278.38	-1278.38	-1278.38	-1278.38	-1278.38	-1278.38	-1278.38	-1278.38	-1278.38	-1278.39	-1278.39	-1278.39	-1278.39	-1278.39	-1278.39
VAPB	-673.703	-673.703	-673.703	-673.703	-673.703	-673.703	-673.703	-673.703	-673.703	-673.703	-673.703	-673.703	-673.705	-673.705	-673.705	-673.705	-673.705	-673.705	-673.705	-673.705	-673.705
VGLL1	-956.039	-956.039	-956.039	-954.516	-954.516	-954.516	-952.859	-952.859	-952.859	-952.859	-952.859	-952.859	-954.534	-954.534	-954.534	-954.516	-954.516	-954.516	-952.86	-952.86	-952.86
AHSA2P	-1479.81	-1479.81	-1479.81	-1479.78	-1479.78	-1479.78	-1479.72	-1479.81	-1479.72	-1479.72	-1479.72	-1479.72	-1479.78	-1479.78	-1479.78	-1479.78	-1479.78	-1479.78	-1479.72	-1479.72	-1479.72
ANKRD17	-10490.6	-10490.6	-10490.6	-10439.3	-10439.3	-10439.3	-10402.5	-10402.4	-10402.4	-10402.4	-10402.6	-10402.4	-10439.4	-10439.4	-10439.4	-10439.3	-10439.3	-10439.3	-10402.5	-10402.5	-10402.5
ANKRD42	-3694.26	-3694.26	-3694.26	-3686.51	-3686.51	-3686.51	-3684.43	-3684.43	-3684.43	-3684.32	-3684.48	-3684.32	-3686.52	-3686.52	-3686.52	-3686.51	-3686.51	-3686.51	-3684.44	-3684.44	-3684.44
ANKS6	-3828.22	-3828.22	-3828.22	-3805.33	-3805.33	-3805.33	-3798.78	-3798.78	-3798.78	-3798.76	-3798.76	-3798.76	-3805.34	-3805.34	-3805.34	-3805.33	-3805.33	-3805.33	-3798.76	-3798.76	-3798.76
ARFGEF2	-8069.8	-8069.8	-8069.8	-8068.08	-8068.08	-8068.08	-8068.04	-8068.04	-8068.04	-8068.06	-8068.04	-8068.04	-8068.13	-8068.13	-8068.13	-8068.09	-8068.08	-8068.08	-8068.04	-8068.04	-8068.04
ATP12A	-5121.16	-5121.16	-5121.16	-5110.2	-5110.2	-5110.2	-5109.87	-5109.87	-5109.87	-5109.87	-5109.87	-5109.87	-5110.55	-5110.55	-5110.55	-5110.2	-5110.2	-5110.2	-5109.87	-5109.87	-5109.87
AUTS2	-5397.09	-5397.09	-5397.09	-5394.28	-5394.28	-5394.28	-5393.41	-5393.41	-5393.41	-5393.41	-5393.41	-5393.41	-5394.38	-5394.38	-5394.38	-5394.28	-5394.37	-5394.28	-5393.42	-5393.42	-5393.42
BBS7	-4019.57	-4019.57	-4019.57	-4001.53	-4001.53	-4001.53	-4001.49	-4001.49	-4001.49	-4001.49	-4001.49	-4001.49	-4001.57	-4001.57	-4001.57	-4001.53	-4001.53	-4001.53	-4001.49	-4001.49	-4001.49
CYP1A2	-2584.33	-2584.33	-2584.33	-2580.89	-2580.89	-2580.89	-2580.65	-2580.65	-2580.65	-2580.65	-2580.65	-2580.65	-2580.93	-2580.93	-2580.93	-2580.89	-2580.89	-2580.89	-2580.66	-2580.66	-2580.66
DNAH12	-17577.7	-17577.7	-17577.7	-17504.6	-17504.6	-17504.6	-17480.5	-17480.5	-17480.5	-17480.5	-17480.6	-17480.5	-17510.4	-17509.1	-17509.1	-17504.6	-17504.6	-17504.6	-17480.6	-17480.6	-17480.6
GSK3A	-1915.29	-1915.29	-1915.29	-1912.98	-1912.98	-1912.98	-1912.8	-1912.8	-1912.8	-1912.8	-1912.8	-1912.8	-1913.23	-1913.23	-1913.23	-1912.98	-1912.98	-1912.98	-1912.8	-1912.8	-1912.8
LRPPRC	-6542.5	-6542.5	-6542.5	-6517.32	-6517.32	-6517.32	-6503.19	-6503.19	-6503.19	-6503.19	-6503.19	-6503.19	-6518.22	-6521.27	-6518.22	-6517.32	-6517.32	-6517.32	-6503.19	-6503.19	-6503.19
LRRC63	-3099.03	-3099.03	-3099.03	-3091.31	-3091.31	-3091.31	-3089.1	-3089.1	-3089.1	-3089.1	-3089.1	-3089.1	-3091.32	-3091.32	-3091.32	-3091.31	-3091.31	-3091.31	-3089.15	-3089.1	-3089.1
MAML1	-4389.18	-4389.18	-4389.18	-4382.1	-4382.1	-4382.1	-4381.53	-4381.53	-4381.53	-4381.53	-4381.53	-4381.53	-4382.26	-4382.26	-4382.26	-4382.1	-4382.1	-4382.1	-4381.53	-4381.53	-4381.53
MED4	-939.027	-939.027	-939.027	-939.027	-939.027	-939.027	-939.027	-939.027	-939.027	-939.027	-939.027	-939.027	-939.029	-939.029	-939.029	-939.029	-939.029	-939.029	-939.029	-939.029	-939.029
METAP1	-1735.14	-1735.14	-1735.14	-1735.14	-1735.14	-1735.14	-1735.14	-1735.14	-1735.14	-1735.14	-1735.14	-1735.14	-1735.14	-1735.14	-1735.14	-1735.15	-1735.15	-1735.15	-1735.15	-1735.15	-1735.15
NBEA	-11866.7	-11866.7	-11866.7	-11852.6	-11852.6	-11852.6	-11851.8	-11851.8	-11851.8	-11851.8	-11851.8	-11851.8	-11854.4	-11854.4	-11854.4	-11852.6	-11852.6	-11852.6	-11851.8	-11851.8	-11851.8
PDS5B	-5615.64	-5615.64	-5615.64	-5615.64	-5615.64	-5615.64	-5615.64	-5615.64	-5615.64	-5615.64	-5615.64	-5615.64	-5615.64	-5615.64	-5615.64	-5615.64	-5615.64	-5615.64	-5615.64	-5615.64	-5615.64
PLS1	-2642.85	-2642.85	-2642.85	-2641.63	-2641.63	-2641.63	-2641.63	-2641.63	-2641.63	-2641.63	-2641.63	-2641.63	-2641.63	-2641.63	-2641.63	-2641.63	-2641.63	-2641.63	-2641.63	-2641.63	-2641.63
PLSCR4	-1808.4	-1808.4	-1808.4	-1806.3	-1806.3	-1806.3	-1805.64	-1805.64	-1805.64	-1805.64	-1805.64	-1805.64	-1806.35	-1806.43	-1806.35	-1806.3	-1806.3	-1806.3	-1805.64	-1805.64	-1805.64
PLSCR5	-1182.12	-1182.12	-1182.12	-1181.15	-1181.15	-1181.15	-1181.15	-1181.15	-1181.15	-1181.15	-1181.15	-1181.15	-1181.18	-1181.18	-1181.18	-1181.15	-1181.15	-1181.15	-1181.15	-1181.15	-1181.15
PRDM5	-4391.03	-4391.03	-4391.03	-4350.11	-4350.11	-4350.11	-4342.38	-4342.38	-4342.38	-4342.36	-4342.36	-4342.36	-4350.65	-4353.01	-4350.65	-4350.11	-4350.11	-4350.11	-4342.44	-4342.44	-4342.44
PTPN9	-2174.68	-2174.68	-2174.68	-2174.68	-2174.68	-2174.68	-2177.4	-2174.68	-2174.68	-2174.68	-2174.68	-2174.68	-2174.68	-2174.68	-2174.68	-2174.68	-2174.68	-2174.68	-2178.18	-2174.68	-2174.68
SEC23A	-3049.99	-3049.99	-3049.99	-3050.06	-3049.99	-3049.99	-3050.06	-3049.99	-3049.99	-3049.99	-3050.06	-3049.99	-3049.99	-3050.06	-3049.99	-3050.07	-3049.99	-3049.99	-3049.99	-3049.99	-3049.99
SGCG	-1275.08	-1275.08	-1275.08	-1275.08	-1275.08	-1275.08	-1275.08	-1275.08	-1275.08	-1275.08	-1275.08	-1275.08	-1275.08	-1275.08	-1275.08	-1275.09	-1275.08	-1275.08	-1275.08	-1275.08	-1275.08
SHOC2	-2179.61	-2179.61	-2179.61	-2179.61	-2179.61	-2179.61	-2179.61	-2179.61	-2179.61	-2179.61	-2179.61	-2179.61	-2179.61	-2179.61	-2179.61	-2179.61	-2179.61	-2179.61	-2179.61	-2179.61	-2179.61
SIK3	-6459.27	-6459.27	-6459.27	-6452.92	-6452.92	-6452.92	-6452.89	-6452.89	-6452.89	-6452.89	-6452.89	-6452.89	-6452.99	-6452.99	-6452.99	-6452.92	-6452.92	-6452.92	-6452.89	-6452.89	-6452.89
SLC9A9	-1828.14	-1828.14	-1828.14	-1827.98	-1827.98	-1827.98	-1827.69	-1827.69	-1827.69	-1827.69	-1827.69	-1827.69	-1828.02	-1828.02	-1828.02	-1827.98	-1827.98	-1827.98	-1827.69	-1827.69	-1827.69
SMAD9	-2067.42	-2067.42	-2067.42	-2066.71	-2066.71	-2066.71	-2066.71	-2066.71	-2066.71	-2066.7	-2066.7	-2066.7	-2066.7	-2066.7	-2066.7	-2066.7	-2066.7	-2066.7	-2066.71	-2066.7	-2066.7
SMG6	-6200.46	-6200.46	-6200.46	-6197.9	-6197.9	-6197.9	-6196.33	-6196.33	-6196.33	-6196.33	-6196.33	-6196.33	-6198.17	-6198.17	-6198.17	-6197.91	-6197.91	-6197.91	-6196.35	-6196.35	-6196.35
SNX33	-2712	-2712	-2712	-2711.26	-2711.26	-2711.26	-2711.26	-2711.26	-2711.26	-2711.23	-2711.23	-2711.23	-2711.23	-2711.23	-2711.23	-2711.23	-2711.23	-2711.23	-2711.23	-2711.23	-2711.23
SOX6	-4084.76	-4084.76	-4084.76	-4078.09	-4078.09	-4078.09	-4075.53	-4075.53	-4075.53	-4075.53	-4075.53	-4075.53	-4078.11	-4078.11	-4078.11	-4078.09	-4078.09	-4078.09	-4075.53	-4075.62	-4075.53
SPOCK3	-1763.47	-1763.47	-1763.47	-1763.47	-1770.87	-1763.47	-1763.47	-1763.47	-1763.47	-1763.47	-1763.47	-1763.47	-1763.47	-1763.47	-1763.47	-1763.47	-1763.47	-1763.47	-1763.47	-1763.47	-1763.47
STX17	-1399.05	-1399.05	-1399.05	-1399.05	-1399.05	-1399.05	-1399.05	-1399.05	-1399.05	-1399.05	-1399.05	-1399.05	-1399.06	-1399.06	-1399.06	-1399.06	-1399.06	-1399.06	-1399.06	-1399.06	-1399.06
TBCEL-TECTA	-12021.9	-12021.9	-12021.9	-12005.2	-12005.2	-12005.2	-12005.2	-12003.7	-12003.7	-12003.7	-12003.7	-12003.7	-12008.7	-12008.7	-12008.7	-12005.2	-12005.2	-12005.2	-12003.7	-12003.7	-12003.7
TCEA2	-1523.92	-1523.92	-1523.92	-1517.07	-1517.07	-1517.07	-1517.07	-1517.07	-1517.07	-1517.03	-1517.03	-1517.03	-1517.07	-1517.07	-1517.07	-1517.07	-1517.07	-1517.07	-1517.07	-1517.04	-1517.04
TMEM150B	-879.453	-879.453	-879.453	-874.063	-874.063	-874.063	-872.599	-872.599	-872.599	-872.353	-872.353	-872.353	-874.104	-874.104	-874.104	-874.063	-874.063	-874.063	-872.463	-872.463	-872.463
TNPO1	-3643.19	-3643.3	-3643.19	-3643.19	-3643.3	-3643.19	-3643.3	-3643.3	-3643.3	-3643.3	-3643.19	-3643.19	-3643.19	-3643.19	-3643.19	-3643.3	-3643.19	-3643.19	-3643.3	-3643.19	-3643.19
TPD52L2	-1119.5	-1119.5	-1119.5	-1119.39	-1119.39	-1119.39	-1119.39	-1119.39	-1119.39	-1119.32	-1119.32	-1119.32	-1119.34	-1119.34	-1119.34	-1119.34	-1119.34	-1119.34	-1119.34	-1119.34	-1119.34
TRPC1	-2724.45	-2724.45	-2724.45	-2724.45	-2724.45	-2724.45	-2724.45	-2724.45	-2724.45	-2724.45	-2724.45	-2724.45	-2724.45	-2724.45	-2724.45	-2724.45	-2724.45	-2724.45	-2724.45	-2724.45	-2724.45
UCKL1	-2574.56	-2574.56	-2574.56	-2571.74	-2571.74	-2571.74	-2570.43	-2570.43	-2570.43	-2570.23	-2570.23	-2570.23	-2571.82	-2571.82	-2571.82	-2571.74	-2571.74	-2571.74	-2570.25	-2570.25	-2570.25
UGGT1	-7569.08	-7569.08	-7569.08	-7565.7	-7565.7	-7565.7	-7565.14	-7565.14	-7565.14	-7565.09	-7565.25	-7565.09	-7566.08	-7566.08	-7566.08	-7565.71	-7565.71	-7565.71	-7565.09	-7565.09	-7565.09
USP34	-15210.1	-15210.1	-15210.1	-15205.8	-15205.8	-15205.8	-15205.8	-15205.8	-15205.8	-15205.8	-15205.8	-15205.8	-15206.2	-15206.2	-15206.2	-15205.8	-15205.8	-15205.8	-15205.8	-15205.8	-15205.8
XPO4	-4155.77	-4155.77	-4155.77	-4155.77	-4155.77	-4155.77	-4155.77	-4155.77	-4155.77	-4155.77	-4155.77	-4155.77	-4155.78	-4155.78	-4155.78	-4155.78	-4155.78	-4155.78	-4155.78	-4155.78	-4155.78
XRN1	-7907.49	-7907.49	-7907.49	-7903.09	-7903.09	-7903.09	-7902.23	-7902.24	-7902.23	-7902.23	-7902.23	-7902.23	-7903.17	-7903.17	-7903.17	-7903.09	-7903.09	-7903.09	-7902.25	-7902.24	-7902.24
ZCCHC7	-2885.15	-2885.15	-2885.15	-2875.16	-2875.16	-2875.16	-2872.85	-2872.85	-2872.85	-2872.85	-2872.85	-2872.85	-2875.29	-2875.29	-2875.29	-2875.16	-2875.16	-2875.16	-2872.86	-2872.86	-2872.86
ZFP82	-2140.7	-2140.7	-2140.7	-2137	-2137	-2137	-2136.34	-2136.34	-2136.34	-2136.34	-2136.34	-2136.34	-2137	-2137	-2137	-2137	-2137	-2137	-2136.34	-2136.34	-2136.34
ZMYM2	-5989.51	-5989.51	-5989.51	-5989.51	-5989.51	-5989.51	-5989.51	-5989.51	-5989.51	-5989.51	-5989.51	-5989.51	-5989.52	-5989.52	-5989.52	-5989.52	-5989.52	-5989.52	-5989.52	-5989.52	-5989.52
ZNF169	-3049.06	-3049.06	-3049.06	-3041.28	-3041.28	-3041.28	-3036.92	-3036.92	-3036.92	-3036.89	-3036.89	-3036.89	-3041.37	-3041.37	-3041.37	-3041.28	-3041.28	-3041.28	-3036.92	-3036.92	-3036.92
ZNF260	-2070.72	-2070.72	-2070.72	-2070.6	-2070.6	-2070.6	-2070.6	-2070.6	-2070.6	-2070.49	-2070.49	-2070.49	-2070.52	-2070.52	-2070.52	-2070.52	-2070.52	-2070.52	-2070.52	-2070.52	-2070.52
ZNF382	-2949.38	-2949.38	-2949.38	-2946.41	-2946.41	-2946.41	-2944.24	-2944.24	-2944.24	-2944.24	-2944.24	-2944.24	-2946.43	-2946.43	-2946.43	-2946.41	-2946.41	-2946.41	-2944.25	-2944.24	-2944.24
ZNF512B	-4891.32	-4891.32	-4891.32	-4886.13	-4886.13	-4886.13	-4886.13	-4886.13	-4886.13	-4885.93	-4885.93	-4885.93	-4886.02	-4886.02	-4886.02	-4886.02	-4886.02	-4886.02	-4886.02	-4886.05	-4886.02
ZNF565	-2188.66	-2188.66	-2188.66	-2187.53	-2187.53	-2187.53	-2187.53	-2187.53	-2187.53	-2187.52	-2187.52	-2187.52	-2187.53	-2187.53	-2187.53	-2187.52	-2187.52	-2187.52	-2187.53	-2187.52	-2187.52
ZNF567	-3204.75	-3204.75	-3204.75	-3204.4	-3204.4	-3204.4	-3204.4	-3204.4	-3204.4	-3204.31	-3204.31	-3204.31	-3204.35	-3204.35	-3204.35	-3204.35	-3204.35	-3204.35	-3204.35	-3204.35	-3204.35
ZNF599	-4059.71	-4059.71	-4059.71	-4052.68	-4052.68	-4052.68	-4049.72	-4049.72	-4049.72	-4049.72	-4049.72	-4049.72	-4052.69	-4052.69	-4052.69	-4052.68	-4052.68	-4052.68	-4049.72	-4049.72	-4049.72

## Sheet: M0
Gene	ω0	ts/tv
ABCA3	0.07811	6.23665
ABHD3	0.07835	2.61982
ACACA	0.03483	3.79188
ACP5	0.12194	3.40785
ADCY3	0.08162	4.26219
AGTR1	0.09481	6.46811
ALDH1A1	0.09573	3.95672
ALG5	0.2462	3.78321
AMER3	0.87979	5.96061
ANGPTL3	0.18324	4.8491
ANK2	0.16786	5.60797
ANXA1	0.51	3.33875
ANXA6	0.02933	2.86477
APOBEC3G	1.25412	2.32531
APOC3	1.26209	1.87622
AQP3	0.01825	7.44918
ARG1	0.05585	3.84957
ATP2B1	0.01862	3.83945
ATR	0.16395	3.81783
BCAM	0.24278	3.22768
BCL2L13	0.33601	3.49483
BCLAF3	1.24754	2.77697
BIRC3	0.11465	2.89545
BTLA	1.21901	3.99721
C16orf46	0.8694	4.40024
C3	0.36633	2.63308
C8orf58	1.10051	3.522
CAGE1	0.92955	3.0377
CALB1	0.07772	3.0817
CAMK2D	0.0001	7.40578
CBFA2T3	0.05077	3.20474
CBL	0.13584	5.8686
CCDC148	0.28331	5.21878
CCDC54	1.04023	3.60729
CCL20	0.64359	5.43417
CCL2	0.37201	4.51303
CCR1	0.35391	4.31211
CCR2	0.15767	4.57052
CCR4	0.10928	4.68051
CD207	0.94075	5.03802
CD2	1.62056	2.77203
CD3G	0.40516	6.03202
CD86	1.13444	5.24065
CECR2	0.56797	6.70391
CEP112	0.2046	3.87919
CEP290	0.20424	3.07892
CH2	0.79075	3.6097
CLDN10	0.15302	4.3396
CLEC12A	1.34658	4.37475
CLEC1A	0.28837	3.85148
CLEC5A	0.82714	4.49615
CLEC6A	0.7345	4.01225
CLEC7A	0.85938	2.87807
CMIP	0.0001	6.42972
CNBD1	0.61084	3.17457
CNTNAP4	0.15234	3.93307
CORO1A	0.02457	4.99668
CP	0.26372	5.45205
CPLX3	0.36983	3.69757
CREB5	0.02655	4.75425
CSF3	0.28313	4.38247
CSF3R	0.26817	4.99843
CSPG4	0.28482	5.33018
CUNH15orf39	0.55442	4.88769
CXCL16	1.40062	3.65899
CXCR2	0.33131	4.71206
CXorf65	1.23669	4.06274
CYBA	0.09284	3.78592
CYBB	0.07027	4.20074
CYP1A1	0.28728	7.92393
DHRS13	0.09536	8.21114
DNAJC5	0.02384	5.72099
DUSP6	0.02299	2.61468
EDC3	0.12269	3.9087
EEF1AKMT1	0.50231	8.34064
EIF3A	0.06182	2.19405
EMC3	0.02137	20.1246
EPGN	0.54329	4.64178
ERAL1	0.5167	4.46634
ERCC4	0.10194	3.11239
EREG	0.23812	5.38675
ERF	0.02613	5.53991
FA2H	0.10205	5.20974
FAM168B	0.35089	3.60085
FAM221B	1.02154	4.84564
FARS2	0.22572	4.21024
FBLN2	0.15092	6.13368
FBXL17	0.01542	4.25501
FFAR2	0.24084	3.97443
FGA	0.67447	2.59795
FGB	0.62044	2.18093
FGG	0.78286	2.23774
FGR	0.06415	4.04529
FOSB	0.1171	1.4497
FOS	0.09311	3.36006
FOXP2	0.0436	2.74099
FREM2	0.27115	3.67472
GABRA2	0.08791	3.97327
GABRB1	0.01108	1.92466
GEMIN4	0.14599	6.03961
GJC2	0.01133	2.9345
GON4L	0.29599	3.50319
GRIK4	0.03272	8.55771
GRIP1	0.10234	4.81304
HCAR2	0.08792	4.38501
HDAC11	0.02844	6.06024
HLA-DRA	0.2542	2.17102
HLTF	0.40995	3.8354
HMBOX1	0.03537	2.65531
HMG20A	0.13633	3.3514
HMOX1	0.11529	5.07659
HP	0.26919	2.47202
HPS3	0.21361	4.91609
HPSE2	0.05007	1.43841
ICAM1	0.62732	3.99998
IFNAR1	0.51865	6.41948
IL10	0.14759	4.85431
IL12RB1	0.38129	3.55002
IL12RB2	0.50871	3.81864
IL17A	0.88472	2.15981
IL17C	0.55843	6.4434
IL19	0.40788	8.94101
IL1A	0.44833	4.57872
IL1B	0.30567	3.72537
IL1R1	0.54112	3.43368
IL1R2	0.3093	3.80557
IL20	1.14232	3.04878
IL24	0.1197	3.41889
IL27	0.5994	4.17136
IL27RA	0.31517	3.4091
IL5	0.30129	2.27349
IL6	0.23704	8.94545
IP6K2	0.03847	1.81838
IQSEC1	0.06207	4.52887
ITGAL	0.19522	3.99183
ITGB2	0.09908	4.20126
JAML	0.24937	5.2381
KCNU1	0.53769	3.18279
KITLG	0.28493	1.8454
KLK6	0.14534	2.62049
KREMEN1	0.0915	7.8062
KRT17	0.01401	5.49728
KRT19	0.05995	4.74823
KRT7	0.19811	6.95841
LATS2	0.10287	5.64893
LCP1	0.05204	8.81008
LGALS3	0.54015	4.24282
LRCH1	0.20221	3.67745
LRP4	0.03092	6.43888
MAPK1	0.44857	3.18793
MASP1	0.12285	3.17588
MGAT4C	0.05611	2.664
MICAL3	0.19915	4.65849
MICU2	0.15874	2.37397
MIPEP	0.31343	7.09144
MMP25	0.13734	2.69931
MMP3	0.93775	2.57163
MMP9	0.155	3.38647
MPO	0.18924	2.64556
MRPL35	1.51162	5.10177
N4BP2L2	0.35292	4.52679
NCF2	0.13606	4.07412
NDST4	0.05118	5.6349
NELL1	0.06812	3.98648
NHLRC3	0.35399	2.87151
NLRP3	0.18679	5.13029
NOD2	0.1496	5.2242
NOS2	0.12465	4.48209
NR4A3	0.1485	2.26917
NUDT15	0.04653	5.90656
NUTM1	1.10678	4.72456
ODF3L1	0.28342	4.35592
OPRL1	0.01787	12.2048
OTUD4	0.1617	4.19815
PABPC1	0.02658	4.60739
PAPPA2	0.27825	5.45065
PCDH17	0.02787	2.14781
PCOLCE2	0.2549	5.10325
PIH1D2	0.84595	3.5385
PLA2G12A	0.02306	1.30747
PLA2G7	0.50322	3.40515
PLAC8	0.35685	2.84904
PLOD2	0.19293	6.34396
PLSCR1	0.5362	6.37186
PNLIP	0.27748	2.79103
POC1B	0.145	2.86096
PPCDC	0.03718	14.5399
PPP1R16B	0.02859	6.59293
PRDX2	0.2547	3.13797
PRKG1	0.00532	4.48344
PROSER1	0.44766	2.02204
PRR36	1.20506	3.17544
PTAFR	0.05812	3.28452
PTCH2	0.10961	6.21948
PTGER4	0.0728	2.9352
PTGS2	0.36219	2.26798
PTPN22	0.34753	3.90014
PTPRC	0.59483	2.79084
QTRT2	0.18339	4.16358
RAB22A	0.0001	999
RAPGEF1	0.14751	3.75826
RELB	0.10237	6.4254
REPS2	0.38083	4.12234
RIGI	0.22281	2.82156
S100A12	1.06528	3.10207
S100A3	0.23216	27.9386
S100A8	0.64258	1.89999
S100A9	0.279	3.53508
SACS	0.07947	4.34104
SAMD15	1.23375	3.50671
SAP18	0.0655	2.43687
SBNO2	0.09572	7.1788
SELE	0.29699	4.74644
SELL	0.1303	3.65808
SERPINE1	0.20623	5.80902
SETDB2	0.43544	3.59858
SHB	0.02358	7.29071
SIPA1L3	0.10434	6.48396
SLC25A18	0.23345	3.12021
SLC27A6	0.43307	3.58914
SNCG	0.07113	7.34799
SORCS3	0.0494	5.32762
SOX5	0.04926	3.83995
STEAP1	0.19	3.99574
STRADA	0.23137	3.0757
TBX21	0.13288	3.88627
TEX26	0.92908	4.6219
TFRC	0.3292	5.56069
TGFB1	0.11177	3.09286
THBS1	0.07235	3.92491
TLR2	0.23382	2.74125
TLR4	0.58911	5.52618
TLR8	0.38167	4.55643
TLR9	0.10405	6.39592
TM4SF20	1.45291	3.39035
TMEM265	2.04192	1.68784
TMTC3	0.14656	4.24796
TNFAIP6	0.17394	1.57745
TNFSF4	2.1228	2.44998
TP63	0.0136	3.91612
TPO	0.22823	6.64722
TRPM2	0.03413	8.57049
UNG	0.01634	3.88987
VAPB	0.17693	2.47397
VGLL1	0.8749	3.4009
AHSA2P	0.36911	3.18679
ANKRD17	0.3075	4.24939
ANKRD42	0.45399	2.41269
ANKS6	0.13814	5.7836
ARFGEF2	0.03721	3.2737
ATP12A	0.12512	4.13352
AUTS2	0.06041	3.56333
BBS7	0.11006	3.56807
CYP1A2	0.53426	5.41199
DNAH12	0.19667	3.59776
GSK3A	0.06975	2.75933
LRPPRC	0.3472	3.3626
LRRC63	0.62074	3.10293
MAML1	0.23763	5.62874
MED4	0.03056	2.97222
METAP1	0.02983	5.74449
NBEA	0.06349	4.43501
PDS5B	0.04207	2.965
PLS1	0.10561	3.16789
PLSCR4	0.48166	3.71136
PLSCR5	0.34801	5.59971
PRDM5	0.2602	3.98941
PTPN9	0.10257	2.425
SEC23A	0.00694	3.43984
SGCG	0.84314	5.29907
SHOC2	0.01088	1.59757
SIK3	0.23169	6.377
SLC9A9	0.70795	6.99233
SMAD9	0.16091	5.98189
SMG6	0.12195	3.33061
SNX33	0.09415	4.05961
SOX6	0.23725	2.64428
SPOCK3	0.07127	2.23227
STX17	0.15579	3.66429
TBCEL-TECTA	0.02627	6.05392
TCEA2	0.10138	5.53813
TMEM150B	0.24117	5.6888
TNPO1	0.02659	4.65615
TPD52L2	0.22329	4.69497
TRPC1	0.03414	2.81469
UCKL1	0.05283	8.14242
UGGT1	0.11323	3.48948
USP34	0.03737	2.94534
XPO4	0.03576	5.10743
XRN1	0.26723	4.71751
ZCCHC7	0.456	2.85434
ZFP82	0.22777	3.08457
ZMYM2	0.08464	4.14884
ZNF169	0.61307	6.21412
ZNF260	0.16541	5.30239
ZNF382	0.67722	3.0151
ZNF512B	0.19501	7.40693
ZNF565	0.24817	5.19325
ZNF567	0.33985	2.20539
ZNF599	0.73496	3.23895

## Sheet: M1a
Gene	ts/tv	p0	ω0	(p1)	ω1		() are not free
ABCA3	6.22082	0.9606	0.03918	0.0394	1		eg. P1 = 1 -p0
ABHD3	2.60554	0.92138	0	0.07862	1		w1=1.0
ACACA	3.79341	0.96506	0	0.03494	1
ACP5	3.53831	0.88784	0	0.11216	1
ADCY3	4.22852	0.92394	0.00532	0.07606	1
AGTR1	6.35166	0.9142	0	0.0858	1
ALDH1A1	3.95287	0.90923	0.00075	0.09077	1
ALG5	3.78321	0.99999	0.24619	1e-05	1
AMER3	5.84679	0.21662	0	0.78338	1
ANGPTL3	4.69735	0.83287	0	0.16713	1
ANK2	5.6364	0.85283	0.03077	0.14717	1
ANXA1	2.41432	0.82175	0	0.17825	1
ANXA6	2.85644	0.97107	0.00416	0.02893	1
APOBEC3G	1.91545	0.50243	0	0.49757	1
APOC3	2.03727	0.41589	0	0.58411	1
AQP3	7.44931	0.99999	0.01824	1e-05	1
ARG1	3.84146	0.94879	0	0.05121	1
ATP2B1	3.80734	0.98328	0	0.01672	1
ATR	3.66991	0.85552	0	0.14448	1
BCAM	3.23629	0.78756	0.02326	0.21244	1
BCL2L13	3.49021	0.87399	0.24227	0.12601	1
BCLAF3	2.39865	0.26465	0	0.73535	1
BIRC3	2.77278	0.8982	0	0.1018	1
BTLA	3.21575	0.5465	0	0.4535	1
C16orf46	3.99172	0.40941	0	0.59059	1
C3	2.3099	0.82463	0	0.17537	1
C8orf58	3.3579	0.28842	0	0.71158	1
CAGE1	2.57469	0.40072	0	0.59928	1
CALB1	2.62139	0.94571	0	0.05429	1
CAMK2D	7.40389	0.99999	0	1e-05	1
CBFA2T3	3.20473	0.99999	0.05076	1e-05	1
CBL	5.85424	0.88651	0.02714	0.11349	1
CCDC148	5.14436	0.75617	0.03602	0.24383	1
CCDC54	3.51676	0.07077	0	0.92923	1
CCL20	5.23551	0.44444	0	0.55556	1
CCL2	4.52512	0.64618	0	0.35382	1
CCR1	4.18144	0.68886	0	0.31114	1
CCR2	4.56973	0.83761	0.0053	0.16239	1
CCR4	4.64807	0.94541	0.05115	0.05459	1
CD207	3.83266	0.61009	0	0.38991	1
CD2	2.06071	0.57778	0	0.42222	1
CD3G	5.82781	0.62857	0	0.37143	1
CD86	4.39007	0.43325	0	0.56675	1
CECR2	6.60914	0.47083	0	0.52917	1
CEP112	3.54961	0.82292	0	0.17708	1
CEP290	2.89119	0.81513	0	0.18487	1
CH2	3.54984	0.32585	0.15885	0.67415	1
CLDN10	4.09914	0.89981	0	0.10019	1
CLEC12A	3.01146	0.6372	0	0.3628	1
CLEC1A	3.92407	0.69668	0	0.30332	1
CLEC5A	3.69035	0.58677	0	0.41323	1
CLEC6A	3.88307	0.36161	0	0.63839	1
CLEC7A	2.67295	0.43723	0	0.56277	1
CMIP	6.42758	0.99999	0	1e-05	1
CNBD1	3.03112	0.48635	0	0.51365	1
CNTNAP4	3.95446	0.90962	0.07209	0.09038	1
CORO1A	4.99673	0.99999	0.02457	1e-05	1
CP	4.99817	0.79728	0	0.20272	1
CPLX3	3.6944	0.92649	0.32553	0.07351	1
CREB5	4.75411	0.99999	0.02654	1e-05	1
CSF3	4.41043	0.83487	0.1101	0.16513	1
CSF3R	4.94853	0.77454	0.01858	0.22546	1
CSPG4	5.206	0.74972	0	0.25028	1
CUNH15orf39	4.88902	0.44181	0	0.55819	1
CXCL16	3.24022	0.34665	0	0.65335	1
CXCR2	4.27734	0.77739	0	0.22261	1
CXorf65	3.89766	1e-05	0.24947	0.99999	1
CYBA	3.70982	0.90397	0	0.09603	1
CYBB	3.98477	0.94988	0	0.05012	1
CYP1A1	7.98003	0.70388	0	0.29612	1
DHRS13	8.21125	0.99999	0.09535	1e-05	1
DNAJC5	5.70475	0.97586	0	0.02414	1
DUSP6	2.61474	0.99999	0.02299	1e-05	1
EDC3	3.86285	0.88331	0	0.11669	1
EEF1AKMT1	7.2664	0.66317	0	0.33683	1
EIF3A	2.10588	0.94658	0	0.05342	1
EMC3	20.0607	0.97597	0	0.02403	1
EPGN	4.64178	0.99999	0.54329	1e-05	1
ERAL1	4.30707	0.57376	0	0.42624	1
ERCC4	3.07842	0.90187	0	0.09813	1
EREG	5.38678	0.99999	0.23812	1e-05	1
ERF	5.54025	0.99999	0.02612	1e-05	1
FA2H	5.07639	0.90482	0	0.09518	1
FAM168B	3.60087	0.99999	0.35088	1e-05	1
FAM221B	4.23449	0.45003	0	0.54997	1
FARS2	4.12047	0.7811	0	0.2189	1
FBLN2	6.14121	0.86088	0.02217	0.13912	1
FBXL17	4.2552	0.99999	0.01541	1e-05	1
FFAR2	3.60754	0.87962	0	0.12038	1
FGA	2.37407	0.54663	0	0.45337	1
FGB	1.84074	0.69776	0	0.30224	1
FGG	1.70564	0.66478	0	0.33522	1
FGR	4.06052	0.96011	0.0319	0.03989	1
FOSB	1.4497	0.99999	0.11709	1e-05	1
FOS	3.32204	0.9506	0.04158	0.0494	1
FOXP2	2.64137	0.96432	0	0.03568	1
FREM2	3.68965	0.72417	0	0.27583	1
GABRA2	3.91976	0.92039	0	0.07961	1
GABRB1	1.92466	0.99999	0.01107	1e-05	1
GEMIN4	6.02331	0.95662	0.10864	0.04338	1
GJC2	2.94113	0.99395	0.00735	0.00605	1
GON4L	3.35527	0.72632	0	0.27368	1
GRIK4	8.53731	0.97784	0.01305	0.02216	1
GRIP1	4.79224	0.92665	0.02936	0.07335	1
HCAR2	4.41115	0.95109	0.03551	0.04891	1
HDAC11	6.0612	0.99999	0.02844	1e-05	1
HLA-DRA	2.06583	0.80105	0	0.19895	1
HLTF	3.70554	0.64375	0	0.35625	1
HMBOX1	2.64426	0.99999	0.03529	1e-05	1
HMG20A	3.35139	0.99999	0.13632	1e-05	1
HMOX1	5.3974	0.94143	0.05846	0.05857	1
HP	2.36129	0.78319	0	0.21681	1
HPS3	4.97392	0.78791	0.00729	0.21209	1
HPSE2	1.43842	0.99999	0.05006	1e-05	1
ICAM1	3.69222	0.64996	0	0.35004	1
IFNAR1	6.20854	0.57946	0	0.42054	1
IL10	4.85141	0.96228	0.11668	0.03772	1
IL12RB1	3.59369	0.63819	0	0.36181	1
IL12RB2	3.6935	0.5661	0	0.4339	1
IL17A	1.94215	0.53592	0	0.46408	1
IL17C	6.28883	0.56237	0	0.43763	1
IL19	8.94105	0.99999	0.40787	1e-05	1
IL1A	4.27829	0.62385	0	0.37615	1
IL1B	3.62185	0.71383	0	0.28617	1
IL1R1	3.17505	0.57705	0	0.42295	1
IL1R2	3.74595	0.7866	0.0861	0.2134	1
IL20	2.49225	0.50096	0	0.49904	1
IL24	3.41891	0.99999	0.1197	1e-05	1
IL27	4.05715	0.52173	0	0.47827	1
IL27RA	3.37062	0.68405	0	0.31595	1
IL5	2.2735	0.99999	0.30128	1e-05	1
IL6	8.78399	0.75583	0	0.24417	1
IP6K2	1.8184	0.99999	0.03847	1e-05	1
IQSEC1	4.43198	0.948	0.00779	0.052	1
ITGAL	3.95589	0.83942	0.02849	0.16058	1
ITGB2	4.25118	0.91029	0.01875	0.08971	1
JAML	5.29661	0.8217	0.08489	0.1783	1
KCNU1	2.92359	0.61186	0	0.38814	1
KITLG	1.75191	0.75696	0	0.24304	1
KLK6	2.59792	0.86891	0	0.13109	1
KREMEN1	7.60662	0.91627	0	0.08373	1
KRT17	5.50034	0.9941	0.0099	0.0059	1
KRT19	4.75823	0.95734	0.01868	0.04266	1
KRT7	6.78076	0.81715	0	0.18285	1
LATS2	5.55996	0.90467	0.0052	0.09533	1
LCP1	8.81017	0.99999	0.05203	1e-05	1
LGALS3	4.09379	0.54472	0	0.45528	1
LRCH1	3.50824	0.82574	0	0.17426	1
LRP4	6.44366	0.99136	0.02315	0.00864	1
MAPK1	2.80171	0.68195	0	0.31805	1
MASP1	3.17589	0.99999	0.12284	1e-05	1
MGAT4C	2.66099	0.96984	0.02843	0.03016	1
MICAL3	4.62299	0.87648	0.08146	0.12352	1
MICU2	2.31105	0.9129	0.06488	0.0871	1
MIPEP	6.59942	0.75657	0	0.24343	1
MMP25	2.67213	0.87217	0	0.12783	1
MMP3	1.95088	0.6394	0	0.3606	1
MMP9	3.30633	0.87365	0	0.12635	1
MPO	2.59053	0.85834	0	0.14166	1
MRPL35	4.679	0.37731	0	0.62269	1
N4BP2L2	4.5502	0.86773	0.25811	0.13227	1
NCF2	4.07414	0.99985	0.13594	0.00015	1
NDST4	5.65076	0.97749	0.03428	0.02251	1
NELL1	3.9797	0.96106	0.02888	0.03894	1
NHLRC3	2.79384	0.67918	0	0.32082	1
NLRP3	5.03392	0.86186	0.04708	0.13814	1
NOD2	5.29934	0.89537	0.045	0.10463	1
NOS2	4.49844	0.92122	0.05431	0.07878	1
NR4A3	2.2722	0.86844	0.02453	0.13156	1
NUDT15	5.90659	0.99999	0.04652	1e-05	1
NUTM1	4.34561	0.33038	0	0.66962	1
ODF3L1	4.33135	0.72682	0.0287	0.27318	1
OPRL1	12.2048	0.99999	0.01787	1e-05	1
OTUD4	4.14207	0.84478	0	0.15522	1
PABPC1	4.61313	0.97151	0	0.02849	1
PAPPA2	5.43512	0.7454	0.01928	0.2546	1
PCDH17	2.14533	0.97575	0.00769	0.02425	1
PCOLCE2	4.90733	0.78097	0	0.21903	1
PIH1D2	3.21861	0.41296	0	0.58704	1
PLA2G12A	1.26352	0.98936	0	0.01064	1
PLA2G7	3.36291	0.53721	0	0.46279	1
PLAC8	2.5739	0.74318	0	0.25682	1
PLOD2	6.38416	0.80769	0	0.19231	1
PLSCR1	6.37187	0.99999	0.53621	1e-05	1
PNLIP	2.62831	0.79236	0	0.20764	1
POC1B	2.80432	0.86301	0	0.13699	1
PPCDC	14.54	0.99999	0.03717	1e-05	1
PPP1R16B	6.59281	0.99999	0.02858	1e-05	1
PRDX2	3.12084	0.84166	0.07035	0.15834	1
PRKG1	4.48349	0.99999	0.00531	1e-05	1
PROSER1	2.02472	0.81565	0.32475	0.18435	1
PRR36	3.16202	1e-05	0	0.99999	1
PTAFR	3.29265	0.97002	0.03528	0.02998	1
PTCH2	6.24047	0.91247	0.03179	0.08753	1
PTGER4	2.96989	0.93057	0.00574	0.06943	1
PTGS2	2.19834	0.73079	0.08982	0.26921	1
PTPN22	3.90003	0.65982	0	0.34018	1
PTPRC	2.35878	0.68685	0	0.31315	1
QTRT2	4.11079	0.89585	0.08359	0.10415	1
RAB22A	999	0.99999	0	1e-05	1
RAPGEF1	3.73051	0.87362	0.02081	0.12638	1
RELB	6.36089	0.93513	0	0.06487	1
REPS2	3.82144	0.70041	0	0.29959	1
RIGI	2.75309	0.78342	0	0.21658	1
S100A12	2.43837	0.48994	0	0.51006	1
S100A3	27.9386	0.99999	0.23215	1e-05	1
S100A8	1.16756	0.77169	0	0.22831	1
S100A9	3.07587	0.79959	0	0.20041	1
SACS	4.33368	0.96817	0.04996	0.03183	1
SAMD15	3.17233	0.14976	0	0.85024	1
SAP18	2.43689	0.99999	0.06549	1e-05	1
SBNO2	7.15377	0.90409	0	0.09591	1
SELE	4.84812	0.74792	0.00873	0.25208	1
SELL	3.64964	0.89521	0.0365	0.10479	1
SERPINE1	5.8427	0.79232	0	0.20768	1
SETDB2	3.56017	0.57894	0	0.42106	1
SHB	7.29063	0.99999	0.02357	1e-05	1
SIPA1L3	6.49991	0.91378	0.02556	0.08622	1
SLC25A18	3.08513	0.77374	0	0.22626	1
SLC27A6	3.4206	0.63656	0	0.36344	1
SNCG	7.34803	0.99999	0.07113	1e-05	1
SORCS3	5.32506	0.96011	0.01215	0.03989	1
SOX5	3.84005	0.99999	0.04925	1e-05	1
STEAP1	3.71781	0.85744	0	0.14256	1
STRADA	2.95171	0.78701	0	0.21299	1
TBX21	3.89611	0.8864	0.03102	0.1136	1
TEX26	4.28932	0.28718	0	0.71282	1
TFRC	4.96891	0.78947	0	0.21053	1
TGFB1	3.04652	0.89957	0	0.10043	1
THBS1	3.8055	0.93768	0	0.06232	1
TLR2	2.67172	0.84535	0.07534	0.15465	1
TLR4	4.98724	0.56642	0	0.43358	1
TLR8	3.94352	0.74882	0	0.25118	1
TLR9	6.72163	0.90732	0.02016	0.09268	1
TM4SF20	2.89255	0.35276	0	0.64724	1
TMEM265	1.58437	1e-05	0	0.99999	1
TMTC3	4.24534	0.9345	0.08792	0.0655	1
TNFAIP6	1.55731	0.83398	0	0.16602	1
TNFSF4	1.60354	0.61503	0	0.38497	1
TP63	3.91617	0.99999	0.0136	1e-05	1
TPO	6.83753	0.83963	0.06923	0.16037	1
TRPM2	8.54252	0.97277	0.01336	0.02723	1
UNG	3.88989	0.99999	0.01633	1e-05	1
VAPB	2.47397	0.99999	0.17693	1e-05	1
VGLL1	3.16259	0.36996	0	0.63004	1
AHSA2P	3.19399	0.90041	0.30143	0.09959	1
ANKRD17	3.99309	0.81331	0	0.18669	1
ANKRD42	2.3132	0.61142	0	0.38858	1
ANKS6	5.53126	0.8976	0	0.1024	1
ARFGEF2	3.26502	0.98004	0.01811	0.01996	1
ATP12A	4.11793	0.88027	0	0.11973	1
AUTS2	3.54949	0.96539	0.02787	0.03461	1
BBS7	3.5198	0.8896	0.0024	0.1104	1
CYP1A2	5.36369	0.47465	0	0.52535	1
DNAH12	3.29435	0.86017	0	0.13983	1
GSK3A	2.71229	0.93601	0	0.06399	1
LRPPRC	2.99446	0.7558	0	0.2442	1
LRRC63	3.01067	0.48948	0	0.51052	1
MAML1	5.52869	0.77402	0	0.22598	1
MED4	2.97223	0.99999	0.03055	1e-05	1
METAP1	5.74456	0.99999	0.02982	1e-05	1
NBEA	4.36822	0.94269	0	0.05731	1
PDS5B	2.9653	0.99999	0.04207	1e-05	1
PLS1	3.14785	0.91132	0.019	0.08868	1
PLSCR4	3.63558	0.55671	0	0.44329	1
PLSCR5	5.57507	0.64948	0	0.35052	1
PRDM5	3.78744	0.77216	0	0.22784	1
PTPN9	2.42502	0.99999	0.10257	1e-05	1
SEC23A	3.44189	0.99999	0.00693	1e-05	1
SGCG	5.29904	0.99999	0.84313	1e-05	1
SHOC2	1.59759	0.99999	0.01088	1e-05	1
SIK3	6.3185	0.76611	0	0.23389	1
SLC9A9	6.95844	0.47806	0.36722	0.52194	1
SMAD9	5.94607	0.88291	0.05062	0.11709	1
SMG6	3.30212	0.94092	0.06377	0.05908	1
SNX33	4.05987	0.95548	0.05341	0.04452	1
SOX6	2.48174	0.80786	0	0.19214	1
SPOCK3	2.23232	0.99999	0.07127	1e-05	1
STX17	3.66432	0.99999	0.15578	1e-05	1
TBCEL-TECTA	6.03197	0.98923	0.01561	0.01077	1
TCEA2	5.6043	0.89532	0.01177	0.10468	1
TMEM150B	5.97033	0.76341	0.03367	0.23659	1
TNPO1	4.65582	0.99999	0.02658	1e-05	1
TPD52L2	4.70527	0.91955	0.1596	0.08045	1
TRPC1	2.81471	0.99999	0.03413	1e-05	1
UCKL1	8.14446	0.96677	0.02543	0.03323	1
UGGT1	3.4609	0.95473	0.07066	0.04527	1
USP34	2.94522	0.97154	0.00987	0.02846	1
XPO4	5.10735	0.99999	0.03575	1e-05	1
XRN1	4.66481	0.73392	0.00138	0.26608	1
ZCCHC7	2.63347	0.63224	0	0.36776	1
ZFP82	2.92098	0.79633	0	0.20367	1
ZMYM2	4.14872	0.99999	0.08463	1e-05	1
ZNF169	5.89544	0.53261	0	0.46739	1
ZNF260	5.33017	0.95373	0.12812	0.04627	1
ZNF382	2.8489	0.42146	0	0.57854	1
ZNF512B	7.45705	0.84092	0.05736	0.15908	1
ZNF565	5.26171	0.75313	0.01477	0.24687	1
ZNF567	2.2257	0.80581	0.18775	0.19419	1
ZNF599	3.02638	0.40757	0	0.59243	1

## Sheet: M2a
Gene	ts/tv	p0	ω0	p1	ω1	(p2)	ω2		ω0 < 1, ω1 = 1, ω2 > 1
ABCA3	6.29323	0.99153	0.05643	0	1	0.00847	3.23487
ABHD3	2.60926	0.92514	0	0	1	0.07486	1.06084
ACACA	3.79336	0.96506	0	0.0346	1	0.00034	1
ACP5	3.79838	0.89372	0	0.07922	1	0.02706	3.97979
ADCY3	4.24634	0.94905	0.01647	0	1	0.05095	1.34657
AGTR1	6.48964	0.9509	0	0.00018	1	0.04892	1.95486
ALDH1A1	4.08112	0.99262	0.06054	0	1	0.00738	6.03181
ALG5	3.78322	1	0.24619	0	1	0	1
AMER3	6.00373	0.95696	0.68752	0	1	0.04304	5.78983
ANGPTL3	4.95702	0.9913	0.12448	1e-05	1	0.00869	9.91861
ANK2	5.73799	0.86123	0.03659	0.13453	1	0.00424	9.82327
ANXA1	3.28515	0.90783	0	0	1	0.09217	6.42627
ANXA6	2.85646	0.97107	0.00416	0.01238	1	0.01655	1
APOBEC3G	2.43468	0.4348	0	0.37169	1	0.1935	6.02416
APOC3	2.19568	0.38262	0	0.58669	1	0.03069	15.7993
AQP3	7.45765	1	0.01822	0	1	0	1
ARG1	3.98952	0.97612	0	0	1	0.02388	2.83736
ATP2B1	3.82057	0.99312	1e-05	0	1	0.00688	3.10887
ATR	3.7621	0.86015	0	0.13708	1	0.00277	11.9313
BCAM	3.30473	0.82417	0.05054	0.15779	1	0.01803	4.70103
BCL2L13	3.49022	0.87399	0.24227	0.00037	1	0.12565	1
BCLAF3	2.86876	0.20789	0	0.64339	1	0.14872	4.83988
BIRC3	2.86112	0.90668	0	0.07908	1	0.01424	3.00712
BTLA	4.24824	0.44106	0	0.46717	1	0.09177	9.79745
C16orf46	4.37636	0.94391	0.52293	0	1	0.05609	7.15509
C3	2.88765	0.82213	0	0.12771	1	0.05016	6.38661
C8orf58	3.55314	0.89487	0.61519	0	1	0.10513	6.78014
CAGE1	2.93822	0.25353	0	0.73728	1	0.00919	26.3397
CALB1	3.35812	0.96216	0	0	1	0.03784	3.67845
CAMK2D	7.4039	1	0	0	1	0	23.123
CBFA2T3	3.20473	1	0.05076	0	1	0	1
CBL	5.85889	0.90715	0.03689	0	1	0.09285	1.13019
CCDC148	5.42191	0.84403	0.1213	0.15163	1	0.00433	9.57467
CCDC54	3.59954	0.26269	0	0	1	0.73731	1.42166
CCL20	6.04477	0.95554	0.46297	0	1	0.04446	7.57747
CCL2	4.58746	0.75561	0.0547	0	1	0.24439	1.48819
CCR1	4.38058	0.69005	0	0.29007	1	0.01988	5.443
CCR2	4.60083	0.86253	0.02103	0.12705	1	0.01043	4.41852
CCR4	4.83326	0.96729	0.06547	0.02808	1	0.00463	7.23639
CD207	5.08218	0.79955	0.14828	0.04801	1	0.15244	5.74905
CD2	2.86356	0.43929	0	0.44734	1	0.11337	11.0221
CD3G	5.96174	0.69272	0	0	1	0.30728	1.31503
CD86	5.68276	0.73432	0	0	1	0.26568	4.61289
CECR2	6.71537	0.65619	0	0	1	0.34381	1.66174
CEP112	3.78977	0.98947	0.1298	0	1	0.01053	9.93665
CEP290	3.12769	0.81288	0	0.18453	1	0.00259	18.0526
CH2	3.94791	0.98692	0.69695	0	1	0.01308	13.2117
CLDN10	4.31449	0.95932	0	0	1	0.04068	3.85284
CLEC12A	4.32902	0.54599	0.03404	0.33968	1	0.11432	10.2737
CLEC1A	3.92406	0.69668	0	0.18874	1	0.11459	1
CLEC5A	4.59561	0.69717	0.11269	0.21222	1	0.09061	7.14386
CLEC6A	4.01502	0.92487	0.48979	0	1	0.07513	4.197
CLEC7A	2.89745	0.7622	0.22317	0	1	0.2378	3.11509
CMIP	6.42561	1	0	0	1	0	1
CNBD1	3.20345	0.91	0.34687	0	1	0.09	3.5851
CNTNAP4	3.95447	0.90961	0.07208	0.03671	1	0.05368	1
CORO1A	4.99668	1	0.02457	0	1	0	1
CP	5.65478	0.80885	0.0201	0.18689	1	0.00426	21.5097
CPLX3	3.69439	0.92649	0.32553	0.03596	1	0.03755	1
CREB5	4.75418	1	0.02655	0	1	0	1
CSF3	4.55031	0.98521	0.21198	0	1	0.01479	42.1215
CSF3R	5.02803	0.89976	0.11439	0.07844	1	0.02181	4.89286
CSPG4	5.32169	0.81708	0.06094	0.17384	1	0.00909	8.68662
CUNH15orf39	4.89069	0.44872	0	0.00017	1	0.55111	1.01546
CXCL16	3.77451	0.66613	0.2553	0	1	0.33387	3.96593
CXCR2	4.44314	0.90123	0	0	1	0.09877	3.59816
CXorf65	4.06894	0.20722	0	0	1	0.79278	1.56559
CYBA	3.70982	0.90397	0	0.06107	1	0.03495	1
CYBB	4.30868	0.99244	0.02093	0	1	0.00756	7.45414
CYP1A1	8.02497	0.72548	0	0	1	0.27452	1.10498
DHRS13	8.21123	1	0.09536	0	1	0	1
DNAJC5	5.70477	0.97586	0	0.01511	1	0.00904	1
DUSP6	2.6147	1	0.02299	0	1	0	1
EDC3	3.9065	0.98961	0.07641	0	1	0.01039	5.17434
EEF1AKMT1	8.41744	0.63555	0	0.3566	1	0.00785	26.8987
EIF3A	2.28423	0.94855	0	0.04908	1	0.00237	16.4828
EMC3	20.0262	0.98395	0	0	1	0.01605	1.60418
EPGN	4.64177	1	0.54329	0	1	0	1
ERAL1	4.40608	0.71637	1e-05	0.02964	1	0.25399	1.9816
ERCC4	3.09736	0.94153	0.01913	0	1	0.05847	1.43325
EREG	5.38676	1	0.23812	0	1	0	1
ERF	5.53986	1	0.02613	0	1	0	1
FA2H	5.22086	0.93008	0	0	1	0.06992	1.77588
FAM168B	3.60086	1	0.35089	0	1	0	1
FAM221B	4.93699	0.87628	0.27948	0	1	0.12372	6.69015
FARS2	4.1796	0.81735	0	0	1	0.18265	1.28212
FBLN2	6.2186	0.88923	0.0448	0.10879	1	0.00197	8.72447
FBXL17	4.25504	1	0.01542	0	1	0	1
FFAR2	4.1882	0.89604	0	0.07727	1	0.02669	10.0838
FGA	2.68782	0.87682	0.28244	0.01167	1	0.11151	4.21266
FGB	2.37091	0.91871	0.19414	0	1	0.08129	6.92613
FGG	2.1669	0.60764	0	0.33875	1	0.05362	7.8898
FGR	4.06051	0.96011	0.0319	0.01129	1	0.0286	1
FOSB	1.44969	1	0.11709	0	1	0	1
FOS	3.32611	0.98593	0.05953	0	1	0.01407	2.78516
FOXP2	2.67868	0.98695	0.00798	0	1	0.01305	2.73724
FREM2	3.68979	0.72417	0	0.27583	1	0	8.28492
GABRA2	3.98984	0.93862	0	0	1	0.06138	1.43303
GABRB1	1.92466	1	0.01108	0	1	0	1
GEMIN4	6.02694	0.98898	0.12627	0	1	0.01102	2.09473
GJC2	2.93451	1	0.01133	0	1	0	1
GON4L	3.45033	0.74456	0	0.22524	1	0.0302	2.81087
GRIK4	8.61764	0.98666	0.01841	0.01224	1	0.0011	25.2247
GRIP1	4.79943	0.95083	0.04593	0.04608	1	0.00309	5.72613
HCAR2	4.46332	0.97161	0.04528	0	1	0.02839	2.03852
HDAC11	6.06116	1	0.02845	0	1	0	1
HLA-DRA	2.2018	0.83309	0	0.06755	1	0.09937	1.94374
HLTF	3.8303	0.92106	0.16767	0	1	0.07894	3.39951
HMBOX1	2.64413	1	0.0353	0	1	0	1
HMG20A	3.35138	1	0.13633	0	1	0	1
HMOX1	5.41403	0.98323	0.08283	0	1	0.01677	2.78501
HP	2.55623	0.83506	0	0	1	0.16494	1.78234
HPS3	4.97391	0.78791	0.0073	0.11641	1	0.09568	1
HPSE2	1.43841	1	0.05007	0	1	0	1
ICAM1	4.13237	0.65815	0	0.25363	1	0.08822	4.97555
IFNAR1	6.69243	0.79796	0.13969	0	1	0.20204	2.23681
IL10	4.85143	0.96228	0.11668	0	1	0.03771	1
IL12RB1	3.64879	0.72374	0.05461	0.17263	1	0.10363	2.0026
IL12RB2	3.80116	0.93298	0.28476	0	1	0.06702	3.69969
IL17A	2.17646	0.47565	0	0.47653	1	0.04782	8.64795
IL17C	6.42071	0.96964	0.36202	0	1	0.03036	10.8131
IL19	8.94103	1	0.40788	0	1	0	1
IL1A	4.58103	0.66805	0.05944	0.31396	1	0.01799	8.06578
IL1B	3.72785	0.82435	0.05633	0	1	0.17565	1.53104
IL1R1	3.42218	0.90628	0.25019	0	1	0.09372	3.53844
IL1R2	3.83074	0.95544	0.1894	0	1	0.04456	3.3145
IL20	3.12532	0.46771	0	0.38649	1	0.1458	5.6775
IL24	3.41889	1	0.1197	0	1	0	1
IL27	4.35053	0.85957	0.1593	0	1	0.14043	4.05217
IL27RA	3.38067	0.70209	0	0	1	0.29791	1.09305
IL5	2.27349	1	0.30129	0	1	0	1
IL6	8.80176	0.78202	0	0	1	0.21798	1.14913
IP6K2	1.81839	1	0.03847	0	1	0	1
IQSEC1	4.51073	0.99486	0.0394	0	1	0.00514	6.2874
ITGAL	4.07477	0.8625	0.0443	0.12343	1	0.01407	4.87041
ITGB2	4.26303	0.91743	0.022	0.07257	1	0.01	1.58606
JAML	5.30772	0.88001	0.11173	0	1	0.11999	1.37804
KCNU1	3.25022	0.93484	0.25439	0	1	0.06516	5.07841
KITLG	1.83852	0.86481	0	0	1	0.13519	2.09996
KLK6	2.74145	0.89073	0	0	1	0.10927	1.59937
KREMEN1	7.76245	0.92006	0	0.07755	1	0.00239	14.8044
KRT17	5.50035	0.9941	0.0099	0.00325	1	0.00265	1
KRT19	4.70761	0.96674	0.02403	0.03029	1	0.00297	18.9165
KRT7	6.96946	0.96072	0.08959	0	1	0.03928	4.1802
LATS2	5.67339	0.98524	0.05749	0	1	0.01476	3.52603
LCP1	8.8105	1	0.05204	0	1	0	1
LGALS3	4.19696	0.69387	0	0	1	0.30613	1.76878
LRCH1	3.64474	0.90416	0	0	1	0.09584	2.17403
LRP4	6.44356	0.99136	0.02315	0.0007	1	0.00795	1
MAPK1	3.07019	0.88075	0	0	1	0.11925	3.95958
MASP1	3.17588	1	0.12285	0	1	0	1
MGAT4C	2.66101	0.96984	0.02843	0.01069	1	0.01947	1
MICAL3	4.63123	0.97366	0.15985	0.02445	1	0.00189	13.6869
MICU2	2.35998	0.99614	0.12619	0	1	0.00386	9.45579
MIPEP	6.87411	0.99164	0.20037	0	1	0.00836	15.5063
MMP25	2.70309	0.8981	0	0	1	0.1019	1.50049
MMP3	2.37459	0.59576	0	0.32533	1	0.07891	9.6422
MMP9	3.4486	0.89904	0.01315	0.07859	1	0.02238	4.13443
MPO	2.78035	0.8803	0.01461	0.0927	1	0.02699	6.05339
MRPL35	5.0557	0.85949	0.27241	0	1	0.14051	9.47768
N4BP2L2	4.55009	0.86773	0.2581	0.0376	1	0.09467	1
NCF2	4.0741	0.99998	0.13604	2e-05	1	0	1
NDST4	5.65074	0.97749	0.03428	0.01167	1	0.01084	1
NELL1	4.02782	0.99476	0.05038	0	1	0.00524	3.95372
NHLRC3	2.90074	0.97417	0.23442	0	1	0.02583	5.07759
NLRP3	5.09795	0.9886	0.1367	0	1	0.0114	4.88492
NOD2	5.30606	0.93629	0.06566	0.02178	1	0.04193	2.01005
NOS2	4.51744	0.95366	0.06909	0	1	0.04634	1.42865
NR4A3	2.27222	0.86844	0.02453	0.08301	1	0.04855	1
NUDT15	5.90657	1	0.04653	0	1	0	1
NUTM1	4.71538	0.46853	0	0.34905	1	0.18242	4.32609
ODF3L1	4.36585	0.83822	0.12226	0.15446	1	0.00732	10.0097
OPRL1	12.2048	1	0.01787	0	1	0	1
OTUD4	4.21657	0.98727	0.10448	0	1	0.01273	5.38629
PABPC1	4.6166	0.98052	0	0.00086	1	0.01862	1.54148
PAPPA2	5.55988	0.87018	0.12558	0.11976	1	0.01006	7.13848
PCDH17	2.14533	0.97575	0.00769	0.00914	1	0.01511	1
PCOLCE2	5.06722	0.8938	0	0	1	0.1062	2.41723
PIH1D2	3.54507	0.59803	0.46103	0.39178	1	0.01019	28.0364
PLA2G12A	1.40264	0.99432	0	0	1	0.00568	5.77697
PLA2G7	3.4868	0.74456	0.127	0	1	0.25544	1.65908
PLAC8	2.88294	0.80075	0	0	1	0.19925	2.07044
PLOD2	6.48127	0.9826	0.12622	0	1	0.0174	4.88628
PLSCR1	6.37186	1	0.5362	0	1	0	1
PNLIP	2.89931	0.80591	0	0.16579	1	0.02829	4.89478
POC1B	2.8424	0.92933	0.03088	0	1	0.07067	1.6751
PPCDC	14.5399	1	0.03718	0	1	0	1
PPP1R16B	6.59293	1	0.02859	0	1	0	1
PRDX2	3.29516	0.9758	0.15987	0	1	0.0242	5.67689
PRKG1	4.48348	1	0.00532	0	1	0	1
PROSER1	2.02819	0.99427	0.42579	0	1	0.00573	4.69934
PRR36	3.20525	0.00252	0.34691	0.90928	1	0.0882	3.74348
PTAFR	3.29263	0.97002	0.03528	0.00746	1	0.02252	1
PTCH2	6.2405	0.91247	0.03179	0.06117	1	0.02635	1
PTGER4	2.98882	0.94939	0.01429	0.03512	1	0.01549	4.04841
PTGS2	2.2873	0.97867	0.2713	0	1	0.02133	6.63378
PTPN22	3.92304	0.67634	0	0	1	0.32366	1.07348
PTPRC	2.94548	0.67937	0	0.19433	1	0.1263	4.24279
QTRT2	4.17898	0.9895	0.14505	0	1	0.0105	4.07985
RAB22A	999	1	0	0	1	0	1
RAPGEF1	3.76613	0.93638	0.06188	0.04971	1	0.01391	3.42047
RELB	6.62294	0.95787	0	0	1	0.04213	2.95467
REPS2	4.02072	0.97906	0.21325	5e-05	1	0.02089	8.75107
RIGI	2.80201	0.81597	0	0	1	0.18403	1.25648
S100A12	3.03702	0.75549	0.24564	0	1	0.24451	4.14384
S100A3	27.9385	1	0.23216	0	1	0	1
S100A8	1.9414	0.81614	0	0	1	0.18386	4.53981
S100A9	3.36176	0.81569	0	0.10569	1	0.07862	2.63698
SACS	4.35168	0.99895	0.07265	0	1	0.00105	12.8762
SAMD15	3.65818	0.17027	0	0.69507	1	0.13466	4.69054
SAP18	2.43687	1	0.0655	0	1	0	1
SBNO2	7.18103	0.9051	0	0.09407	1	0.00083	12.2164
SELE	4.94166	0.80096	0.03905	0.11966	1	0.07939	2.47577
SELL	3.69343	0.91275	0.04598	0.07211	1	0.01515	2.62441
SERPINE1	5.98808	0.82503	2e-05	0.07363	1	0.10135	1.41016
SETDB2	3.62309	0.64299	0	0	1	0.35701	1.25058
SHB	7.29058	1	0.02358	0	1	0	1
SIPA1L3	6.50005	0.9138	0.02558	0.03373	1	0.05247	1
SLC25A18	3.10073	0.80842	0	0	1	0.19158	1.22753
SLC27A6	3.62656	0.93551	0.2199	0	1	0.06449	3.93481
SNCG	7.348	1	0.07113	0	1	0	1
SORCS3	5.32505	0.96011	0.01215	0.00722	1	0.03267	1
SOX5	3.84008	1	0.04926	0	1	0	1
STEAP1	4.00766	0.85652	0	0.14002	1	0.00346	20.9892
STRADA	3.10652	0.96001	0.11449	0	1	0.03999	3.99084
TBX21	3.89606	0.8864	0.03102	0.00286	1	0.11073	1
TEX26	4.64137	0.75488	0.35843	0	1	0.24512	2.89591
TFRC	5.65826	0.88804	0	0	1	0.11196	3.26677
TGFB1	3.16233	0.90612	0	0.08831	1	0.00557	15.3715
THBS1	3.99786	0.95032	0.00463	0.03962	1	0.01006	6.54988
TLR2	2.71996	0.95123	0.15375	0.03887	1	0.00989	5.53994
TLR4	5.53231	0.88412	0.20055	0	1	0.11588	3.89215
TLR8	4.71649	0.73757	0	0.24036	1	0.02208	8.15917
TLR9	6.6895	0.91004	0.02246	0.08182	1	0.00814	3.09416
TM4SF20	3.58138	0.9459	0.81865	0	1	0.0541	16.9075
TMEM265	1.72538	0.66541	1	0.25132	1	0.08328	8.79913
TMTC3	4.24539	0.93449	0.08792	0.04169	1	0.02382	1
TNFAIP6	1.60243	0.87692	0	0	1	0.12308	1.49888
TNFSF4	2.59484	0.8314	0.29191	0	1	0.1686	14.7903
TP63	3.9161	1	0.0136	0	1	0	1
TPO	7.21174	0.84385	0.07785	0.14568	1	0.01048	12.5137
TRPM2	8.54251	0.97277	0.01336	0.02723	1	0	32.4678
UNG	3.88988	1	0.01634	0	1	0	1
VAPB	2.47397	1	0.17693	0	1	0	1
VGLL1	3.39593	0.86095	0.41807	0	1	0.13905	3.83057
AHSA2P	3.20118	0.99739	0.35436	0	1	0.00261	9.65534
ANKRD17	4.28353	0.86211	0	0.11603	1	0.02186	10.4642
ANKRD42	2.42115	0.63778	0	0.33349	1	0.02873	4.87069
ANKS6	5.77571	0.94267	0.02751	0.0472	1	0.01013	7.28661
ARFGEF2	3.2685	0.99821	0.03066	0	1	0.00179	4.49916
ATP12A	4.18603	0.90628	0	0	1	0.09372	1.38061
AUTS2	3.53172	0.99779	0.0499	0	1	0.00221	10.0673
BBS7	3.52508	0.91811	0.01561	0	1	0.08189	1.22545
CYP1A2	5.41577	0.74649	0.19841	0	1	0.25351	1.62247
DNAH12	3.63711	0.90462	0	0.06953	1	0.02585	5.44585
GSK3A	2.72423	0.96286	0	0	1	0.03714	1.94484
LRPPRC	3.41492	0.96999	0.15288	0	1	0.03001	8.01083
LRRC63	3.15252	0.62057	0	0	1	0.37943	1.74197
MAML1	5.61085	0.9224	0.07966	0	1	0.0776	2.23655
MED4	2.97221	1	0.03056	0	1	0	1
METAP1	5.74445	1	0.02983	0	1	0	1
NBEA	4.41109	0.964	0	0	1	0.036	1.75075
PDS5B	2.96499	1	0.04207	0	1	0	1
PLS1	3.14576	0.95049	0.04067	0.00342	1	0.04609	1.39314
PLSCR4	3.6995	0.95756	0.32256	0	1	0.04244	4.26355
PLSCR5	5.59153	0.66738	0	0	1	0.33262	1.06886
PRDM5	3.98988	0.77053	0	0.21332	1	0.01614	6.60385
PTPN9	2.42762	1	0.10272	0	1	0	1
SEC23A	3.44183	1	0.00694	0	1	0	1
SGCG	5.29905	1	0.84313	0	1	0	1
SHOC2	1.59752	1	0.01088	0	1	0	1
SIK3	6.33198	0.84859	0.04781	0	1	0.15141	1.29377
SLC9A9	6.94609	0.98393	0.63684	0	1	0.01607	5.07072
SMAD9	5.94621	0.88291	0.05062	0.05904	1	0.05805	1
SMG6	3.30497	0.99857	0.10811	0	1	0.00143	11.6327
SNX33	4.05985	0.95549	0.05341	0.0079	1	0.03662	1
SOX6	2.60285	0.97782	0.10397	0	1	0.02218	6.40954
SPOCK3	2.23228	1	0.07127	0	1	0	1
STX17	3.6643	1	0.15579	0	1	0	1
TBCEL-TECTA	6.03177	0.98923	0.01561	0.01077	1	0	52.791
TCEA2	5.60429	0.89532	0.01178	0.0447	1	0.05998	1
TMEM150B	5.78195	0.80017	0.06538	0.18925	1	0.01058	15.6672
TNPO1	4.56033	1	0.027	0	1	0	1
TPD52L2	4.70529	0.91955	0.1596	3e-05	1	0.08042	1
TRPC1	2.81473	1	0.03414	0	1	0	1
UCKL1	8.11166	0.98131	0.03383	0.01619	1	0.00249	20.3792
UGGT1	3.4767	0.97602	0.08673	0.02307	1	0.00091	9.06964
USP34	2.94531	0.97154	0.00987	0	1	0.02846	1
XPO4	5.10774	1	0.03576	0	1	0	1
XRN1	4.69593	0.98775	0.20893	0	1	0.01225	5.66949
ZCCHC7	2.87208	0.85896	0.12886	0	1	0.14104	2.5899
ZFP82	3.11211	0.88345	0	0	1	0.11655	2.10892
ZMYM2	4.1484	1	0.08464	0	1	0	1
ZNF169	6.33515	0.62231	0	0.28457	1	0.09312	3.78368
ZNF260	5.33013	0.95373	0.12811	0.00474	1	0.04153	1
ZNF382	3.01642	0.96343	0.49576	0	1	0.03657	6.48572
ZNF512B	7.45708	0.84093	0.05736	0.00187	1	0.15721	1
ZNF565	5.26166	0.75314	0.01478	0.11863	1	0.12823	1
ZNF567	2.2257	0.80584	0.18777	0.00752	1	0.18664	1
ZNF599	3.2362	0.56601	0	0	1	0.43399	1.73541

## Sheet: M3
Gene	ts/tv	p0	ω0	p1	ω1	(p2)	ω2
ABCA3	6.29317	0.16211	0.05642	0.82941	0.05643	0.00847	3.23525
ABHD3	2.60926	0.34626	0	0.57888	0	0.07486	1.06084
ACACA	3.7914	0.52118	0	0.44265	0	0.03617	0.96099
ACP5	3.79825	0.8939	0	0.0792	1.00594	0.0269	3.98944
ADCY3	4.24634	0.34476	0.01646	0.60428	0.01647	0.05095	1.34654
AGTR1	6.48963	0.06141	0	0.88953	0	0.04906	1.953
ALDH1A1	4.08112	0.43833	0.06052	0.55429	0.06055	0.00738	6.0317
ALG5	3.78322	0.39109	0.24619	0.35578	0.24619	0.25313	0.24621
AMER3	6.00368	0.75006	0.68752	0.2069	0.68752	0.04305	5.78967
ANGPTL3	4.95706	0.80187	0.12448	0.18943	0.12452	0.00869	9.91727
ANK2	5.74312	0.90546	0.0557	0.09171	1.39885	0.00282	12.4906
ANXA1	3.28515	0.5892	0	0.31863	0	0.09217	6.42629
ANXA6	2.8453	0.20594	0	0.74553	0	0.04853	0.63903
APOBEC3G	2.4593	0.51194	0	0.36867	1.9498	0.11939	8.59613
APOC3	2.23837	0.53755	0.12561	0.43198	2.35523	0.03047	24.1478
AQP3	7.45767	1e-05	0	0	0	0.99999	0.01822
ARG1	3.98947	0.14446	0	0.83165	0	0.02388	2.83719
ATP2B1	3.82065	0.49546	0	0.49765	0	0.00689	3.10364
ATR	3.77944	0.0004	0	0.98537	0.09133	0.01423	5.66091
BCAM	3.30483	0.82724	0.05175	0.15507	1.01715	0.01769	4.7354
BCL2L13	3.48845	0.18799	0	0.15322	0	0.65879	0.51093
BCLAF3	2.86807	0.15988	0	0.67201	0.8691	0.16811	4.611
BIRC3	2.86696	0.91092	0	0.07991	1.14429	0.00917	3.40705
BTLA	4.34965	0.74852	0.18467	0.21065	3.29092	0.04083	15.1753
C16orf46	4.37859	0.4726	0	0.50774	1.32883	0.01966	11.2526
C3	2.91204	0.90823	0.04681	0.08593	3.72513	0.00585	21.9184
C8orf58	3.55313	0.89487	0.61519	0.10513	6.78012	0	11.6418
CAGE1	3.05443	0.72801	0.31596	0.26647	2.43749	0.00552	37.779
CALB1	3.35813	0.79838	0	0.16378	0	0.03784	3.67845
CAMK2D	7.40392	0	0	0.01986	0	0.98013	0
CBFA2T3	3.20476	0.20246	0.05076	0.17505	0.05077	0.62249	0.05077
CBL	5.85888	0.46117	0.03689	0.44598	0.03689	0.09285	1.13019
CCDC148	5.41055	0.56095	0	0.43457	0.57722	0.00449	9.56388
CCDC54	3.59953	0.23886	0	0.02383	0	0.73731	1.42165
CCL20	6.04477	0.57325	0.46297	0.38229	0.46297	0.04446	7.57747
CCL2	4.58745	0.13747	0.05467	0.61814	0.0547	0.24439	1.48819
CCR1	4.38648	0.69848	0	0.28503	1.0617	0.01649	5.94446
CCR2	4.57933	0.79249	0	0.19374	0.66947	0.01377	4.23962
CCR4	4.85636	0.59598	0	0.39788	0.21555	0.00614	6.33655
CD207	5.08038	0.62351	0.17689	0.21861	0.1769	0.15788	5.65727
CD2	2.89121	0.58007	0	0.32858	1.85378	0.09135	12.8181
CD3G	5.96171	0.07181	0	0.6209	0	0.30728	1.31502
CD86	5.68276	0.64095	0	0.09337	0	0.26568	4.61285
CECR2	6.71549	0.65621	0	0.0016	1.65905	0.34218	1.66193
CEP112	3.78981	0.90224	0.1298	0.08724	0.12982	0.01053	9.93656
CEP290	3.21748	0.94407	0.07091	0.05523	2.68536	0.00071	41.7692
CH2	3.9479	0.98561	0.69695	0.00131	0.69698	0.01308	13.2117
CLDN10	4.3145	0.44206	0	0.51727	0	0.04068	3.85287
CLEC12A	4.36291	0.8222	0.24122	0.09952	4.0471	0.07829	12.4027
CLEC1A	3.9051	0.38034	0	0.30678	0	0.31288	0.95683
CLEC5A	4.59568	0.48139	0	0.42608	0.66074	0.09252	7.08904
CLEC6A	4.01502	0.79122	0.48979	0.13365	0.4898	0.07513	4.197
CLEC7A	2.89745	0.18633	0.22316	0.57587	0.22317	0.2378	3.1151
CMIP	6.42804	0.49837	0	0.03555	0	0.46608	0
CNBD1	3.20345	0.65461	0.34686	0.2554	0.34688	0.09	3.58508
CNTNAP4	3.93906	0.47943	0	0.22733	0	0.29324	0.52291
CORO1A	4.99667	0.31169	0.02457	0.53645	0.02458	0.15186	0.02458
CP	5.64459	0.76262	0	0.23304	0.86293	0.00434	21.2285
CPLX3	3.67886	0.26429	0	0.28431	0.50968	0.4514	0.50968
CREB5	4.75428	0.43394	0.02655	0.27629	0.02655	0.28977	0.02655
CSF3	4.55031	0.94327	0.21198	0.04194	0.21198	0.01479	42.1213
CSF3R	5.0258	0.53648	0	0.44071	0.3999	0.02281	4.87723
CSPG4	5.31514	0.96181	0.14999	0.03716	3.71962	0.00103	21.415
CUNH15orf39	4.89067	0.02705	0	0.42167	0	0.55129	1.01543
CXCL16	3.77451	0.11723	0.2553	0.5489	0.2553	0.33387	3.96593
CXCR2	4.44317	0.35608	0	0.54514	0	0.09877	3.59814
CXorf65	4.06894	0.20722	0	0.49435	1.56559	0.29843	1.56559
CYBA	3.71434	0.55216	0	0.34405	0	0.10379	0.88903
CYBB	4.30866	0.00746	0.02091	0.98499	0.02093	0.00756	7.45436
CYP1A1	8.02494	0.72548	0	0.15082	1.10492	0.1237	1.10505
DHRS13	8.2112	0.59691	0.09536	0.34881	0.09536	0.05427	0.09536
DNAJC5	5.7033	0.36145	0	0.61422	0	0.02433	0.9872
DUSP6	2.61469	0.00015	0	0.99985	0.023	0	0.11835
EDC3	3.90649	0.87502	0.07641	0.11459	0.07644	0.01039	5.17438
EEF1AKMT1	8.47644	0.69043	0	0.30234	1.22362	0.00723	28.3973
EIF3A	2.29922	0.95646	0	0.04126	1.26867	0.00228	17.0786
EMC3	20.0262	1e-05	0	0.98394	0	0.01605	1.60421
EPGN	4.64178	0.29805	0.54329	0.22129	0.5433	0.48066	0.5433
ERAL1	4.40787	0.73635	0.01645	0.24446	1.97422	0.01919	1.97457
ERCC4	3.09737	0.26541	0.01912	0.67612	0.01913	0.05847	1.43326
EREG	5.38676	0.09236	0.23812	0.82931	0.23812	0.07833	0.23812
ERF	5.53986	0.00031	0	0.01891	0.02586	0.98078	0.02614
FA2H	5.22082	0.85344	0	0.07664	0	0.06992	1.77587
FAM168B	3.60086	0.30956	0.35088	0.27479	0.35088	0.41565	0.35089
FAM221B	4.93699	0.05311	0.27946	0.82317	0.27949	0.12372	6.69016
FARS2	4.1796	0.75186	0	0.06549	0	0.18265	1.28213
FBLN2	6.22176	0.76959	0	0.22795	0.63472	0.00245	8.56708
FBXL17	4.25504	0.04479	0.01538	0.02893	0.0154	0.92628	0.01542
FFAR2	4.24427	0.95056	0.02822	0.03505	3.71208	0.0144	13.6514
FGA	2.68787	0.19944	0	0.6966	0.39827	0.10396	4.34697
FGB	2.37091	0.87119	0.19414	0.04752	0.19414	0.08129	6.92614
FGG	2.25413	0.7333	0	0.25154	2.46248	0.01516	16.1636
FGR	4.05666	0.27073	0	0.57752	0	0.15175	0.45284
FOSB	1.44969	0	0	2e-05	0.11535	0.99998	0.1171
FOS	3.32611	0.01002	0.05953	0.9759	0.05953	0.01407	2.78516
FOXP2	2.67868	0.90295	0.00797	0.084	0.00807	0.01305	2.73728
FREM2	3.68605	0.71738	0	0.03441	0.97169	0.24821	0.9717
GABRA2	3.98981	0.09147	0	0.84716	0	0.06138	1.43314
GABRB1	1.92466	0.0909	0.01106	0.39025	0.01107	0.51885	0.01108
GEMIN4	6.02694	0.37453	0.12624	0.61445	0.12629	0.01103	2.09425
GJC2	2.91885	0.99709	0.00788	0	10.9149	0.00291	11.1721
GON4L	3.45069	0.74802	0	0.2276	1.04379	0.02438	2.97907
GRIK4	8.62377	0.89783	0	0.10103	0.29342	0.00114	25.2017
GRIP1	4.79745	0.78539	0	0.21116	0.41196	0.00344	5.83161
HCAR2	4.46334	0.0805	0.04528	0.89111	0.04528	0.02839	2.03851
HDAC11	6.06118	0.31317	0.02843	0.37083	0.02845	0.31601	0.02847
HLA-DRA	2.20154	0.16455	0	0.67813	6e-05	0.15732	1.64238
HLTF	3.83028	0.5493	0.16765	0.37176	0.16773	0.07894	3.39957
HMBOX1	2.64423	1e-05	0.03418	0.0001	0.0349	0.99989	0.0353
HMG20A	3.3514	0.51838	0.13633	0.03052	0.13633	0.4511	0.13633
HMOX1	5.01412	0.42811	0.07913	0.55497	0.07913	0.01692	2.66521
HP	2.55623	0.05997	0	0.77509	0	0.16494	1.78234
HPS3	4.9567	0.42066	0	0.33827	0	0.24107	0.89409
HPSE2	1.43849	0.54219	0.05006	0.19742	0.05007	0.26039	0.05009
ICAM1	4.12983	0.64686	0	0.26026	0.91686	0.09288	4.85649
IFNAR1	6.69243	0.16641	0.13969	0.63154	0.13969	0.20204	2.2368
IL10	4.84426	0.50252	0	0.30341	0.29716	0.19407	0.29717
IL12RB1	3.65295	0.75476	0.06644	0.24045	1.45003	0.0048	4.66741
IL12RB2	3.80117	0.58527	0.28476	0.34771	0.28476	0.06703	3.69967
IL17A	2.20551	0.5976	0	0.37862	1.76144	0.02379	14.3326
IL17C	6.42072	0.96964	0.36202	0	2.6012	0.03036	10.8131
IL19	8.94102	0.45925	0.40787	0.35404	0.40788	0.18671	0.40788
IL1A	4.55042	0.54373	0	0.43688	0.77737	0.0194	7.8334
IL1B	3.72785	0.05487	0.05633	0.76947	0.05633	0.17565	1.53105
IL1R1	3.42218	0.47115	0.25019	0.43514	0.25019	0.09372	3.53844
IL1R2	3.83074	0.77372	0.18939	0.18172	0.1894	0.04456	3.31451
IL20	3.16058	0.70538	0.14701	0.2718	3.26329	0.02282	10.707
IL24	3.41889	0.41059	0.1197	0.22414	0.1197	0.36527	0.1197
IL27	4.35053	0.1397	0.1593	0.71986	0.1593	0.14043	4.05218
IL27RA	3.38066	0.26905	0	0.43304	0	0.29791	1.09306
IL5	2.27349	0.22702	0.30129	0.46286	0.30129	0.31011	0.30129
IL6	8.80177	0.78202	0	0.17797	1.14913	0.04002	1.14913
IP6K2	1.81838	0.07694	0.03847	0.92268	0.03847	0.00038	0.03847
IQSEC1	4.51071	2e-05	0.03816	0.99484	0.0394	0.00514	6.28748
ITGAL	4.07083	0.78561	0.01928	0.19473	0.66744	0.01966	4.27064
ITGB2	4.26297	0.70483	0	0.22783	0.12537	0.06734	1.17604
JAML	5.30772	0.33798	0.11173	0.54203	0.11173	0.11999	1.37804
KCNU1	3.25024	0.23612	0.25439	0.69871	0.2544	0.06516	5.07842
KITLG	1.83851	0.30454	0	0.56027	0	0.13519	2.09994
KLK6	2.74146	0.74372	0	0.14701	0	0.10927	1.59937
KREMEN1	7.76261	0.92016	0	0.07745	1.00165	0.00239	14.8054
KRT17	5.50411	0.91181	0	6e-05	0	0.08813	0.16189
KRT19	4.71638	0.9784	0.02882	0.01871	1.49211	0.00289	19.0155
KRT7	6.96948	0.96072	0.08959	1e-05	1.28809	0.03928	4.18028
LATS2	5.67343	0.97194	0.05749	0.01331	0.05756	0.01475	3.52615
LCP1	8.81018	0.25566	0.05203	0.42022	0.05203	0.32413	0.05206
LGALS3	4.19696	0.45451	0	0.23936	0	0.30613	1.76878
LRCH1	3.64478	0.20197	0	0.70219	0	0.09584	2.17398
LRP4	6.44377	0.9424	0.01618	0.04987	0.18238	0.00774	0.92987
MAPK1	3.0702	0.88074	0	0	0.76951	0.11926	3.9595
MASP1	3.1759	0.42706	0.12281	0.26337	0.12285	0.30957	0.1229
MGAT4C	2.65869	0.60504	0	0.25651	0	0.13845	0.40633
MICAL3	4.63161	0.34189	0	0.65631	0.27509	0.00181	14.0145
MICU2	2.35999	0	0.00075	0.99614	0.12619	0.00386	9.45575
MIPEP	6.87407	0.46857	0.2	0.52307	0.2007	0.00836	15.5062
MMP25	2.7031	0.69354	0	0.20456	0	0.1019	1.50049
MMP3	2.36072	0.82456	0.12074	0.15859	4.25235	0.01685	20.9159
MMP9	3.45012	0.85735	0	0.11649	0.68548	0.02615	3.9231
MPO	2.80275	0.93175	0.03863	0.05912	2.45741	0.00913	11.2648
MRPL35	5.0557	0.84044	0.27241	0.01905	0.27244	0.14051	9.47767
N4BP2L2	4.54671	0.01023	0	0.30786	0	0.68191	0.52043
NCF2	4.07481	0.00346	0	0.09055	0	0.90599	0.15037
NDST4	5.63237	0.29877	0	0.48392	0	0.21731	0.23787
NELL1	4.02783	0.25633	0.05037	0.73843	0.05038	0.00524	3.95399
NHLRC3	2.90074	0.20972	0.23441	0.76444	0.23442	0.02583	5.07753
NLRP3	5.09791	0.54579	0.13667	0.44281	0.13673	0.0114	4.88462
NOD2	5.30164	0.4388	0	0.51475	0.14445	0.04646	2.01454
NOS2	4.51743	0.3142	0.06909	0.63945	0.06909	0.04635	1.42863
NR4A3	2.26202	0.34703	0	0.45388	0	0.19908	0.74658
NUDT15	5.90657	0.33729	0.04653	0.25932	0.04653	0.40339	0.04653
NUTM1	4.75405	0.6313	0.02942	0.36713	2.96879	0.00157	26.9974
ODF3L1	4.36186	0.53711	0	0.45484	0.55068	0.00805	10.0053
OPRL1	12.2048	0.02058	0.01786	0.03144	0.01786	0.94798	0.01787
OTUD4	4.21659	0.98727	0.10449	0.00381	5.38604	0.00891	5.38694
PABPC1	4.60715	0.42966	2e-05	0.30566	7e-05	0.26467	0.10079
PAPPA2	5.56027	0.54253	0	0.44691	0.50357	0.01056	7.13372
PCDH17	2.1445	0.57179	4e-05	0.381	0.00018	0.04721	0.65583
PCOLCE2	5.06722	0.01786	0	0.87594	0	0.1062	2.41725
PIH1D2	3.54858	0.98947	0.66963	1e-05	2.22601	0.01052	27.3182
PLA2G12A	1.40264	0.58821	0	0.40611	0	0.00568	5.7769
PLA2G7	3.4868	0.74456	0.127	0.13186	1.65908	0.12359	1.65909
PLAC8	2.88293	0.4739	0	0.32686	0	0.19925	2.07044
PLOD2	6.49099	0.92581	0.13156	0.05963	0.13192	0.01456	5.51929
PLSCR1	6.37187	0.08271	0.53608	0.70291	0.53621	0.21438	0.53622
PNLIP	2.92543	0.83451	0	0.15469	1.49646	0.01079	7.79991
POC1B	2.84239	0.70365	0.03088	0.22568	0.03088	0.07067	1.67506
PPCDC	14.5399	0.00853	0.03716	0.01706	0.03717	0.97441	0.03718
PPP1R16B	6.59293	0.28163	0.02858	0.19468	0.02859	0.52369	0.02859
PRDX2	3.29517	0.39538	0.15987	0.58042	0.15987	0.0242	5.67689
PRKG1	4.48344	0.16374	0.00529	0.37824	0.00532	0.45803	0.00533
PROSER1	2.02819	0.76534	0.42574	0.22893	0.42594	0.00573	4.69886
PRR36	3.2012	0.03767	0	0.25167	0	0.71066	1.72276
PTAFR	3.26255	0.50762	0	0.29598	0	0.1964	0.30353
PTCH2	6.23727	0.345	0.02357	0.54783	0.02358	0.10717	0.88544
PTGER4	2.98571	0.88085	0	0.09843	0.37446	0.02072	3.52
PTGS2	2.28731	0.97866	0.2713	0.02134	6.6338	0	27.3615
PTPN22	3.92304	0.67634	0	0.15334	1.07346	0.17032	1.07349
PTPRC	3.06703	0.76676	0.04224	0.22266	2.75812	0.01058	14.5774
QTRT2	4.18167	0.40376	0.14558	0.58606	0.14561	0.01018	4.17067
RAB22A	527.168	0	0	0	0	1	0
RAPGEF1	3.76347	0.71111	0	0.27459	0.3806	0.0143	3.5286
RELB	6.62293	0.82238	0	0.13549	0	0.04213	2.95466
REPS2	4.02072	0.24754	0.21327	0.73157	0.21328	0.02089	8.75076
RIGI	2.80202	0.40083	0	0.41514	0	0.18403	1.25649
S100A12	3.03701	0.09183	0.24564	0.66366	0.24564	0.24451	4.14385
S100A3	27.9385	0.02544	0.23216	0.81726	0.23216	0.1573	0.23216
S100A8	2.00193	0.81593	0	0	0.8615	0.18407	4.16832
S100A9	3.36327	0.81675	0	0.10963	1.04721	0.07362	2.69688
SACS	4.35233	0.99864	0.07254	0.00031	0.3818	0.00105	12.8651
SAMD15	3.6729	0.43426	0.0467	0.56392	2.25422	0.00181	67.0497
SAP18	2.43688	0.26094	0.06548	0.42542	0.06551	0.31364	0.06551
SBNO2	7.18519	0.65212	0	0.30632	0.09051	0.04156	1.7518
SELE	4.93793	0.65417	0	0.23884	0.42297	0.107	2.29342
SELL	3.68145	0.70793	0	0.26727	0.34049	0.02479	2.44897
SERPINE1	5.91232	0.25196	0	0.57762	0	0.17042	1.28229
SETDB2	3.62309	1e-05	0	0.64298	0	0.35702	1.25055
SHB	7.29079	0.28093	0.02357	0.44073	0.02358	0.27834	0.02358
SIPA1L3	6.48286	0.83977	0	0.0834	0.66697	0.07683	0.66698
SLC25A18	3.10075	0.20338	0	0.60504	0	0.19158	1.22753
SLC27A6	3.62654	0.68707	0.21989	0.24843	0.21991	0.06449	3.93474
SNCG	7.348	0.03747	0.07113	0.10014	0.07113	0.86239	0.07113
SORCS3	5.31357	0.25745	0	0.66646	0	0.07609	0.66332
SOX5	3.84003	0.29209	0.04925	0.47651	0.04926	0.2314	0.04926
STEAP1	4.06444	0.8871	0	0.10952	1.38923	0.00338	21.7016
STRADA	3.10652	0.7553	0.11449	0.20471	0.11449	0.03999	3.99085
TBX21	3.88442	0.55087	0	0.25014	0	0.19899	0.68078
TEX26	4.64137	0.57579	0.35843	0.17909	0.35843	0.24512	2.89592
TFRC	5.65828	0.04417	0	0.84387	0	0.11196	3.26677
TGFB1	3.15839	0.90089	0	0.0933	0.92129	0.00581	15.0691
THBS1	3.99369	0.93427	0	0.05478	0.73647	0.01096	6.31459
TLR2	2.71594	0.40799	0	0.58288	0.31924	0.00913	5.85882
TLR4	5.53233	0.04068	0.20054	0.84345	0.20055	0.11588	3.89215
TLR8	4.80159	0.90357	0.09824	0.09066	2.77498	0.00577	15.9813
TLR9	6.7145	0.87406	0.01308	0.10724	0.63341	0.01871	2.40854
TM4SF20	3.58138	0.27909	0.8186	0.66681	0.81867	0.0541	16.9075
TMEM265	1.76878	0.92877	1.42629	0.01066	1.4263	0.06058	13.0349
TMTC3	4.23514	0.67151	0	0.32835	0.44703	0.00014	0.45102
TNFAIP6	1.60244	0.8664	0	0.01052	0	0.12308	1.49888
TNFSF4	2.59484	0.79017	0.29191	0.04123	0.29191	0.1686	14.7903
TP63	3.91609	0.36325	0.01358	0.38445	0.01359	0.25231	0.01365
TPO	7.20271	0.86026	0.08488	0.12948	1.10902	0.01026	12.8044
TRPM2	8.57219	0.35115	0	0.56095	0	0.0879	0.40522
UNG	3.88987	0.63043	0.01634	0.21043	0.01634	0.15914	0.01634
VAPB	2.47398	0.27146	0.17693	0.21472	0.17693	0.51382	0.17693
VGLL1	3.39595	0.55957	0.41807	0.30137	0.41807	0.13906	3.8305
AHSA2P	3.20118	0	0	0.99739	0.35436	0.00261	9.65437
ANKRD17	4.31138	0.90414	0	0.0811	1.9956	0.01476	12.75
ANKRD42	2.42906	0.6994	0	0.29597	1.44954	0.00463	11.1773
ANKS6	5.77434	0.85403	0	0.13522	0.51823	0.01075	7.1218
ARFGEF2	3.26067	0.65666	0.01655	0.33828	0.0476	0.00506	2.18652
ATP12A	4.18604	0.53641	0	0.36987	0	0.09372	1.38061
AUTS2	3.53166	0.99779	0.0499	0	0.15139	0.00221	10.0669
BBS7	3.52508	0.08857	0.01561	0.82955	0.01562	0.08188	1.22555
CYP1A2	5.41577	0.66885	0.19841	0.07764	0.19844	0.25351	1.62248
DNAH12	3.63789	0.91153	0	0.06523	1.20714	0.02324	5.66446
GSK3A	2.72424	0.93234	0	0.03052	0	0.03714	1.94486
LRPPRC	3.41491	0.4909	0.15288	0.47909	0.15288	0.03001	8.01078
LRRC63	3.15252	0.62057	0	0	0.22506	0.37943	1.74197
MAML1	5.61091	0.71961	0.07961	0.20278	0.07983	0.07761	2.23651
MED4	2.9722	0.29881	0.03056	0.1613	0.03056	0.53989	0.03056
METAP1	5.74451	0.65837	0.02983	0.3365	0.02983	0.00512	0.02985
NBEA	4.41104	0.07754	0	0.88647	0	0.03599	1.75069
PDS5B	2.96505	0.26866	0.04207	0.42656	0.04207	0.30479	0.04208
PLS1	3.14558	0.29848	0.042	0.65452	0.04216	0.047	1.40799
PLSCR4	3.69949	0.59495	0.32256	0.36261	0.32257	0.04244	4.26363
PLSCR5	5.59152	0.66738	0	0.03145	1.06883	0.30117	1.06887
PRDM5	3.98026	0.76265	0	0.21996	0.93574	0.01739	6.37811
PTPN9	2.42501	0.24283	0.10254	0.36867	0.10258	0.38851	0.10259
SEC23A	3.43964	0.08697	0	0.06179	6e-05	0.85124	0.00815
SGCG	5.29907	0.34252	0.84313	0.35131	0.84314	0.30617	0.84314
SHOC2	1.59759	0.14214	0.01087	0.75772	0.01089	0.10014	0.0109
SIK3	6.33198	0.11439	0.04778	0.7342	0.0478	0.15141	1.29373
SLC9A9	6.94608	0.98352	0.63684	0.0004	0.63718	0.01607	5.07058
SMAD9	5.94194	0.76736	0	0.00309	0.69228	0.22955	0.69229
SMG6	3.30499	0	0.04936	0.99857	0.10811	0.00143	11.6324
SNX33	4.04854	0.69432	0	0.0863	0	0.21938	0.43213
SOX6	2.60293	0.0239	0.10354	0.95392	0.10397	0.02218	6.40824
SPOCK3	2.2323	0.41457	0.07127	0.26941	0.07127	0.31602	0.07127
STX17	3.66426	0.7008	0.15578	0.10634	0.15578	0.19287	0.15579
TBCEL-TECTA	6.05841	0.77088	0.01086	0.22615	0.04992	0.00297	3.0153
TCEA2	5.59168	0.15568	0	0.70785	0	0.13647	0.81957
TMEM150B	5.77188	0.62527	0	0.36333	0.6086	0.0114	15.0755
TNPO1	4.56051	0.15844	0.02692	0.46296	0.02697	0.37859	0.02706
TPD52L2	4.6983	0.47173	0	0.21992	0.42623	0.30836	0.42623
TRPC1	2.81468	0.22012	0.03414	0.18778	0.03414	0.5921	0.03414
UCKL1	8.10562	0.79155	0	0.20588	0.23209	0.00257	20.2433
UGGT1	3.47702	0.54662	0	0.45233	0.23574	0.00105	8.99242
USP34	2.94515	0.94621	0	0.05379	0.70481	0	8.23542
XPO4	5.10823	0.47661	0.03573	0.24168	0.03578	0.28171	0.03582
XRN1	4.69593	0.98769	0.2089	6e-05	0.70601	0.01225	5.6699
ZCCHC7	2.87208	0.85896	0.12886	0.14104	2.58989	0	2.61269
ZFP82	3.11211	0.53494	0	0.34851	0	0.11655	2.10892
ZMYM2	4.14903	0.49356	0.08461	0.27203	0.08464	0.2344	0.08474
ZNF169	6.34532	0.67728	0	0.29176	1.62198	0.03096	5.32607
ZNF260	5.31813	0.52252	0	0.29975	0.35025	0.17773	0.35026
ZNF382	3.01642	0.96086	0.49576	0.00258	0.49601	0.03657	6.48574
ZNF512B	7.43762	0.70376	0	0.03841	0.68538	0.25784	0.68545
ZNF565	5.23055	0.70707	0	0.25528	0.8656	0.03765	0.86595
ZNF567	2.21733	0.26456	0	0.17083	0	0.56461	0.60613
ZNF599	3.23619	0.03326	0	0.53275	0	0.43399	1.73538

## Sheet: M7
Gene	ts/tv	p	q
ABCA3	6.24225	0.05634	0.61509
ABHD3	2.61213	0.01067	0.16015
ACACA	3.79147	0.01228	0.25771
ACP5	3.53258	0.005	0.0474
ADCY3	4.24263	0.00503	0.08097
AGTR1	6.48102	0.00753	0.09927
ALDH1A1	3.99541	0.005	0.05208
ALG5	3.78367	32.3933	99
AMER3	5.86779	0.02023	0.005
ANGPTL3	4.87102	0.005	0.02661
ANK2	5.63482	0.04534	0.2128
ANXA1	2.21721	0.005	0.04649
ANXA6	2.85649	0.01234	0.27223
APOBEC3G	1.91659	0.00501	0.00502
APOC3	2.03443	0.00753	0.005
AQP3	7.46084	1.87713	99
ARG1	3.87901	0.01074	0.18551
ATP2B1	3.83888	0.0087	0.20863
ATR	4.0849	0.005	0.02864
BCAM	3.23348	0.0146	0.04662
BCL2L13	3.48852	0.88645	1.73339
BCLAF3	2.62919	1.05232	0.005
BIRC3	2.76643	0.005	0.0479
BTLA	3.28149	0.005	0.005
C16orf46	4.00778	0.00761	0.00512
C3	2.33833	0.005	0.02022
C8orf58	3.48871	1.56664	0.005
CAGE1	2.5759	0.00756	0.005
CALB1	2.8728	0.005	0.04957
CAMK2D	7.40387	0.005	99
CBFA2T3	3.18179	5.37474	99
CBL	5.85179	0.03456	0.21412
CCDC148	5.20907	0.00505	0.01476
CCDC54	3.57701	0.67938	0.005
CCL20	5.33453	0.0083	0.00554
CCL2	4.48299	0.005	0.00943
CCR1	4.15549	0.005	0.01163
CCR2	4.55264	0.0135	0.07307
CCR4	4.6681	0.08826	0.71114
CD207	3.85857	0.005	0.0075
CD2	2.04148	0.005	0.00747
CD3G	5.95087	0.005	0.00736
CD86	4.24598	0.00501	0.005
CECR2	6.53594	0.00506	0.0052
CEP112	3.7223	0.005	0.02065
CEP290	2.98037	0.005	0.02076
CH2	3.55093	0.04313	0.01513
CLDN10	4.09835	0.005	0.04783
CLEC12A	3.07208	0.00505	0.00756
CLEC1A	3.91031	0.00986	0.02407
CLEC5A	3.65935	0.0062	0.0093
CLEC6A	3.83615	0.0202	0.01212
CLEC7A	2.62149	0.00514	0.00503
CMIP	6.42794	0.005	11.812
CNBD1	3.01432	0.01402	0.01269
CNTNAP4	3.94066	0.17302	0.93926
CORO1A	4.99681	2.53934	99
CP	4.98043	0.005	0.01996
CPLX3	3.68231	1.38649	2.2982
CREB5	4.75435	2.74035	99
CSF3	4.38494	0.12856	0.3333
CSF3R	4.92828	0.01164	0.03639
CSPG4	5.16256	0.005	0.01519
CUNH15orf39	4.88738	0.02642	0.02136
CXCL16	3.27531	0.01169	0.005
CXCR2	4.20147	0.005	0.02016
CXorf65	3.89767	26.4052	0.005
CYBA	3.71154	0.00753	0.10863
CYBB	4.21376	0.00841	0.13528
CYP1A1	8.00137	0.005	0.01196
DHRS13	8.21167	10.4912	99
DNAJC5	5.72018	0.0093	0.20975
DUSP6	2.61482	2.3709	99
EDC3	3.82496	0.01109	0.07397
EEF1AKMT1	7.00566	0.005	0.01149
EIF3A	2.21605	0.00956	0.15534
EMC3	20.1142	0.01736	0.46002
EPGN	4.63094	99	85.0559
ERAL1	4.26818	0.005	0.00748
ERCC4	3.08612	0.005	0.04836
EREG	5.38991	31.0613	99
ERF	5.53988	2.69629	99
FA2H	5.09942	0.005	0.04885
FAM168B	3.60123	53.6344	99
FAM221B	4.31942	0.00754	0.005
FARS2	4.04232	0.00642	0.02214
FBLN2	6.13519	0.0163	0.08926
FBXL17	4.25521	1.58598	99
FFAR2	3.56283	0.005	0.04658
FGA	2.42076	0.00513	0.00506
FGB	1.83827	0.005	0.01165
FGG	1.66068	0.005	0.01162
FGR	4.0561	0.06558	0.82851
FOSB	1.44979	13.1866	99
FOS	3.33922	0.05816	0.54437
FOXP2	2.72811	0.00503	0.09662
FREM2	3.68452	0.0179	0.05002
GABRA2	3.98674	0.00849	0.11921
GABRB1	1.92462	1.14475	99
GEMIN4	6.02158	0.43489	2.45326
GJC2	2.937	0.01883	0.70104
GON4L	3.43183	0.005	0.01194
GRIK4	8.55259	0.00504	0.10134
GRIP1	4.83174	0.0343	0.29632
HCAR2	4.40413	0.06195	0.57008
HDAC11	6.06082	2.93959	99
HLA-DRA	2.06724	0.005	0.02032
HLTF	3.79859	0.005	0.00752
HMBOX1	2.64462	3.6637	99
HMG20A	3.35203	15.6819	99
HMOX1	5.45196	0.08354	0.57527
HP	2.33259	0.005	0.02018
HPS3	4.9644	0.01467	0.04835
HPSE2	1.43842	5.2595	99
ICAM1	3.63637	0.005	0.01156
IFNAR1	6.16639	0.005	0.00725
IL10	4.84387	0.58943	3.30698
IL12RB1	3.60969	0.00557	0.00848
IL12RB2	3.65052	0.00548	0.0069
IL17A	1.96357	0.00504	0.00504
IL17C	6.36259	0.005	0.00501
IL19	8.94199	68.3035	99
IL1A	4.35852	0.005	0.00756
IL1B	3.66365	0.005	0.01186
IL1R1	3.14056	0.00934	0.01223
IL1R2	3.77069	0.08908	0.21178
IL20	2.49325	0.005	0.00509
IL24	3.42088	13.5601	99
IL27	4.08016	0.005	0.005
IL27RA	3.35666	0.00513	0.00995
IL5	2.27423	42.8219	99
IL6	8.76624	0.0163	0.05015
IP6K2	1.81908	4.01484	99
IQSEC1	4.5151	0.01077	0.1751
ITGAL	4.00589	0.01303	0.04408
ITGB2	4.25775	0.03332	0.27725
JAML	5.28387	0.1615	0.47998
KCNU1	2.9442	0.0081	0.01185
KITLG	1.68891	0.00826	0.02625
KLK6	2.55315	0.005	0.04605
KREMEN1	7.78659	0.005	0.05183
KRT17	5.50224	0.01384	0.4144
KRT19	4.80595	0.01422	0.21999
KRT7	6.88585	0.005	0.0203
LATS2	5.57017	0.00856	0.06231
LCP1	8.81235	5.4793	99
LGALS3	4.16176	0.0052	0.00503
LRCH1	3.62423	0.005	0.02074
LRP4	6.44508	0.0635	1.58165
MAPK1	2.7484	0.005	0.01169
MASP1	3.17633	13.9071	99
MGAT4C	2.65807	0.05725	0.86515
MICAL3	4.64048	0.0963	0.39088
MICU2	2.33125	0.0574	0.32268
MIPEP	6.43267	0.01145	0.03694
MMP25	2.64983	0.00885	0.06317
MMP3	2.00423	0.005	0.00719
MMP9	3.27222	0.01	0.06812
MPO	2.56253	0.01045	0.06859
MRPL35	4.66026	0.00752	0.005
N4BP2L2	4.54623	0.96112	1.73377
NCF2	4.0747	7.70461	48.6499
NDST4	5.63494	0.13673	2.25874
NELL1	4.0096	0.03077	0.41308
NHLRC3	2.78891	0.01861	0.03747
NLRP3	5.08626	0.03832	0.1701
NOD2	5.27538	0.0713	0.40305
NOS2	4.49894	0.10486	0.69466
NR4A3	2.26892	0.00501	0.02825
NUDT15	5.90859	4.85955	99
NUTM1	4.3786	0.0117	0.005
ODF3L1	4.33237	0.0397	0.09556
OPRL1	12.2149	1.84255	99
OTUD4	4.13358	0.01452	0.08095
PABPC1	4.60942	0.01893	0.46021
PAPPA2	5.44471	0.01692	0.04779
PCDH17	2.14626	0.01209	0.26795
PCOLCE2	4.81187	0.005	0.01999
PIH1D2	3.23722	0.0072	0.005
PLA2G12A	1.31147	0.01053	0.23746
PLA2G7	3.42561	0.00503	0.00527
PLAC8	2.64176	0.005	0.01182
PLOD2	6.44517	0.005	0.0211
PLSCR1	6.37178	99	85.6252
PNLIP	2.6131	0.005	0.02021
POC1B	2.76423	0.01014	0.0614
PPCDC	14.5399	3.86397	99
PPP1R16B	6.59307	2.9569	99
PRDX2	3.18316	0.01843	0.05855
PRKG1	4.4836	0.56035	99
PROSER1	2.02436	1.21024	1.48104
PRR36	3.16203	26.6526	0.005
PTAFR	3.26324	0.11293	1.62418
PTCH2	6.23557	0.05617	0.43133
PTGER4	2.94727	0.00635	0.08144
PTGS2	2.20952	0.02918	0.0554
PTPN22	3.86857	0.0077	0.01457
PTPRC	2.34967	0.0052	0.01217
QTRT2	4.12341	0.11754	0.52336
RAB22A	999	0.005	99
RAPGEF1	3.71399	0.02045	0.12092
RELB	6.41739	0.005	0.04916
REPS2	3.82289	0.005	0.01165
RIGI	2.69689	0.00786	0.02786
S100A12	2.42659	0.005	0.00501
S100A3	27.9521	30.0556	99
S100A8	1.13487	0.005	0.02028
S100A9	3.07475	0.005	0.02032
SACS	4.33552	0.11717	1.26176
SAMD15	3.31512	62.6125	0.005
SAP18	2.43691	6.97898	99
SBNO2	7.18133	0.005	0.05073
SELE	4.86265	0.005	0.01177
SELL	3.66839	0.05922	0.36549
SERPINE1	5.80412	0.005	0.01765
SETDB2	3.51164	0.0052	0.00668
SHB	7.29078	2.43136	99
SIPA1L3	6.48355	0.0563	0.47145
SLC25A18	3.06702	0.01302	0.04251
SLC27A6	3.49863	0.005	0.00755
SNCG	7.34989	7.64175	99
SORCS3	5.31799	0.01239	0.22675
SOX5	3.84088	5.17159	99
STEAP1	3.66499	0.02044	0.12777
STRADA	2.91492	0.005	0.01959
TBX21	3.88526	0.0664	0.42119
TEX26	4.26718	0.01174	0.005
TFRC	4.92183	0.005	0.02023
TGFB1	3.04512	0.005	0.04816
THBS1	3.96062	0.005	0.05115
TLR2	2.71236	0.06252	0.21083
TLR4	4.86935	0.0053	0.00794
TLR8	4.12531	0.005	0.01175
TLR9	6.65146	0.02994	0.21983
TM4SF20	3.17217	38.8694	0.005
TMEM265	1.58437	99	0.005
TMTC3	4.23731	0.23314	1.32105
TNFAIP6	1.58109	0.01177	0.06087
TNFSF4	1.75275	0.00505	0.00505
TP63	3.91619	1.40156	99
TPO	6.82212	0.13014	0.44688
TRPM2	8.58648	0.00501	0.09995
UNG	3.88998	1.6834	99
VAPB	2.47429	21.343	99
VGLL1	3.12895	0.00774	0.00506
AHSA2P	3.19432	1.7706	2.98604
ANKRD17	4.02242	0.005	0.02024
ANKRD42	2.32888	0.005	0.0076
ANKS6	5.51901	0.005	0.04695
ARFGEF2	3.26742	0.01385	0.28444
ATP12A	4.0527	0.00738	0.04754
AUTS2	3.55342	0.03894	0.5602
BBS7	3.49371	0.00666	0.04229
CYP1A2	5.33537	0.01977	0.01749
DNAH12	3.57145	0.005	0.02083
GSK3A	2.74695	0.00902	0.14725
LRPPRC	2.83591	0.005	0.01968
LRRC63	3.00097	0.00734	0.00728
MAML1	5.47151	0.01092	0.0356
MED4	2.97285	3.16275	99
METAP1	5.74533	3.08613	99
NBEA	4.4322	0.00871	0.14939
PDS5B	2.96545	4.38842	98.9889
PLS1	3.14858	0.03331	0.28715
PLSCR4	3.59842	0.01583	0.02014
PLSCR5	5.57096	0.01852	0.03445
PRDM5	3.72937	0.00722	0.02365
PTPN9	2.42549	11.3637	99
SEC23A	3.44013	0.72468	99
SGCG	5.30418	99	17.8707
SHOC2	1.59765	1.1242	99
SIK3	6.26415	0.00986	0.03068
SLC9A9	6.96882	0.87615	0.37394
SMAD9	5.94335	0.08641	0.44982
SMG6	3.32959	0.05327	0.38009
SNX33	4.0502	0.12492	1.13782
SOX6	2.50611	0.005	0.0203
SPOCK3	2.23323	7.65214	99
STX17	3.66553	18.3386	99
TBCEL-TECTA	6.05132	0.01102	0.24805
TCEA2	5.59823	0.03017	0.24076
TMEM150B	5.9621	0.04727	0.13375
TNPO1	4.65612	2.74289	99
TPD52L2	4.69884	0.5857	1.98419
TRPC1	2.81495	3.53862	99
UCKL1	8.14197	0.04538	0.68809
UGGT1	3.46803	0.14705	1.102
USP34	2.94689	0.00974	0.19711
XPO4	5.1068	3.70892	99
XRN1	4.66156	0.01856	0.05319
ZCCHC7	2.70578	0.005	0.00753
ZFP82	2.90162	0.005	0.02042
ZMYM2	4.14848	9.20114	98.9972
ZNF169	5.97347	0.005	0.005
ZNF260	5.31628	0.53573	2.60718
ZNF382	2.88085	0.00743	0.005
ZNF512B	7.44505	0.10871	0.42284
ZNF565	5.24898	0.02044	0.06004
ZNF567	2.21936	0.47438	0.90609
ZNF599	3.03765	0.0084	0.00559

## Sheet: M8a
Gene	ts/tv	po	p1	p	q	w
ABCA3	6.22132	0.96077	0.03923	4.10079	99	1
ABHD3	2.60564	0.92138	0.07862	0.005	21.033	1
ACACA	3.79285	0.96507	0.03493	0.005	2.76681	1
ACP5	3.53831	0.88784	0.11216	0.005	2.69584	1
ADCY3	4.2293	0.92275	0.07725	0.02068	1.52614	1
AGTR1	6.35163	0.91421	0.08579	0.005	17.7114	1
ALDH1A1	3.95334	0.90892	0.09108	0.0111	1.63672	1
ALG5	3.78357	0.99999	1e-05	32.3925	99	1
AMER3	5.84672	0.21663	0.78337	0.005	1.62493	1
ANGPTL3	4.69742	0.83287	0.16713	0.005	14.2471	1
ANK2	5.63639	0.85308	0.14692	3.21414	99	1
ANXA1	2.41431	0.82175	0.17825	0.005	99	1
ANXA6	2.85572	0.97298	0.02702	0.01207	0.48908	1
APOBEC3G	1.91545	0.50243	0.49757	0.005	79.1771	1
APOC3	2.03727	0.41589	0.58411	0.005	56.2193	1
AQP3	7.45083	0.99999	1e-05	1.87909	99	1
ARG1	3.84146	0.94879	0.05121	0.005	33.9024	1
ATP2B1	3.80748	0.98328	0.01672	0.005	46.1231	1
ATR	3.66991	0.85553	0.14447	0.005	3.54481	1
BCAM	3.23937	0.77491	0.22509	0.00867	0.21747	1
BCL2L13	3.48851	0.99999	1e-05	0.88651	1.73354	1
BCLAF3	2.39864	0.26465	0.73535	0.005	2.29181	1
BIRC3	2.77278	0.8982	0.1018	0.005	57.4981	1
BTLA	3.21575	0.5465	0.4535	0.005	99	1
C16orf46	3.99171	0.40941	0.59059	0.005	38.3647	1
C3	2.3099	0.82463	0.17537	0.005	32.065	1
C8orf58	3.35771	0.28846	0.71154	0.005	71.8382	1
CAGE1	2.57468	0.40072	0.59928	0.005	2.1021	1
CALB1	2.62123	0.94571	0.05429	0.005	24.4755	1
CAMK2D	7.40404	0.99999	1e-05	0.005	99	1
CBFA2T3	3.20496	0.99999	1e-05	5.34197	99	1
CBL	5.85421	0.88678	0.11322	2.82822	99	1
CCDC148	5.14502	0.75601	0.24399	3.72642	98.978	1
CCDC54	3.51673	0.07076	0.92924	0.005	1.68702	1
CCL20	5.23551	0.44444	0.55556	0.005	1.48344	1
CCL2	4.52516	0.64618	0.35382	0.005	20.8959	1
CCR1	4.18145	0.68886	0.31114	0.005	39.557	1
CCR2	4.58847	0.83012	0.16988	0.0143	1.51053	1
CCR4	4.64814	0.94581	0.05419	5.42437	99	1
CD207	3.83265	0.61009	0.38991	0.005	60.2589	1
CD2	2.06071	0.57778	0.42222	0.005	92.073	1
CD3G	5.82781	0.62857	0.37143	0.005	33.8944	1
CD86	4.39007	0.43325	0.56675	0.005	85.634	1
CECR2	6.60917	0.47082	0.52918	0.005	3.09372	1
CEP112	3.5496	0.91436	0.08564	0.005	0.04725	1
CEP290	2.89075	0.81515	0.18485	0.005	1.95734	1
CH2	3.54991	0.32171	0.67829	17.6498	99	1
CLDN10	4.09914	0.89981	0.10019	0.005	99	1
CLEC12A	3.01146	0.6372	0.3628	0.005	1.60434	1
CLEC1A	3.92408	0.69668	0.30332	0.005	14.842	1
CLEC5A	3.69036	0.58677	0.41323	0.005	34.3394	1
CLEC6A	3.88306	0.36161	0.63839	0.005	20.8784	1
CLEC7A	2.67295	0.43723	0.56277	0.005	48.9657	1
CMIP	6.42848	0.99999	1e-05	0.005	3.28494	1
CNBD1	3.03112	0.48635	0.51365	0.005	2.24739	1
CNTNAP4	3.94064	0.99999	1e-05	0.17303	0.93934	1
CORO1A	4.99696	0.99999	1e-05	2.53889	99	1
CP	4.99816	0.88587	0.11413	0.005	0.04693	1
CPLX3	3.68232	0.99999	1e-05	1.38649	2.29825	1
CREB5	4.75438	0.99999	1e-05	2.73956	99	1
CSF3	4.40976	0.83466	0.16534	12.3353	99	1
CSF3R	4.9555	0.95674	0.04326	0.00678	0.0217	1
CSPG4	5.20601	0.74972	0.25028	0.005	3.78697	1
CUNH15orf39	4.88902	0.44181	0.55819	0.005	1.77005	1
CXCL16	3.24022	0.34665	0.65335	0.005	63.2605	1
CXCR2	4.27737	0.77739	0.22261	0.005	99	1
CXorf65	3.89766	1e-05	0.99999	0.005	2.10378	1
CYBA	3.70982	0.90397	0.09603	0.005	1.4736	1
CYBB	3.98474	0.94988	0.05012	0.005	51.9034	1
CYP1A1	7.98004	0.70388	0.29612	0.005	1.66849	1
DHRS13	8.21169	0.99999	1e-05	10.4901	98.9993	1
DNAJC5	5.70475	0.97585	0.02415	0.005	99	1
DUSP6	2.61479	0.99999	1e-05	2.37032	99	1
EDC3	3.86285	0.88331	0.11669	0.005	1.73108	1
EEF1AKMT1	7.26638	0.66318	0.33682	0.005	1.99017	1
EIF3A	2.10589	0.94658	0.05342	0.005	2.25855	1
EMC3	20.0604	0.97597	0.02403	0.005	7.65479	1
EPGN	4.65234	0.99999	1e-05	99	81.8624	1
ERAL1	4.30712	0.57376	0.42624	0.005	1.57229	1
ERCC4	3.07842	0.90187	0.09813	0.005	4.78062	1
EREG	5.38994	0.99999	1e-05	31.0607	99	1
ERF	5.53989	0.99999	1e-05	2.69547	99	1
FA2H	5.07637	0.90482	0.09518	0.005	56.0453	1
FAM168B	3.60127	0.99999	1e-05	53.6338	99	1
FAM221B	4.23467	0.45003	0.54997	0.005	17.0119	1
FARS2	4.12047	0.7811	0.2189	0.005	24.2895	1
FBLN2	6.14142	0.86102	0.13898	2.29849	99	1
FBXL17	4.25626	0.99999	1e-05	0.0062	0.14491	1
FFAR2	3.60753	0.87962	0.12038	0.005	99	1
FGA	2.37408	0.54663	0.45337	0.005	29.7956	1
FGB	1.84074	0.69776	0.30224	0.005	2.26006	1
FGG	1.70564	0.66478	0.33522	0.005	99	1
FGR	4.05612	0.99999	1e-05	0.06558	0.8286	1
FOSB	1.44981	0.99999	1e-05	13.1855	99	1
FOS	3.3224	0.95062	0.04938	4.35345	99	1
FOXP2	2.64139	0.96432	0.03568	0.005	67.8006	1
FREM2	3.68086	0.7282	0.2718	0.01171	0.55412	1
GABRA2	3.9198	0.92039	0.07961	0.005	90.5751	1
GABRB1	1.92462	0.99999	1e-05	1.14409	99	1
GEMIN4	6.01218	0.95821	0.04179	12.2875	99	1
GJC2	2.94119	0.99401	0.00599	0.77118	99	1
GON4L	3.35527	0.72632	0.27368	0.005	1.33012	1
GRIK4	8.53745	0.97799	0.02201	1.35879	99	1
GRIP1	4.79253	0.92683	0.07317	3.05443	99	1
HCAR2	4.41077	0.95136	0.04864	3.72877	99	1
HDAC11	6.06175	0.99999	1e-05	2.93947	99	1
HLA-DRA	2.06583	0.80105	0.19895	0.005	99	1
HLTF	3.70551	0.64375	0.35625	0.005	1.3348	1
HMBOX1	2.64449	0.99999	1e-05	3.66257	99	1
HMG20A	3.35221	0.99999	1e-05	15.6833	99	1
HMOX1	5.39844	0.94169	0.05831	6.23185	99	1
HP	2.36128	0.78319	0.21681	0.005	1.73062	1
HPS3	4.9638	0.84852	0.15148	0.01275	0.18972	1
HPSE2	1.43857	0.99999	1e-05	5.25898	99	1
ICAM1	3.69223	0.64996	0.35004	0.005	30.2837	1
IFNAR1	6.20853	0.57946	0.42054	0.005	16.9032	1
IL10	4.84387	0.99999	1e-05	0.5895	3.30759	1
IL12RB1	3.5937	0.63819	0.36181	0.005	14.9522	1
IL12RB2	3.6935	0.5661	0.4339	0.005	17.4747	1
IL17A	1.94215	0.53592	0.46408	0.005	73.0975	1
IL17C	6.28883	0.56237	0.43763	0.005	1.54902	1
IL19	8.94212	0.99999	1e-05	68.303	99	1
IL1A	4.27831	0.62385	0.37615	0.005	22.8339	1
IL1B	3.62184	0.71383	0.28617	0.005	34.565	1
IL1R1	3.17505	0.57705	0.42295	0.005	30.2433	1
IL1R2	3.74653	0.78658	0.21342	9.409	99	1
IL20	2.49225	0.50096	0.49904	0.005	63.2884	1
IL24	3.42089	0.99999	1e-05	13.5597	99	1
IL27	4.05715	0.52173	0.47827	0.005	2.0272	1
IL27RA	3.37059	0.68405	0.31595	0.005	1.98732	1
IL5	2.27423	0.99999	1e-05	42.821	99	1
IL6	8.78398	0.75583	0.24417	0.005	1.92561	1
IP6K2	1.81911	0.99999	1e-05	4.01443	99	1
IQSEC1	4.43545	0.94439	0.05561	0.01144	0.47534	1
ITGAL	3.95605	0.8396	0.1604	2.96874	99	1
ITGB2	4.24984	0.91157	0.08843	0.43572	20.0898	1
JAML	5.29615	0.82236	0.17764	9.32985	99	1
KCNU1	2.92357	0.67984	0.32016	0.005	0.04747	1
KITLG	1.75192	0.75696	0.24304	0.005	28.0638	1
KLK6	2.59793	0.86891	0.13109	0.005	99	1
KREMEN1	7.60667	0.91627	0.08373	0.005	1.64433	1
KRT17	5.50368	0.99999	1e-05	0.00988	0.26364	1
KRT19	4.75898	0.95735	0.04265	1.93221	99	1
KRT7	6.78075	0.81715	0.18285	0.005	2.40985	1
LATS2	5.56175	0.90357	0.09643	0.02267	1.9074	1
LCP1	8.78133	0.99999	1e-05	5.47393	98.9941	1
LGALS3	4.0938	0.54473	0.45527	0.005	2.15501	1
LRCH1	3.50812	0.91748	0.08252	0.005	0.04935	1
LRP4	6.44465	0.9959	0.0041	0.12256	3.70194	1
MAPK1	2.80169	0.68194	0.31806	0.005	29.6733	1
MASP1	3.17596	0.99999	1e-05	13.8904	98.9081	1
MGAT4C	2.65807	0.99999	1e-05	0.05726	0.86532	1
MICAL3	4.62316	0.87677	0.12323	8.85771	99	1
MICU2	2.31184	0.9126	0.0874	6.89229	99	1
MIPEP	6.59934	0.75657	0.24343	0.005	44.5986	1
MMP25	2.67212	0.87217	0.12783	0.005	2.62139	1
MMP3	1.95088	0.6394	0.3606	0.005	2.08865	1
MMP9	3.30626	0.87364	0.12636	0.005	55.3123	1
MPO	2.59053	0.85834	0.14166	0.005	3.16856	1
MRPL35	4.679	0.37731	0.62269	0.005	2.17063	1
N4BP2L2	4.54621	0.99999	1e-05	0.9615	1.73455	1
NCF2	4.0743	0.99999	1e-05	15.6161	98.9007	1
NDST4	5.63497	0.99999	1e-05	0.13676	2.25942	1
NELL1	3.98022	0.96113	0.03887	2.99372	99	1
NHLRC3	2.79382	0.67918	0.32082	0.005	2.20322	1
NLRP3	5.03469	0.86174	0.13826	4.92258	99	1
NOD2	5.29872	0.8958	0.1042	4.75848	99	1
NOS2	4.49833	0.92181	0.07819	5.78923	99	1
NR4A3	2.26686	0.92133	0.07867	0.04577	0.52984	1
NUDT15	6.51624	0.99999	1e-05	4.39743	99	1
NUTM1	4.34561	0.33038	0.66962	0.005	27.1503	1
ODF3L1	4.33068	0.72863	0.27137	3.16136	99	1
OPRL1	12.2051	0.99999	1e-05	1.84366	99	1
OTUD4	4.1411	0.93864	0.06136	0.005	0.0501	1
PABPC1	4.61293	0.97151	0.02849	0.005	1.67873	1
PAPPA2	5.44565	0.92171	0.07829	0.00721	0.02311	1
PCDH17	2.1452	0.97697	0.02303	0.01505	0.58143	1
PCOLCE2	4.90737	0.78097	0.21903	0.005	59.3065	1
PIH1D2	3.21861	0.41296	0.58704	0.005	1.53735	1
PLA2G12A	1.26352	0.98936	0.01064	0.005	7.05118	1
PLA2G7	3.36291	0.53721	0.46279	0.005	1.9878	1
PLAC8	2.5739	0.74318	0.25682	0.005	99	1
PLOD2	6.38373	0.80773	0.19227	0.005	1.58091	1
PLSCR1	6.3722	0.99999	1e-05	99	85.6136	1
PNLIP	2.62831	0.79236	0.20764	0.005	3.83911	1
POC1B	2.80426	0.86301	0.13699	0.005	1.62346	1
PPCDC	14.5399	0.99999	1e-05	3.86306	99	1
PPP1R16B	6.59317	0.99999	1e-05	2.95625	99	1
PRDX2	3.12248	0.84117	0.15883	7.52793	99	1
PRKG1	4.48369	0.99999	1e-05	0.55963	99	1
PROSER1	2.02475	0.81897	0.18103	48.2326	99	1
PRR36	3.16202	1e-05	0.99999	0.005	2.20387	1
PTAFR	3.26326	0.99999	1e-05	0.11293	1.6243	1
PTCH2	6.23977	0.91291	0.08709	3.33217	99	1
PTGER4	2.96973	0.93052	0.06948	0.60294	99	1
PTGS2	2.19881	0.73055	0.26945	9.81578	99	1
PTPN22	3.90001	0.65982	0.34018	0.005	2.84964	1
PTPRC	2.35878	0.68685	0.31315	0.005	99	1
QTRT2	4.1111	0.89608	0.10392	9.1081	99	1
RAB22A	999	0.99999	1e-05	0.005	99	1
RAPGEF1	3.73067	0.87366	0.12634	2.14888	99	1
RELB	6.3609	0.93513	0.06487	0.005	12.9599	1
REPS2	3.82144	0.70042	0.29958	0.005	1.90571	1
RIGI	2.75311	0.78342	0.21658	0.005	16.85	1
S100A12	2.43837	0.48994	0.51006	0.005	52.7699	1
S100A3	27.9521	0.99999	1e-05	30.055	99	1
S100A8	1.16756	0.77169	0.22831	0.005	99	1
S100A9	3.07587	0.79958	0.20042	0.005	99	1
SACS	4.33546	0.96993	0.03007	4.12658	74.9098	1
SAMD15	3.17231	0.14977	0.85023	0.005	1.72661	1
SAP18	2.43691	0.99999	1e-05	6.97791	99	1
SBNO2	7.15405	0.90409	0.09591	0.005	3.12997	1
SELE	4.84961	0.74584	0.25416	0.12007	13.1629	1
SELL	3.64913	0.89591	0.10409	3.8508	99	1
SERPINE1	5.84273	0.79232	0.20768	0.005	1.94546	1
SETDB2	3.56019	0.57894	0.42106	0.005	6.15046	1
SHB	7.2912	0.99999	1e-05	2.43069	99	1
SIPA1L3	6.48795	0.97009	0.02991	0.04807	0.54166	1
SLC25A18	3.08512	0.77374	0.22626	0.005	25.758	1
SLC27A6	3.42058	0.63657	0.36343	0.005	1.28097	1
SNCG	7.34985	0.99999	1e-05	7.64104	99	1
SORCS3	5.3204	0.96596	0.03404	0.01232	0.32845	1
SOX5	3.84058	0.99999	1e-05	5.17106	99	1
STEAP1	3.71782	0.85744	0.14256	0.005	30.0255	1
STRADA	2.9517	0.78701	0.21299	0.005	1.52193	1
TBX21	3.88683	0.95651	0.04349	0.0675	0.61321	1
TEX26	4.28932	0.28718	0.71282	0.005	1.18576	1
TFRC	4.96899	0.78947	0.21053	0.005	46.8714	1
TGFB1	3.04654	0.89957	0.10043	0.005	67.6589	1
THBS1	3.80547	0.93768	0.06232	0.005	23.4596	1
TLR2	2.67227	0.84551	0.15449	8.14017	99	1
TLR4	4.98723	0.56642	0.43358	0.005	24.374	1
TLR8	3.94353	0.74882	0.25118	0.005	2.1462	1
TLR9	6.72316	0.90789	0.09211	2.1156	99	1
TM4SF20	2.89255	0.35276	0.64724	0.005	1.99386	1
TMEM265	1.58437	1e-05	0.99999	0.14688	1.50848	1
TMTC3	4.23728	0.99999	1e-05	0.23318	1.32138	1
TNFAIP6	1.55729	0.83398	0.16602	0.005	55.6923	1
TNFSF4	1.60353	0.61503	0.38497	0.005	99	1
TP63	3.91626	0.99999	1e-05	1.40095	99	1
TPO	6.83757	0.84092	0.15908	7.52177	99	1
TRPM2	8.57349	0.99999	1e-05	0.01249	0.25972	1
UNG	3.89003	0.99999	1e-05	1.68286	99	1
VAPB	2.4743	0.99999	1e-05	21.3423	99	1
VGLL1	3.16259	0.36996	0.63004	0.005	1.97686	1
AHSA2P	3.19408	0.90301	0.09699	43.1537	99	1
ANKRD17	3.9931	0.90367	0.09633	0.005	0.0477	1
ANKRD42	2.3132	0.61141	0.38859	0.005	1.78201	1
ANKS6	5.53124	0.8976	0.1024	0.005	50.5036	1
ARFGEF2	3.265	0.98572	0.01428	0.00503	0.1067	1
ATP12A	4.118	0.88027	0.11973	0.005	34.734	1
AUTS2	3.54963	0.96563	0.03437	2.90042	99	1
BBS7	3.52036	0.88941	0.11059	0.01606	1.49189	1
CYP1A2	5.36371	0.47465	0.52535	0.005	13.2826	1
DNAH12	3.29421	0.86017	0.13983	0.005	0.93552	1
GSK3A	2.7123	0.93601	0.06399	0.005	2.24561	1
LRPPRC	2.99443	0.75581	0.24419	0.005	2.08807	1
LRRC63	3.01067	0.48948	0.51052	0.005	2.85231	1
MAML1	5.52879	0.96752	0.03248	0.00523	0.02129	1
MED4	2.97268	0.99999	1e-05	3.16196	99	1
METAP1	5.74537	0.99999	1e-05	3.08553	99	1
NBEA	4.36826	0.94269	0.05731	0.005	69.239	1
PDS5B	2.96533	0.99999	1e-05	4.38879	99	1
PLS1	3.14729	0.91168	0.08832	1.99078	99	1
PLSCR4	3.63556	0.55672	0.44328	0.005	1.18593	1
PLSCR5	5.57507	0.64948	0.35052	0.005	1.88567	1
PRDM5	3.78745	0.77216	0.22784	0.005	65.8552	1
PTPN9	2.42551	0.99999	1e-05	11.3626	99	1
SEC23A	3.44127	0.99999	1e-05	0.00507	0.1271	1
SGCG	5.29786	0.64224	0.35776	99	32.4276	1
SHOC2	1.59772	0.99999	1e-05	1.12341	99	1
SIK3	6.31861	0.76611	0.23389	0.005	0.64373	1
SLC9A9	6.95987	0.46594	0.53406	53.7804	99	1
SMAD9	5.94338	0.96226	0.03774	0.09382	0.63165	1
SMG6	3.30327	0.94073	0.05927	6.77287	99	1
SNX33	4.05014	0.99999	1e-05	0.12497	1.1384	1
SOX6	2.48171	0.80786	0.19214	0.005	1.57148	1
SPOCK3	2.23326	0.99999	1e-05	7.65124	99	1
STX17	3.66557	0.99999	1e-05	18.3376	99	1
TBCEL-TECTA	6.03264	0.98933	0.01067	1.61823	99	1
TCEA2	5.60135	0.901	0.099	0.01261	0.34317	1
TMEM150B	5.97013	0.76374	0.23626	3.5301	99	1
TNPO1	4.56061	0.99999	1e-05	2.784	99	1
TPD52L2	4.69884	0.99999	1e-05	0.58572	1.98432	1
TRPC1	2.81518	0.99999	1e-05	3.53775	99	1
UCKL1	8.14429	0.96713	0.03287	2.65546	99	1
UGGT1	3.46104	0.95519	0.04481	7.61955	99	1
USP34	2.94518	0.97301	0.02699	0.02011	0.79474	1
XPO4	5.10829	0.99999	1e-05	3.70943	99	1
XRN1	4.66502	0.73332	0.26668	0.00899	0.66864	1
ZCCHC7	2.63347	0.63224	0.36776	0.005	1.43291	1
ZFP82	2.92089	0.79633	0.20367	0.005	4.01815	1
ZMYM2	4.14913	0.99999	1e-05	9.19865	99	1
ZNF169	5.89544	0.53261	0.46739	0.005	42.3401	1
ZNF260	5.31627	0.99999	1e-05	0.53571	2.60722	1
ZNF382	2.84888	0.42146	0.57854	0.005	3.2157	1
ZNF512B	7.44576	0.99998	2e-05	0.10927	0.42563	1
ZNF565	5.25247	0.79836	0.20164	0.01363	0.21358	1
ZNF567	2.21927	0.99999	1e-05	0.47423	0.90581	1
ZNF599	3.02639	0.40757	0.59243	0.005	4.8215	1

## Sheet: M8
Gene	ts/tv	p0	(p1)	p	q	w
ABCA3	6.2933	0.99168	0.00832	5.99547	99	3.25675
ABHD3	2.60926	0.92514	0.07486	0.005	2.70894	1.06084
ACACA	3.79325	0.96506	0.03494	0.005	2.39078	1
ACP5	3.79401	0.97305	0.02695	0.00921	0.14052	4.12883
ADCY3	4.24621	0.94909	0.05091	1.70349	99	1.34578
AGTR1	6.48962	0.95094	0.04906	0.005	11.2699	1.95299
ALDH1A1	4.08149	0.99269	0.00731	6.44329	99	6.06269
ALG5	3.78581	0.99999	1e-05	32.5287	99	1
AMER3	6.00389	0.95709	0.04291	98.945	44.8701	5.79455
ANGPTL3	5.06495	0.99294	0.00706	0.00537	0.03064	10.1373
ANK2	5.73621	0.9869	0.0131	0.09813	0.56622	4.46318
ANXA1	3.28515	0.90783	0.09217	0.005	80.0633	6.42624
ANXA6	2.85571	0.97297	0.02703	0.0112	0.42959	1
APOBEC3G	2.4218	0.79091	0.20909	0.005	0.00747	5.60666
APOC3	2.1968	0.96931	0.03069	0.00751	0.005	15.7542
AQP3	7.45086	0.99999	1e-05	1.87912	99	1
ARG1	3.98953	0.97612	0.02388	0.005	6.04672	2.8373
ATP2B1	3.82076	0.99311	0.00689	0.005	1.76191	3.10286
ATR	3.76442	0.99574	0.00426	0.00649	0.03819	9.65964
BCAM	3.30484	0.97742	0.02258	0.11216	0.47462	4.30041
BCL2L13	3.48853	0.99999	1e-05	0.88647	1.73348	1
BCLAF3	2.86849	0.8414	0.1586	0.19483	0.07234	4.71291
BIRC3	2.86067	0.93244	0.06756	0.01037	0.33878	1.71667
BTLA	4.23721	0.90701	0.09299	0.00523	0.005	9.61777
C16orf46	4.3588	0.96707	0.03293	0.02876	0.01706	8.8367
C3	2.87071	0.94507	0.05493	0.01209	0.07764	6.02647
C8orf58	3.54864	0.89531	0.10469	97.768	60.9106	6.7925
CAGE1	2.8798	0.99094	0.00906	0.01446	0.00603	25.3838
CALB1	3.35808	0.96216	0.03784	0.005	13.748	3.6783
CAMK2D	7.40397	0.99999	1e-05	0.005	13.64	1
CBFA2T3	3.20495	0.99999	1e-05	5.34141	99	1
CBL	5.85889	0.90797	0.09203	3.89527	99	1.13383
CCDC148	5.41202	0.99552	0.00448	0.2893	0.85205	9.50168
CCDC54	3.59954	0.2627	0.7373	0.005	17.4271	1.42166
CCL20	6.04468	0.95569	0.04431	85.5586	99	7.58943
CCL2	4.58744	0.75626	0.24374	5.84727	99	1.48971
CCR1	4.38463	0.98098	0.01902	0.0051	0.01249	5.59226
CCR2	4.59514	0.9893	0.0107	0.01902	0.10951	4.50705
CCR4	4.85261	0.99402	0.00598	0.38942	3.91435	6.40149
CD207	5.0805	0.84231	0.15769	21.4022	99	5.66078
CD2	2.86182	0.88633	0.11367	0.0051	0.005	10.9666
CD3G	5.96172	0.69272	0.30728	0.005	2.1063	1.31502
CD86	5.68276	0.73432	0.26568	0.005	11.6412	4.61285
CECR2	6.71528	0.65622	0.34378	0.005	1.12392	1.66191
CEP112	3.79067	0.98949	0.01051	14.8304	99	9.93912
CEP290	3.16062	0.9973	0.0027	0.01199	0.05889	17.8681
CH2	3.94738	0.98691	0.01309	99	42.9564	13.1921
CLDN10	4.3145	0.95932	0.04068	0.005	2.76744	3.85284
CLEC12A	4.33325	0.88633	0.11367	0.01783	0.02365	10.3669
CLEC1A	3.92407	0.69667	0.30333	0.005	13.8968	1
CLEC5A	4.54901	0.90447	0.09553	0.00638	0.0121	6.61417
CLEC6A	4.01509	0.92512	0.07488	95.3173	99	4.20132
CLEC7A	2.89745	0.76263	0.23737	28.637	99	3.11717
CMIP	6.42788	0.99999	1e-05	0.005	3.35283	1
CNBD1	3.2036	0.91044	0.08956	52.837	99	3.59148
CNTNAP4	3.94066	0.99999	1e-05	0.17303	0.93935	1
CORO1A	4.99695	0.99999	1e-05	2.53888	99	1
CP	5.64615	0.99568	0.00432	0.0385	0.15218	21.3016
CPLX3	3.68232	0.99999	1e-05	1.38651	2.29829	1
CREB5	4.75405	0.99999	1e-05	2.73952	99	1
CSF3	4.54963	0.98521	0.01479	26.8041	99	42.2068
CSF3R	5.02628	0.97721	0.02279	0.40357	1.78998	4.85942
CSPG4	5.32314	0.99053	0.00947	0.09875	0.342	8.56363
CUNH15orf39	4.8906	0.74635	0.25365	0.00725	0.01113	1.02918
CXCL16	3.7745	0.66642	0.33358	34.1347	99	3.96735
CXCR2	4.44316	0.90123	0.09877	0.005	27.7058	3.59809
CXorf65	4.06894	0.20722	0.79278	0.005	2.01248	1.56559
CYBA	3.71412	0.99624	0.00376	0.00584	0.09083	1
CYBB	4.30874	0.99243	0.00757	2.15119	99	7.44694
CYP1A1	8.02505	0.72548	0.27452	0.005	2.00476	1.10498
DHRS13	8.21166	0.99999	1e-05	10.4903	99	1
DNAJC5	5.70479	0.97586	0.02414	0.005	99	1
DUSP6	2.61485	0.99999	1e-05	2.37037	99	1
EDC3	3.90673	0.98968	0.01032	8.25451	99	5.1865
EEF1AKMT1	8.45942	0.9923	0.0077	0.00502	0.00926	27.0126
EIF3A	2.30235	0.99731	0.00269	0.01122	0.20677	14.9995
EMC3	20.0271	0.98395	0.01605	0.005	15.8237	1.60395
EPGN	4.64319	0.99999	1e-05	99	83.0527	1
ERAL1	4.40775	0.73246	0.26754	0.04329	2.23719	1.95729
ERCC4	3.09742	0.94178	0.05822	1.99037	99	1.43539
EREG	5.38998	0.99999	1e-05	31.0607	99	1
ERF	5.5399	0.99999	1e-05	2.69549	99	1
FA2H	5.22096	0.93008	0.06992	0.005	30.7623	1.77582
FAM168B	3.60131	0.99999	1e-05	53.5349	99	1
FAM221B	4.93707	0.87636	0.12364	38.5085	99	6.69186
FARS2	4.17961	0.81735	0.18265	0.005	1.41677	1.28213
FBLN2	6.21978	0.9977	0.0023	0.09005	0.52517	8.55846
FBXL17	4.2552	0.99999	1e-05	1.58511	99	1
FFAR2	4.18876	0.97162	0.02838	0.00942	0.15145	9.80358
FGA	2.6879	0.8945	0.1055	2.07832	4.67066	4.31512
FGB	2.37095	0.91884	0.08116	23.9674	99	6.93303
FGG	2.15883	0.93481	0.06519	0.005	0.00959	6.99741
FGR	4.0533	0.99999	1e-05	0.06562	0.82914	1
FOSB	1.44981	0.99999	1e-05	13.1858	99	1
FOS	3.3263	0.98598	0.01402	6.33733	99	2.78341
FOXP2	2.67876	0.98697	0.01303	0.83218	99	2.7384
FREM2	3.68528	0.8988	0.1012	0.01288	0.06316	1.05193
GABRA2	3.98983	0.93862	0.06138	0.005	2.45819	1.43303
GABRB1	1.92462	0.99999	1e-05	1.1441	99	1
GEMIN4	6.02674	0.98929	0.01071	14.421	99	2.0929
GJC2	2.91898	0.9971	0.0029	0.82176	99	11.1706
GON4L	3.45067	0.95713	0.04287	0.0162	0.05547	2.50871
GRIK4	8.62347	0.99886	0.00114	0.01742	0.40143	25.2152
GRIP1	4.79688	0.99656	0.00344	0.11668	1.15356	5.75917
HCAR2	4.46339	0.97209	0.02791	4.79975	99	2.05572
HDAC11	6.06091	0.99999	1e-05	2.93888	99	1
HLA-DRA	2.19844	0.84202	0.15798	0.005	2.13593	1.64263
HLTF	3.83032	0.92129	0.07871	20.0604	99	3.40257
HMBOX1	2.64455	0.99999	1e-05	3.66235	99	1
HMG20A	3.35218	0.99999	1e-05	15.6831	99	1
HMOX1	5.41576	0.98368	0.01632	9.05345	99	2.82248
HP	2.55622	0.83506	0.16494	0.005	2.27534	1.78234
HPS3	4.96383	0.8485	0.1515	0.00795	0.12823	1
HPSE2	1.43853	0.99999	1e-05	5.25867	99	1
ICAM1	4.13191	0.90793	0.09207	0.01745	0.05008	4.88603
IFNAR1	6.69238	0.79873	0.20127	16.2704	99	2.24042
IL10	4.84387	0.99999	1e-05	0.58951	3.3076	1
IL12RB1	3.64854	0.81075	0.18925	0.3386	2.44222	1.71328
IL12RB2	3.80128	0.93337	0.06663	39.6145	99	3.70777
IL17A	2.17636	0.95213	0.04787	0.00504	0.00505	8.63958
IL17C	6.41999	0.96971	0.03029	56.3183	99	10.831
IL19	8.94217	0.99999	1e-05	68.3063	99	41.9366
IL1A	4.56385	0.98122	0.01878	0.12268	0.22547	7.91476
IL1B	3.72782	0.82466	0.17534	5.99817	99	1.53158
IL1R1	3.42239	0.90672	0.09328	33.2413	99	3.54537
IL1R2	3.83112	0.95597	0.04403	23.3185	99	3.33511
IL20	3.1239	0.84704	0.15296	0.02007	0.02545	5.54768
IL24	3.42089	0.99999	1e-05	13.5597	99	1
IL27	4.35051	0.85966	0.14034	18.8432	99	4.0524
IL27RA	3.38067	0.70209	0.29791	0.005	4.13147	1.09305
IL5	2.27425	0.99999	1e-05	42.8209	99	1
IL6	8.8018	0.78202	0.21798	0.005	2.08546	1.14913
IP6K2	1.81656	0.99999	1e-05	3.99771	98.9996	1
IQSEC1	4.51086	0.99487	0.00513	4.10716	99	6.28815
ITGAL	4.07144	0.9816	0.0184	0.10863	0.60625	4.37598
ITGB2	4.2605	0.96343	0.03657	0.06491	0.96112	1.4521
JAML	5.30725	0.88137	0.11863	12.6625	99	1.38336
KCNU1	3.25033	0.93504	0.06496	33.9256	99	5.08472
KITLG	1.83852	0.86481	0.13519	0.005	1.85077	2.09994
KLK6	2.74145	0.89073	0.10927	0.005	2.05329	1.59938
KREMEN1	7.7623	0.99751	0.00249	0.00877	0.13986	14.8361
KRT17	5.5022	0.99999	1e-05	0.01382	0.41363	1
KRT19	4.7195	0.99697	0.00303	0.03835	0.60378	19.0339
KRT7	6.97153	0.96104	0.03896	9.85431	99	4.19949
LATS2	5.67325	0.98538	0.01462	6.11002	99	3.53592
LCP1	8.81236	0.99999	1e-05	5.47856	99	1
LGALS3	4.19696	0.69387	0.30613	0.005	2.01364	1.76878
LRCH1	3.64475	0.90416	0.09584	0.005	16.4897	2.17398
LRP4	6.44426	0.99999	1e-05	0.06394	1.59487	4.80555
MAPK1	3.07021	0.88075	0.11925	0.005	1.53933	3.95961
MASP1	3.17633	0.99999	1e-05	13.9061	99	1
MGAT4C	2.65806	0.99999	1e-05	0.05726	0.86542	1
MICAL3	4.63171	0.99817	0.00183	1.26099	5.62268	13.9138
MICU2	2.3631	0.99616	0.00384	14.3922	99	9.5426
MIPEP	6.87381	0.99166	0.00834	24.8525	99	15.52
MMP25	2.70309	0.8981	0.1019	0.005	3.13924	1.50049
MMP3	2.37372	0.91863	0.08137	0.02109	0.04	9.4902
MMP9	3.44957	0.9746	0.0254	0.03295	0.3715	3.9552
MPO	2.78309	0.97376	0.02624	0.01449	0.09978	6.17923
MRPL35	5.05573	0.85953	0.14047	37.1517	99	9.47899
N4BP2L2	4.54615	0.99999	1e-05	0.96149	1.73462	1
NCF2	4.0747	0.99999	1e-05	7.72789	48.8012	1
NDST4	5.63498	0.99999	1e-05	0.13676	2.25942	1
NELL1	4.02798	0.99491	0.00509	5.32315	98.9985	4.01329
NHLRC3	2.90071	0.97431	0.02569	30.4273	99	5.0877
NLRP3	5.09878	0.98871	0.01129	15.742	98.8678	4.90006
NOD2	5.30227	0.95359	0.04641	0.75932	8.65213	2.00967
NOS2	4.51738	0.9548	0.0452	7.4968	99	1.44255
NR4A3	2.26688	0.92133	0.07867	0.04576	0.52982	1
NUDT15	5.90727	0.99999	1e-05	4.87153	99	1
NUTM1	4.71419	0.80559	0.19441	0.005	0.00746	4.19386
ODF3L1	4.3631	0.99213	0.00787	0.31785	0.92776	9.9774
OPRL1	12.2051	0.99999	1e-05	1.84368	99	1
OTUD4	4.2169	0.98733	0.01267	11.6165	99	5.39034
PABPC1	4.61667	0.98079	0.01921	0.005	1.71986	1.54065
PAPPA2	5.55932	0.98948	0.01052	0.34938	1.16993	7.09199
PCDH17	2.1452	0.97697	0.02303	0.01524	0.59284	1
PCOLCE2	5.06722	0.8938	0.1062	0.005	15.0936	2.4172
PIH1D2	3.5437	0.98984	0.01016	1.27704	0.62076	28.0957
PLA2G12A	1.40264	0.99432	0.00568	0.005	99	5.7769
PLA2G7	3.48679	0.74529	0.25471	14.5738	99	1.66038
PLAC8	2.88294	0.80075	0.19925	0.005	2.60831	2.07044
PLOD2	6.48081	0.98263	0.01737	14.3625	98.9926	4.87982
PLSCR1	6.36665	0.99742	0.00258	99	86.6023	1
PNLIP	2.90652	0.95212	0.04788	0.01369	0.08312	3.7898
POC1B	2.84248	0.92953	0.07047	3.21853	99	1.67628
PPCDC	14.5399	0.99999	1e-05	3.86306	99	1
PPP1R16B	6.59309	0.99999	1e-05	2.95621	99	1
PRDX2	3.29687	0.97585	0.02415	18.9645	99	5.68372
PRKG1	4.48362	0.99999	1e-05	0.55961	99	1
PROSER1	2.02798	0.99394	0.00606	73.291	99	4.51105
PRR36	3.20337	0.34612	0.65388	0.00994	0.0429	1.76684
PTAFR	3.26325	0.99999	1e-05	0.11294	1.6244	1
PTCH2	6.24033	0.91285	0.08715	3.32686	99	1
PTGER4	2.98592	0.9793	0.0207	0.01658	0.34161	3.52167
PTGS2	2.28727	0.97881	0.02119	37.0123	99	6.6522
PTPN22	3.89795	0.79123	0.20877	0.0064	0.0378	1.18033
PTPRC	2.94665	0.86329	0.13671	0.00657	0.02547	4.08369
QTRT2	4.17953	0.98964	0.01036	16.8921	99	4.09834
RAB22A	999	0.99999	1e-05	0.005	99	999
RAPGEF1	3.764	0.98531	0.01469	0.18796	1.52411	3.46478
RELB	6.62292	0.95787	0.04213	0.005	6.81931	2.95462
REPS2	4.02077	0.97917	0.02083	26.9197	99	8.75986
RIGI	2.80202	0.81597	0.18403	0.005	4.06134	1.2565
S100A12	3.03722	0.75594	0.24406	32.4647	99	4.14801
S100A3	29.0393	0.99999	1e-05	26.3906	99	1
S100A8	1.9414	0.81614	0.18386	0.005	3.11427	4.53981
S100A9	3.35214	0.90504	0.09496	0.01356	0.17792	2.4438
SACS	4.35115	0.99896	0.00104	7.80638	99	12.8274
SAMD15	3.66616	0.81316	0.18684	2.8578	1.30125	4.15898
SAP18	2.43795	0.99999	1e-05	0.12454	1.60398	1
SBNO2	7.1766	0.99907	0.00093	0.0088	0.12068	11.8196
SELE	4.93831	0.89683	0.10317	0.13301	0.93995	2.30106
SELL	3.68152	0.97638	0.02362	0.16612	1.491	2.46058
SERPINE1	5.91231	0.82959	0.17041	0.005	1.41112	1.28236
SETDB2	3.62209	0.71027	0.28973	0.005	0.04934	1.29462
SHB	7.29076	0.99999	1e-05	2.43071	99	1
SIPA1L3	6.4879	0.97007	0.02993	0.04807	0.5418	1
SLC25A18	3.10074	0.80842	0.19158	0.005	3.0248	1.22752
SLC27A6	3.62671	0.93578	0.06422	28.0602	99	3.9409
SNCG	7.35052	0.99999	1e-05	7.64165	99	21.9612
SORCS3	5.32024	0.96596	0.03404	0.01271	0.34169	1
SOX5	3.84053	0.99999	1e-05	5.1707	99	1
STEAP1	3.99442	0.9965	0.0035	0.00864	0.05037	20.6676
STRADA	3.10663	0.96012	0.03988	12.8813	99	3.99428
TBX21	3.88683	0.95651	0.04349	0.0675	0.61321	1
TEX26	4.64158	0.75202	0.24798	54.3409	99	2.87857
TFRC	5.65834	0.88804	0.11196	0.005	2.40573	3.26676
TGFB1	3.15909	0.99404	0.00596	0.00878	0.13005	14.9226
THBS1	3.9869	0.98514	0.01486	0.01258	0.27878	5.26838
TLR2	2.7166	0.99065	0.00935	0.86591	3.6845	5.76915
TLR4	5.53238	0.88441	0.11559	24.9802	99	3.89568
TLR8	4.69763	0.97523	0.02477	0.01562	0.04901	7.67313
TLR9	6.71064	0.97928	0.02072	0.06711	0.7561	2.31239
TM4SF20	3.58142	0.94592	0.05408	99	21.9414	16.9102
TMEM265	1.72538	0.91672	0.08328	2.89258	0.005	8.79911
TMTC3	4.23733	0.99999	1e-05	0.23314	1.32107	58.0333
TNFAIP6	1.60243	0.87692	0.12308	0.005	3.477	1.49888
TNFSF4	2.59756	0.83191	0.16809	42.0089	99	14.9102
TP63	3.91617	0.99999	1e-05	1.40081	99	1
TPO	7.21147	0.98917	0.01083	0.18364	0.69066	12.1903
TRPM2	8.5743	0.99999	1e-05	0.01232	0.25609	1
UNG	3.89	0.99999	1e-05	1.68281	99	1
VAPB	2.47429	0.99999	1e-05	21.3424	99	1
VGLL1	3.39604	0.86125	0.13875	71.3895	99	3.83353
AHSA2P	3.20142	0.99744	0.00256	52.2433	94.9826	9.65474
ANKRD17	4.29067	0.97739	0.02261	0.01358	0.09067	10.3662
ANKRD42	2.42149	0.96005	0.03995	0.01775	0.03551	4.20016
ANKS6	5.77426	0.98933	0.01067	0.05147	0.6402	7.14193
ARFGEF2	3.26835	0.99822	0.00178	3.17689	99	4.4763
ATP12A	4.18603	0.90628	0.09372	0.005	2.89873	1.38058
AUTS2	3.53209	0.9978	0.0022	5.25128	99	10.0682
BBS7	3.5251	0.9182	0.0818	1.61902	99	1.22513
CYP1A2	5.41584	0.74769	0.25231	24.7757	99	1.62465
DNAH12	3.63669	0.96913	0.03087	0.01512	0.26346	5.09261
GSK3A	2.72426	0.96286	0.03714	0.005	3.13033	1.94482
LRPPRC	3.41512	0.97007	0.02993	17.9512	99	8.02196
LRRC63	3.15253	0.81629	0.18371	0.005	0.01186	2.27162
MAML1	5.61093	0.92286	0.07714	8.68354	99	2.24145
MED4	2.9729	0.99999	1e-05	3.16202	99	1
METAP1	5.74536	0.99999	1e-05	3.08545	99	1
NBEA	4.41174	0.964	0.036	0.005	2.49922	1.75092
PDS5B	2.96548	0.99999	1e-05	4.38844	99	1
PLS1	3.14706	0.96396	0.03604	3.21189	60.5305	1.62022
PLSCR4	3.6997	0.95778	0.04222	47.3038	99	4.26962
PLSCR5	5.59154	0.82899	0.17101	0.005	0.02071	1.10394
PRDM5	3.97644	0.98259	0.01741	0.01328	0.04548	6.31495
PTPN9	2.42556	0.99999	1e-05	11.336	99	1
SEC23A	3.4397	0.99999	1e-05	0.72377	99	1
SGCG	5.30001	0.99999	1e-05	98.9385	18.3853	1
SHOC2	1.5976	0.99999	1e-05	1.1234	98.9999	1
SIK3	6.33264	0.84908	0.15092	5.06277	99	1.29492
SLC9A9	6.94657	0.98403	0.01597	99	56.343	5.07477
SMAD9	5.94359	0.8977	0.1023	0.21155	2.77943	1
SMG6	3.30626	0.99857	0.00143	12.0523	99	11.6242
SNX33	4.0502	0.99999	1e-05	0.12495	1.13823	1
SOX6	2.59211	0.97771	0.02229	11.4843	99	6.38503
SPOCK3	2.23326	0.99999	1e-05	7.65129	99	1
STX17	3.6656	0.99999	1e-05	18.3377	99	1
TBCEL-TECTA	6.05831	0.99703	0.00297	1.17672	56.8624	3.01375
TCEA2	5.59359	0.90099	0.09901	0.01297	0.35575	1
TMEM150B	5.77776	0.9889	0.0111	0.16524	0.55372	15.2322
TNPO1	4.65619	0.99999	1e-05	2.78399	99	1
TPD52L2	4.69885	0.99999	1e-05	0.58565	1.98409	1
TRPC1	2.81501	0.99999	1e-05	3.53766	98.9984	1
UCKL1	8.10568	0.99743	0.00257	0.12996	2.30583	20.2378
UGGT1	3.47578	0.99899	0.00101	0.50441	4.06321	9.20885
USP34	2.94523	0.97301	0.02699	0.02154	0.88082	1
XPO4	5.10785	0.99999	1e-05	3.19665	85.2307	9.86254
XRN1	4.70319	0.99014	0.00986	2.17509	7.80469	6.29675
ZCCHC7	2.87217	0.8592	0.1408	14.7525	99	2.59078
ZFP82	3.11211	0.88345	0.11655	0.005	21.9222	2.10892
ZMYM2	4.14913	0.99999	1e-05	9.19821	99	1
ZNF169	6.33523	0.89963	0.10037	0.005	0.01076	3.65332
ZNF260	5.31626	0.99999	1e-05	0.5357	2.60716	1
ZNF382	3.01646	0.96477	0.03523	99	98.0295	6.64677
ZNF512B	7.43617	0.99999	1e-05	0.1087	0.4228	1
ZNF565	5.25233	0.99999	1e-05	0.01984	0.0583	3.7274
ZNF567	2.21935	0.99999	1e-05	0.47432	0.90602	1
ZNF599	3.23619	0.56601	0.43399	0.005	16.2991	1.73538
