# Supplementary material for: Signals of positive selection in genomes of palearctic Myotis-bats coexisting with a fungal pathogen
Source: BMC Genomics. 2024 Sep 3;25:828. doi: 10.1186/s12864-024-10722-3 (PMC11370307; doi:10.1186/s12864-024-10722-3)
Supplement: Supplementary file 31 — Supplementary Material 31 [file 12864_2024_10722_MOESM31_ESM.xlsx]

## Sheet: A. M0 Omega values
Gene	ω0
TNFSF4	2.1228
TMEM265	2.04192
CD2	1.62056
MRPL35	1.51162
TM4SF20	1.45291
CXCL16	1.40062
CLEC12A	1.34658
APOC3	1.26209
APOBEC3G	1.25412
BCLAF3	1.24754
CXorf65	1.23669
SAMD15	1.23375
BTLA	1.21901
PRR36	1.20506
IL20	1.14232
CD86	1.13444
NUTM1	1.10678
C8orf58	1.10051
S100A12	1.06528
CCDC54	1.04023
FAM221B	1.02154
CD207	0.94075
MMP3	0.93775
CAGE1	0.92955
TEX26	0.92908
IL17A	0.88472
AMER3	0.87979
VGLL1	0.8749
C16orf46	0.8694
CLEC7A	0.85938
PIH1D2	0.84595
SGCG	0.84314
CLEC5A	0.82714
CH2	0.79075
FGG	0.78286
ZNF599	0.73496
CLEC6A	0.7345
SLC9A9	0.70795
ZNF382	0.67722
FGA	0.67447
CCL20	0.64359
S100A8	0.64258
ICAM1	0.62732
LRRC63	0.62074
FGB	0.62044
ZNF169	0.61307
CNBD1	0.61084
IL27	0.5994
PTPRC	0.59483
TLR4	0.58911
CECR2	0.56797
IL17C	0.55843
CUNH15orf39	0.55442
EPGN	0.54329
IL1R1	0.54112
LGALS3	0.54015
KCNU1	0.53769
PLSCR1	0.5362
CYP1A2	0.53426
IFNAR1	0.51865
ERAL1	0.5167
ANXA1	0.51
IL12RB2	0.50871
PLA2G7	0.50322
EEF1AKMT1	0.50231
PLSCR4	0.48166
ZCCHC7	0.456
ANKRD42	0.45399
MAPK1	0.44857
IL1A	0.44833
PROSER1	0.44766
SETDB2	0.43544
SLC27A6	0.43307
HLTF	0.40995
IL19	0.40788
CD3G	0.40516
TLR8	0.38167
IL12RB1	0.38129
REPS2	0.38083
CCL2	0.37201
CPLX3	0.36983
AHSA2P	0.36911
C3	0.36633
PTGS2	0.36219
PLAC8	0.35685
NHLRC3	0.35399
CCR1	0.35391
N4BP2L2	0.35292
FAM168B	0.35089
PLSCR5	0.34801
PTPN22	0.34753
LRPPRC	0.3472
ZNF567	0.33985
BCL2L13	0.33601
CXCR2	0.33131
TFRC	0.3292
IL27RA	0.31517
MIPEP	0.31343
IL1R2	0.3093
ANKRD17	0.3075
IL1B	0.30567
IL5	0.30129
SELE	0.29699
GON4L	0.29599
CLEC1A	0.28837
CYP1A1	0.28728
KITLG	0.28493
CSPG4	0.28482
ODF3L1	0.28342
CCDC148	0.28331
CSF3	0.28313
S100A9	0.279
PAPPA2	0.27825
PNLIP	0.27748
FREM2	0.27115
HP	0.26919
CSF3R	0.26817
XRN1	0.26723
CP	0.26372
PRDM5	0.2602
PCOLCE2	0.2549
PRDX2	0.2547
HLA-DRA	0.2542
JAML	0.24937
ZNF565	0.24817
ALG5	0.2462
BCAM	0.24278
TMEM150B	0.24117
FFAR2	0.24084
EREG	0.23812
MAML1	0.23763
SOX6	0.23725
IL6	0.23704
TLR2	0.23382
SLC25A18	0.23345
S100A3	0.23216
SIK3	0.23169
STRADA	0.23137
TPO	0.22823
ZFP82	0.22777
FARS2	0.22572
TPD52L2	0.22329
RIGI	0.22281
HPS3	0.21361
SERPINE1	0.20623
CEP112	0.2046
CEP290	0.20424
LRCH1	0.20221
MICAL3	0.19915
KRT7	0.19811
DNAH12	0.19667
ITGAL	0.19522
ZNF512B	0.19501
PLOD2	0.19293
STEAP1	0.19
MPO	0.18924
NLRP3	0.18679
QTRT2	0.18339
ANGPTL3	0.18324
VAPB	0.17693
TNFAIP6	0.17394
ANK2	0.16786
ZNF260	0.16541
ATR	0.16395
OTUD4	0.1617
SMAD9	0.16091
MICU2	0.15874
CCR2	0.15767
STX17	0.15579
MMP9	0.155
CLDN10	0.15302
CNTNAP4	0.15234
FBLN2	0.15092
NOD2	0.1496
NR4A3	0.1485
IL10	0.14759
RAPGEF1	0.14751
TMTC3	0.14656
GEMIN4	0.14599
KLK6	0.14534
POC1B	0.145
ANKS6	0.13814
MMP25	0.13734
HMG20A	0.13633
NCF2	0.13606
CBL	0.13584
TBX21	0.13288
SELL	0.1303
ATP12A	0.12512
NOS2	0.12465
MASP1	0.12285
EDC3	0.12269
SMG6	0.12195
ACP5	0.12194
IL24	0.1197
FOSB	0.1171
HMOX1	0.11529
BIRC3	0.11465
UGGT1	0.11323
TGFB1	0.11177
BBS7	0.11006
PTCH2	0.10961
CCR4	0.10928
PLS1	0.10561
SIPA1L3	0.10434
TLR9	0.10405
LATS2	0.10287
PTPN9	0.10257
RELB	0.10237
GRIP1	0.10234
FA2H	0.10205
ERCC4	0.10194
TCEA2	0.10138
ITGB2	0.09908
ALDH1A1	0.09573
SBNO2	0.09572
DHRS13	0.09536
AGTR1	0.09481
SNX33	0.09415
FOS	0.09311
CYBA	0.09284
KREMEN1	0.0915
HCAR2	0.08792
GABRA2	0.08791
ZMYM2	0.08464
ADCY3	0.08162
SACS	0.07947
ABHD3	0.07835
ABCA3	0.07811
CALB1	0.07772
PTGER4	0.0728
THBS1	0.07235
SPOCK3	0.07127
SNCG	0.07113
CYBB	0.07027
GSK3A	0.06975
NELL1	0.06812
SAP18	0.0655
FGR	0.06415
NBEA	0.06349
IQSEC1	0.06207
EIF3A	0.06182
AUTS2	0.06041
KRT19	0.05995
PTAFR	0.05812
MGAT4C	0.05611
ARG1	0.05585
UCKL1	0.05283
LCP1	0.05204
NDST4	0.05118
CBFA2T3	0.05077
HPSE2	0.05007
SORCS3	0.0494
SOX5	0.04926
NUDT15	0.04653
FOXP2	0.0436
PDS5B	0.04207
IP6K2	0.03847
USP34	0.03737
ARFGEF2	0.03721
PPCDC	0.03718
XPO4	0.03576
HMBOX1	0.03537
ACACA	0.03483
TRPC1	0.03414
TRPM2	0.03413
GRIK4	0.03272
LRP4	0.03092
MED4	0.03056
METAP1	0.02983
ANXA6	0.02933
PPP1R16B	0.02859
HDAC11	0.02844
PCDH17	0.02787
TNPO1	0.02659
PABPC1	0.02658
CREB5	0.02655
TBCEL-TECTA	0.02627
ERF	0.02613
CORO1A	0.02457
DNAJC5	0.02384
SHB	0.02358
PLA2G12A	0.02306
DUSP6	0.02299
EMC3	0.02137
ATP2B1	0.01862
AQP3	0.01825
OPRL1	0.01787
UNG	0.01634
FBXL17	0.01542
KRT17	0.01401
TP63	0.0136
GJC2	0.01133
GABRB1	0.01108
SHOC2	0.01088
SEC23A	0.00694
PRKG1	0.00532
CAMK2D	0.0001
CMIP	0.0001
RAB22A	0.0001

## Sheet: B. Summary of all LRTs
Gene	M0:M3	M1a:M2a	M7:M8	M8a:M8	No. Sites Under Selection (M2a BEB)	No. Codons tested	Proportion Sites Under Selection		NB. Only genes with Significant pvalues listed, X = corrected pvalue is significant (<0.05)
C3	X	X	X	X	44	391	0.112532
PTPRC	X	X	X	X	46	905	0.0508287
ANK2	X	X	X	X	0	3320	0
CLEC12A	X	X	X	X	19	242	0.0785124
DNAH12	X	X	X	X	8	3636	0.00220022
MPO	X	X	X	X	6	621	0.00966184
ITGAL	X	X	X	X	1	1122	0.000891266
ANKRD17	X	X	X	X	16	2134	0.00749766
TLR8	X	X	X	X	4	756	0.00529101
TPO	X	X	X	X	5	532	0.0093985
FGG	X	X	X	X	6	436	0.0137615
ANXA1	X	X	X	X	10	328	0.0304878
CD2	X	X	X	X	18	260	0.0692308
ICAM1	X	X	X	X	12	478	0.0251046
FFAR2	X	X	X	X	4	116	0.0344828
FGA	X	X	X	X	8	715	0.0111888
APOBEC3G	X	X	X	X	12	169	0.0710059
FGB	X	X	X	X	7	344	0.0203488
CSPG4	X	X	X	X	4	2173	0.00184077
TFRC	X	X	X	X	3	686	0.00437318
BTLA	X	X	X	X	9	247	0.0364372
MMP3	X	X	X	X	6	287	0.0209059
KCNU1	X	X	X	X	3	979	0.00306435
NUTM1	X	X	X	X	13	1044	0.0124521
CD207	X	X	X	X	9	254	0.0354331
LRPPRC	X	X	X	X	6	1292	0.00464396
CP	X	X	X	X	3	1017	0.00294985
APOC3	X	X	X	X	2	66	0.030303
TLR4	X	X	X	X	2	239	0.0083682
IL20	X	X	X	X	5	174	0.0287356
TNFSF4	X	X	X	X	9	69	0.130435
CAGE1	X	X	X	X	2	510	0.00392157
CXCL16	X	X	X	X	6	208	0.0288462
CLEC5A	X	X	X	X	3	190	0.0157895
FAM221B	X	X	X	X	4	357	0.0112045
BCLAF3	X	X	X	X	2	370	0.00540541
SAMD15	X	X	X	X	1	578	0.0017301
TM4SF20	X	X	X	X	3	138	0.0217391
TLR9	X				---	---	---
SELE	X				---	---	---
NOD2	X				---	---	---
GON4L	X				---	---	---
MMP9	X				---	---	---
IL12RB1	X				---	---	---
THBS1	X		X	X	---	---	---
PRDM5	X			X	---	---	---
IFNAR1	X				---	---	---
RELB	X				---	---	---
BCAM	X				---	---	---
ADCY3	X				---	---	---
ACP5	X				---	---	---
PNLIP	X				---	---	---
PAPPA2	X				---	---	---
PTGER4	X				---	---	---
IL1R1	X		X	X	---	---	---
ANKS6	X				---	---	---
ITGB2	X				---	---	---
CSF3R	X				---	---	---
ATR	X				---	---	---
CEP290	X				---	---	---
CALB1	X				---	---	---
S100A8	X				---	---	---
RAPGEF1	X				---	---	---
KRT7	X				---	---	---
BIRC3	X				---	---	---
HCAR2	X				---	---	---
HP	X				---	---	---
SELL	X				---	---	---
TRPM2	X				---	---	---
EIF3A	X				---	---	---
ERCC4	X				---	---	---
KLK6	X				---	---	---
HLA-DRA	X				---	---	---
SLC27A6	X				---	---	---
MMP25	X				---	---	---
ABCA3	X				---	---	---
IL1R2	X				---	---	---
TBCEL-TECTA	X				---	---	---
BBS7	X				---	---	---
IL12RB2	X				---	---	---
CNBD1	X				---	---	---
CCR1	X				---	---	---
IL17A	X			X	---	---	---
CEP112	X				---	---	---
S100A12	X			X	---	---	---
S100A9	X				---	---	---
GRIP1	X				---	---	---
IQSEC1	X				---	---	---
PTGS2	X				---	---	---
NBEA	X				---	---	---
TLR2	X				---	---	---
POC1B	X				---	---	---
SBNO2	X				---	---	---
PLAC8	X				---	---	---
NOS2	X				---	---	---
IL17C	X			X	---	---	---
CCR2	X				---	---	---
LATS2	X				---	---	---
STEAP1	X				---	---	---
KRT19	X				---	---	---
ZCCHC7	X				---	---	---
ZNF169	X				---	---	---
CBL	X				---	---	---
ATP12A	X				---	---	---
C16orf46	X				---	---	---
RIGI	X				---	---	---
IL1A	X				---	---	---
CD86				X	---	---	---
PLA2G12A					---	---	---
CSF3				X	---	---	---
