# Supplementary material for: Signals of positive selection in genomes of palearctic Myotis-bats coexisting with a fungal pathogen
Source: BMC Genomics. 2024 Sep 3;25:828. doi: 10.1186/s12864-024-10722-3 (PMC11370307; doi:10.1186/s12864-024-10722-3)
Supplement: Supplementary file 32 — Supplementary Material 32 [file 12864_2024_10722_MOESM32_ESM.xlsx]

## Sheet: gProfiler
source	term_name	term_id	adjusted_p_value	negative_log10_of_adjusted_p_value	term_size	query_size	intersection_size	effective_domain_size	intersections
GO:BP	defense response	GO:0006952	5.403223447016513e-11	10.267347072105503	1823	35	21	21110	CXCL16;TLR4;FFAR2;ANXA1;MMP3;IL20;MPO;TLR8;CLEC5A;APOBEC3G;C3;FGA;TFRC;FGB;ITGAL;PTPRC;ANKRD17;TNFSF4;CD207;CD2;IL1A
GO:BP	biological process involved in interspecies interaction between organisms	GO:0044419	3.8620580568385175e-10	9.413181201925063	1752	35	20	21110	CXCL16;TLR4;FFAR2;ANXA1;MMP3;MPO;TLR8;CLEC5A;APOBEC3G;C3;FGA;TFRC;ICAM1;FGB;PTPRC;ANKRD17;TNFSF4;CD207;CD2;IL1A
GO:BP	immune response	GO:0006955	2.765006254015063e-9	8.55830388205145	1946	35	20	21110	CXCL16;TLR4;FFAR2;ANXA1;MMP3;TLR8;CLEC5A;APOBEC3G;C3;FGA;TFRC;ICAM1;FGB;ITGAL;PTPRC;ANKRD17;BTLA;TNFSF4;CD2;IL1A
GO:BP	defense response to other organism	GO:0098542	3.375955044136797e-9	8.471603345284924	1243	35	17	21110	CXCL16;TLR4;FFAR2;ANXA1;MMP3;MPO;TLR8;CLEC5A;APOBEC3G;C3;FGA;FGB;PTPRC;ANKRD17;TNFSF4;CD207;CD2
GO:BP	immune system process	GO:0002376	1.1428920295246974e-8	7.9419947960233435	2710	35	22	21110	CXCL16;TLR4;FFAR2;ANXA1;MMP3;IL20;MPO;TLR8;CLEC5A;APOBEC3G;C3;FGA;TFRC;ICAM1;FGB;ITGAL;PTPRC;ANKRD17;BTLA;TNFSF4;CD2;IL1A
GO:BP	response to other organism	GO:0051707	1.2267065967694371e-8	7.911259299246372	1581	35	18	21110	CXCL16;TLR4;FFAR2;ANXA1;MMP3;MPO;TLR8;CLEC5A;APOBEC3G;C3;FGA;FGB;PTPRC;ANKRD17;TNFSF4;CD207;CD2;IL1A
GO:BP	response to external biotic stimulus	GO:0043207	1.2664091793798139e-8	7.8974259502149105	1584	35	18	21110	CXCL16;TLR4;FFAR2;ANXA1;MMP3;MPO;TLR8;CLEC5A;APOBEC3G;C3;FGA;FGB;PTPRC;ANKRD17;TNFSF4;CD207;CD2;IL1A
GO:BP	response to biotic stimulus	GO:0009607	1.8658458601387163e-8	7.729124236718246	1621	35	18	21110	CXCL16;TLR4;FFAR2;ANXA1;MMP3;MPO;TLR8;CLEC5A;APOBEC3G;C3;FGA;FGB;PTPRC;ANKRD17;TNFSF4;CD207;CD2;IL1A
GO:BP	immune effector process	GO:0002252	6.463076829402839e-8	7.18956068139941	693	35	13	21110	TLR4;FFAR2;ANXA1;MPO;TLR8;C3;TFRC;ICAM1;ITGAL;PTPRC;ANKRD17;TNFSF4;CD2
GO:BP	response to external stimulus	GO:0009605	4.5159180224973936e-7	6.345253950427354	2900	35	21	21110	CXCL16;TLR4;FFAR2;ANXA1;MMP3;IL20;MPO;TLR8;CLEC5A;APOBEC3G;C3;FGA;FGG;TFRC;FGB;PTPRC;ANKRD17;TNFSF4;CD207;CD2;IL1A
GO:BP	regulation of response to external stimulus	GO:0032101	7.130085811004603e-7	6.146905243356897	1037	35	14	21110	TLR4;FFAR2;ANXA1;MMP3;IL20;TLR8;APOBEC3G;C3;FGA;FGG;FGB;PTPRC;ANKRD17;TNFSF4
GO:BP	response to stress	GO:0006950	0.0000035625775007245813	5.448235679188086	4017	35	23	21110	CXCL16;TLR4;FFAR2;ANXA1;MMP3;IL20;MPO;TLR8;CLEC5A;APOBEC3G;C3;FGA;FGG;TFRC;FGB;TPO;ITGAL;PTPRC;ANKRD17;TNFSF4;CD207;CD2;IL1A
GO:BP	regulation of response to stress	GO:0080134	0.000004813606446381071	5.317529419908903	1438	35	15	21110	TLR4;FFAR2;ANXA1;MMP3;IL20;TLR8;APOBEC3G;C3;FGA;FGG;FGB;PTPRC;ANKRD17;TNFSF4;IL1A
GO:BP	innate immune response	GO:0045087	0.000005515232322282408	5.258436188725118	996	35	13	21110	CXCL16;TLR4;FFAR2;ANXA1;MMP3;TLR8;CLEC5A;APOBEC3G;C3;FGA;FGB;ANKRD17;CD2
GO:BP	inflammatory response	GO:0006954	0.000005835922277734041	5.23389050063328	803	35	12	21110	TLR4;FFAR2;ANXA1;MMP3;IL20;TLR8;C3;TFRC;ITGAL;PTPRC;TNFSF4;IL1A
GO:BP	positive regulation of cytokine production	GO:0001819	0.000007011153658667331	5.154210514648196	481	35	10	21110	TLR4;FFAR2;ANXA1;TLR8;CLEC5A;C3;PTPRC;TNFSF4;CD2;IL1A
GO:BP	interleukin-8 production	GO:0032637	0.000009751040358960584	5.01094904603972	85	35	6	21110	TLR4;FFAR2;ANXA1;TLR8;PTPRC;CD2
GO:BP	regulation of interleukin-8 production	GO:0032677	0.000009751040358960584	5.01094904603972	85	35	6	21110	TLR4;FFAR2;ANXA1;TLR8;PTPRC;CD2
GO:BP	positive regulation of immune system process	GO:0002684	0.00001277592231029155	4.893607737783339	1068	35	13	21110	TLR4;FFAR2;ANXA1;IL20;TLR8;C3;TFRC;ICAM1;PTPRC;ANKRD17;TNFSF4;CD2;IL1A
GO:BP	positive regulation of immune effector process	GO:0002699	0.000012951616512206842	4.8876760232029595	254	35	8	21110	TLR4;FFAR2;ANXA1;C3;TFRC;PTPRC;ANKRD17;TNFSF4
GO:BP	regulation of immune effector process	GO:0002697	0.000013290136496567126	4.876470558605689	373	35	9	21110	TLR4;FFAR2;ANXA1;C3;TFRC;ICAM1;PTPRC;ANKRD17;TNFSF4
GO:BP	regulation of defense response	GO:0031347	0.00002684024615872702	4.571213505459581	726	35	11	21110	TLR4;FFAR2;ANXA1;MMP3;IL20;TLR8;APOBEC3G;C3;PTPRC;ANKRD17;TNFSF4
GO:BP	positive regulation of multicellular organismal process	GO:0051240	0.00004824562803887525	4.31654203578379	1704	35	15	21110	TLR4;FFAR2;ANXA1;IL20;TLR8;CLEC5A;C3;FGA;FGG;TFRC;FGB;PTPRC;TNFSF4;CD2;IL1A
GO:BP	positive regulation of cell-cell adhesion	GO:0022409	0.00007251652089955593	4.139563040075282	317	35	8	21110	ANXA1;FGA;FGG;TFRC;FGB;PTPRC;TNFSF4;IL1A
GO:BP	lymphocyte activation involved in immune response	GO:0002285	0.00007769854047247014	4.109587139123227	207	35	7	21110	TLR4;ANXA1;TFRC;ICAM1;ITGAL;PTPRC;TNFSF4
GO:BP	regulation of immune system process	GO:0002682	0.00008455590078815338	4.0728560794877335	1504	35	14	21110	TLR4;FFAR2;ANXA1;IL20;TLR8;C3;TFRC;ICAM1;PTPRC;ANKRD17;BTLA;TNFSF4;CD2;IL1A
GO:BP	heterotypic cell-cell adhesion	GO:0034113	0.00008809272758186525	4.055059942909526	60	35	5	21110	FGA;FGG;FGB;PTPRC;CD2
GO:BP	positive regulation of ERK1 and ERK2 cascade	GO:0070374	0.00009451565816951311	4.02449623706434	213	35	7	21110	TLR4;FGA;FGG;ICAM1;FGB;PTPRC;IL1A
GO:BP	positive regulation of lymphocyte proliferation	GO:0050671	0.0002414476708058439	3.617176979789617	145	35	6	21110	TLR4;ANXA1;TFRC;PTPRC;TNFSF4;IL1A
GO:BP	positive regulation of protein secretion	GO:0050714	0.0002414476708058439	3.617176979789617	145	35	6	21110	TLR4;FFAR2;FGA;FGG;FGB;IL1A
GO:BP	regulation of inflammatory response	GO:0050727	0.0002584831346504926	3.587567788226419	374	35	8	21110	TLR4;FFAR2;ANXA1;MMP3;IL20;C3;PTPRC;TNFSF4
GO:BP	negative regulation of extrinsic apoptotic signaling pathway via death domain receptors	GO:1902042	0.0002703372444944077	3.5680941172160834	29	35	4	21110	FGA;FGG;ICAM1;FGB
GO:BP	positive regulation of mononuclear cell proliferation	GO:0032946	0.0002726342538484821	3.564419580185821	148	35	6	21110	TLR4;ANXA1;TFRC;PTPRC;TNFSF4;IL1A
GO:BP	cell activation	GO:0001775	0.00033108424399440215	3.4800614864454715	1157	35	12	21110	TLR4;ANXA1;FGA;FGG;TFRC;ICAM1;FGB;ITGAL;PTPRC;TNFSF4;CD2;IL1A
GO:BP	adaptive immune response	GO:0002250	0.00033927513424730315	3.4694479689870983	726	35	10	21110	TLR4;ANXA1;TLR8;C3;FGA;TFRC;FGB;PTPRC;BTLA;TNFSF4
GO:BP	regulation of extrinsic apoptotic signaling pathway	GO:2001236	0.00034499591332525376	3.4621860493638374	154	35	6	21110	FGA;FGG;ICAM1;FGB;PTPRC;IL1A
GO:BP	positive regulation of gene expression	GO:0010628	0.0003567518623784051	3.4476337510274617	1165	35	12	21110	TLR4;FFAR2;ANXA1;ANK2;TLR8;CLEC5A;C3;TFRC;PTPRC;TNFSF4;CD2;IL1A
GO:BP	negative regulation of endothelial cell apoptotic process	GO:2000352	0.00035729814655201616	3.4469692366504	31	35	4	21110	FGA;FGG;ICAM1;FGB
GO:BP	regulation of cytokine production	GO:0001817	0.0003998267151157207	3.3981281911090453	739	35	10	21110	TLR4;FFAR2;ANXA1;TLR8;CLEC5A;C3;PTPRC;TNFSF4;CD2;IL1A
GO:BP	cell-cell adhesion	GO:0098609	0.0004137022453848125	3.3833121219481246	950	35	11	21110	ANXA1;FGA;FGG;TFRC;ICAM1;FGB;ITGAL;PTPRC;TNFSF4;CD2;IL1A
GO:BP	cytokine production	GO:0001816	0.00043084976901673627	3.3656741355483577	745	35	10	21110	TLR4;FFAR2;ANXA1;TLR8;CLEC5A;C3;PTPRC;TNFSF4;CD2;IL1A
GO:BP	response to inorganic substance	GO:0010035	0.00044428142177129826	3.3523418469907345	562	35	9	21110	ANXA1;MMP3;MPO;FGA;FGG;TFRC;FGB;TNFSF4;IL1A
GO:BP	positive regulation of leukocyte proliferation	GO:0070665	0.0005186039269953791	3.285164198970511	165	35	6	21110	TLR4;ANXA1;TFRC;PTPRC;TNFSF4;IL1A
GO:BP	leukocyte activation involved in immune response	GO:0002366	0.0009239804000555009	3.034337241158706	298	35	7	21110	TLR4;ANXA1;TFRC;ICAM1;ITGAL;PTPRC;TNFSF4
GO:BP	regulation of ERK1 and ERK2 cascade	GO:0070372	0.0009883260280812982	3.0050997671128443	301	35	7	21110	TLR4;FGA;FGG;ICAM1;FGB;PTPRC;IL1A
GO:BP	cell activation involved in immune response	GO:0002263	0.0010105952436389673	2.995422750097602	302	35	7	21110	TLR4;ANXA1;TFRC;ICAM1;ITGAL;PTPRC;TNFSF4
GO:BP	negative regulation of extrinsic apoptotic signaling pathway	GO:2001237	0.001047121064577136	2.9800031037669448	98	35	5	21110	FGA;FGG;ICAM1;FGB;IL1A
GO:BP	regulation of response to stimulus	GO:0048583	0.0011267763000566847	2.9481622962823315	4013	35	20	21110	TLR4;FFAR2;ANXA1;MMP3;IL20;TLR8;APOBEC3G;APOC3;C3;FGA;FGG;TFRC;ICAM1;FGB;PTPRC;CSPG4;ANKRD17;BTLA;TNFSF4;IL1A
GO:BP	positive regulation of B cell mediated immunity	GO:0002714	0.0011365259789858498	2.9444206326171893	41	35	4	21110	C3;TFRC;PTPRC;TNFSF4
GO:BP	positive regulation of immunoglobulin mediated immune response	GO:0002891	0.0011365259789858498	2.9444206326171893	41	35	4	21110	C3;TFRC;PTPRC;TNFSF4
GO:BP	leukocyte mediated immunity	GO:0002443	0.0011453143957126904	2.9410752805023734	455	35	8	21110	TLR4;TLR8;C3;TFRC;ICAM1;PTPRC;TNFSF4;CD2
GO:BP	cellular response to stimulus	GO:0051716	0.0011764200372090519	2.929437587042208	7521	35	27	21110	CXCL16;TLR4;FFAR2;ANXA1;MMP3;IL20;ANK2;MPO;TLR8;CLEC5A;APOC3;C3;FGA;FGG;TFRC;ICAM1;FGB;TPO;ITGAL;CLEC12A;PTPRC;CSPG4;ANKRD17;BTLA;TNFSF4;CD2;IL1A
GO:BP	positive regulation of T cell proliferation	GO:0042102	0.001407920683542348	2.8514218108687337	104	35	5	21110	ANXA1;TFRC;PTPRC;TNFSF4;IL1A
GO:BP	regulation of cell-cell adhesion	GO:0022407	0.0016083122704328514	2.7936296246427634	476	35	8	21110	ANXA1;FGA;FGG;TFRC;FGB;PTPRC;TNFSF4;IL1A
GO:BP	positive regulation of cell adhesion	GO:0045785	0.0016338615570341461	2.786784745577998	477	35	8	21110	ANXA1;FGA;FGG;TFRC;FGB;PTPRC;TNFSF4;IL1A
GO:BP	ERK1 and ERK2 cascade	GO:0070371	0.0016527013221581438	2.7818056254720576	325	35	7	21110	TLR4;FGA;FGG;ICAM1;FGB;PTPRC;IL1A
GO:BP	positive regulation of MAPK cascade	GO:0043410	0.0017945727382718498	2.7460389339928346	483	35	8	21110	TLR4;FGA;FGG;ICAM1;FGB;PTPRC;CSPG4;IL1A
GO:BP	signal transduction	GO:0007165	0.0019900028047515803	2.7011463114861347	6034	35	24	21110	CXCL16;TLR4;FFAR2;ANXA1;IL20;ANK2;TLR8;CLEC5A;APOC3;C3;FGA;FGG;TFRC;ICAM1;FGB;ITGAL;CLEC12A;PTPRC;CSPG4;ANKRD17;BTLA;TNFSF4;CD2;IL1A
GO:BP	regulation of extrinsic apoptotic signaling pathway via death domain receptors	GO:1902041	0.002165827870962434	2.6643760618665957	48	35	4	21110	FGA;FGG;ICAM1;FGB
GO:BP	positive regulation of response to stimulus	GO:0048584	0.0022530430622435147	2.647230507558897	2283	35	15	21110	TLR4;FFAR2;ANXA1;TLR8;C3;FGA;FGG;TFRC;ICAM1;FGB;PTPRC;CSPG4;ANKRD17;TNFSF4;IL1A
GO:BP	regulation of endothelial cell apoptotic process	GO:2000351	0.002557401522252612	2.5922010806522477	50	35	4	21110	FGA;FGG;ICAM1;FGB
GO:BP	acute inflammatory response	GO:0002526	0.0026345321267451432	2.579296501064218	118	35	5	21110	FFAR2;C3;TFRC;TNFSF4;IL1A
GO:BP	regulation of multicellular organismal process	GO:0051239	0.002689020960875745	2.570405812444905	3021	35	17	21110	TLR4;FFAR2;ANXA1;IL20;ANK2;TLR8;CLEC5A;APOC3;C3;FGA;FGG;TFRC;FGB;PTPRC;TNFSF4;CD2;IL1A
GO:BP	regulation of immune response	GO:0050776	0.002736432647234108	2.562815236830647	912	35	10	21110	TLR4;FFAR2;ANXA1;TLR8;C3;TFRC;PTPRC;ANKRD17;BTLA;TNFSF4
GO:BP	response to stimulus	GO:0050896	0.0028108819998986494	2.5511573855802254	9081	35	29	21110	CXCL16;TLR4;FFAR2;ANXA1;MMP3;IL20;ANK2;MPO;TLR8;CLEC5A;APOBEC3G;APOC3;C3;FGA;FGG;TFRC;ICAM1;FGB;TPO;ITGAL;CLEC12A;PTPRC;CSPG4;ANKRD17;BTLA;TNFSF4;CD207;CD2;IL1A
GO:BP	positive regulation of transport	GO:0051050	0.0029901956947396067	2.5243003881423225	921	35	10	21110	TLR4;FFAR2;ANXA1;ANK2;C3;FGA;FGG;FGB;PTPRC;IL1A
GO:BP	extrinsic apoptotic signaling pathway	GO:0097191	0.0031838992914347167	2.4970406777012943	225	35	6	21110	FGA;FGG;ICAM1;FGB;PTPRC;IL1A
GO:BP	adaptive immune response based on somatic recombination of immune receptors built from immunoglobulin superfamily domains	GO:0002460	0.0032666214626620835	2.485901188818673	360	35	7	21110	TLR4;ANXA1;TLR8;C3;TFRC;PTPRC;TNFSF4
GO:BP	positive regulation of heterotypic cell-cell adhesion	GO:0034116	0.0034701447115655882	2.459652413934211	15	35	3	21110	FGA;FGG;FGB
GO:BP	protein secretion	GO:0009306	0.0035796424088021138	2.446160355378657	365	35	7	21110	TLR4;FFAR2;ANXA1;FGA;FGG;FGB;IL1A
GO:BP	establishment of protein localization to extracellular region	GO:0035592	0.0036451689053046965	2.438282343082012	366	35	7	21110	TLR4;FFAR2;ANXA1;FGA;FGG;FGB;IL1A
GO:BP	hemopoiesis	GO:0030097	0.0037345366289024003	2.4277632765781325	944	35	10	21110	TLR4;ANXA1;IL20;CLEC5A;TFRC;TPO;PTPRC;TNFSF4;CD2;IL1A
GO:BP	endothelial cell apoptotic process	GO:0072577	0.0037651094134691643	2.4242223987526645	55	35	4	21110	FGA;FGG;ICAM1;FGB
GO:BP	positive regulation of immune response	GO:0050778	0.003924786256978556	2.406183989859466	730	35	9	21110	TLR4;FFAR2;ANXA1;TLR8;C3;TFRC;PTPRC;ANKRD17;TNFSF4
GO:BP	regulation of leukocyte mediated immunity	GO:0002703	0.004096252921644326	2.387613235849774	235	35	6	21110	TLR4;C3;TFRC;ICAM1;PTPRC;TNFSF4
GO:BP	protein localization to extracellular region	GO:0071692	0.004132609768802843	2.3837756020390963	373	35	7	21110	TLR4;FFAR2;ANXA1;FGA;FGG;FGB;IL1A
GO:BP	regulation of lymphocyte proliferation	GO:0050670	0.004516306043721761	2.345216636145629	239	35	6	21110	TLR4;ANXA1;TFRC;PTPRC;TNFSF4;IL1A
GO:BP	T cell activation	GO:0042110	0.004541322037754351	2.3428176999795314	547	35	8	21110	ANXA1;TFRC;ICAM1;ITGAL;PTPRC;TNFSF4;CD2;IL1A
GO:BP	positive regulation of production of molecular mediator of immune response	GO:0002702	0.004580907655928435	2.339048462846256	132	35	5	21110	TLR4;FFAR2;TFRC;PTPRC;TNFSF4
GO:BP	regulation of mononuclear cell proliferation	GO:0032944	0.004970890654832821	2.303565789974061	243	35	6	21110	TLR4;ANXA1;TFRC;PTPRC;TNFSF4;IL1A
GO:BP	negative regulation of epithelial cell apoptotic process	GO:1904036	0.00500084601873493	2.300956517626552	59	35	4	21110	FGA;FGG;ICAM1;FGB
GO:BP	blood coagulation, fibrin clot formation	GO:0072378	0.005174368700431118	2.2861426287973408	17	35	3	21110	FGA;FGG;FGB
GO:BP	positive regulation of intracellular signal transduction	GO:1902533	0.006094656850636689	2.2150507415747636	997	35	10	21110	TLR4;FGA;FGG;TFRC;ICAM1;FGB;PTPRC;CSPG4;ANKRD17;IL1A
GO:BP	regulation of immunoglobulin mediated immune response	GO:0002889	0.006514373590876756	2.1861273388316604	63	35	4	21110	C3;TFRC;PTPRC;TNFSF4
GO:BP	regulation of B cell mediated immunity	GO:0002712	0.006514373590876756	2.1861273388316604	63	35	4	21110	C3;TFRC;PTPRC;TNFSF4
GO:BP	leukocyte cell-cell adhesion	GO:0007159	0.006774412895712925	2.1691283369407315	402	35	7	21110	ANXA1;TFRC;ICAM1;ITGAL;PTPRC;TNFSF4;IL1A
GO:BP	positive regulation of interleukin-8 production	GO:0032757	0.006940505200128019	2.1586089160520063	64	35	4	21110	TLR4;FFAR2;TLR8;CD2
GO:BP	endocytosis	GO:0006897	0.008132599979869476	2.089770588920537	798	35	9	21110	CXCL16;TLR4;ANXA1;ANK2;APOC3;C3;TFRC;ITGAL;PTPRC
GO:BP	regulation of protein secretion	GO:0050708	0.008188896416303326	2.086774622367011	265	35	6	21110	TLR4;FFAR2;FGA;FGG;FGB;IL1A
GO:BP	signaling	GO:0023052	0.00843988591240021	2.0736634239845255	6493	35	24	21110	CXCL16;TLR4;FFAR2;ANXA1;IL20;ANK2;TLR8;CLEC5A;APOC3;C3;FGA;FGG;TFRC;ICAM1;FGB;ITGAL;CLEC12A;PTPRC;CSPG4;ANKRD17;BTLA;TNFSF4;CD2;IL1A
GO:BP	regulation of leukocyte proliferation	GO:0070663	0.008550205102330566	2.068023467290305	267	35	6	21110	TLR4;ANXA1;TFRC;PTPRC;TNFSF4;IL1A
GO:BP	protein activation cascade	GO:0072376	0.008645136520798364	2.063228144118081	20	35	3	21110	FGA;FGG;FGB
GO:BP	leukocyte differentiation	GO:0002521	0.010153395465125684	1.9933886981281737	610	35	8	21110	TLR4;ANXA1;IL20;TFRC;PTPRC;TNFSF4;CD2;IL1A
GO:BP	cell communication	GO:0007154	0.01173144697825659	1.9306484179001768	6604	35	24	21110	CXCL16;TLR4;FFAR2;ANXA1;IL20;ANK2;TLR8;CLEC5A;APOC3;C3;FGA;FGG;TFRC;ICAM1;FGB;ITGAL;CLEC12A;PTPRC;CSPG4;ANKRD17;BTLA;TNFSF4;CD2;IL1A
GO:BP	regulation of cellular process	GO:0050794	0.012598846333901606	1.8996692210538089	11108	35	31	21110	CXCL16;TLR4;FFAR2;ANXA1;MMP3;IL20;ANK2;MPO;TLR8;CLEC5A;APOBEC3G;APOC3;C3;FGA;FGG;TFRC;ICAM1;FGB;ITGAL;CLEC12A;PTPRC;CSPG4;ANKRD17;LRPPRC;CP;KCNU1;BTLA;TNFSF4;CD2;BCLAF3;IL1A
GO:BP	lymphocyte activation	GO:0046649	0.013185003432442556	1.8799197528109588	847	35	9	21110	TLR4;ANXA1;TFRC;ICAM1;ITGAL;PTPRC;TNFSF4;CD2;IL1A
GO:BP	positive regulation of leukocyte activation	GO:0002696	0.013380948693089159	1.873513094522776	446	35	7	21110	TLR4;ANXA1;TFRC;PTPRC;TNFSF4;CD2;IL1A
GO:BP	positive regulation of type II interferon production	GO:0032729	0.013818321418892443	1.8595447096961335	76	35	4	21110	TLR4;TLR8;TNFSF4;CD2
GO:BP	regulation of cell death	GO:0010941	0.013947529825297249	1.8555027012244105	1648	35	12	21110	TLR4;ANXA1;MMP3;MPO;CLEC5A;FGA;FGG;TFRC;ICAM1;FGB;PTPRC;IL1A
GO:BP	vesicle-mediated transport	GO:0016192	0.014477986903000107	1.8392918205765687	1654	35	12	21110	CXCL16;TLR4;ANXA1;ANK2;APOC3;C3;FGA;FGG;TFRC;FGB;ITGAL;PTPRC
GO:BP	positive regulation of secretion by cell	GO:1903532	0.014552690367655366	1.8370567108830402	293	35	6	21110	TLR4;FFAR2;FGA;FGG;FGB;IL1A
GO:BP	regulation of heterotypic cell-cell adhesion	GO:0034114	0.015279266547962436	1.8158974927379365	24	35	3	21110	FGA;FGG;FGB
GO:BP	biological regulation	GO:0065007	0.015430943770253898	1.8116075112875283	12891	35	33	21110	CXCL16;TLR4;FFAR2;ANXA1;MMP3;IL20;ANK2;MPO;TLR8;CLEC5A;APOBEC3G;APOC3;C3;FGA;FGG;TFRC;ICAM1;FGB;TPO;ITGAL;CLEC12A;PTPRC;CSPG4;ANKRD17;LRPPRC;CP;KCNU1;BTLA;TM4SF20;TNFSF4;CD2;BCLAF3;IL1A
GO:BP	positive regulation of cell activation	GO:0050867	0.016834422987751865	1.7738017647840565	462	35	7	21110	TLR4;ANXA1;TFRC;PTPRC;TNFSF4;CD2;IL1A
GO:BP	negative regulation of cellular process	GO:0048523	0.018063382664756687	1.7432009176396008	4753	35	20	21110	TLR4;FFAR2;ANXA1;MMP3;ANK2;MPO;CLEC5A;APOBEC3G;APOC3;FGA;FGG;TFRC;ICAM1;FGB;PTPRC;ANKRD17;LRPPRC;CP;TNFSF4;IL1A
GO:BP	negative regulation of apoptotic process	GO:0043066	0.018606692019728862	1.7303308308067038	884	35	9	21110	ANXA1;MPO;CLEC5A;FGA;FGG;TFRC;ICAM1;FGB;IL1A
GO:BP	regulation of adaptive immune response based on somatic recombination of immune receptors built from immunoglobulin superfamily domains	GO:0002822	0.018679671011694616	1.7286307768780786	176	35	5	21110	ANXA1;C3;TFRC;PTPRC;TNFSF4
GO:BP	lymphocyte proliferation	GO:0046651	0.018984339726141993	1.7216045029897962	307	35	6	21110	TLR4;ANXA1;TFRC;PTPRC;TNFSF4;IL1A
GO:BP	plasminogen activation	GO:0031639	0.019582942955046815	1.7081220411797453	26	35	3	21110	FGA;FGG;FGB
GO:BP	extrinsic apoptotic signaling pathway via death domain receptors	GO:0008625	0.019630046102587624	1.7070786804266929	83	35	4	21110	FGA;FGG;ICAM1;FGB
GO:BP	positive regulation of protein localization	GO:1903829	0.02015942920425622	1.6955217687022675	475	35	7	21110	TLR4;FFAR2;FGA;FGG;TFRC;FGB;IL1A
GO:BP	regulation of MAPK cascade	GO:0043408	0.020587530676285177	1.686395740704693	672	35	8	21110	TLR4;FGA;FGG;ICAM1;FGB;PTPRC;CSPG4;IL1A
GO:BP	positive regulation of protein transport	GO:0051222	0.021191283657367912	1.6738427351992373	313	35	6	21110	TLR4;FFAR2;FGA;FGG;FGB;IL1A
GO:BP	mononuclear cell proliferation	GO:0032943	0.021578532001182787	1.665978103928895	314	35	6	21110	TLR4;ANXA1;TFRC;PTPRC;TNFSF4;IL1A
GO:BP	regulation of T cell proliferation	GO:0042129	0.021973471354162107	1.6581013281105756	182	35	5	21110	ANXA1;TFRC;PTPRC;TNFSF4;IL1A
GO:BP	positive regulation of isotype switching	GO:0045830	0.022005782481709008	1.657463184181402	27	35	3	21110	TFRC;PTPRC;TNFSF4
GO:BP	fibrinolysis	GO:0042730	0.022005782481709008	1.657463184181402	27	35	3	21110	FGA;FGG;FGB
GO:BP	negative regulation of programmed cell death	GO:0043069	0.022462015752008128	1.6485512725317253	905	35	9	21110	ANXA1;MPO;CLEC5A;FGA;FGG;TFRC;ICAM1;FGB;IL1A
GO:BP	regulation of leukocyte differentiation	GO:1902105	0.022774837510021365	1.6425447128732003	317	35	6	21110	TLR4;ANXA1;IL20;PTPRC;TNFSF4;CD2
GO:BP	positive regulation of signaling	GO:0023056	0.024587599960900524	1.6092838614445741	1742	35	12	21110	TLR4;FFAR2;C3;FGA;FGG;TFRC;ICAM1;FGB;PTPRC;CSPG4;ANKRD17;IL1A
GO:BP	B cell activation involved in immune response	GO:0002312	0.02476411308986559	1.6061772213691778	88	35	4	21110	TLR4;TFRC;PTPRC;TNFSF4
GO:BP	positive regulation of cell communication	GO:0010647	0.024876032927443274	1.6042188769993146	1744	35	12	21110	TLR4;FFAR2;C3;FGA;FGG;TFRC;ICAM1;FGB;PTPRC;CSPG4;ANKRD17;IL1A
GO:BP	positive regulation of secretion	GO:0051047	0.024887772797649168	1.6040139665882647	322	35	6	21110	TLR4;FFAR2;FGA;FGG;FGB;IL1A
GO:BP	regulation of production of molecular mediator of immune response	GO:0002700	0.025050824062986976	1.6011779831651396	187	35	5	21110	TLR4;FFAR2;TFRC;PTPRC;TNFSF4
GO:BP	positive regulation of establishment of protein localization	GO:1904951	0.028109998975057917	1.5511391702277317	329	35	6	21110	TLR4;FFAR2;FGA;FGG;FGB;IL1A
GO:BP	regulation of adaptive immune response	GO:0002819	0.02845497916740435	1.5458417280132961	192	35	5	21110	ANXA1;C3;TFRC;PTPRC;TNFSF4
GO:BP	regulation of transport	GO:0051049	0.029072531277470632	1.5365171535760234	1771	35	12	21110	TLR4;FFAR2;ANXA1;ANK2;APOC3;C3;FGA;FGG;FGB;PTPRC;KCNU1;IL1A
GO:BP	response to organic substance	GO:0010033	0.03027397471237957	1.5189305561715631	2809	35	15	21110	CXCL16;TLR4;FFAR2;ANXA1;MMP3;ANK2;MPO;FGA;FGG;TFRC;ICAM1;FGB;PTPRC;TNFSF4;IL1A
GO:BP	regulation of localization	GO:0032879	0.03242076711003616	1.489176713493848	2115	35	13	21110	TLR4;FFAR2;ANXA1;ANK2;APOC3;C3;FGA;FGG;TFRC;FGB;PTPRC;KCNU1;IL1A
GO:BP	regulation of cell activation	GO:0050865	0.032577571079760524	1.4870812989710456	716	35	8	21110	TLR4;ANXA1;FGG;TFRC;PTPRC;TNFSF4;CD2;IL1A
GO:BP	response to oxygen-containing compound	GO:1901700	0.03350197832657353	1.4749295466662544	1796	35	12	21110	TLR4;FFAR2;ANXA1;MMP3;MPO;FGA;FGG;TFRC;ICAM1;FGB;TNFSF4;IL1A
GO:BP	positive regulation of vasoconstriction	GO:0045907	0.033664035117596365	1.4728338288154879	31	35	3	21110	FGA;FGG;FGB
GO:BP	cell death	GO:0008219	0.03481558051016911	1.4582263590619677	2129	35	13	21110	TLR4;ANXA1;MMP3;MPO;CLEC5A;FGA;FGG;TFRC;ICAM1;FGB;PTPRC;CD2;IL1A
GO:BP	negative regulation of biological process	GO:0048519	0.034947197535724644	1.4565876451992574	5932	35	22	21110	TLR4;FFAR2;ANXA1;MMP3;ANK2;MPO;TLR8;CLEC5A;APOBEC3G;APOC3;FGA;FGG;TFRC;ICAM1;FGB;PTPRC;ANKRD17;LRPPRC;CP;TM4SF20;TNFSF4;IL1A
GO:BP	immunoglobulin mediated immune response	GO:0016064	0.03721419874455799	1.429291327325427	203	35	5	21110	TLR8;C3;TFRC;PTPRC;TNFSF4
GO:BP	positive regulation of interleukin-6 production	GO:0032755	0.03791357782696519	1.4212052301557345	98	35	4	21110	TLR4;TLR8;TNFSF4;IL1A
GO:BP	leukocyte proliferation	GO:0070661	0.03859034361670529	1.4135213543600726	348	35	6	21110	TLR4;ANXA1;TFRC;PTPRC;TNFSF4;IL1A
GO:BP	B cell mediated immunity	GO:0019724	0.03993326768726209	1.3986651506000076	206	35	5	21110	TLR8;C3;TFRC;PTPRC;TNFSF4
GO:BP	lymphocyte mediated immunity	GO:0002449	0.04181638787485844	1.3786534845209468	353	35	6	21110	TLR8;C3;TFRC;PTPRC;TNFSF4;CD2
GO:BP	regulation of vesicle-mediated transport	GO:0060627	0.04187957765432715	1.3779977067286313	532	35	7	21110	ANXA1;APOC3;C3;FGA;FGG;FGB;PTPRC
GO:BP	cell adhesion	GO:0007155	0.042481905321059006	1.371796013304511	1530	35	11	21110	ANXA1;FGA;FGG;TFRC;ICAM1;FGB;ITGAL;PTPRC;TNFSF4;CD2;IL1A
GO:BP	positive regulation of tumor necrosis factor production	GO:0032760	0.042702615073244445	1.3695455283214846	101	35	4	21110	TLR4;PTPRC;CD2;IL1A
GO:BP	cell surface receptor signaling pathway	GO:0007166	0.04279880442942516	1.3685683626913974	2890	35	15	21110	TLR4;FFAR2;ANXA1;IL20;C3;FGA;FGG;ICAM1;FGB;ITGAL;PTPRC;CSPG4;BTLA;CD2;IL1A
GO:BP	positive regulation of signal transduction	GO:0009967	0.0446036691836285	1.3506294139188288	1538	35	11	21110	TLR4;C3;FGA;FGG;TFRC;ICAM1;FGB;PTPRC;CSPG4;ANKRD17;IL1A
GO:BP	regulation of biological process	GO:0050789	0.04635517154688912	1.3339018073881406	12480	35	32	21110	CXCL16;TLR4;FFAR2;ANXA1;MMP3;IL20;ANK2;MPO;TLR8;CLEC5A;APOBEC3G;APOC3;C3;FGA;FGG;TFRC;ICAM1;FGB;ITGAL;CLEC12A;PTPRC;CSPG4;ANKRD17;LRPPRC;CP;KCNU1;BTLA;TM4SF20;TNFSF4;CD2;BCLAF3;IL1A
GO:BP	T cell proliferation	GO:0042098	0.0468805197988838	1.3290075816201827	213	35	5	21110	ANXA1;TFRC;PTPRC;TNFSF4;IL1A
GO:BP	positive regulation of interleukin-2 production	GO:0032743	0.04879462254919053	1.3116280371344964	35	35	3	21110	ANXA1;PTPRC;IL1A
GO:BP	positive regulation of tumor necrosis factor superfamily cytokine production	GO:1903557	0.0497612810413101	1.3031084478105908	105	35	4	21110	TLR4;PTPRC;CD2;IL1A
GO:BP	regulation of epithelial cell apoptotic process	GO:1904035	0.0497612810413101	1.3031084478105908	105	35	4	21110	FGA;FGG;ICAM1;FGB
KEGG	Neutrophil extracellular trap formation	KEGG:04613	0.0000031851837220638557	5.496865512409524	187	25	8	8161	TLR4;MPO;TLR8;C3;FGA;FGG;FGB;ITGAL
KEGG	Coronavirus disease - COVID-19	KEGG:05171	0.00025974593000995905	3.5854512487296466	231	25	7	8161	TLR4;MMP3;TLR8;C3;FGA;FGG;FGB
KEGG	Rheumatoid arthritis	KEGG:05323	0.00036604703516243594	3.436463106411448	88	25	5	8161	TLR4;MMP3;ICAM1;ITGAL;IL1A
KEGG	Complement and coagulation cascades	KEGG:04610	0.0077144205731776135	2.1126966880482403	86	25	4	8161	C3;FGA;FGG;FGB
KEGG	Staphylococcus aureus infection	KEGG:05150	0.008069527179768419	2.0931519112795725	87	25	4	8161	C3;FGG;ICAM1;ITGAL
KEGG	Malaria	KEGG:05144	0.026781699011077638	1.5721618751309472	49	25	3	8161	TLR4;ICAM1;ITGAL
REAC	MyD88 deficiency (TLR2/4)	REAC:R-HSA-5602498	0.00003611780193498671	4.442278687941959	17	30	4	10790	TLR4;FGA;FGG;FGB
REAC	Immune System	REAC:R-HSA-168256	0.00003679170641464127	4.434250068943096	2049	30	19	10790	TLR4;ANXA1;MMP3;IL20;MPO;TLR8;CLEC5A;C3;FGA;FGG;ICAM1;FGB;ITGAL;CLEC12A;PTPRC;BTLA;TNFSF4;CD207;IL1A
REAC	IRAK4 deficiency (TLR2/4)	REAC:R-HSA-5603041	0.000046347627460380984	4.33397249252783	18	30	4	10790	TLR4;FGA;FGG;FGB
REAC	Regulation of TLR by endogenous ligand	REAC:R-HSA-5686938	0.00009012710763066408	4.045144566137539	21	30	4	10790	TLR4;FGA;FGG;FGB
REAC	Diseases of Immune System	REAC:R-HSA-5260271	0.00046476838081079263	3.3327634255972747	31	30	4	10790	TLR4;FGA;FGG;FGB
REAC	Diseases associated with the TLR signaling cascade	REAC:R-HSA-5602358	0.00046476838081079263	3.3327634255972747	31	30	4	10790	TLR4;FGA;FGG;FGB
REAC	Integrin cell surface interactions	REAC:R-HSA-216083	0.0009938493812090441	3.002679428345369	84	30	5	10790	FGA;FGG;ICAM1;FGB;ITGAL
REAC	GRB2:SOS provides linkage to MAPK signaling for Integrins	REAC:R-HSA-354194	0.0022166966545696743	2.65429373415669	14	30	3	10790	FGA;FGG;FGB
REAC	p130Cas linkage to MAPK signaling for integrins	REAC:R-HSA-372708	0.0027656721323797697	2.5581993063445996	15	30	3	10790	FGA;FGG;FGB
REAC	Antigen processing-Cross presentation	REAC:R-HSA-1236975	0.0029845963201276964	2.525114400814877	105	30	5	10790	TLR4;FGA;FGG;FGB;CD207
REAC	Common Pathway of Fibrin Clot Formation	REAC:R-HSA-140875	0.009238513972095031	2.03439788003757	22	30	3	10790	FGA;FGG;FGB
REAC	Adaptive Immune System	REAC:R-HSA-1280218	0.013094508601397393	1.882910794734422	811	30	10	10790	TLR4;C3;FGA;FGG;ICAM1;FGB;ITGAL;PTPRC;BTLA;CD207
REAC	Integrin signaling	REAC:R-HSA-354192	0.015480822786912542	1.8102059608159262	26	30	3	10790	FGA;FGG;FGB
REAC	Toll-like Receptor Cascades	REAC:R-HSA-168898	0.02637743943117249	1.5787673655328611	165	30	5	10790	TLR4;TLR8;FGA;FGG;FGB
REAC	Innate Immune System	REAC:R-HSA-168249	0.03304141230136909	1.4809413977444288	1100	30	11	10790	TLR4;MPO;TLR8;CLEC5A;C3;FGA;FGG;FGB;ITGAL;CLEC12A;PTPRC
REAC	ER-Phagosome pathway	REAC:R-HSA-1236974	0.033681012497555125	1.4726148614867665	90	30	4	10790	TLR4;FGA;FGG;FGB
REAC	Signaling by high-kinase activity BRAF mutants	REAC:R-HSA-6802948	0.03831742343816616	1.4166037016865944	35	30	3	10790	FGA;FGG;FGB
REAC	Extracellular matrix organization	REAC:R-HSA-1474244	0.04505250651908756	1.3462810418186264	297	30	6	10790	MMP3;FGA;FGG;ICAM1;FGB;ITGAL
REAC	Platelet Aggregation (Plug Formation)	REAC:R-HSA-76009	0.0491110623260212	1.308820671501891	38	30	3	10790	FGA;FGG;FGB
WP	Cells and molecules involved in local acute inflammatory response	WP:WP4493	0.000029526836033783782	4.529783087633191	17	27	4	8133	C3;ICAM1;ITGAL;IL1A
WP	COVID-19, thrombosis and anticoagulation	WP:WP4927	0.00015015216161001497	3.823468411260244	7	27	3	8133	FGA;FGG;FGB
WP	Folate metabolism	WP:WP176	0.00035155286373300123	3.4540093599719084	69	27	5	8133	MPO;FGA;FGG;ICAM1;FGB
WP	Network map of SARS-CoV-2 signaling pathway	WP:WP5115	0.0006531802366061623	3.1849669642641154	217	27	7	8133	CXCL16;FGA;FGG;FGB;TPO;CD2;IL1A
WP	Selenium micronutrient network	WP:WP15	0.0010482628584677768	2.979529801638584	86	27	5	8133	MPO;FGA;FGG;ICAM1;FGB
WP	Fibrin complement receptor 3 signaling pathway	WP:WP4136	0.0014434379764505384	2.840601872721253	43	27	4	8133	TLR4;FGA;FGG;FGB
WP	Complement system	WP:WP2806	0.001798603466701149	2.745064573844983	96	27	5	8133	C3;FGA;FGG;ICAM1;FGB
WP	MYD88 distinct input-output pathway	WP:WP3877	0.0034164089358177533	2.46643015088127	18	27	3	8133	TLR4;TLR8;IL1A
WP	Burn wound healing	WP:WP5055	0.0039741562922519956	2.4007550573248735	113	27	5	8133	TLR4;MMP3;TLR8;ICAM1;IL1A
WP	Spinal cord injury	WP:WP2431	0.004510337556001532	2.345790954081485	116	27	5	8133	TLR4;ANXA1;ICAM1;CSPG4;IL1A
WP	Blood clotting cascade	WP:WP272	0.0063907703726915404	2.194446786842708	22	27	3	8133	FGA;FGG;FGB
WP	miRNA role in immune response in sepsis	WP:WP4329	0.0075336335736861226	2.122995507147907	65	27	4	8133	TLR4;TLR8;ICAM1;IL1A
WP	Extrafollicular and follicular B cell activation by SARS-CoV-2	WP:WP5218	0.012544804836161997	1.901536090765251	74	27	4	8133	TLR4;C3;PTPRC;BTLA
WP	Photodynamic therapy-induced NF-kB survival signaling	WP:WP3617	0.02639029913269552	1.578555687046235	35	27	3	8133	MMP3;ICAM1;IL1A

## Sheet: legend
	Description
	Genes with functional annotations related to immune-related categories
GO:BP	Gene Ontology Biological Process
KEGG	Kyoto Encyclopedia of Genes and Genomes
REAC	Reactome
WP	WikiPathways
