# Supplementary material for: Signals of positive selection in genomes of palearctic Myotis-bats coexisting with a fungal pathogen
Source: BMC Genomics. 2024 Sep 3;25:828. doi: 10.1186/s12864-024-10722-3 (PMC11370307; doi:10.1186/s12864-024-10722-3)
Supplement: Supplementary file 33 — Supplementary Material 33 [file 12864_2024_10722_MOESM33_ESM.xlsx]

## Sheet: Sheet1
Gene	Position	Aimino acids	BEB Probablity	Mean Omega	SE	NB: Position Refs to the codon number in the cleaned paml alignment, and therefore maynot directly correlate with that position in the reference protein
ANK2	--	--	--	--	--
ANKRD17	1410	R/H	0.995	8.47	1.228
	1445	G/A	0.993	8.459	1.259
	1452	R/K	0.996	8.479	1.199
	1484	A/P	0.952	8.145	1.953
	1487	L/P	1	8.506	1.111
	1548	T/M	0.953	8.157	1.933
	1550	P/L	0.999	8.503	1.122
	1553	S/P	0.993	8.458	1.263
	1581	M/T	0.957	8.189	1.876
	1596	S/A	0.997	8.484	1.184
	1659	N/S	0.994	8.461	1.252
	1699	L/P/S	0.997	8.484	1.184
	1745	L/P	0.955	8.171	1.908
	1774	S/P	0.993	8.46	1.257
	1775	L/S	0.997	8.485	1.18
	2018	S/P	0.993	8.459	1.26
ANXA1	22	T/M/I/V	1	7.988	1.268
	23	E/N/K	0.962	7.722	1.819
	24	S/T/A/N	0.981	7.857	1.577
	25	I/V	0.996	7.965	1.331
	27	G/T/A	0.984	7.878	1.533
	55	I/V	0.973	7.802	1.684
	95	V/S/M/I	1	7.986	1.275
	219	K/N	0.961	7.712	1.835
	231	S/P/A	0.991	7.929	1.421
	241	A/T	0.982	7.863	1.564
APOBEC3G	11	P/S/T	0.996	5.932	1.201
	15	A/V/T/G	0.995	5.929	1.208
	25	R/K/W/S	0.998	5.943	1.18
	29	A/T/D/N	0.991	5.904	1.247
	32	P/A/Q	0.974	5.822	1.388
	36	F/L/Y/H/V	0.973	5.806	1.399
	48	S/P/R	0.999	5.949	1.169
	74	P/S/Q/L	0.975	5.821	1.38
	98	L/Y/F/I	0.976	5.828	1.378
	142	L/I/T	0.969	5.794	1.428
	145	L/G/E	0.999	5.949	1.168
	160	W/G/R	0.976	5.823	1.376
APOC3	30	G/K/E/D	0.999	8.207	2.103
	50	V/K/D/T/G/A/N	1	8.212	2.093
BCLAF3	148	G/W/L/S	0.952	4.99	1.86
	190	K/R	0.98	5.114	1.747
BTLA	2	K/N	0.991	8.554	1.533
	5	K/E/Q/I	0.999	8.617	1.384
	34	G/A/D/E	1	8.623	1.369
	46	N/K/T	0.953	8.24	2.102
	55	R/H/S/Q	0.999	8.614	1.391
	56	Q/R/W	0.998	8.605	1.416
	75	R/Q/K/G	1	8.621	1.374
	77	L/S	0.995	8.587	1.462
	116	V/M	0.955	8.256	2.076
C3	108	I/S/T	0.995	5.633	0.51
	112	A/V	0.975	5.539	0.825
	181	P/F/S	0.997	5.643	0.464
	294	Q/V/E/P	1	5.658	0.385
	296	E/K/Q	0.975	5.54	0.824
	318	R/G	0.988	5.601	0.64
	399	H/I/Q	0.999	5.653	0.41
	451	Y/D/G/N	1	5.658	0.382
	488	V/I	0.955	5.448	1.034
	539	N/E/D	0.998	5.647	0.446
	583	L/S	0.959	5.465	1.001
	705	K/Q/R	0.982	5.576	0.719
	718	G/D/N	0.956	5.454	1.022
	746	S/G/T	0.993	5.624	0.55
	752	E/D	0.984	5.581	0.704
	753	N/E/D	0.998	5.648	0.438
	894	V/L	0.956	5.453	1.028
	919	F/Y	0.979	5.56	0.769
	998	Q/E	0.982	5.576	0.72
	999	S/R/Q	0.953	5.438	1.057
	1008	G/S/W	0.992	5.622	0.559
	1017	H/G/D	0.962	5.481	0.969
	1069	Y/F	0.977	5.55	0.795
	1070	Q/L	0.998	5.651	0.423
	1071	S/N/H/I	1	5.658	0.382
	1072	R/M/L	1	5.658	0.382
	1122	A/G/S	1	5.658	0.382
	1125	G/R/I	1	5.658	0.382
	1127	l/Q	0.98	5.564	0.76
	1128	Q/E	0.96	5.472	0.987
	1133	F/L/Y	0.999	5.655	0.398
	1134	R/N	0.974	5.536	0.834
	1162	I/V	0.955	5.448	1.033
	1177	Q/E	0.996	5.64	0.479
	1224	E/G	0.99	5.612	0.596
	1229	S/T	0.974	5.539	0.827
	1230	V/I/M	1	5.658	0.383
	1299	N/D	0.985	5.587	0.684
	1357	P/S	0.983	5.581	0.708
	1367	I/L	0.99	5.613	0.595
	1501	L/M	0.989	5.608	0.614
	1548	L/S/I/H	1	5.657	0.386
	1587	P/H	0.984	5.584	0.695
	1596	L/M	0.954	5.444	1.041
CAGE1	167	R/A	1	9.223	1.353
	168	L/V	0.999	9.218	1.37
CD2	12	H/P/T	0.983	9.383	1.451
	13	Y/D/N/H	0.96	9.184	1.914
	16	Y/Q	0.998	9.511	1.024
	19	L/Q/R/E	0.999	9.52	0.986
	24	G/K/R	1	9.528	0.951
	26	R/I/M	0.98	9.356	1.523
	30	R/C/Y	0.998	9.511	1.022
	31	L/I/M/R	1	9.528	0.951
	34	N/K/Q/I	1	9.531	0.938
	36	N/T/F/I	1	9.529	0.946
	65	K/E	0.971	9.282	1.704
	67	D/N/Y	0.996	9.499	1.071
	70	D/N	0.966	9.235	1.81
	74	R/H	0.975	9.317	1.622
	76	M/T/I/L	1	9.531	0.938
	78	T/M	0.984	9.396	1.414
	121	K/T/R/N	0.996	9.498	1.073
	184	Y/C/H	0.998	9.511	1.023
CD207	44	G/S/H	0.966	6.075	1.54
	130	A/V	0.997	6.258	1.264
	138	S/N/R	0.997	6.254	1.27
	196	E/D	0.979	6.153	1.434
	217	S/L/A	0.969	6.1	1.52
	237	A/S/V	0.972	6.112	1.494
	241	R/H/Q	1	6.271	1.236
	242	P/Q/K	0.981	6.165	1.42
	250	H/R/P	0.996	6.253	1.272
CLEC12A	18	M/T	0.993	9.365	1.145
	19	G/K/E	1	9.423	0.918
	89	S/N/R	0.996	9.394	1.043
	102	K/T	0.986	9.302	1.35
	116	E/V/K	1	9.423	0.917
	124	R/G	0.989	9.329	1.266
	128	E/K	0.993	9.366	1.144
	129	S/Y/D	0.995	9.383	1.084
	162	E/N/A/K	1	9.423	0.917
	164	Y/K/N	0.989	9.325	1.279
	165	G/A/Y/D	0.998	9.41	0.976
	175	Y/E/K	0.998	9.407	0.987
	177	P/H/S/T	1	9.423	0.918
	178	G/E/Q/V	1	9.423	0.917
	198	D/G/S/A	0.998	9.405	0.995
	207	T/S/P/L	1	9.421	0.926
	213	L/F	0.99	9.34	1.236
	216	G/R/S/A/E/K	1	9.424	0.916
	239	G/S/D	0.975	9.209	1.593
CLEC5A	43	E/G	0.994	7.424	2.005
	176	L/S	0.974	7.287	2.188
	189	T/I/A	0.994	7.419	2.012
CP	32	A/V/T	0.996	6.19	1.59
	638	D/N	0.998	6.201	1.57
	786	L/P	0.999	6.204	1.564
CSPG4	66	R/Q	0.987	4.521	0.87
	781	I/L/A/V	0.972	4.472	0.968
	1158	V/I	0.955	4.418	1.061
	1526	Y/R	0.999	4.559	0.782
CXCL16	17	I/R/K	0.993	4.844	1.152
	20	S/F/P	0.992	4.839	1.158
	21	S/P	0.957	4.691	1.338
	39	P/G/R	0.992	4.84	1.157
	40	H/R/P/G	0.991	4.837	1.161
	58	P/R/Q/W	0.955	4.683	1.346
DNAH12	404	E/Q/A/K	0.983	4.909	0.832
	751	V/I/T	0.995	4.953	0.719
	1030	I/K/T	0.981	4.903	0.845
	1238	T/A/V	0.979	4.894	0.865
	1667	I/V	0.986	4.919	0.807
	1668	M/I/V	0.973	4.871	0.913
	3036	E/T/K	0.995	4.955	0.713
	3580	H/Q/D/E	0.984	4.914	0.82
FAM221B	38	V/A/I	0.971	7.391	2.235
	51	T/N	0.972	7.395	2.23
	183	H/P/Q/R	0.976	7.422	2.199
	188	F/Y/S	0.976	7.423	2.198
FFAR2	158	I/T/M	0.972	8.642	1.845
	169	D/E/K	1	8.863	1.328
	170	K/N/E	1	8.861	1.335
	173	E/K/A/N	1	8.863	1.329
FGA	219	Q/G/A	0.98	4.906	1.255
	220	H/Q/N	0.966	4.842	1.329
	254	T/M/I	0.986	4.932	1.218
	255	P/R/Q	0.984	4.924	1.232
	258	V/A/E/S	0.978	4.899	1.263
	260	S/E/V/A/M	0.994	4.963	1.174
	267	A/S/P	0.98	4.906	1.255
	294	S/G/D	0.954	4.788	1.384
FGB	37	A/P	0.95	7.449	2.036
	38	P/S/H/T	0.996	7.776	1.491
	39	A/E/V	0.99	7.73	1.585
	81	T/P/S	0.996	7.772	1.499
	97	S/R/I	0.997	7.78	1.481
	102	S/T/N/I/V	0.999	7.796	1.445
	138	R/H	0.996	7.772	1.498
FGG	88	K/Q/S/E	1	7.615	1.592
	94	N/T/G/S/D	0.994	7.571	1.671
	147	A/T/S/D	0.983	7.499	1.793
	409	I/V	0.986	7.518	1.763
	412	E/G/D	0.998	7.604	1.613
	419	I/L/S	1	7.615	1.592
ICAM1	150	K/E	0.972	4.602	1.284
	166	G/D	0.98	4.637	1.25
	236	R/G/K	0.972	4.604	1.282
	304	P/S	0.968	4.595	1.303
	308	S/R/N	0.956	4.541	1.353
	312	M/T/A	0.989	4.674	1.207
	323	D/G/N	0.968	4.583	1.301
	364	L/V/W	0.99	4.684	1.201
	367	N/G/D/Y/S	0.975	4.619	1.269
	368	T/I/L	0.975	4.616	1.271
	400	P/S/L	0.983	4.651	1.237
	424	R/H/C	0.993	4.694	1.189
IL20	48	Q/E/H/D/Y	1	5.898	1.441
	50	R/Q/K/M	0.979	5.789	1.582
	91	M/E/T/R	0.99	5.846	1.514
	101	K/R/Q	0.954	5.651	1.735
	127	R/Q/H	0.99	5.847	1.513
ITGAL	161	S/D/N	0.988	3.243	0.909
KCNU1	46	N/R/K	0.984	5.941	1.581
	930	N/K/E	0.978	5.909	1.623
	938	K/T/N	0.997	6.002	1.488
LRPPRC	234	H/Q/N	0.977	7.309	1.802
	339	A/S/D	0.986	7.365	1.707
	618	T/I	0.983	7.348	1.736
	689	A/G	0.987	7.368	1.701
	749	M/V	0.961	7.204	1.963
	924	Y/C/D	0.979	7.319	1.787
MMP3	21	R/Q/G	0.977	8.567	1.864
	24	K/N/I/M	1	8.748	1.476
	42	K/M	0.965	8.463	2.036
	80	Q/G/R/E	0.998	8.729	1.523
	83	D/T/A/K	1	8.748	1.476
	227	S/R/A	0.985	8.628	1.744
MPO	5	L/F/V	0.995	5.243	0.989
	209	R/L	0.962	5.102	1.23
	230	P/E/L/D	0.997	5.252	0.968
	320	D/G/N	0.999	5.26	0.951
	535	S/P/R/G	0.955	5.07	1.272
	572	N/S/R	0.999	5.26	0.951
NUTM1	369	R/G/E	0.991	4.579	1.014
	379	D/N/T	0.956	4.439	1.192
	391	A/T/V	0.962	4.465	1.165
	483	Q/L/W/R	1	4.612	0.96
	512	S/A/F	0.966	4.48	1.148
	557	P/I/T	0.967	4.485	1.143
	579	A/V/L/M	0.991	4.579	1.014
	664	V/I	0.963	4.47	1.16
	679	Q/L/H	0.993	4.588	1.001
	698	R/T/I/S	0.968	4.488	1.139
	724	K/M/E/N	0.954	4.432	1.199
	977	N/S/R	0.965	4.477	1.151
	978	G/R/G	0.963	4.468	1.162
PTPRC	30	P/I/T/A	0.989	3.66	0.478
	47	S/R	0.97	3.605	0.597
	54	T/A/M	0.998	3.683	0.413
	57	A/I/T/M/N	0.994	3.673	0.443
	60	P/S	0.969	3.603	0.604
	61	T/P/S	0.996	3.678	0.429
	62	V/L/I/T	0.988	3.656	0.488
	66	V/Q/P/T/L	1	3.69	0.392
	92	L/F	0.97	3.606	0.599
	98	F/L/T/S	0.998	3.684	0.411
	113	D/G	0.953	3.557	0.683
	120	Q/N/K/H	0.976	3.624	0.561
	142	N/P/H	1	3.689	0.395
	158	D/T/K/N	0.96	3.577	0.648
	160	S/N/H	0.978	3.629	0.55
	187	R/W/K	1	3.69	0.392
	193	H/D/N/E	0.964	3.587	0.626
	210	V/G/I	0.954	3.559	0.68
	211	M/I/V	0.991	3.664	0.469
	212	T/K/R/E	0.963	3.584	0.636
	215	F/L/H/Y	1	3.689	0.394
	217	D/N	0.975	3.618	0.572
	230	F/L	0.963	3.586	0.636
	231	E/D/Q/K	0.999	3.687	0.402
	234	R/H/T/S/N	1	3.69	0.393
	245	E/G	0.986	3.652	0.498
	252	E/K	0.972	3.61	0.588
	254	R/Q	1	3.689	0.394
	257	Q/E	0.988	3.656	0.49
	262	T/D/Y	1	3.689	0.394
	264	Q/K/N/E	0.976	3.621	0.566
	266	K/S/T	0.975	3.622	0.568
	270	F/Y	0.965	3.592	0.626
	276	R/Q/K	0.968	3.601	0.608
	282	G/Q/R/E	0.968	3.601	0.606
	283	M/T/P/I/V	0.993	3.67	0.452
	287	K/E/R/Q	0.996	3.679	0.424
	291	A/T/K/S	0.997	3.682	0.418
	292	A/Y/E/K	0.994	3.674	0.44
	300	V/M/L	0.973	3.614	0.58
	317	I/V/E/M/T	0.992	3.668	0.456
	323	N/A/D/E	0.991	3.666	0.462
	338	V/E/F/A	0.958	3.572	0.659
	339	K/T/R	0.996	3.68	0.422
	368	R/P/K/Q	0.988	3.657	0.487
	380	G/A	0.959	3.576	0.653
SAMD15	382	S/F/P	0.989	5.553	2.198
TFRC	112	S/T/M/L	0.998	5.267	1.429
	180	M/T	0.997	5.263	1.436
	378	H/R	0.95	5.056	1.659
TLR4	340	I/T/K/R	0.988	5.02	1.688
	545	Q/R	0.95	4.854	1.828
TLR8	109	N/E/D/H	0.982	6.739	1.465
	237	D/N/Y/G/A	1	6.838	1.261
	254	L/P/V/N	1	6.838	1.26
	277	Y/C/H	1	6.838	1.261
TM4SF20	23	M/V/L	0.996	8.841	1.643
	50	Y/S/D	0.966	8.597	2.114
	109	S/N/G/T	0.999	8.866	1.583
TNFSF4	12	P/Q/R	0.976	9.599	1.642
	13	N/S/R	0.999	9.806	0.954
	16	D/E	0.995	9.77	1.108
	53	K/I/Q/E	0.996	9.779	1.072
	55	Q/R/G	0.997	9.791	1.02
	76	H/R/G	1	9.813	0.924
	77	Y/F/V	0.991	9.735	1.235
	110	D/G	0.951	9.377	2.121
	111	R/G/S	0.965	9.501	1.872
TPO	82	Q/R	0.956	7.31	2.56
	84	V/I/F/L	0.997	7.526	2.272
	227	R/Q/L/G	0.968	7.325	2.487
	464	K/E/R/T	0.982	7.446	2.383
	529	H/S/P	0.994	7.512	2.292
